# Supplementary material for: Half of annotated human microRNAs are expressed at levels of questionable biological significance
Source: iScience. 2025 Aug 25;28(9):113445. doi: 10.1016/j.isci.2025.113445 (PMC12450571; doi:10.1016/j.isci.2025.113445)
Supplement: Table S1. miRNA expression in cell lines contained within the miRNAome dataset [file mmc2.xlsx]

## Sheet: Table S1-miRNAome full data
row.names	miR_base	SRR3344669	SRR3344671	SRR3344720	SRR3344674	SRR3344688	SRR3344672	SRR3344724	SRR3344686	SRR3344718	SRR3344693	SRR2529588	SRR2529564	SRR2529563	SRR2529566	SRR2529578	SRR2529543	SRR2529568	SRR2529567	SRR2529583	SRR2529584	SRR10123188	SRR10123189	SRR10123190	SRR10123191	SRR10123192	SRR10123193	SRR10123194	SRR10123195	SRR10123196	SRR10123197	SRR10063470	SRR10063471	SRR10063475	SRR10063476	SRR12851440	SRR12851441	SRR12851442	SRR12851443	SRR8543934	SRR8543933	SRR8543932	SRR8543931	SRR8543930	SRR8543929	SRR8543928	SRR8543927	SRR8543926	SRR8543925
1	hsa-let-7a	72062	68775.6	87432.1	66624.1	57931	70664.8	97883.6	60040.5	97190.3	71174	33631.3	35051.9	34876.5	47215.4	41795.3	46357.4	45904.7	45947.1	37348.9	37088.9	14797.5	11703.1	11435.8	13358.9	14740.7	12600.3	9244.83	14879.6	13299.3	6520.06	8740.62	12491.7	10670.8	10795	64550.1	54018.6	61740.1	99853.2	24681.6	25895.2	31635.8	41181.8	29785.2	60884.8	27371.8	27183.6	29969.7	26019.8
2	hsa-let-7b	5130.61	5298.82	10534.6	5731.47	12647.3	5796.6	10210.2	12390.7	11233.5	12339.6	2499.58	2178.11	2168.46	5950.23	4520.14	4495.1	6968.13	6940.23	3338.17	3347.26	1887.08	1924.35	1793.07	1626.04	1605.2	1666.32	1540.8	2365.41	2434.13	1473.77	3019.23	4230.53	4149.32	3254.91	11900.8	12038.3	13050.2	23131.9	4990.52	3714.4	5436.86	8902.36	5845.21	16496.6	5645.73	4158.82	6393.6	4150.6
3	hsa-let-7c	72062	68775.6	87432.1	66624.1	57931	70664.8	97883.6	60040.5	97190.3	71174	33631.3	35051.9	34876.5	47215.4	41795.3	46357.4	45904.7	45947.1	37348.9	37088.9	14797.5	11703.1	11435.8	13358.9	14740.7	12600.3	9244.83	14879.6	13299.3	6520.06	8740.62	12491.7	10670.8	10795	64550.1	54018.6	61740.1	99853.2	24681.6	25895.2	31635.8	41181.8	29785.2	60884.8	27371.8	27183.6	29969.7	26019.8
4	hsa-let-7d	4492.03	4550.69	5594.18	4024.63	3744.88	4521.89	5032.63	4167.3	5811.08	4188.73	2707.38	3003.66	2974.89	4599.6	3830.63	4699.66	5083.66	5006.68	3268.24	3134.67	1089.61	1010.48	662.44	928.612	764.921	920.991	739.947	1205.83	1063.83	737.704	243.331	312.034	331.308	268.961	1333.42	987.376	1310.68	1723.86	632.283	563.321	1391.09	933.545	1281.94	1559.45	902.753	748.588	836.729	628.271
5	hsa-let-7e	1060.65	925.458	376.987	368.486	270.095	350.307	350.964	320.119	424.935	274.671	2014.21	1911.62	1903.97	5678.18	4466.14	9274.11	7713.11	7703.98	5147.37	5114.77	475.893	391.847	278.922	331.372	308.983	230.875	415.092	482.333	503.918	659.277	337.303	545.542	527.009	590.989	3324.93	3202.99	3490.18	5976.72	711.318	756.962	788.287	548.578	638.33	888.115	504.272	589.797	625.086	614.903
6	hsa-let-7f	66956.4	58439.2	61514.9	62160.8	40942.9	59205.7	66448.1	42641	72660.3	50072.4	66426.9	61006.6	61205.6	76872.7	70514.7	74233.6	67535.1	67966.3	61008.2	60995.9	62993.4	48630.7	45563.9	54422.1	76235.8	44094.6	60364.3	56639.4	54423.1	42228.8	8341.7	8719.89	9738.57	9622.28	31144.1	25426.1	24217	42944.7	9055.19	9259.59	12218.4	11760.7	15926.6	21304.3	10018.4	9414.06	10158.9	7532.57
7	hsa-let-7g	25506.4	22424	23615.8	24345.6	13256.1	22233.7	23579	14934.4	21762.5	14461.4	11162.7	14400.1	14236.5	17569	15782.7	12951	16600.6	16743.4	16163	16051.5	57208.5	46227.3	90086.8	79984	62580.3	78949.2	36855.2	72944.6	59251.1	26166	9353.3	9223.59	11446.6	9596.31	9016.92	8364.78	7745.04	10738.2	8558.4	10544.7	13783.4	13339.1	15610.1	21685.4	12684.4	10896.1	10626.5	10353.1
8	hsa-let-7i	10203.3	9831.68	10299.9	9633.27	9018.16	10085.3	13777.8	9360.13	13554.3	21630.3	17055	10511.8	10433.1	16163	13973.7	20288.7	16574	16719.9	14457.1	14478.1	42785.6	37905.9	36269.8	33077.5	44979.6	32212.1	28618.8	44630.7	46667.9	32698.3	48348.2	46889.8	55555.7	48717.8	2775.37	2440.53	2609.45	3437.67	1851.68	1496.32	4057.36	1770.85	5555.06	3674.84	2366.2	2555.78	2086.9	888.936
9	hsa-miR-1	0	0	0	0	0	0	0	0	0	0	0	0	2.80254	0	0	0	0	0	0	0	1355.82	2283.99	717.228	2410.15	1073.9	1370.19	877.559	498.851	1282.88	1051.41	0	0	0	0	0	0	0	0	158.071	457.698	127.517	163.611	89.6828	31.4686	141.055	226.845	88.5949	86.8885
10	hsa-miR-100	7.98228	14.6898	0	19.1421	23.5797	14.1634	0	34.5038	18.1596	34.3338	36.1879	39.7813	30.8279	34.3074	27.0011	58.2362	99.3821	69.5687	29.7065	29.3133	323.937	114.065	74.7112	134.861	504.923	185.704	33.839	49.5548	66.7961	93.132	132162	156143	112554	128291	87.8607	114.848	194.891	115.594	16123.2	17656.6	12890.8	13752.9	14570.8	5083.93	15494.9	26087.2	19510.6	18747.9
11	hsa-miR-101	210.533	279.106	76.452	336.582	113.611	239.833	77.2765	109.262	32.6873	123.602	2470.11	2689.29	2683.43	1451.14	1317.58	837.873	753.331	814.407	4436.26	4399.63	14528.9	15322.3	18448.7	13455.2	5840.53	15298	20698.2	11772.6	8837.72	20591.2	2803.59	3070.22	2881.83	3059.4	1472.96	1304.8	1414.82	1302.7	1603.29	1584.34	2005.49	2021.08	1434.92	1587.42	1643.29	1920.62	1097.59	1517.21
12	hsa-miR-10226	0	0	0	0	0	0	0	0	0	0	0	0	0	0	0	0	0	0	0	0	0	0	0	0	0	0	0	0	0	0	0	0	0	0	0	0	0	0	0	0	0	192.484	0	0	0	0	0	0
13	hsa-miR-10392	0	0	0	0	0	0	0	0	0	0	3.35764	0	0	0	0	0	0	0	0	0	0	0	0	5.77975	0	0	0	0	3.92918	0	0	0	0	0	0	0	0	0	0	0	173.887	0	0	0	0	0	0	0
14	hsa-miR-10393	0	0	0	0	0	0	0	0	0	0	0	0	0	0	0	0	0	0	3.68045	0	0	0	0	0	0	0	0	0	0	0	0.933494	0	1.82899	2.51366	0	0	0	0	0	0	0	0	0	0	0	0	0	0
15	hsa-miR-10394	0	0	0	0	0	0	0	0	0	0	0	0	0	0	0	0	0	0	0	0	0	0	0	0	0	0	0	0	0	0	0	0	3.78861	0	0	0	0	0	0	0	0	0	0	0	0	0	83.6729	0
16	hsa-miR-10395	22.9491	29.3796	242.537	20.7373	49.303	37.769	199.631	74.7583	225.179	89.2679	3.73072	1.40819	3.85349	24.0754	29.349	27.6622	39.4494	37.0529	13.1445	12.676	17.6693	33.5486	49.8075	25.0456	22.6085	40.1522	15.7916	36.3402	19.6459	13.0712	5.60096	6.71595	5.74824	15.0819	29.2869	22.3316	14.8771	5.02583	0	0	0	0	0	0	42.3165	0	0	0
17	hsa-miR-10396a	0	2.09854	0	3.19035	0	0	0	0	0	0	0	2.46433	2.1019	0	0	0	0	0	0	1.84858	0	0	0	0	0	0	0	0	0	0	0	3.61628	5.22567	2.23436	0	0	8.92629	2.01033	0	0	0	0	0	0	0	0	0	0
18	hsa-miR-10396b	0	2.09854	0	3.19035	0	0	0	0	0	0	0	2.46433	2.1019	0	0	0	0	0	0	1.84858	0	0	0	0	0	0	0	0	0	0	0	3.61628	5.22567	2.23436	0	0	8.92629	2.01033	0	0	0	0	0	0	0	0	0	0
19	hsa-miR-10397	0	0	0	0	0	0	0	0	0	0	4.47686	0	6.3057	6.62073	0	0	0	0	2.366	0	0	0	0	0	0	0	0	0	0	0	0	0	0	0	0	0	0	0	0	0	0	0	0	0	0	0	0	0
20	hsa-miR-10398	0	0	0	0	0	0	0	0	0	0	0	2.81638	2.45222	1.80565	0	5.09566	0	2.26854	0.788668	1.84858	0	0	0	0	0	0	0	0	0	0	0	0	0	0	0	0	0	0	0	0	0	0	0	0	0	0	0	0
21	hsa-miR-10399	205.544	47.2172	5.27255	130.007	297.962	121.805	408.922	385.293	148.909	515.007	136.917	122.16	105.095	158.897	147.919	181.988	93.313	102.084	179.028	175.615	255.616	181.162	214.172	159.906	37.6808	77.7948	72.1899	170.138	370.326	305.538	3.42281	0	1.82899	0	15.5048	4.78535	7.43857	2.01033	0	0	0	0	21.1018	24.4756	0	37.8075	0	0
22	hsa-miR-103a	19398.9	19892.1	19089.3	18381.2	27667.6	19706	16878.5	24840.9	17963.5	23257.7	7126.79	9085.63	9188.46	14255	15890.3	12316.2	14971.8	14949.7	9239.5	9242.13	24109.2	23069.3	12954.9	17162	13934.4	15596.6	9499.75	20890.6	21710.7	16532.6	4382.76	5575.79	5820.1	5433.41	4585.99	4889.03	5354.28	5445.99	2743.65	2446.92	3187.93	3965.16	4220.37	4178.34	3124.37	3538.78	2682.46	2205.63
23	hsa-miR-103b	0	0	0	0	0	0	0	0	0	0	0	0	0	0	0	0	0	0	0	0	0	0	0	0	0	0	0	0	0	0	0	0	0	0	0	0	0	0	0	0	0	0	0	0	0	0	0	0
24	hsa-miR-10400	0	0	0	0	0	0	0	0	0	0	0	0	0	0	0	0	0	0	0	0	0	0	0	0	0	0	0	0	0	0	0	0	0	0	0	0	0	0	0	0	0	0	0	0	0	0	0	0
25	hsa-miR-10401	13.969	22.0347	63.2706	15.1542	27.8669	22.6614	32.1985	28.7532	0	20.6003	7.46143	5.9848	7.00634	9.02826	14.0875	15.287	6.82778	14.3674	10.2527	7.13025	0	0	0	0	0	0	0	0	0	0	0	0	3.78861	6.70309	0	14.356	5.95086	0	0	0	0	0	0	0	0	0	0	0
26	hsa-miR-105	0	0	0	0	0	0	0	0	0	0	0	0	0	0	0	0	0	0	0	0	0	0	0	0	0	0	0	0	0	0	0	0	0	0	0	0	0	0	0	193.642	173.887	0	47.4791	20.9791	52.8957	83.1764	63.9852	60.1536
27	hsa-miR-10522	0	0	0	0	0	0	0	0	0	0	0	0	0	0	0	0	0	0	0	0	0	0	0	0	0	0	0	0	0	0	0	0	0	0	0	0	0	0	0	0	0	0	0	0	0	0	0	0
28	hsa-miR-10523	0	0	0	0	0	0	0	0	0	0	0	0	0	0	0	0	0	0	0	0	0	0	0	0	0	0	0	0	0	0	0	0	0	0	0	0	0	0	0	0	0	0	0	0	0	0	0	0
29	hsa-miR-10524	0	0	0	0	0	0	0	0	0	0	0	0	0	0	0	0	0	0	0	0	0	0	0	0	0	0	0	0	0	0	0	0	0	0	0	0	0	0	0	0	0	0	0	0	0	0	0	0
30	hsa-miR-10525	0	0	0	0	0	0	0	0	0	0	0	0	0	0	0	0	0	0	0	0	0	0	0	0	0	0	0	0	0	0	0	0	0	0	0	0	0	0	0	0	0	0	0	0	0	0	0	0
31	hsa-miR-10526	0	0	0	0	0	0	0	0	0	0	0	1.05614	0	0	0	0	0	0	0	0	0	0	0	0	0	0	0	0	0	0	0	0	0	0	0	0	0	0	0	0	0	0	0	0	0	0	0	0
32	hsa-miR-10527	13.969	12.5913	15.8177	9.57106	6.43083	15.1076	19.3191	13.4182	18.1596	0	3.35764	7.39299	9.80887	12.0377	15.6528	13.8311	9.86234	10.5865	4.73201	7.9225	0	0	0	0	0	0	0	0	1.96459	4.90168	1.86699	5.68273	1.69834	2.79295	0	3.19023	0	6.031	0	0	0	0	31.6527	0	0	0	0	60.1536
33	hsa-miR-106a	273.393	281.205	334.807	362.903	315.111	277.602	315.546	364.207	207.02	267.804	209.666	504.835	501.304	232.929	302.882	136.127	222.282	220.049	213.466	193.573	2664.53	2866.39	1673.53	1864.93	817.674	2170.73	2339.41	2621.45	2375.19	2313.6	928.827	951.083	1014.7	967.479	303.206	280.74	258.862	259.333	620.992	580.925	579.623	798.807	664.708	1500.01	969.754	793.957	861.339	735.211
34	hsa-miR-106b	175.61	182.573	318.989	135.59	497.317	165.239	437.9	494.555	392.248	604.275	241.75	237.28	236.814	299.136	273.924	345.049	323.181	313.815	237.915	242.957	1082.54	1099.05	1045.96	955.585	1111.58	915.972	1917.55	976.229	1204.29	1069.38	177.364	256.24	284.538	275.944	173.999	154.726	209.768	123.635	677.446	686.547	625.993	625.571	722.738	423.078	684.118	688.096	502.038	708.476
35	hsa-miR-107	19398.9	19892.1	19089.3	18381.2	27667.6	19706	16878.5	24840.9	17963.5	23257.7	7126.79	9085.63	9188.46	14255	15890.3	12316.2	14971.8	14949.7	9239.5	9242.13	24109.2	23069.3	12954.9	17162	13934.4	15596.6	9499.75	20890.6	21710.7	16532.6	4382.76	5575.79	5820.1	5433.41	4585.99	4889.03	5354.28	5445.99	2743.65	2446.92	3187.93	3965.16	4220.37	4178.34	3124.37	3538.78	2682.46	2205.63
36	hsa-miR-10a	2924.51	2741.75	635.342	2943.9	2085.73	2862.89	579.574	1928.38	573.844	1263.48	10359.8	13615.4	13631.2	6896.39	6695.1	5919.71	9200.05	9420.51	1769.77	1739.25	3181.65	2471.86	1110.71	2094.19	2664.03	1523.27	2510.86	1352.84	2245.53	1326.72	19494.8	17052.8	19336.8	18900.8	3.44552	4.78535	4.46314	13.0672	66107.4	46297.9	77727.4	54867.4	62355.9	16790.3	84869.4	87554.5	66387.1	85144.1
37	hsa-miR-10b	11.9734	17.8376	44.8167	26.3204	0	20.7729	41.8581	0	79.9024	0	19.7728	15.4901	2.80254	0	20.74	6.55157	0	0	0	4.22533	22.3811	25.4969	0	260.089	41.4489	127.985	133.1	165.183	50.0971	75.1592	23675.9	24155.2	23352	27030.8	13.7821	7.97558	4.46314	3.0155	43119.4	42354.7	40492.4	47658.9	35145.1	26594.5	50677.6	71463.7	64856.4	55849.3
38	hsa-miR-11181	0	0	0	0	0	0	0	0	0	0	0	0	0	0	0	0	0	0	0	0	0	0	0	0	0	0	0	0	0	0	0	0	0	0	0	0	0	0	0	0	0	0	0	0	0	0	0	0
39	hsa-miR-11399	0	0	0	0	0	0	0	0	0	0	0	0	0	0	0	0	0	0	0	0	0	0	0	0	0	0	0	0	0	0	0	0	0	0	0	0	0	0	0	0	0	0	0	0	0	0	0	0
40	hsa-miR-11400	0	0	0	0	0	0	0	0	0	0	0	0	0	0	0	0	0	0	0	0	431.131	528.726	0	290.914	422.025	266.008	0	368.357	316.299	0	0	0	0	0	0	0	0	0	0	0	0	0	0	0	0	0	0	0
41	hsa-miR-11401	0	0	0	0	0	0	0	0	0	0	0	0	0	0	0	0	0	0	0	0	9.42363	8.05166	0	0	0	0	0	0	5.89378	0	0	0	0	1.39648	0	0	0	0	0	0	0	0	0	0	0	0	0	0
42	hsa-miR-1178	0	0	0	0	0	0	0	0	0	0	0	0	0	0	0	0	0	0	0	0	0	0	0	0	0	0	0	0	0	0	0	0	0	0	0	0	0	0	0	0	0	0	0	0	0	0	0	0
43	hsa-miR-1179	0	0	0	0	0	0	0	0	0	0	0	1.40819	1.05095	0	0	0	3.03457	0	0	0	0	0	0	7.70633	0	0	0	0	0	1.63389	0	0	0.522567	0	0	0	0	0	0	0	0	0	0	0	0	0	0	0
44	hsa-miR-1180	5.98671	6.29563	21.0902	3.98794	15.0053	6.60957	19.3191	5.75064	14.5277	0	8.20757	11.2655	8.75792	13.8433	42.6539	10.1913	18.2074	12.0989	9.20112	10.2993	3.53386	0	0	0	0	0	0	0	0	9.80337	58.8101	78.525	72.7675	55.0212	24.1186	20.7365	17.8526	21.1085	79.0353	52.8113	69.5547	105.866	58.03	31.4686	88.1595	90.7379	113.205	46.7861
45	hsa-miR-1181	0	0	0	0	0	0	0	0	0	0	0	0	0	0	0	0	0	0	0	0	0	0	0	0	0	0	0	0	0	0	0	0	0	0	0	0	0	0	0	0	0	0	0	0	0	0	0	0
46	hsa-miR-1182	0	0	0	0	0	0	0	0	0	0	0	0	0	0	0	0	0	0	0	0	0	0	0	0	0	0	0	0	0	0	0	0	0	0	0	0	0	0	0	0	0	0	0	0	0	0	0	0
47	hsa-miR-1183	0	0	0	0	0	0	0	0	0	0	0	0	0	0	0	0	0	0	0	0	0	0	0	0	0	0	0	0	0	0	0	0	0	0	0	0	0	0	0	0	0	0	0	0	0	0	0	0
48	hsa-miR-1184	0	0	0	0	0	0	0	0	0	0	0	0	0	0	0	0	0	0	0	0	0	0	0	0	0	0	0	0	0	0	0	0	0	0	0	0	0	0	0	0	0	0	0	0	0	0	0	0
49	hsa-miR-1185	0	0	0	0	0	0	0	0	0	0	0	0	0	0	0	0	0	0	0	0	58.8977	24.155	0	25.0456	0	0	24.8153	21.4737	24.5574	29.4101	63.4776	56.8273	60.6178	59.4899	0	0	0	0	180.652	0	0	0	42.2037	0	0	75.6149	14.7658	0
50	hsa-miR-1193	0	0	0	0	0	0	0	0	0	0	0	0	0	0	0	0	0	0	0	0	0	0	0	0	0	0	0	0	0	0	0	0	0	0	0	0	0	0	0	0	0	0	0	0	0	0	0	0
51	hsa-miR-1197	0	0	0	0	0	0	0	0	0	0	0	0	0	1.20377	0	0	0	0	0	0	25.915	26.8389	0	32.7519	0	37.6427	11.2797	21.4737	10.8053	22.0576	2.48932	2.06645	1.95963	1.11718	0	0	0	0	0	0	0	0	0	0	0	0	0	0
52	hsa-miR-1199	0	0	0	0	0	0	0	0	0	0	0	0	0	0	0	0	0	0	0	0	0	0	0	0	0	0	0	0	0	0	0	0	0	0	0	0	0	0	0	0	0	0	0	0	0	0	0	0
53	hsa-miR-1200	0	0	0	0	0	0	0	0	0	0	0	0	0	0	0	0	0	0	0	0	0	0	0	0	0	0	0	0	0	0	0	0	0	0	0	0	0	0	0	0	0	0	0	0	0	0	0	0
54	hsa-miR-1202	0	0	0	0	0	0	0	0	0	0	0	0	0	0	0	0	0	0	0	0	0	0	0	0	0	0	0	0	0	0	0	0	0	0	0	0	0	0	0	0	0	0	0	0	0	0	0	0
55	hsa-miR-1203	0	0	0	0	0	0	0	0	0	0	0	0	0	0	0	0	0	0	0	0	0	0	0	0	0	0	0	0	0	0	0	0	0	0	0	0	0	0	0	0	0	0	0	0	0	0	0	0
56	hsa-miR-1204	0	0	0	0	0	0	0	0	0	0	0	0	0	0	0	0	0	0	0	0	0	0	0	0	0	0	0	0	0	0	0	0	0	0	0	0	0	0	0	0	0	0	0	0	0	0	0	0
57	hsa-miR-1205	0	0	0	0	0	0	0	0	0	0	0	0	0	0	0	0	0	0	0	0	0	0	0	0	0	0	0	0	0	0	0	0	0	0	0	0	0	0	0	0	0	0	0	0	0	0	0	0
58	hsa-miR-1206	0	0	0	0	0	0	0	0	0	0	0	0	0	0	0	0	0	0	0	0	0	0	0	0	0	0	0	0	0	0	0	0	0	0	0	0	0	0	0	0	0	0	0	0	0	0	0	0
59	hsa-miR-1207	0	0	0	0	0	0	0	0	0	0	0	0	0	0	0	0	0	0	0	0	0	0	0	0	0	0	0	0	0	0	0	0	0	0	0	0	0	0	0	0	0	0	0	0	126.95	0	0	0
60	hsa-miR-1208	0	0	0	0	0	0	0	0	0	0	0	0	0	0	0	0	0	0	0	0	0	0	0	0	0	0	0	0	0	0	0	0	0	0	0	0	0	0	0	0	0	0	0	0	0	0	0	0
61	hsa-miR-12113	0	0	0	0	0	0	0	0	0	0	0	0	0	0	0	0	0	0	0	0	0	0	0	0	0	0	0	0	0	0	0	0	0	0	0	0	0	0	0	0	0	0	0	0	0	0	0	0
62	hsa-miR-12114	0	0	0	0	0	0	0	0	0	0	0	0	0	0	0	0	0	0	0	0	0	0	0	0	0	0	0	0	0	0	0	0	0	0	0	0	0	0	0	0	0	0	0	0	0	0	0	0
63	hsa-miR-12115	0	0	0	0	0	0	0	0	0	0	0	0	0	0	0	0	0	0	0	0	0	0	0	0	0	0	0	0	0	0	0	0	0	0	0	0	0	0	0	0	0	0	0	0	0	0	0	0
64	hsa-miR-12116	0	0	0	0	0	0	0	0	0	0	0	0	0	0	0	0	0	0	0	0	0	0	0	0	0	0	0	0	0	0	0	0	0	0	0	0	0	0	0	0	0	0	0	0	0	0	0	0
65	hsa-miR-12117	0	0	0	0	0	0	0	0	0	0	0	0	0	0	0	0	0	0	0	0	0	0	0	0	0	0	0	0	0	0	0	0	0	0	0	0	0	0	0	0	0	0	0	0	0	0	0	0
66	hsa-miR-12118	0	0	0	0	0	0	0	0	0	0	0	0	0	0	0	0	0	0	0	0	0	0	0	0	0	0	0	0	0	0	0	0	0	0	0	0	0	0	0	0	0	0	0	0	0	0	0	0
67	hsa-miR-12119	0	0	0	0	0	0	0	0	0	0	0	0	0	0	0	0	0	0	0	0	0	0	0	0	0	0	0	0	0	0	0	0	0	0	0	0	0	0	0	0	0	0	0	0	0	0	0	0
68	hsa-miR-12120	0	0	0	0	0	0	0	0	0	0	0	0	0	0	0	0	0	0	0	0	0	0	0	0	0	0	0	0	0	0	0	0	0	0	0	0	0	0	0	0	0	0	0	0	0	0	0	0
69	hsa-miR-12121	0	0	0	0	0	0	0	0	0	0	0	0	0	0	0	0	0	0	0	0	0	0	0	0	0	0	0	0	0	0	0	0	0	0	0	0	0	0	0	0	0	0	0	0	0	0	0	0
70	hsa-miR-12122	0	0	0	0	0	0	0	0	0	0	0	0	0	0	0	0	0	0	0	0	0	0	0	0	0	0	0	0	0	0	0	0	0	0	0	0	0	0	0	0	0	0	0	0	0	0	0	0
71	hsa-miR-12123	0	0	0	0	0	0	0	0	0	0	0	0	0	0	0	0	0	0	0	0	0	0	0	0	0	0	0	0	0	0	0	0	0	0	0	0	0	0	0	0	0	0	0	0	0	0	0	0
72	hsa-miR-12124	0	0	0	0	0	0	0	0	0	0	0	0	0	0	0	0	0	0	0	0	0	0	0	0	0	0	0	0	0	0	0	0	0	0	0	0	0	0	0	0	0	0	0	0	0	0	0	0
73	hsa-miR-12125	0	0	0	0	0	0	0	0	0	0	0	0	0	0	0	0	0	0	0	0	0	0	0	0	0	0	0	0	0	0	0	0	0	0	0	0	0	0	0	0	0	0	0	0	0	0	0	0
74	hsa-miR-12126	0	0	0	0	0	0	0	0	0	0	0	0	0	0	0	0	0	0	0	0	0	0	0	0	0	0	0	0	0	0	0	0	0	0	0	0	0	0	0	0	0	0	0	0	0	0	0	0
75	hsa-miR-12127	0	0	0	0	0	0	0	0	0	0	0	0	0	0	0	0	0	0	0	0	0	0	0	0	0	0	0	0	0	0	0	0	0	0	0	0	0	0	0	0	0	0	0	0	0	0	0	0
76	hsa-miR-12128	0	0	0	0	0	0	0	0	0	0	0	0	0	0	0	0	0	0	0	0	0	0	0	0	0	0	0	0	0	0	0	0	0	0	0	0	0	0	0	0	0	0	0	0	0	0	0	0
77	hsa-miR-12129	0	0	0	0	0	0	0	0	0	0	0	0	0	0	0	0	0	0	0	0	0	0	0	0	0	0	0	0	0	0	0	0	0	0	0	0	0	0	0	0	0	0	0	0	0	0	0	0
78	hsa-miR-12130	0	0	0	0	0	0	0	0	0	0	0	0	0	0	0	0	0	0	0	0	0	0	0	0	0	0	0	0	0	0	0	0	0	0	0	0	0	0	0	0	0	0	0	0	0	0	0	0
79	hsa-miR-12131	0	0	0	0	0	0	0	0	0	0	0	0	0	0	0	0	0	0	0	0	0	0	0	0	0	0	0	0	0	0	0	0	0	0	0	0	0	0	0	0	0	0	0	0	0	0	0	0
80	hsa-miR-12132	0	0	0	0	0	0	0	0	0	0	0	0	0	0	0	0	0	0	0	0	0	0	0	0	0	0	0	0	0	0	0	0	0	0	0	0	0	0	0	0	0	0	0	0	0	0	0	0
81	hsa-miR-12133	0	0	0	0	0	0	0	0	0	0	0	0	0	0	0	0	0	0	0	0	0	0	0	0	0	0	0	0	0	0	0	0	0	0	0	0	0	0	0	0	0	0	0	0	0	0	0	0
82	hsa-miR-12135	0	0	0	0	0	0	0	0	0	0	0	0	0	0	0	0	0	0	0	0	0	0	0	0	0	0	0	0	0	0	0	0	0	0	0	0	0	0	0	0	0	0	0	0	0	0	0	0
83	hsa-miR-12136	24.9446	28.3303	34.2716	23.9276	10.718	28.3267	38.6383	34.5038	94.4301	34.3338	22.3843	22.8831	23.8216	65.6054	58.3067	179.076	59.9327	76.3743	28.392	33.5386	9.42363	13.4194	0	15.4127	0	0	0	6.6073	5.89378	5.71863	26.7602	103.839	37.7555	151.378	0	0	16.3649	15.0775	1806.52	1830.79	2260.53	2098.07	2838.2	765.737	1361.18	2669.21	1954.01	1891.5
84	hsa-miR-122	27.938	31.4782	23.7265	47.0577	12.8617	39.6574	16.0993	7.66752	36.3193	13.7335	1.49229	0.704094	1.40127	1.20377	0	0	0	0	0	0	0	0	0	0	0	0	0	0	0	0	1.55582	1.54984	1.69834	3.63084	0	0	0	0	6097.01	11389.6	16959.8	7882.2	7718	1888.12	6735.38	7546.37	10060.4	11282.1
85	hsa-miR-1224	0	0	0	0	0	0	0	0	0	0	0	0	0	0	0	0	0	0	0	0	0	0	0	0	0	0	0	0	0	0	0	0	0	0	0	0	0	0	0	140.83	0	0	0	0	31.7374	0	0	0
86	hsa-miR-1225	0	0	0	0	0	0	0	0	0	0	0	0	0	0	0	0	0	0	0	0	0	0	0	0	0	0	0	0	0	0	0	0	0	0	0	0	0	0	0	0	0	0	0	0	0	0	0	0
87	hsa-miR-1226	0	0	31.6353	0	0	11.3307	0	36.4207	25.4235	0	0	0	10.8598	9.02826	10.1743	0	15.9315	19.6607	3.15467	3.69717	0	0	0	0	0	0	0	0	0	0	3.11165	0	2.61284	3.91014	0	0	0	0	0	0	0	0	0	0	0	0	0	0
88	hsa-miR-1227	0	0	0	0	0	0	0	0	0	0	0	0	0	0	0	0	0	0	0	0	0	0	0	0	0	0	0	0	0	0	0	0	0	0	0	0	0	0	0	0	0	0	0	0	0	0	0	0
89	hsa-miR-1228	0	5.24636	34.2716	0	0	0	12.8794	0	0	0	11.9383	30.6281	35.0317	15.649	23.8705	21.1106	22.0006	18.9045	13.6702	16.1091	0	0	0	0	0	0	0	0	0	0	0	0	0	0	0	0	0	0	0	0	0	0	0	0	0	0	0	0
90	hsa-miR-1229	3.99114	2.09854	21.0902	10.3686	6.43083	0	6.43971	19.1688	18.1596	0	2.23843	3.87252	4.90444	5.41696	4.30452	0	6.06914	11.3427	1.84022	1.32042	0	0	0	0	0	0	0	0	0	6.53558	0	0	0	0	0	0	0	0	0	0	0	0	0	0	0	0	0	0
91	hsa-miR-122b	0	0	0	0	0	0	0	0	0	0	0	0	0	0	0	0	0	0	0	0	0	0	0	0	0	0	0	0	0	0	0	0	0	0	0	0	0	0	0	0	0	0	0	0	0	0	24.6097	26.7349
92	hsa-miR-1231	0	0	0	0	0	0	0	0	0	0	0	0	0	0	0	0	0	0	0	0	0	0	0	0	0	0	0	0	0	0	0	0	0	0	0	0	0	0	0	0	0	0	0	0	0	0	0	0
93	hsa-miR-1233	0	3.14782	0	0	0	0	9.65956	0	0	0	0	0	0	0	0	8.00747	0	0	3.15467	5.28167	0	0	0	0	0	0	0	0	0	0	0	0	0	0	0	0	0	0	0	0	0	0	0	0	0	0	0	13.3675
94	hsa-miR-1234	3.99114	0	5.27255	0	0	0	0	0	0	0	0	0	2.45222	4.81507	3.9132	7.27952	2.27593	0	0.788668	0	0	0	0	0	0	0	0	0	0	0	0	0	0.522567	0	0	0	0	0	0	0	0	0	0	0	0	0	0	0
95	hsa-miR-1236	0	0	0	0	0	0	0	0	0	0	0	0	0	0	0	0	0	0	0	0	0	0	0	0	0	0	0	0	0	0	0	0	0	0	0	0	0	0	0	0	0	0	0	0	0	0	0	0
96	hsa-miR-1237	0	0	0	0	0	0	0	0	0	34.3338	0	3.16842	0	0	0	0	0	0	0	0	0	0	0	0	0	0	0	0	0	0	0	0	0	0	0	0	0	0	0	0	0	0	0	0	0	0	0	0
97	hsa-miR-1238	0	0	0	0	0	0	0	0	0	0	0	0	0	0	0	0	0	0	0	0	0	0	0	0	0	0	0	0	0	0	0	0	0	0	0	0	0	0	0	0	0	0	0	0	0	0	0	0
98	hsa-miR-124	1.99557	0	0	1.59518	0	0	0	0	0	0	11.1921	3.87252	7.00634	6.01884	9.39168	8.73542	7.58642	9.83036	3.41756	2.64083	0	0	0	0	0	0	0	0	0	0	0	0	0	0	0	0	0	0	406.467	651.34	498.476	644.82	437.863	90.9094	553.642	423.444	600.476	875.569
99	hsa-miR-1243	0	0	0	0	0	0	0	0	0	0	0	0	0	0	0	0	0	0	0	0	0	0	0	0	0	0	0	0	0	0	0	0	0	0	0	0	0	0	0	0	0	0	0	0	0	0	0	0
100	hsa-miR-1244	0	0	0	0	0	0	0	0	0	0	0	0	0	0	0	0	0	0	0	0	0	0	0	0	0	0	0	0	0	0	0	0	0	0	0	0	0	0	0	0	0	0	0	0	0	0	0	0
101	hsa-miR-1245a	0	0	0	0	0	0	0	0	0	0	0	0	0	0	0	0	0	0	0	0	0	0	0	0	0	0	0	0	0	0	0	0	0	0	0	0	0	0	0	0	0	0	0	0	0	0	0	0
102	hsa-miR-1245b	0	0	0	0	0	0	0	0	0	0	0	0	0	0	0	0	0	0	0	0	0	0	0	0	0	0	0	0	0	0	0	0	0	0	0	0	0	0	0	0	0	0	0	0	0	0	0	0
103	hsa-miR-1246	16.9623	28.3303	0	13.559	0	19.8287	0	0	0	0	0	0	3.15285	1.80565	0	0	2.27593	1.51236	0	0	5.88977	0	0	0	0	5.01902	0	0	6.87607	5.71863	19.6034	50.1114	22.7317	51.6696	0	0	0	0	575.829	1285.08	220.257	384.967	216.294	293.707	402.007	642.727	152.58	414.391
104	hsa-miR-1247	0	0	0	0	0	0	0	0	0	0	0	0	0	0	0	0	0	0	0	0	0	0	0	0	0	0	0	0	0	0	0	0	0	0	0	0	0	0	0	0	0	0	0	0	0	0	0	0
105	hsa-miR-1248	0	0	0	0	0	0	6.43971	3.83376	7.26385	0	0	3.52047	2.80254	0	0	0	0	2.26854	0	0	0	0	0	0	0	0	0	0	0	2.45084	8.09028	11.3655	5.6176	12.5683	0	0	0	0	0	88.0189	0	0	0	0	31.7374	37.8075	0	0
106	hsa-miR-1249	330.267	307.437	1347.14	410.758	460.876	405.072	705.148	743.75	686.434	343.338	22.3843	169.335	149.235	152.277	147.919	55.3243	220.006	214.756	59.413	58.8906	9.42363	24.155	24.9037	11.5595	22.6085	0	27.0712	24.7774	23.5751	22.8745	0	0	0	0	0	4.78535	0	8.04133	0	0	0	0	0	0	0	0	0	0
107	hsa-miR-1250	1.99557	0	0	0	0	0	0	0	0	0	4.10379	3.87252	4.2038	1.80565	6.26112	8.00747	11.3796	10.5865	3.41756	2.37675	20.0252	22.813	0	15.4127	18.8404	0	20.3034	26.4292	28.4866	20.4237	0	0	0	1.39648	0	0	0	0	45.163	0	0	0	0	0	0	0	0	0
108	hsa-miR-1251	0	0	0	0	0	0	0	0	0	0	0	0	0	0	0	0	0	0	0	0	0	0	0	0	0	0	0	0	0	0	0	0	0	0	0	0	0	0	33.8723	0	34.7774	38.4967	0	0	42.3165	37.8075	9.84388	0
109	hsa-miR-1252	0	0	0	0	0	0	0	0	0	0	2.6115	2.11228	4.55412	0	0	0	0	3.78091	1.84022	1.5845	0	0	0	0	0	0	0	0	0	0	0.622329	2.06645	0	0	0	0	0	0	0	0	0	0	0	0	0	0	0	0
110	hsa-miR-1253	0	0	0	0	0	0	0	0	0	0	0	0	0	0	0	0	0	0	0	0	0	0	0	0	0	0	0	0	0	0	0	0	0	0	0	0	0	0	0	0	0	0	0	0	0	0	0	0
111	hsa-miR-1255a	5.98671	6.29563	0	5.58312	0	3.7769	0	0	0	0	10.0729	10.2094	8.40761	15.0471	9.00036	17.4708	22.0006	16.636	12.3558	7.9225	18.8473	16.1033	0	0	30.1447	7.52853	22.5594	4.95548	25.5397	20.4237	4.04514	5.68273	4.44182	4.46873	3.44552	0	2.97543	4.02067	0	0	0	0	0	0	0	37.8075	0	0
112	hsa-miR-1255b	0	0	0	0	0	0	0	0	0	0	2.23843	0	0	1.80565	0	0	0	0	0	1.5845	2.35591	0	0	0	0	0	0	0	0	0	0	0	0.391926	0	0	0	0	0	0	35.2075	0	0	0	0	14.1055	0	0	0
113	hsa-miR-1256	1.99557	0	0	2.39276	0	5.66535	0	3.83376	0	0	3.73072	1.40819	2.80254	5.41696	1.17396	4.36771	1.51728	2.26854	3.68045	3.169	0	0	0	0	0	0	0	0	0	0	0	0	0	0	0	0	0	0	0	0	0	0	0	0	0	0	0	0
114	hsa-miR-1257	0	0	0	0	0	0	0	0	0	0	0	0	0	0	0	0	0	0	0	0	0	0	0	0	0	0	0	0	0	0	0	0	0	0	0	0	0	0	0	0	0	0	0	0	0	0	0	0
115	hsa-miR-1258	0	0	0	0	0	0	0	0	0	0	0	0	0	0	0	0	0	0	0	0	0	0	0	0	0	0	0	0	0	0	0	0	0	0	0	0	0	0	0	0	0	0	0	0	0	0	0	0
116	hsa-miR-125a	986.809	857.255	1581.77	929.19	773.843	945.169	1616.37	688.16	1307.49	810.278	5982.95	6856.11	6828.03	12762.4	11269.6	17253.2	20548.6	20199.1	8285.74	8295.91	484.139	563.616	821.824	768.706	406.953	617.34	719.644	584.746	547.139	446.053	1214.79	1365.92	1404.79	1616	6148.53	6519.24	7258.56	5982.75	3545.3	3362.32	1611.35	4167.27	3112.52	4195.82	3787.33	2744.82	2333	3127.99
117	hsa-miR-125b	223.504	222.446	764.52	238.479	585.205	236.056	872.581	728.414	737.281	645.476	76.4797	118.288	105.095	40.9281	35.6101	42.9492	84.9679	80.9114	78.341	80.5454	101.304	30.8647	104.596	113.668	37.6808	100.38	58.6543	64.4212	23.5751	38.3965	3214.02	5548.41	4070.02	5420.01	280.81	414.73	443.339	675.472	5747	3890.43	2237.34	10374.9	5507.58	11349.7	5949	4778.86	5074.52	5093
118	hsa-miR-126	49.8892	45.1187	13.1814	47.8553	8.57444	44.3786	22.539	13.4182	7.26385	0	275.7	376.338	365.731	98.1071	92.3516	108.465	123.659	118.72	263.941	266.196	19875.6	19742.7	10041.2	12563.2	15841	18161.3	21722.4	19721.1	18156.8	18104.4	206116	198210	237037	220120	56.8511	55.829	46.1191	66.341	406.467	633.736	510.068	317.598	437.863	69.9303	320.9	310.021	310.082	374.289
119	hsa-miR-1260a	20.9535	15.7391	163.449	25.5228	83.6007	35.8805	164.213	251.111	105.326	144.202	94.3871	65.4807	75.3181	51.762	53.6109	50.2287	65.2432	74.862	29.4436	25.8802	183.761	163.717	69.7305	173.392	135.651	110.418	203.034	151.968	134.575	153.586	132.556	198.896	129.205	125.124	0	0	0	0	79.0353	0	34.7774	57.7451	26.3773	20.9791	28.211	22.6845	0	20.0512
120	hsa-miR-1260b	20.9535	15.7391	163.449	25.5228	83.6007	35.8805	164.213	251.111	105.326	144.202	94.3871	65.4807	75.3181	51.762	53.6109	50.2287	65.2432	74.862	29.4436	25.8802	183.761	163.717	69.7305	173.392	135.651	110.418	203.034	151.968	134.575	153.586	132.556	198.896	129.205	125.124	0	0	0	0	79.0353	0	34.7774	57.7451	26.3773	20.9791	28.211	22.6845	0	20.0512
121	hsa-miR-1261	0	0	0	0	0	0	0	0	0	0	0	0	0	0	0	0	0	0	0	0	0	0	0	0	0	0	0	0	0	0	0	0	0	0	0	0	0	0	0	0	0	0	0	0	0	0	0	0
122	hsa-miR-1262	0	0	0	0	0	0	0	0	0	0	4.47686	3.16842	5.25475	6.62073	4.30452	22.5665	6.06914	8.318	3.68045	3.169	0	0	0	0	0	0	0	0	0	0	2.17815	9.81563	7.83851	12.289	0	0	0	0	0	0	231.849	0	0	0	0	0	0	0
123	hsa-miR-1263	0	0	0	0	0	0	0	0	0	0	0	0	0	0	0	0	0	0	0	0	0	0	0	0	0	0	0	0	0	0	0	0	0	0	0	0	0	0	0	0	0	96.2418	31.6527	0	0	98.2994	73.8291	0
124	hsa-miR-1264	0	0	0	0	0	0	0	0	0	0	0	0	0	0	0	0	0	0	0	0	0	0	0	0	0	0	0	0	0	0	0	0	0	0	0	0	0	0	0	0	0	0	0	0	0	0	0	0
125	hsa-miR-1265	0	0	0	0	0	0	0	0	0	0	0	0	0	0	0	0	0	0	0	0	0	0	0	0	0	0	0	0	0	0	0	0	0	0	0	0	0	0	0	0	0	0	0	0	0	0	0	0
126	hsa-miR-1266	0	0	0	0	0	0	0	0	0	0	0	0	0	0	0	0	0	0	0	0	0	0	0	0	0	0	0	0	0	0	0	0	0	0	0	0	0	0	0	0	0	0	0	0	0	0	0	0
127	hsa-miR-1267	0	0	0	0	0	0	0	0	0	0	0	0	0	0	0	0	0	0	0	0	0	0	0	0	0	0	0	0	0	0	0	0	0	0	0	0	0	0	0	0	0	0	0	0	0	0	0	0
128	hsa-miR-1268a	0	0	0	0	0	0	0	0	0	0	8.58065	11.9696	15.0636	5.41696	8.60904	3.63976	16.6901	11.3427	2.89178	4.48942	0	0	0	0	0	0	0	0	2.94689	6.53558	9.95727	18.598	8.49172	14.2441	0	0	4.46314	3.0155	0	0	0	0	0	10.4895	0	0	0	0
129	hsa-miR-1268b	0	0	0	0	0	0	0	0	0	0	8.58065	11.9696	15.0636	5.41696	8.60904	3.63976	16.6901	11.3427	2.89178	4.48942	0	0	0	0	0	0	0	0	2.94689	6.53558	9.95727	18.598	8.49172	14.2441	0	0	4.46314	3.0155	0	0	0	0	0	10.4895	0	0	0	0
130	hsa-miR-1269a	0	0	0	0	0	0	0	0	0	0	0	0	0	0	0	0	0	0	0	0	0	0	0	0	0	0	0	0	0	0	0	0	0	0	158.494	325.403	17.8526	19.0982	0	0	0	0	0	0	0	0	0	0
131	hsa-miR-1269b	0	0	0	0	0	0	0	0	0	0	0	0	0	0	0	0	0	0	0	0	0	0	0	0	0	0	0	0	0	0	0	0	0	0	0	0	10.414	0	0	123.226	0	38.4967	31.6527	0	59.9484	0	59.0633	20.0512
132	hsa-miR-127	13.969	107.026	23.7265	23.1301	0	89.7013	0	21.0857	0	0	6.34222	5.2807	2.45222	4.21319	9.39168	0	0	6.04945	5.52067	8.45067	3447.87	2108.19	423.364	2731.89	3794.46	1754.15	800.857	1579.14	1936.11	1133.92	936.917	1099.87	1049.45	1054.62	0	7.97558	77.3612	3.0155	474.212	387.283	336.181	230.98	269.048	111.889	250.373	272.214	305.16	253.982
133	hsa-miR-1270	0	0	13.1814	3.19035	8.57444	7.5538	25.7588	0	0	0	2.23843	0	1.75158	1.20377	7.8264	10.9193	3.79321	2.26854	3.41756	2.11267	0	0	0	0	0	0	4.51187	0	0	0	0	0	0.783851	0	0	4.78535	0	0	0	0	0	0	0	0	0	0	108.283	0
134	hsa-miR-1271	2.99335	5.24636	13.1814	4.78553	17.1489	4.72112	25.7588	13.4182	32.6873	0	1.86536	2.46433	1.05095	2.40754	2.34792	0	0	0	0.788668	0.528167	22.3811	40.2583	0	55.8709	41.4489	50.1902	38.3509	31.3847	28.4866	19.6067	9.64611	7.74918	13.9787	13.6855	0	0	0	0	79.0353	193.642	115.925	48.1209	110.785	80.4199	91.6859	83.1764	172.268	120.307
135	hsa-miR-1272	0	0	0	0	0	0	0	0	0	0	0	0	0	0	0	0	0	0	0	0	0	0	0	0	0	0	0	0	0	0	0	0	0	0	0	0	0	0	0	0	0	0	0	0	0	0	0	0
136	hsa-miR-1273c	0	0	0	0	0	0	0	0	0	0	0	0	0	0	0	0	0	0	0	0	4.71181	0	0	0	0	0	0	0	0	0	1.24466	0	1.69834	0	0	0	0	0	0	0	0	0	15.8264	0	0	0	0	0
137	hsa-miR-1273h	23.9468	18.8869	52.7255	8.77347	40.7286	12.2749	25.7588	15.335	10.8958	34.3338	21.2651	17.2503	18.2165	20.4641	14.4788	24.0224	25.0352	29.4911	17.3507	16.3732	76.567	56.3616	54.7882	59.724	82.8978	42.6617	33.839	77.6358	51.0794	57.1863	0	0	0	0	0	0	0	0	0	0	0	0	0	10.4895	0	0	0	0
138	hsa-miR-1275	5.98671	10.4927	21.0902	4.78553	0	5.66535	25.7588	0	0	0	30.9649	10.2094	12.6114	13.2415	27.3924	16.7429	12.8969	29.4911	12.0929	10.5633	15.3134	16.1033	0	30.8253	26.3766	27.6046	56.3984	52.8584	22.5928	49.0168	6.53446	9.29901	8.49172	5.8652	0	0	0	0	0	0	0	0	31.6527	17.4826	0	0	0	0
139	hsa-miR-1276	6.98449	2.09854	5.27255	3.19035	0	1.88845	0	0	0	0	0	3.16842	2.80254	0	0	0	2.27593	1.51236	0	0	0	0	0	0	0	0	0	0	0	0	0	0	0	0	0	0	5.95086	0	0	0	0	0	0	0	0	0	0	0
140	hsa-miR-1277	0	0	0	0	0	0	0	0	0	0	16.7882	34.8527	39.2355	2.40754	5.8698	4.36771	6.06914	8.318	31.8096	33.2745	14.1354	24.155	9.9615	17.3392	18.8404	22.5856	40.6068	14.8664	17.6813	21.2406	19.9145	17.0482	20.2495	15.0819	10.3366	9.57069	2.97543	0	0	0	0	0	0	17.4826	28.211	0	0	0
141	hsa-miR-1278	0	0	0	0	0	0	0	0	0	0	2.23843	1.05614	0.700634	1.80565	1.56528	5.82362	0	0	2.10311	1.5845	12.9575	12.0775	0	0	0	0	0	13.2146	13.7521	10.6203	19.6034	16.015	20.9027	13.1269	0	0	0	0	33.8723	0	0	0	0	0	45.8429	0	0	0
142	hsa-miR-1279	0	0	0	0	0	0	0	0	0	0	0	0	0	0	0	0	0	0	0	0	0	0	0	0	0	0	0	0	0	0	0	0	0	0	0	0	0	0	0	0	0	0	0	0	0	0	0	0
143	hsa-miR-128	784.259	712.455	630.07	650.034	527.328	668.511	511.957	670.908	602.9	618.009	1414.69	1118.45	1122.42	1224.83	1234.62	1273.19	1241.9	1223.5	873.055	868.306	2199.24	1867.98	1489.24	2074.93	2976.78	1922.29	1863.4	2547.11	2047.11	1086.54	563.208	418.972	564.373	441.566	311.82	454.608	285.641	247.271	383.886	528.113	370.959	279.101	464.24	153.847	384.375	483.936	452.818	481.229
144	hsa-miR-1281	0	0	0	0	0	0	0	0	0	0	0	0	0	0	0	0	0	0	0	0	0	0	0	0	0	0	0	0	0	0	0	0	0	0	0	0	0	0	0	0	0	0	0	0	0	0	0	0
145	hsa-miR-1282	0	0	0	0	0	0	0	0	0	0	0	0	0	0	0	0	0	0	0	0	0	0	0	0	0	0	0	0	0	0	0	0	0	0	0	0	0	0	0	0	0	0	0	0	0	0	0	0
146	hsa-miR-1283	0	0	0	0	0	0	0	0	0	0	0	0	0	0	0	0	0	0	0	0	0	0	0	0	0	0	0	0	0	0	0	0	0	0	0	0	0	0	124.198	475.302	266.626	221.356	506.444	83.9164	299.742	370.513	226.409	427.759
147	hsa-miR-1284	1.99557	0	0	1.59518	4.28722	0	0	3.83376	0	0	1.86536	2.11228	3.50317	2.40754	5.47848	0	2.27593	3.02473	0	1.32042	3.53386	0	0	0	0	0	0	0	0	0	0	0	0	0	0	0	0	0	0	0	0	0	0	0	0	0	0	0
148	hsa-miR-1285	59.8671	46.168	28.999	40.677	34.2977	58.5419	51.5177	26.8363	14.5277	41.2006	17.5344	27.8117	29.4266	42.7338	40.306	50.2287	40.9667	54.4451	42.588	47.0068	14.1354	17.4453	14.9422	9.63291	0	25.0951	15.7916	9.91095	15.7167	18.7898	5.91213	7.74918	9.27557	8.65816	20.6731	25.5218	41.656	15.0775	158.071	0	220.257	96.2418	79.1319	24.4756	77.5803	136.107	83.6729	33.4187
149	hsa-miR-1286	12.9712	12.5913	0	3.98794	0	12.2749	0	0	0	0	2.23843	3.52047	2.45222	4.81507	1.9566	5.82362	6.06914	0	2.62889	3.69717	0	0	0	0	0	0	0	0	0	0	0	0	0	0	0	0	0	0	0	0	0	0	0	0	0	0	0	0
150	hsa-miR-1287	5.98671	8.39417	0	2.39276	4.28722	7.5538	0	0	0	0	7.08836	6.68889	9.45856	7.22261	25.0445	26.2063	15.1728	8.318	4.73201	6.07392	18.8473	22.813	0	15.4127	15.0723	12.5476	27.0712	13.2146	23.5751	13.0712	9.33494	19.1146	7.96915	11.7304	0	11.1658	4.46314	3.0155	0	0	0	0	52.7546	24.4756	74.054	113.422	34.4536	40.1024
151	hsa-miR-1288	0	0	0	0	0	0	0	0	0	0	0	0	0	0	0	0	0	0	0	0	0	2.68389	0	0	0	0	0	0	0	0	0.933494	0	0.914493	0	0	0	0	0	0	0	0	0	0	0	0	0	0	0
152	hsa-miR-1289	0	0	0	0	0	0	0	0	0	0	0	0	0	0	0	0	0	0	0	0	0	0	0	0	0	0	0	0	0	0	0.622329	0	0.783851	0	3.44552	0	0	0	0	0	0	0	0	0	0	0	0	0
153	hsa-miR-129	3.99114	0	0	3.19035	0	1.88845	0	3.83376	14.5277	13.7335	23.8766	0	0	0	10.1743	0	0	0	2.366	3.69717	0	0	0	0	0	0	0	0	0	2.45084	2.17815	0	1.95963	1.95507	0	0	0	0	0	0	0	0	0	10.4895	0	0	73.8291	0
154	hsa-miR-1290	0	0	0	0	0	0	0	0	0	0	0	0	0	0	0	0	0	0	0	0	0	0	0	0	0	0	0	0	0	0	0	0	0	0	0	0	0	0	0	0	0	0	0	0	0	0	0	0
155	hsa-miR-1291	0	0	0	0	0	0	0	0	0	0	3.73072	0	1.75158	0	0	0	0	0	0	0	0	0	0	0	0	12.5476	0	0	0	0	1.55582	2.58306	1.95963	2.23436	0	0	0	0	67.7446	0	0	0	0	6.99303	21.1583	0	49.2194	40.1024
156	hsa-miR-1292	0	0	0	0	0	0	0	0	0	0	0	0	0	0	3.9132	6.55157	2.27593	1.51236	2.10311	0	2.35591	0	0	0	0	0	0	0	0	4.08474	4.35631	7.23257	4.57247	8.65816	0	0	0	2.01033	0	0	0	0	0	0	0	0	0	0
157	hsa-miR-1293	0	0	0	0	0	0	0	0	0	0	0	0	0	0	0	0	0	0	0	0	0	0	0	0	0	0	0	0	0	0	1.55582	3.61628	2.74348	1.67577	10.3366	20.7365	14.8771	7.03617	0	0	0	0	0	0	0	0	0	0
158	hsa-miR-1294	0	0	0	0	0	0	0	0	0	0	2.6115	1.05614	2.1019	3.00942	15.2615	0	2.27593	3.78091	2.62889	2.37675	0	0	0	0	0	0	0	4.95548	0	3.26779	1.24466	0	2.4822	0	0	0	0	0	0	0	0	0	36.9282	0	0	0	0	0
159	hsa-miR-1295a	0	0	0	0	0	0	0	0	0	0	0	0	0	0	0	0	0	0	0	0	0	0	0	0	0	0	0	0	0	0	0	0	0	0	0	0	0	0	0	0	0	0	0	0	74.054	113.422	0	0
160	hsa-miR-1295b	0	0	0	0	0	0	0	0	0	0	0	0	0	0	0	0	0	0	0	0	0	0	0	0	0	0	0	0	0	0	0	0	0	0	5.16828	0	0	0	0	0	0	0	0	0	0	0	0	0
161	hsa-miR-1296	17.9601	25.1825	23.7265	19.1421	21.4361	23.6056	0	17.2519	21.7916	0	1.86536	15.4901	21.019	28.8904	18.7834	7.27952	47.0358	31.0034	7.3609	4.22533	18.8473	20.1291	0	0	0	0	0	0	19.6459	39.2135	8.09028	11.3655	8.0998	9.21675	15.5048	28.7121	25.2911	17.0878	0	0	0	0	52.7546	62.9373	45.8429	0	24.6097	0
162	hsa-miR-1297	0	0	0	0	0	0	0	0	0	0	0	0	0	0	0	0	0	0	0	0	0	0	0	0	0	0	0	0	0	0	0	0	0	0	0	0	0	0	0	0	0	0	0	0	0	0	0	0
163	hsa-miR-1298	0	0	0	0	0	0	0	0	0	0	2.23843	3.52047	5.60507	0	0	9.46338	1.51728	0	0	1.32042	2.35591	5.36777	0	0	0	0	6.76781	0	0	0	0	0	0	0	0	0	0	0	0	0	0	0	0	0	0	0	0	0
164	hsa-miR-1299	0	0	0	0	0	0	0	0	0	0	0	0	0	2.40754	3.9132	8.00747	0	4.53709	0	0	0	0	0	0	0	52.6997	65.4221	9.91095	0	29.4101	1.86699	0	3.00476	3.07225	0	4.78535	5.95086	0	0	0	0	0	0	0	0	0	0	0
165	hsa-miR-1301	89.8006	109.124	137.086	77.366	66.4519	108.586	173.872	74.7583	167.069	116.735	109.683	104.206	101.242	123.386	98.2214	208.194	193.454	185.264	111.202	112.764	85.9906	101.988	69.7305	104.035	131.883	140.533	99.2612	118.931	120.822	79.2439	6.53446	15.4984	9.92878	8.65816	10.3366	12.7609	14.8771	17.0878	0	140.83	0	105.866	279.599	27.9721	31.7374	158.791	0	26.7349
166	hsa-miR-1302	0	0	0	0	0	0	0	0	0	0	0	0	0	0	1.9566	0	0	0	0	0	0	0	0	0	0	0	0	0	0	0	0	0	0	0	0	0	0	0	101.617	0	0	0	0	0	0	0	0	0
167	hsa-miR-1303	3.99114	7.3449	21.0902	12.7614	17.1489	11.3307	0	7.66752	18.1596	13.7335	15.2959	74.986	72.1653	41.53	38.7407	31.3019	65.2432	86.2047	16.8249	17.1654	4.71181	0	0	7.70633	0	0	0	4.95548	9.82296	4.08474	5.2898	3.09967	4.83375	5.30661	6.89104	9.57069	2.97543	7.03617	0	0	0	0	31.6527	10.4895	35.2638	0	0	0
168	hsa-miR-1304	0	0	0	0	0	0	0	0	0	0	0	1.40819	1.40127	0	1.17396	0	0	0	0	0	0	0	0	0	0	0	0	0	5.89378	0	4.35631	3.61628	2.74348	4.46873	0	0	0	0	0	0	0	0	0	0	0	0	0	0
169	hsa-miR-1305	0	0	0	0	0	0	0	0	0	0	0	0	0	0	0	0	0	0	1.05156	0	0	0	0	0	0	0	0	0	0	0	0	0	0	0	0	0	0	0	0	0	0	0	0	0	0	0	0	0
170	hsa-miR-1306	10.9756	10.4927	79.0883	11.1662	25.7233	15.1076	61.1772	28.7532	43.5831	103.001	8.58065	6.68889	10.8598	18.0565	9.39168	16.0149	20.4833	20.4169	5.78356	3.96125	11.7795	21.4711	0	0	15.0723	17.5666	13.5356	9.91095	13.7521	8.98642	1.86699	0	0	0	0	0	0	2.01033	0	0	0	0	0	0	0	0	0	0
171	hsa-miR-1307	618.627	697.766	1117.78	589.418	1054.66	661.901	1023.91	1186.55	1096.84	1606.82	2633.51	2189.03	2202.79	696.38	692.245	816.034	856.507	836.337	2727.48	2792.15	583.087	546.171	513.017	356.418	493.619	526.997	200.778	520.325	573.661	314.525	346.637	789.9	440.394	531.22	1485.02	732.158	1731.7	917.717	79.0353	88.0189	127.517	57.7451	36.9282	20.9791	74.054	45.369	68.9071	0
172	hsa-miR-130a	29.9335	44.0694	23.7265	34.2963	55.7338	33.9921	22.539	42.1714	36.3193	96.1347	69.0182	21.1228	21.7196	21.0659	30.523	64.7877	27.3111	30.2473	89.6452	95.3341	98.9481	96.6199	54.7882	63.5772	82.8978	82.8139	203.034	79.2876	46.1679	113.556	29.2495	36.6794	36.5797	39.1014	447.918	547.124	459.704	467.402	135.489	316.868	185.479	115.49	137.162	34.9652	109.318	158.791	103.361	147.042
173	hsa-miR-130b	271.397	272.811	173.994	260.014	261.52	294.598	235.049	327.787	199.756	521.874	829.711	569.26	558.405	360.529	384.668	780.365	490.841	500.592	522.361	530.279	193.184	202.633	154.403	281.281	324.055	238.404	110.541	198.219	197.442	117.64	273.203	133.802	241.949	154.73	170.553	97.302	127.943	95.4908	225.815	228.849	150.702	279.101	189.916	80.4199	134.002	249.529	127.97	213.879
174	hsa-miR-132	2245.02	3850.83	7336.76	3791.73	7093.2	3623.93	1172.03	1318.81	11113.7	1380.22	580.872	568.908	598.692	1108.67	1519.11	1552.72	732.089	730.471	1212.97	1192.6	22.3811	30.8647	0	30.8253	15.0723	22.5856	94.7493	46.2511	36.345	13.8881	36.0951	50.628	42.8505	60.6071	55.1283	167.487	71.4103	70.3617	858.098	1038.62	950.581	972.042	807.145	241.26	962.701	793.957	797.354	588.168
175	hsa-miR-1321	0	0	0	0	0	0	0	0	0	0	0	0	0	0	0	0	0	0	0	0	0	0	0	0	0	0	0	0	0	0	0	0	0	0	0	0	0	0	0	0	0	0	0	0	0	0	0	0
176	hsa-miR-1322	0	0	0	0	0	0	0	0	0	0	0	0	0	0	0	0	0	0	0	0	0	0	0	0	0	0	0	0	0	0	0	0	0	0	0	0	0	0	0	0	0	0	0	0	0	0	0	0
177	hsa-miR-1323	0	0	0	0	0	0	0	0	0	0	0	0	0	0	0	0	0	0	0	0	0	0	0	0	0	0	0	0	0	0	0	0	0	0	0	0	0	0	835.516	1232.26	753.51	673.692	1440.2	195.805	930.964	1421.56	1205.87	822.099
178	hsa-miR-1324	0	0	0	0	0	0	0	0	0	0	0	0	0	0	0	0	0	0	0	0	0	0	0	0	0	0	0	0	0	0	0	0	0	0	0	0	0	0	0	0	0	0	0	0	0	0	0	0
179	hsa-miR-133a	5.98671	6.29563	0	2.39276	0	6.60957	0	0	0	0	3.35764	14.786	16.8152	2.40754	4.30452	6.55157	8.34506	9.07418	11.0413	13.4683	51.83	99.3038	0	98.2557	0	120.457	31.5831	26.4292	44.2033	53.9185	0	0	0	0	0	0	0	0	0	0	0	0	0	0	21.1583	0	0	26.7349
180	hsa-miR-133b	5.98671	6.29563	0	2.39276	0	6.60957	0	0	0	0	3.35764	14.786	16.8152	2.40754	4.30452	6.55157	8.34506	9.07418	11.0413	13.4683	51.83	99.3038	0	98.2557	0	120.457	31.5831	26.4292	44.2033	53.9185	0	0	0	0	0	0	0	0	0	0	0	0	0	0	21.1583	0	0	26.7349
181	hsa-miR-134	0	0	0	0	0	0	0	0	0	0	0	0	0	0	0	0	0	0	0	0	147.244	143.588	29.8845	96.3291	154.491	120.457	117.309	127.191	133.592	136.43	395.179	781.634	568.945	610.54	0	0	0	0	0	0	0	0	0	10.4895	0	0	0	0
182	hsa-miR-1343	5.98671	5.24636	21.0902	6.3807	10.718	4.72112	9.65956	9.5844	18.1596	0	0	3.52047	5.25475	4.21319	3.52188	0	8.34506	9.07418	1.57734	2.90492	0	0	0	0	0	0	0	0	0	4.08474	0	0	0	0	0	0	0	0	0	0	0	0	0	0	0	0	0	0
183	hsa-miR-135a	0	0	0	0	0	0	0	0	0	0	0	0	0	0	0	0	0	0	0	0	0	0	0	0	0	0	0	0	4.91148	0	0	0	0	0	0	0	0	0	1704.9	2006.83	1993.9	2175.06	1482.4	1395.11	1861.93	2238.2	1648.85	1777.87
184	hsa-miR-135b	0	0	0	0	0	0	0	0	0	0	0.746143	0	0	0	0	0	0	0	0	0	0	0	0	0	0	0	0	0	0	0	0	0	0	0	180.89	169.082	113.066	151.78	45.163	0	220.257	67.3692	126.611	55.9443	81.1067	90.7379	127.97	0
185	hsa-miR-136	0	0	0	0	0	0	0	0	0	0	0	0	0	0	0	0	0	0	1.31445	1.05633	206.142	148.956	44.8267	167.613	52.7531	153.08	115.053	160.227	124.752	229.562	422.251	369.894	428.767	339.902	0	0	7.43857	0	327.432	369.679	220.257	153.987	221.569	38.4617	130.476	173.914	83.6729	133.675
186	hsa-miR-137	0	0	0	0	0	0	0	0	0	0	0	1.40819	0	0	0	0	0	0	1.84022	1.5845	0	0	0	0	0	0	0	0	0	0	44.8077	75.942	73.5514	94.1225	0	4.78535	4.46314	30.155	0	0	0	0	0	0	0	0	0	0
187	hsa-miR-138	13.969	18.8869	0	16.7493	4.28722	14.1634	0	5.75064	0	0	0	0	2.1019	0	0	0	0	0	1.57734	1.84858	0	0	0	0	0	0	0	0	0	2.45084	1.24466	16.015	2.35155	16.1991	456.531	250.433	496.897	30.155	0	0	0	0	15.8264	13.9861	17.6319	0	0	46.7861
188	hsa-miR-139	6.98449	8.39417	0	7.97588	12.8617	5.66535	0	0	0	0	4.84993	9.85732	9.45856	17.4546	25.4358	25.4783	44.0012	42.3462	9.20112	11.8838	497.096	418.686	592.709	1510.44	1386.65	564.64	1385.14	383.223	654.209	825.934	318.01	360.079	415.441	436.539	0	0	0	0	191.943	211.245	220.257	173.235	295.426	45.4547	186.898	241.968	226.409	327.503
189	hsa-miR-140	5962.76	6166.57	4465.85	5890.99	7989.23	6361.24	4321.05	6636.24	3922.48	6035.89	1515.04	2516.78	2471.49	4008.55	4343.65	3326.74	4917.52	4956.77	2653.34	2617.86	7938.23	8478.4	10330.1	6783.49	5897.05	8296.44	7665.67	7035.12	7075.48	8550.99	863.482	1116.4	1022.53	1156.28	242.909	287.121	282.666	162.837	1919.43	2112.45	2098.23	1934.46	2495.29	1339.17	2359.15	1837.44	1899.87	2085.32
190	hsa-miR-141	8.98006	12.5913	0	8.77347	0	3.7769	0	0	0	0	155.198	42.9497	39.5858	17.4546	16.0441	31.3019	19.7247	9.07418	78.0781	78.1687	0	0	14.9422	0	0	20.0761	13.5356	6.6073	4.91148	0	0	0	0	0	30112.1	28196.8	29017.9	19185.6	6424.44	6425.38	8601.6	10480.7	6615.42	20297.3	10536.8	7576.62	10483.7	7332.05
191	hsa-miR-142	8801.46	9119.22	4289.22	8482.35	8083.55	9954.02	7515.14	8896.24	4147.66	6386.09	37797	26710.2	26893.1	16967.1	15366.4	19251.4	14791.2	14896.8	35399.1	35390.9	2306.43	2843.58	7251.97	4384.9	3481.71	7302.68	7611.53	4032.1	3766.12	2689.39	0	0	0.261284	1.11718	0	3.19023	0	0	2992.05	880.189	5425.27	3416.58	3413.22	2807.7	3142	1950.87	1333.85	187.145
192	hsa-miR-143	110.754	122.765	76.452	121.233	64.3083	108.586	96.5956	36.4207	112.59	48.0673	445.074	343.598	341.909	237.142	284.881	574.354	264.007	260.126	607.011	600.261	4688.25	5037.65	1817.97	4415.73	3342.29	4855.9	8919.97	6384.3	3414.46	9087.72	243.953	331.665	273.695	398.554	25.8414	41.473	32.7297	499.568	2359.77	1425.91	4579.02	3021.99	1171.15	1349.66	2831.68	869.572	1309.24	1236.49
193	hsa-miR-144	1.99557	4.19709	0	3.98794	0	1.88845	0	0	0	0	5.59607	1.05614	0	0	0	0	0	1.51236	5.52067	5.80983	153.134	147.614	19.923	65.5038	0	82.8139	45.1187	123.887	38.3095	232.013	0	0	0	0	0	0	0	0	0	123.226	92.7396	48.1209	305.977	0	63.4748	0	34.4536	40.1024
194	hsa-miR-145	0	9.44345	0	3.19035	6.43083	3.7769	0	0	7.26385	0	2.23843	3.16842	1.05095	0	0	8.00747	4.55185	4.53709	2.62889	2.11267	325.115	308.647	29.8845	300.547	120.579	273.537	232.361	416.26	294.689	601.273	4.97864	10.8489	6.40145	6.42379	0	0	0	0	169.361	0	92.7396	96.2418	68.581	20.9791	77.5803	45.369	59.0633	53.4699
195	hsa-miR-1468	45.8981	67.1534	28.999	46.2601	128.617	74.5937	35.4184	26.8363	196.124	48.0673	4.47686	7.39299	6.65602	16.2509	17.2181	6.55157	10.621	9.07418	7.3609	4.7535	0	0	0	3.85316	0	7.52853	0	4.95548	4.91148	1.63389	2.48932	0	1.5677	1.39648	3.44552	7.97558	7.43857	11.0568	0	0	0	0	0	20.9791	0	0	0	0
196	hsa-miR-1469	0	0	0	0	0	0	0	0	0	0	0	0	0	0	0	0	0	0	0	0	0	0	0	0	0	0	0	0	0	0	0	0	0	0	0	0	0	0	0	0	0	0	0	0	0	0	0	0
197	hsa-miR-146a	9479.95	6916.8	1391.95	6304.14	1736.32	6947.6	2640.28	1943.72	1826.86	1991.36	5315.15	3981.65	3972.59	7882.28	10345.7	8549.07	5028.28	5073.98	6814.88	6857.45	19193.6	20978.6	15266	13549.6	9589.77	13109.7	22821	18049.5	23203.8	24402.2	64.4111	190.113	92.2332	196.624	785.578	813.509	1393.99	1273.55	4087.25	5862.06	9876.77	3406.96	12529.2	5580.44	4951.04	6389.46	5399.37	3649.32
198	hsa-miR-146b	106431	106445	52514.6	115585	45339.5	102897	49028.7	53902.7	42602.5	35576.7	47407.7	18789.5	18867.4	12306.7	20230.1	26720.2	15844.2	15944.8	14009.9	13894.7	10770	9966.61	23897.6	17551.2	12299	16823.8	20612.5	15763.4	15590	14161	473.593	587.388	535.24	712.203	401.403	441.847	508.798	477.454	26939.8	31493.2	42208.1	20990.3	40869	11528	35757.5	31017.2	28370.1	32402.7
199	hsa-miR-1470	0	0	0	0	0	0	0	0	0	0	0	0	0	0	0	0	0	0	0	0	0	0	0	0	0	0	0	0	0	0	0	0	0	0	0	0	0	0	0	0	0	0	0	0	0	0	0	0
200	hsa-miR-1471	0	0	0	0	0	0	0	0	0	0	0	0	0	0	0	0	0	0	0	0	0	0	0	0	0	0	0	0	0	0	0	0	0	0	0	0	0	0	0	0	0	0	0	0	0	0	0	0
201	hsa-miR-147a	0	0	0	0	0	0	0	0	0	0	0	0	0	0	0	0	0	0	0	0	0	0	0	0	0	0	0	0	0	0	0	0	0	0	0	0	0	0	0	0	0	0	0	0	0	0	0	0
202	hsa-miR-147b	31.9291	9.44345	7.90883	15.9518	4.28722	16.996	22.539	7.66752	0	0	206.682	63.3685	58.5029	55.3734	82.9599	348.689	25.0352	24.954	706.909	705.367	0	0	0	0	0	0	0	0	0	0	0	2.06645	1.30642	2.51366	37.9007	124.419	66.9472	99.5115	293.56	475.302	312.996	317.598	205.743	52.4477	289.163	173.914	255.941	574.801
203	hsa-miR-148a	1303.11	1224.5	461.348	1357.49	1155.41	1149.12	396.042	845.344	450.359	741.611	2710.36	10859.9	10849.7	4543.62	4646.54	4107.83	7238.2	7229.85	5871.89	6013.44	65208	21416.1	37644.5	42240.3	161055	21699.7	38966.8	47143.1	65517.2	48221.1	597.125	70.7758	623.946	96.0776	17122.5	12626.9	14401.1	7308.57	19137.8	18976.9	15348.4	21500.4	16084.9	44598.1	22604.1	18555.9	19254.6	18360.2
204	hsa-miR-148b	2961.43	2766.93	1993.02	3004.51	1890.66	2644.77	1059.33	1964.8	1964.87	1366.49	636.087	3168.07	3129.03	2432.21	2507.19	1251.35	2685.59	2855.34	1507.93	1521.65	21353.9	14505.1	8053.87	18499	18561.6	10708.1	5869.95	11442.2	14192.2	8662.09	1983.99	2012.2	2369.58	2402.78	1502.25	1416.46	1834.35	876.505	4685.67	7041.51	6271.52	5100.81	5544.51	5472.05	6506.17	8325.2	4995.77	8154.15
205	hsa-miR-149	5.98671	8.39417	0	7.17829	15.0053	10.3865	0	5.75064	21.7916	0	0	1.05614	0	4.21319	5.8698	0	5.31049	3.78091	0.525778	4.22533	0	0	0	0	0	0	0	0	0	0	19.6034	29.9635	30.0476	27.9295	291.146	405.159	300.518	160.827	350.014	299.264	104.332	433.088	258.497	1339.17	349.112	287.337	236.253	287.4
206	hsa-miR-150	576.72	557.163	727.612	528.003	938.901	710.057	769.545	837.677	766.336	851.479	45.5147	30.9801	32.2292	52.3639	119.744	27.6622	13.6556	12.8551	45.4798	53.3448	3993.26	5820.01	20959	10484.5	9442.81	13661.8	21352.4	8809.18	6866.25	8010.17	6.22329	3.09967	11.2352	7.26168	0	0	0	0	338.723	0	266.626	202.108	274.324	300.7	253.899	0	187.034	180.461
207	hsa-miR-151a	866.077	855.156	516.71	822.313	608.785	827.141	550.595	486.888	533.893	487.54	1487.81	2618.88	2609.86	1385.54	1347.71	1431.15	2514.14	2571.02	1331.8	1358.97	15625.6	12957.8	6918.26	11894.7	46965.4	7503.44	15008.7	13128.7	14743.3	14837.4	9307.87	9907.07	9545.87	10424.7	8272.69	9661.61	9930.49	5831.98	10421.4	16934.8	12125.7	10182.4	14206.8	5891.63	10995.2	14321.5	10528	17778.7
208	hsa-miR-151b	782.263	719.8	492.984	679.545	387.993	657.18	550.595	381.459	533.893	398.272	1200.54	1849.3	1861.93	1095.43	1029.56	1383.11	1571.15	1564.54	1151.19	1149.29	405.216	516.648	239.076	373.757	233.621	218.327	1349.05	252.729	343.804	790.805	116.687	95.0566	127.898	139.089	6374.21	6764.88	8109.53	3993.53	10421.4	16934.8	12125.7	10182.4	14206.8	5891.63	10995.2	14321.5	10528	17778.7
209	hsa-miR-152	100.776	3.14782	0	66.9974	0	0	93.3758	0	138.013	178.536	4.47686	13.3778	10.5095	7.8245	4.69584	10.1913	4.55185	11.3427	5.78356	5.01758	1447.7	1026.59	617.613	1144.39	1028.69	757.872	994.868	948.148	1414.51	900.276	352.55	614.252	444.705	571.997	408.294	285.526	409.121	310.596	2992.05	4365.74	3871.88	3541.7	3603.14	2150.36	3755.59	3750.5	2859.65	5113.06
210	hsa-miR-153	0	0	0	0	0	0	0	0	0	0	0	0	1.05095	0	0	0	0	0	2.366	2.90492	0	2.68389	0	0	0	0	0	0	0	0	0	0	0	0	0	0	4.46314	2.01033	451.63	580.925	683.955	529.33	764.941	69.9303	521.904	393.198	246.097	521.331
211	hsa-miR-1537	0	0	0	0	0	0	0	0	0	0	4.47686	3.16842	4.90444	3.00942	2.34792	6.55157	4.55185	1.51236	4.99489	6.07392	0	2.68389	0	0	0	0	0	0	2.94689	0	0	0	0	0	0	0	0	0	0	0	0	0	0	0	0	0	0	0
212	hsa-miR-1538	2.99335	8.39417	39.5441	7.97588	38.585	3.7769	12.8794	19.1688	69.0066	20.6003	2.98457	4.57661	4.90444	7.22261	14.0875	10.9193	8.34506	10.5865	2.62889	3.69717	0	0	0	0	0	0	0	0	0	0	0	0	0	0	0	0	0	0	0	0	0	0	0	0	0	0	0	0
213	hsa-miR-1539	0	0	0	0	0	0	0	0	0	0	0	0	0	0	0	0	0	0	0	0	0	0	0	0	0	0	0	0	0	0	0	0	0	0	0	0	0	0	0	0	0	0	0	0	0	0	0	0
214	hsa-miR-154	0	0	0	0	0	0	0	0	0	0	0	0	0	0	0	0	0	0	0	0	9.42363	0	9.9615	7.70633	0	0	0	13.2146	5.89378	12.2542	7.46795	11.3655	13.3255	16.7577	0	0	0	0	0	0	69.5547	0	52.7546	10.4895	17.6319	30.246	39.3755	13.3675
215	hsa-miR-155	14581.6	2183.53	2891.99	1887.89	6561.59	2414.38	52831.4	31734	8589.51	67102	30679.2	1758.12	1793.27	1274.79	30003.3	13013.6	1090.93	1081.34	10727.2	10594.8	1129.66	1795.52	2131.76	1604.84	1266.08	1904.72	2788.34	2403.41	2107.03	1941.88	1935.13	1593.23	2326.21	2130.19	13.7821	17.5463	5.95086	9.0465	259.687	246.453	799.879	182.859	1403.27	874.129	465.482	763.711	506.96	193.828
216	hsa-miR-1587	0	0	0	0	0	0	0	0	0	0	0	0	0	0	0	0	0	0	0	0	0	0	0	0	0	0	0	0	0	0	0	0	0	0	0	0	0	0	0	0	0	0	0	0	0	0	0	0
217	hsa-miR-15a	991.798	1008.35	548.345	1064.78	568.056	1013.15	911.219	693.911	628.323	1064.35	4266.82	1591.25	1587.29	1925.43	1809.07	3047.21	1464.94	1501.78	3160.19	3054.92	207.32	245.576	244.057	184.952	82.8978	225.856	552.704	226.3	256.379	308.806	15.5582	16.5316	17.3754	21.2264	606.411	609.334	523.675	656.374	248.397	387.283	208.664	404.215	369.282	146.854	271.531	415.882	211.643	260.666
218	hsa-miR-15b	275.389	314.782	527.255	279.953	493.03	338.977	392.822	546.311	497.574	363.939	261.523	472.447	480.985	362.334	507.542	347.961	477.186	487.737	259.735	251.407	802.186	696.469	1026.03	776.412	474.778	988.747	437.652	645.864	612.953	325.145	22.0927	18.0814	32.3992	18.9921	155.048	103.682	123.48	63.3255	2754.95	3714.4	2619.89	2021.08	2801.27	762.24	2087.62	2132.34	2003.23	2112.06
219	hsa-miR-16	14718.3	15189.3	9619.77	16097.7	13093.2	14489.1	12132.4	15024.5	9849.78	14646.8	20422.7	24000.5	24045.8	24845.8	27529	21765.8	20212.5	20087.2	21438.1	21376.8	3081.53	4786.71	4751.63	3444.73	1322.6	4258.64	14153.7	3895	4248.43	9017.47	218.126	203.545	295.381	316.162	8310.59	7358.27	6983.33	7742.8	34877.2	63408.8	48073.9	36668.1	36305.7	11129.4	33941.4	37497.4	24663.8	48296.7
220	hsa-miR-17	273.393	281.205	334.807	362.903	315.111	277.602	315.546	364.207	207.02	267.804	209.666	504.835	501.304	232.929	302.882	136.127	222.282	220.049	213.466	193.573	2664.53	2866.39	1673.53	1864.93	817.674	2170.73	2339.41	2621.45	2375.19	2313.6	928.827	951.083	1014.7	967.479	303.206	280.74	258.862	259.333	620.992	580.925	579.623	798.807	664.708	1500.01	969.754	793.957	861.339	735.211
221	hsa-miR-181a	12201.9	12906	15522.4	15211.6	22295.7	12990.6	16311.8	19291.5	12577.4	24246.5	139405	60955.2	61160.1	88197.1	84720.4	94150.4	67595.8	67305.4	85111.4	85014.5	7253.84	6645.3	6614.44	4966.73	3406.35	7864.81	5028.48	7234.99	8725.74	3195.08	2548.44	5851.15	3945.38	5468.04	35554.3	42042.4	35909	44438.4	711.318	580.925	1727.28	827.679	1229.18	639.862	839.278	1020.8	644.774	260.666
222	hsa-miR-181b	657.54	789.052	888.425	750.53	1434.07	812.977	1097.97	1081.12	882.558	2128.7	6690.67	4082.34	4014.63	5985.14	4912.24	6911.9	4732.41	4782.85	5911.59	5917.32	636.095	664.262	1001.13	556.782	331.591	787.986	744.459	738.366	1137.5	399.487	885.575	1224.89	1255.21	1209.07	1646.96	2598.44	1704.92	2053.56	462.921	0	417.328	182.859	290.15	97.9024	208.056	219.283	206.721	73.5211
223	hsa-miR-181c	104.767	108.075	55.3618	133.995	62.1647	87.8129	106.255	69.0077	32.6873	82.4012	1277.02	496.034	530.03	465.858	459.019	899.749	504.497	483.2	1513.45	1502.63	102.482	67.0972	29.8845	55.8709	52.7531	57.7188	22.5594	59.4657	42.2387	59.6372	27.3825	53.211	37.6249	41.615	830.37	1266.52	1141.08	1247.41	282.269	440.094	370.959	230.98	221.569	76.9233	204.53	287.337	300.238	247.298
224	hsa-miR-181d	0	0	0	7.17829	10.718	0	0	0	0	0	120.875	84.1392	83.7257	89.6808	66.9158	69.1554	91.037	90.7418	103.053	100.88	97.7701	88.5683	0	78.9899	26.3766	82.8139	99.2612	61.1175	90.3712	120.908	51.3422	90.4071	68.1951	68.4274	29.2869	74.9704	44.6314	125.646	146.78	0	0	0	0	0	67.0012	0	0	0
225	hsa-miR-182	101.774	91.2866	18.4539	78.9612	32.1541	93.4782	9.65956	17.2519	21.7916	0	56.7069	28.5158	35.0317	43.3357	45.3931	65.5157	35.6562	44.6147	49.4232	49.9118	241.48	534.093	164.365	277.428	459.706	426.617	435.396	535.191	227.893	600.456	5.2898	4.64951	6.92402	5.8652	28766.6	23551.9	25791	17142.1	4267.91	5650.81	6457	5918.87	5101.37	2517.49	4485.55	3969.78	5891.56	6443.12
226	hsa-miR-1825	0	0	0	0	0	0	0	0	0	0	0	0	0	0	0	0	0	0	0	0	0	0	0	0	0	0	0	0	0	0	0	0	0	0	0	0	0	0	0	0	0	0	0	0	0	0	0	0
227	hsa-miR-1827	0	0	0	0	0	0	0	0	0	0	0	0	0	0	0	0	0	0	0	0	0	0	0	0	0	0	0	0	0	0	0	0	0	0	0	0	0	0	0	0	0	0	0	0	0	0	0	0
228	hsa-miR-183	4.98892	13.6405	0	8.77347	0	17.9403	0	0	0	0	2.23843	3.16842	4.90444	1.80565	6.26112	4.36771	3.03457	0	3.41756	3.43308	25.915	36.2325	0	0	30.1447	0	40.6068	64.4212	25.5397	186.264	8.09028	9.29901	7.83851	7.26168	1791.67	1284.07	1873.03	997.125	5329.24	7393.59	9702.89	8344.16	5544.51	3954.56	6195.85	6177.74	8446.05	8227.67
229	hsa-miR-184	0	0	0	0	0	5.66535	0	0	0	0	0	0	0	0	0	0	0	0	0	0	0	0	0	0	0	0	0	0	0	0	0	0	1.30642	1.11718	339.384	453.013	269.276	112.579	383.886	651.34	1286.76	384.967	464.24	213.287	504.272	657.85	733.369	848.834
230	hsa-miR-1843	79.8228	80.7939	126.541	78.9612	135.047	84.9802	115.915	93.9271	152.541	185.403	99.6101	65.8328	58.1526	125.192	108.787	134.671	113.796	119.477	122.243	108.538	384.013	218.737	189.268	287.061	395.649	188.213	124.076	313.847	277.99	225.477	24.2708	23.7641	20.7721	28.2088	43.069	35.0925	31.242	24.124	0	0	0	0	0	0	0	151.23	0	0
231	hsa-miR-185	463.97	414.462	181.903	496.897	143.622	392.797	189.971	187.854	105.326	48.0673	233.916	530.887	522.323	787.866	347.101	241.68	1445.97	1422.38	279.188	257.481	3424.31	3222.01	2271.22	3394.64	3410.11	3156.96	3907.28	3420.93	3960.62	3905.83	188.877	358.012	288.98	323.983	20.6731	35.0925	41.656	28.1447	541.956	528.113	614.4	606.323	1092.02	856.646	606.537	725.903	492.194	320.819
232	hsa-miR-186	6975.51	7398.41	2483.37	7337.81	4460.85	7606.67	3490.32	4738.53	1990.3	5060.81	11301.1	8938.12	8867.57	8233.78	8414.95	10175.3	9141.63	9288.93	11989.6	11986.2	1970.72	3409.88	3571.2	2706.85	1164.34	3596.13	6185.78	3483.7	3179.69	4786.49	248.309	577.056	384.348	564.456	4372.36	4842.77	5092.45	2638.56	5001.81	7710.45	6039.67	6188.35	6684.01	4192.32	6097.11	6956.57	5227.1	8194.26
233	hsa-miR-187	0	0	0	0	0	0	0	0	0	0	4.47686	0	0	0	0	10.9193	0	0	2.10311	5.80983	0	0	0	0	0	0	0	0	0	0	0	0	3.91926	5.02732	29.2869	41.473	22.3157	32.1653	0	0	104.332	76.9934	68.581	38.4617	59.9484	68.0534	113.205	0
234	hsa-miR-188	15.9646	23.084	13.1814	23.1301	0	20.7729	0	0	0	0	9.69986	20.4187	25.9235	36.7149	32.4796	18.9268	41.7253	28.7349	25.2374	26.4083	0	6.70972	0	0	0	0	0	0	5.89378	0	6.84562	12.3987	8.62236	7.82027	5.16828	6.38046	11.9017	4.02067	0	0	0	0	0	27.9721	0	0	0	0
235	hsa-miR-18a	25.9424	25.1825	84.3608	30.3083	72.8827	21.7172	96.5956	80.509	72.6385	171.669	34.3226	59.1439	69.7131	28.2886	27.7837	26.2063	31.863	34.7843	46.2685	48.8554	51.83	57.7036	14.9422	30.8253	0	37.6427	121.821	52.8584	52.0617	81.6947	41.3849	35.1296	46.5085	39.1014	24.1186	19.1414	26.7789	10.0517	0	0	0	336.846	290.15	0	264.478	385.636	0	0
236	hsa-miR-18b	0	0	0	0	0	0	0	0	0	0	2.23843	2.11228	0	1.80565	0.78264	0	0	0	1.31445	2.64083	0	0	0	0	0	0	0	0	0	0	0	0	0	0	0	0	0	0	0	0	0	0	0	0	0	0	0	0
237	hsa-miR-1908	33.9247	185.721	158.177	31.1059	109.324	153.909	167.432	55.5895	392.248	61.8009	14.1767	22.531	26.2738	13.2415	9.78301	9.46338	12.1383	16.636	7.3609	9.24292	0	10.7355	0	0	0	0	0	8.25913	12.7698	0	0	0	0	0	3.44552	0	0	5.02583	0	0	0	0	0	0	0	0	0	0
238	hsa-miR-1909	0	0	0	0	0	0	0	0	0	0	0	0	0	0	0	0	0	0	0	0	0	0	0	0	0	0	0	0	0	0	0	0	0	0	0	0	0	0	0	0	0	0	0	0	0	0	0	0
239	hsa-miR-190a	6.98449	10.4927	23.7265	19.9397	0	5.66535	0	0	10.8958	0	6.71529	13.3778	17.8662	8.42638	7.04376	12.3752	9.1037	3.78091	13.6702	12.9401	24.737	29.5228	0	17.3392	0	0	67.6781	37.992	31.4335	79.2439	0	0	1.04513	0	8.6138	17.5463	16.3649	33.1705	0	352.075	0	0	0	0	0	22.6845	191.956	0
240	hsa-miR-190b	15.9646	15.7391	18.4539	11.9638	12.8617	15.1076	6.43971	7.66752	0	0	6.34222	10.5614	9.45856	7.22261	11.3483	11.6472	13.6556	18.1484	12.0929	10.5633	5.88977	0	0	0	0	0	0	13.2146	15.7167	14.7051	0	0	1.04513	0	0	0	5.95086	5.02583	575.829	1056.23	846.249	798.807	939.032	283.218	973.281	1172.03	876.105	915.671
241	hsa-miR-191	120645	122401	136077	129890	144674	131572	125880	164532	129140	118204	11373.1	37487.7	37393.2	35407.6	34716.4	28294	49405	49466.4	21048.2	21021.8	10583.9	10467.2	10056.1	8110.91	6221.1	10871.2	9339.57	10479.2	9653.02	8715.19	2393.79	3412.74	2501.53	2766.42	29164.6	29996.1	34276.9	19897.3	63804.1	56789.8	47169.7	55262	67705.2	35695.9	66951.8	62820.9	50257.9	85538.4
242	hsa-miR-1910	0	0	0	0	0	0	0	0	0	0	2.6115	1.40819	1.40127	0	0	0	0	0	1.57734	1.05633	0	0	0	0	0	0	0	0	0	0	0	0	1.43706	0	8.6138	9.57069	7.43857	6.031	0	0	0	0	0	0	0	0	0	0
243	hsa-miR-1911	0	0	0	0	0	0	0	0	0	0	0	0	0	0	0	0	0	0	0	0	0	0	0	0	0	0	0	0	0	0	0	0	0	0	0	0	0	0	0	0	0	0	0	0	0	0	0	0
244	hsa-miR-1912	0	0	0	0	0	0	0	0	0	0	0	0	0	0	0	0	0	0	0	0	0	0	0	0	0	0	0	0	0	0	0	0	0	0	0	0	0	0	0	0	0	0	0	0	0	0	0	0
245	hsa-miR-1913	0	0	0	0	0	0	0	0	0	0	0.746143	0	0	3.61131	5.47848	5.82362	3.03457	4.53709	1.05156	0	0	0	0	0	0	0	0	0	0	0	0	0	0	0	0	0	0	0	0	0	0	0	0	0	0	0	0	0
246	hsa-miR-1914	2.99335	0	18.4539	0	0	0	0	0	0	0	0	0	0	0	0	0	0	0	0	0	0	0	0	0	0	0	0	0	0	0	0	0	0	0	0	0	0	0	0	0	0	0	0	0	0	0	0	0
247	hsa-miR-1915	0	0	0	0	0	0	0	0	0	0	0	0	0	0	0	0	0	0	0	0	0	0	0	0	0	0	0	0	0	0	0	0	0	0	0	0	0	0	0	0	0	0	0	0	0	0	0	0
248	hsa-miR-192	261.42	273.86	42.1804	291.917	66.4519	256.829	38.6383	44.0882	25.4235	27.4671	302.188	295.719	318.088	332.842	378.798	359.608	372.493	374.31	515.526	512.058	988.303	1209.09	2465.47	1599.06	1725.78	1874.6	1387.4	1527.94	1233.76	1746.63	163.05	197.346	166.438	214.22	3049.28	4030.86	3057.25	1485.64	6650.26	9435.62	8462.49	6987.15	11305.3	1898.61	8325.78	8877.19	6900.56	12291.4
249	hsa-miR-193a	215.522	164.736	519.346	140.376	229.366	177.514	666.51	314.368	508.47	240.337	474.547	277.413	260.285	480.304	391.32	491.368	424.839	474.882	342.545	350.703	0	0	0	9.63291	0	0	15.7916	4.95548	13.7521	13.8881	30.8053	57.8605	40.8909	52.2282	32.7324	57.4241	46.1191	144.744	56.4538	70.4151	69.5547	105.866	147.713	185.315	123.423	105.861	147.658	60.1536
250	hsa-miR-193b	122.728	113.321	471.893	113.258	394.424	115.195	367.063	425.547	399.512	267.804	6.71529	3.16842	2.45222	6.01884	9.00036	13.1031	6.06914	4.53709	19.1909	16.9013	0	0	0	0	0	0	13.5356	0	0	17.1559	31.1165	71.2924	49.252	63.6793	189.504	279.145	297.543	509.619	90.3261	0	81.1472	134.738	105.509	342.659	134.002	113.422	103.361	100.256
251	hsa-miR-194	14.9668	9.44345	13.1814	16.7493	4.28722	16.0518	16.0993	13.4182	0	0	15.2959	15.4901	15.7643	19.8622	14.8702	10.9193	21.242	14.3674	29.1807	27.4647	157.846	224.105	498.075	219.63	64.0574	409.05	349.67	302.284	192.53	220.576	17.4252	24.7974	26.3897	25.6952	142.989	218.531	153.235	104.537	1648.45	2552.55	2712.63	2126.94	2890.95	618.883	1928.93	1754.27	1319.08	3295.08
252	hsa-miR-195	0	2.09854	0	4.78553	0	0	0	0	0	0	6.71529	0	0	9.63015	8.60904	5.09566	7.58642	2.26854	3.94334	6.338	11.7795	13.4194	0	19.2658	0	22.5856	38.3509	9.91095	13.7521	17.9728	36.0951	24.7974	50.4278	50.8318	0	0	2.97543	3.0155	620.992	668.943	556.438	712.189	332.354	416.085	564.221	733.465	649.696	648.322
253	hsa-miR-196a	0	0	0	0	0	0	0	0	0	0	0	0	0	0	0	0	0	0	0	0	0	0	0	0	0	0	0	9.91095	33.3981	13.8881	0	0	1.95963	3.07225	0	0	0	0	158.071	123.226	231.849	105.866	52.7546	17.4826	119.897	151.23	93.5168	113.623
254	hsa-miR-196b	9.97785	7.3449	0	10.3686	0	12.2749	0	7.66752	25.4235	0	7.8345	4.92866	8.40761	7.8245	8.60904	10.9193	5.31049	6.04945	10.5156	7.65842	51.83	40.2583	0	0	22.6085	47.6807	47.3747	66.073	73.6722	47.3829	146.87	144.135	165.393	208.634	0	0	0	0	158.071	70.4151	81.1472	134.738	89.6828	339.162	116.371	52.9305	142.736	53.4699
255	hsa-miR-197	1277.16	1075.5	5973.8	1495.48	3290.44	1423.89	6053.33	4514.25	4467.27	2643.7	867.764	1253.29	1242.22	2396.7	2243.83	1494.49	5114.76	5076.25	1319.97	1280.8	547.748	725.991	911.477	381.463	674.487	469.279	4347.19	442.689	520.617	2048.9	28.0048	35.1296	29.917	43.0115	122.316	140.37	113.066	103.532	33.8723	52.8113	46.3698	57.7451	31.6527	97.9024	28.211	52.9305	29.5316	0
256	hsa-miR-1972	0	0	0	0	0	0	0	0	0	0	0	0	1.40127	0	0	0	0	0	0	0	0	0	0	0	0	0	0	0	0	0	0	0	0	0	0	0	0	0	0	0	0	0	0	0	0	0	0	0
257	hsa-miR-1973	0	0	0	0	0	0	0	0	0	0	0	0	0	0	0	2.91181	0	0	0	0	0	0	0	0	0	0	0	0	0	0	0	0	0.783851	1.11718	0	0	0	0	0	0	0	0	10.5509	0	0	0	0	0
258	hsa-miR-1976	93.7918	80.7939	308.444	97.3057	160.771	94.4225	251.149	189.771	290.554	309.004	29.4727	40.8374	41.6877	89.6808	61.4373	60.42	49.3117	57.4698	37.5932	30.3696	32.9827	34.8905	0	0	22.6085	0	0	37.992	27.5043	35.9457	0	0	0	0	5.16828	0	0	5.02583	0	0	0	0	0	0	0	0	0	0
259	hsa-miR-198	0	0	0	0	0	0	0	0	0	0	0	0	0	0	0	0	0	0	0	0	0	0	0	0	0	0	0	0	0	0	0	0	0	0	0	0	0	0	0	0	0	0	0	0	0	0	0	0
260	hsa-miR-199a	106.763	134.307	84.3608	129.209	79.3135	127.47	119.135	99.6778	94.4301	68.6676	320.095	152.436	160.095	246.773	430.844	223.481	191.936	174.678	379.349	393.484	8204.45	5708.63	2819.1	7126.43	5037.93	7694.16	6066.21	8677.04	9744.38	8588.57	796.582	1218.69	1329.15	1512.94	0	0	0	0	350.014	457.698	834.657	327.222	406.21	181.819	380.849	393.198	182.112	233.931
261	hsa-miR-199b	106.763	134.307	84.3608	129.209	79.3135	127.47	119.135	99.6778	94.4301	68.6676	320.095	152.436	160.095	246.773	430.844	223.481	191.936	174.678	379.349	393.484	8204.45	5708.63	2819.1	7126.43	5037.93	7694.16	6066.21	8677.04	9744.38	8588.57	796.582	1218.69	1329.15	1512.94	0	0	0	0	350.014	457.698	834.657	375.343	406.21	181.819	384.375	393.198	201.799	247.298
262	hsa-miR-19a	22.9491	29.3796	7.90883	15.1542	0	13.2191	0	0	0	0	112.295	221.438	202.133	40.3262	36.3928	33.4858	43.2426	32.5158	172.981	181.161	129.575	100.646	149.422	107.889	64.0574	135.514	148.892	94.154	106.088	127.444	66.5892	60.9602	71.3305	69.2652	94.7518	82.946	95.2137	62.3203	564.538	739.359	776.695	741.062	849.349	223.777	818.12	725.903	541.413	681.741
263	hsa-miR-19b	162.639	189.918	52.7255	183.445	70.7391	186.012	51.5177	69.0077	47.215	109.868	310.022	622.419	627.418	195.612	192.53	142.679	191.178	179.971	541.815	581.776	333.361	516.648	627.574	383.39	94.2021	803.044	915.91	419.564	285.848	377.43	215.326	338.381	273.695	282.368	382.453	405.159	449.29	394.025	2348.48	3274.3	2446.01	2242.43	2015.22	1202.8	2323.88	2835.56	1993.38	2305.89
264	hsa-miR-200a	0	0	0	0	0	0	0	0	0	0	0	1.40819	2.80254	0	5.47848	3.63976	0	0	2.10311	2.64083	27.0929	24.155	34.8652	30.8253	0	35.1332	29.3272	24.7774	39.2918	23.6915	4.04514	3.61628	5.74824	3.07225	1976.01	1622.23	1740.63	985.063	3725.95	3960.85	5007.94	6582.94	4594.92	9489.54	5839.68	4506.65	7899.71	5093
265	hsa-miR-200b	0	9.44345	7.90883	11.1662	8.57444	12.2749	22.539	13.4182	0	0	6.34222	7.39299	9.45856	18.0565	20.3487	10.9193	13.6556	13.6113	11.5671	15.3168	83.6347	101.988	84.6727	84.7696	143.187	127.985	0	100.761	92.3358	62.905	5.2898	3.09967	5.35632	5.30661	9816.28	8120.73	8557.33	5722.41	4617.92	3467.94	4393.54	7035.27	4468.31	23000.1	5208.46	4090.77	6305	4157.28
266	hsa-miR-200c	84.8117	97.5823	76.452	74.1757	55.7338	77.4264	28.9787	38.3376	43.5831	48.0673	9.32679	13.7298	14.7133	30.6961	25.8271	16.7429	20.4833	37.0529	10.5156	11.3556	64.7874	72.4649	94.6342	63.5772	52.7531	102.89	103.773	125.539	110.999	92.3151	1.24466	0	2.22091	0	4989.11	5313.33	5596.78	4289.05	3014.63	2710.98	2909.71	5851.5	3576.76	14692.4	3766.17	2638.96	3799.74	2640.07
267	hsa-miR-202	0	0	0	0	0	0	0	0	0	0	0	0	1.40127	0	0	0	0	0	0.788668	0	0	0	0	0	0	0	0	0	0	0	0	0	0	0	0	0	0	0	1095.2	739.359	486.883	298.349	152.988	279.721	899.227	461.251	1107.44	962.457
268	hsa-miR-203a	23.9468	7.3449	7.90883	3.19035	0	6.60957	25.7588	11.5013	0	27.4671	5.223	2.81638	2.80254	2.40754	1.17396	3.63976	0	2.26854	3.68045	5.80983	4.71181	4.02583	0	0	0	0	9.02374	0	0	4.08474	9.02378	4.64951	25.4752	15.3612	9802.5	6603.78	7923.57	1927.91	541.956	704.151	788.287	769.934	580.3	17786.8	624.169	627.604	1230.48	554.75
269	hsa-miR-203b	6.98449	0	0	0	0	19.8287	0	0	0	0	0	0	0	0	0	0	0	0	0	0	0	0	0	0	0	0	0	0	0	0	0	0	0	0	8.6138	4.78535	0	6.031	0	0	0	0	79.1319	6.99303	0	90.7379	108.283	86.8885
270	hsa-miR-204	0	0	0	0	0	0	0	0	0	0	1.49229	1.40819	2.45222	1.80565	1.9566	4.36771	0	2.26854	1.31445	0.528167	0	0	0	0	0	7.52853	0	0	0	3.26779	202.257	284.653	198.445	268.961	0	0	0	0	214.524	299.264	278.219	211.732	295.426	111.889	232.741	234.406	487.272	454.494
271	hsa-miR-205	0	0	0	0	0	0	0	0	0	0	0	0	0	0	0	0	0	0	0	0	0	0	0	0	0	0	0	0	0	0	0	0	0.914493	0	42121.5	45680.9	47626.2	44027.3	508.084	176.038	266.626	741.062	300.701	5090.93	483.114	529.305	1171.42	347.554
272	hsa-miR-2052	0	0	0	0	0	0	0	0	0	0	0	0	0	0	0	0	0	0	0	0	0	0	0	0	0	0	0	0	0	0	0	0	0	0	0	0	0	0	0	0	0	0	0	0	0	0	0	0
273	hsa-miR-2053	0	0	0	0	0	0	0	0	0	0	0	0	0	0	0	0	0	0	0	0	0	0	0	0	0	0	0	0	0	0	0	0	0	0	0	0	0	0	0	0	0	0	0	0	0	0	0	0
274	hsa-miR-2054	0	0	0	0	0	0	0	0	0	0	0	0	0	0	0	0	0	0	0	0	0	0	0	0	0	0	0	0	0	0	0	0	0	0	0	0	0	0	0	0	0	0	0	0	0	0	0	0
275	hsa-miR-206	0	0	0	0	0	0	0	0	0	0	0	0	0	0	0	0	0	0	0	0	0	0	0	0	0	0	0	0	0	0	0	0	0	0	0	0	0	0	0	0	0	0	0	0	0	0	0	0
276	hsa-miR-208a	0	0	0	0	0	0	0	0	0	0	0	0	0	0	0	0	0	0	0	0	0	0	0	0	0	0	0	0	0	0	0	0	0	0	0	0	0	0	0	0	0	0	0	0	0	0	0	0
277	hsa-miR-208b	0	0	0	0	0	0	0	0	0	0	0.746143	0	0	0	0	0	0	0	0	1.5845	0	0	0	0	0	0	0	0	0	0	0	0	0	0	0	0	0	0	0	0	0	0	0	0	0	0	0	0
278	hsa-miR-20a	415.079	392.428	216.175	496.897	171.489	394.686	222.17	162.935	207.02	89.2679	222.724	446.044	447.705	147.462	241.053	109.193	180.557	172.409	223.456	218.925	7388.12	8142.91	5917.13	6078.37	2396.5	7049.22	7067.85	7600.05	7014.58	6916.28	1428.25	1078.69	1538.44	1420.5	411.74	350.925	447.802	459.361	1230.69	1337.89	1251.99	1482.12	1392.72	1160.84	2133.46	1655.97	1604.55	1624.15
279	hsa-miR-20b	11.9734	4.19709	0	9.57106	0	4.72112	12.8794	0	0	0	8.20757	9.50527	11.2101	4.81507	7.8264	7.27952	6.06914	12.8551	11.5671	11.3556	214.388	190.556	184.288	146.42	79.1297	223.346	234.617	270.899	253.432	216.491	0	0	0	0	0	0	0	0	79.0353	88.0189	127.517	240.604	195.192	604.897	98.7386	181.476	98.4388	73.5211
280	hsa-miR-21	114698	127321	34353.3	132864	60511.9	123313	34719.7	51947.5	31634.1	46748.9	145707	181295	181045	93503.3	85595	111901	96878.6	96994.6	172776	173073	194378	279611	229533	177149	146605	235503	201608	194871	226701	291802	348476	282623	289752	290594	175620	155871	156807	185808	26657.5	24398.8	43147.1	23280.9	62445.6	77545.7	31494.1	40953.1	24929.6	16321.7
281	hsa-miR-210	119.734	115.42	39.5441	122.031	49.303	132.191	83.7162	23.0026	69.0066	54.9341	580.872	255.938	237.865	74.0318	86.4818	249.688	185.867	185.264	308.106	313.995	65.9654	104.672	69.7305	0	0	82.8139	103.773	150.316	46.1679	62.088	13.6912	35.1296	52.6487	53.0661	794.192	1137.32	1071.15	651.348	112.908	0	57.9623	0	126.611	192.308	49.3693	37.8075	83.6729	40.1024
282	hsa-miR-211	0	0	0	1.59518	0	0	9.65956	0	18.1596	0	0	0	1.75158	3.00942	5.08716	0	0	3.02473	2.366	1.5845	0	0	0	0	0	0	0	0	0	0	0	0	0	0	0	0	0	0	0	0	0	0	0	0	0	0	0	0
283	hsa-miR-2110	21.9513	25.1825	92.2696	26.3204	55.7338	33.0479	80.4964	70.9246	58.1108	34.3338	11.1921	23.5871	17.1655	27.6867	24.2619	16.7429	40.208	31.7596	9.46401	13.4683	29.4488	16.1033	0	0	45.217	0	40.6068	29.7329	19.6459	24.5084	0	1.03322	0.914493	1.11718	6.89104	7.97558	7.43857	9.0465	135.489	70.4151	173.887	76.9934	89.6828	62.9373	88.1595	204.16	103.361	86.8885
284	hsa-miR-2113	0	0	0	0	0	0	0	0	0	0	0	0	0	0	0	0	0	0	0	0	0	0	0	0	0	0	0	0	0	0	0	0	0	0	0	0	0	0	0	0	0	0	0	0	0	0	0	0
285	hsa-miR-2114	0	0	0	0	0	0	0	0	0	0	0	0	0	0	0	0	0	0	0	0	0	0	0	0	0	0	0	0	0	0	0	0	0	0	0	0	0	0	0	0	0	0	0	0	0	0	0	0
286	hsa-miR-2115	0	0	0	0	0	6.60957	0	0	0	0	1.49229	0	0	4.81507	6.65244	2.91181	0	0	3.41756	2.37675	0	0	0	0	0	0	0	0	0	1.63389	0	0	0	0	0	0	2.97543	0	0	0	0	0	0	0	0	0	0	0
287	hsa-miR-2116	22.9491	23.084	147.631	27.9156	68.5955	31.1594	154.553	115.013	141.645	151.069	8.58065	27.4597	28.0254	73.4299	52.4369	25.4783	64.4846	49.908	14.4589	21.3908	0	0	0	0	0	0	0	0	0	0	0.622329	3.61628	1.82899	3.63084	0	0	0	3.0155	0	0	0	0	0	6.99303	0	0	0	0
288	hsa-miR-2117	0	0	0	0	0	0	0	0	0	0	0	0	0	0	0	0	0	0	0	0	0	0	0	0	0	0	0	0	0	0	0	0	0	0	0	0	0	0	0	0	0	0	0	0	0	0	0	0
289	hsa-miR-212	323.282	428.103	395.441	480.148	377.275	406.961	144.893	92.0103	468.518	123.602	211.158	103.502	100.541	137.831	167.876	306.468	72.8296	80.9114	397.226	393.22	3.53386	10.7355	0	0	0	0	13.5356	0	3.92918	0	5.91213	5.16612	5.09503	5.8652	18.9504	47.8535	17.8526	10.0517	688.736	774.566	568.03	692.941	812.421	160.84	603.011	529.305	723.525	380.973
290	hsa-miR-214	0	0	0	0	0	0	0	0	0	0	0	0	0	0	0	2.18386	0	0	0	0	0	0	0	0	0	0	0	0	0	0	41.0737	68.7094	48.2068	49.9939	0	0	0	0	0	0	0	0	0	0	0	0	0	0
291	hsa-miR-215	261.42	273.86	42.1804	291.917	66.4519	256.829	38.6383	44.0882	25.4235	27.4671	302.188	295.719	318.088	332.842	378.798	359.608	372.493	374.31	515.526	512.058	988.303	1209.09	2465.47	1599.06	1725.78	1874.6	1387.4	1527.94	1233.76	1746.63	163.05	197.346	166.438	214.22	3049.28	4030.86	3057.25	1485.64	6650.26	9435.62	8462.49	6987.15	11305.3	1898.61	8325.78	8877.19	6900.56	12291.4
292	hsa-miR-216a	0	0	0	0	0	0	0	0	0	0	0	0	0	0	0	0	0	0	0	0	0	0	0	0	0	0	0	0	0	0	130.067	191.663	132.993	177.632	0	0	0	0	0	70.4151	243.442	125.114	52.7546	0	59.9484	30.246	63.9852	0
293	hsa-miR-216b	0	0	0	0	0	0	0	0	0	0	0	0	0	0	0	0	0	0	0	0	0	0	0	0	0	0	0	0	0	0	10.5796	15.4984	15.4157	18.7128	0	0	0	0	0	228.849	23.1849	48.1209	36.9282	17.4826	42.3165	90.7379	78.751	33.4187
294	hsa-miR-217	0	0	0	0	0	0	0	0	0	0	0	0	0	0	0	0	0	0	0	0	0	0	0	0	0	0	0	0	0	0	567.876	1326.14	664.053	1337.82	0	0	0	0	101.617	0	0	0	0	20.9791	70.5276	68.0534	0	40.1024
295	hsa-miR-218	0	0	0	0	0	0	0	0	0	0	5.59607	4.22456	8.40761	0	0	0	0	0	0	0	0	0	0	0	0	0	9.02374	0	0	0	652.824	489.231	770.003	535.13	0	0	0	0	146.78	246.453	405.736	173.235	274.324	55.9443	225.688	400.759	359.301	247.298
296	hsa-miR-219a	0	0	0	2.39276	0	5.66535	0	0	0	0	3.73072	5.63275	3.85349	0	6.65244	0	9.86234	6.80563	4.20623	2.11267	0	0	0	0	0	0	0	0	0	0	6.84562	9.81563	9.14493	11.4511	0	0	2.97543	0	0	228.849	0	0	52.7546	0	116.371	0	123.048	0
297	hsa-miR-219b	0	0	0	0	0	0	0	15.335	0	0	3.35764	3.52047	0	0	3.52188	0	0	0	0	1.05633	0	0	0	0	0	0	0	0	0	0	0	1.54984	0	1.39648	0	0	0	0	0	0	0	0	0	0	0	0	0	0
298	hsa-miR-22	64963.8	67211.1	29750.4	60561.7	40381.3	64921.1	36658	42940	30090.5	38824.7	105777	133708	133616	133869	119836	131360	138558	138695	134426	134577	662.01	860.186	677.382	778.339	467.242	1086.62	1175.34	862.253	881.12	895.374	13425.8	28100.1	19064	21826.1	128783	172674	135568	136426	43525.9	22814.5	21353.3	15110	19730.2	14265.8	18689.8	18586.2	42860.2	18674.3
299	hsa-miR-221	3506.22	3086.96	1879.66	3088.26	1832.79	3064.01	2244.24	1905.38	2030.25	2032.56	3951.95	1981.67	1958.27	2227.57	2821.42	2507.79	2466.34	2463.64	1704.57	1701.75	6512.9	7539.04	3770.43	8694.66	8342.53	6281.31	3839.6	6461.94	8072.51	6364.84	6340.91	9805.29	8788.67	9628.99	3726.33	7852.75	5897.3	8807.27	1377.47	1109.04	1843.2	1280.02	1883.34	3328.68	1033.23	1701.34	2584.02	681.741
300	hsa-miR-222	4160.76	3494.07	5480.82	3219.07	5050.34	3366.16	1217.11	2493.86	8059.24	920.146	771.885	3825.69	3848.23	2760.24	5465.57	943.426	1943.64	1966.07	757.647	789.609	1013.04	2740.25	1195.38	2238.69	2494.47	2050.27	2452.2	1883.08	1685.62	1640.43	6404.7	6368.28	6834.27	6489.15	9492.41	10309.2	7865.55	10185.4	632.283	510.509	1321.54	1010.54	1345.24	2129.38	631.222	839.326	1501.19	414.391
301	hsa-miR-223	3311.65	3431.12	2222.38	3116.18	2598.05	3614.49	1690.42	2628.04	2081.09	2169.9	3583.73	6125.27	6073.44	5701.05	6214.16	5549.91	4512.4	4518.94	9354.12	9254.8	7219.68	8630.04	10878	6870.19	4310.69	7337.81	13610.1	7948.58	7800.41	15498.3	0	0	0	0	17.2276	14.356	8.92629	0	1964.59	475.302	5170.24	2954.62	975.96	1548.96	1928.93	892.256	428.209	120.307
302	hsa-miR-224	0	0	0	0	0	0	0	0	0	0	0	0	0	0	2.73924	0	0	3.02473	0.788668	0	224.989	198.608	94.6342	129.081	482.315	115.438	76.7018	264.292	198.424	115.19	903	729.456	724.801	949.046	680.49	684.304	575.745	335.726	124.198	88.0189	104.332	115.49	100.234	506.995	112.844	113.422	187.034	86.8885
303	hsa-miR-2276	0	0	0	0	0	0	0	0	0	0	0	0	0	0	0	0	0	0	0	0	0	0	0	0	0	0	0	0	0	0	0	0	0.653209	0	0	0	0	0	0	0	0	0	0	0	0	0	0	0
304	hsa-miR-2277	28.9358	26.2318	0	19.1421	25.7233	24.5498	19.3191	19.1688	25.4235	20.6003	11.1921	19.3626	16.8152	42.7338	37.9581	27.6622	37.1735	40.0776	21.0311	18.7499	0	0	0	0	0	0	0	14.8664	19.6459	17.1559	1.24466	2.06645	3.1354	4.46873	0	12.7609	13.3894	0	0	0	0	0	0	0	0	0	0	20.0512
305	hsa-miR-2278	0	0	0	0	0	0	0	0	0	0	1.11921	0	0	0	0	0	0	1.51236	0	0	0	0	0	0	0	0	0	0	0	0	0	0	0	0	0	0	0	2.01033	0	0	0	0	0	0	0	0	0	0
306	hsa-miR-2355	8.98006	5.24636	7.90883	12.7614	0	6.60957	12.8794	0	0	0	43.2763	41.5415	46.9425	18.6584	33.6535	26.2063	18.966	18.9045	41.2736	50.9681	32.9827	45.6261	29.8845	26.9721	0	37.6427	29.3272	19.8219	24.5574	35.1287	6.84562	17.0482	12.6723	12.289	39.6235	15.9512	31.242	24.124	112.908	0	69.5547	67.3692	47.4791	48.9512	77.5803	37.8075	49.2194	93.5723
307	hsa-miR-2392	0	0	0	0	0	0	0	0	0	0	0	0	0	0	0	0	0	0	0	0	0	0	0	0	0	0	0	0	0	0	0	0	0	0	0	0	0	0	0	0	0	0	0	0	0	0	0	0
308	hsa-miR-23a	3799.56	4844.49	3295.34	3907.38	4336.52	4705.07	2653.16	3452.3	3359.53	2369.03	6484.36	4724.12	4768.16	5543.35	5292.21	4768.09	6688.95	6759.51	3456.99	3554.83	5431.54	6774.13	5434	5298.1	4152.43	5894.84	7180.64	5026.5	5722.86	6890.13	1782.66	2358.33	2583.57	2592.42	2758.14	3156.73	3354.8	3345.19	2348.48	1707.57	2909.71	2367.55	2421.44	4870.65	2084.09	1935.74	1963.85	1243.17
309	hsa-miR-23b	3799.56	4844.49	3295.34	3907.38	4336.52	4705.07	2653.16	3452.3	3359.53	2369.03	6484.36	4724.12	4768.16	5543.35	5292.21	4768.09	6688.95	6759.51	3456.99	3554.83	5431.54	6774.13	5434	5298.1	4152.43	5894.84	7180.64	5026.5	5722.86	6890.13	1782.66	2358.33	2583.57	2592.42	2758.14	3156.73	3354.8	3345.19	2348.48	1707.57	2909.71	2367.55	2421.44	4870.65	2084.09	1935.74	1963.85	1243.17
310	hsa-miR-23c	0	0	0	0	0	0	0	0	0	0	3.35764	0	0	0	0	0	0	0	0	0	0	0	0	0	0	0	0	0	0	0	0	0	0	0	0	0	0	0	0	0	0	0	0	0	0	0	0	0
311	hsa-miR-24	1211.31	1084.95	756.611	1198.77	739.545	1019.76	772.765	778.253	671.906	350.205	1276.65	1735.94	1714.1	1240.48	1501.5	1025.68	2251.65	2180.07	910.911	896.563	3908.45	4138.55	3566.22	3024.73	2720.56	3842.06	4717.16	4296.4	4574.55	4331.46	12226.9	15137.2	14853.5	14489.6	1827.85	1896.59	2308.93	2413.4	5171.17	4682.6	6781.59	5370.29	6124.81	8832.2	4510.24	4695.69	4720.14	4484.78
312	hsa-miR-2467	0	10.4927	0	7.97588	0	5.66535	0	0	0	0	11.1921	37.317	44.4903	9.02826	15.6528	8.00747	14.4142	8.318	23.1342	21.1267	0	0	0	0	0	0	0	0	0	0	0	0	0	0	0	3.19023	5.95086	5.02583	0	0	0	0	0	0	0	0	0	0
313	hsa-miR-25	2903.55	3209.72	3835.78	3106.61	5487.64	3137.66	3474.22	4209.47	3962.43	6660.76	3194.61	3816.89	3879.06	4168.65	3977.38	3580.07	5532.78	5385.52	2917.54	2903.07	7323.34	6980.79	8721.29	9234.11	9800.78	7704.2	5935.37	7946.93	8008.66	6536.4	940.962	742.371	1042.91	781.189	1634.9	1768.98	1739.14	1403.21	3093.67	4506.57	3477.74	3666.81	5217.43	2174.83	4411.5	4529.33	3415.83	4765.5
314	hsa-miR-2681	0	0	0	0	0	0	0	0	0	0	0	0	0	0	0	0	0	0	0	0	0	0	0	0	0	0	0	0	0	0	0	0	0	0	0	0	0	0	0	0	0	0	0	0	45.8429	0	0	0
315	hsa-miR-2682	0	0	0	1.59518	0	0	0	0	0	0	0	0	0	0	0	0	0	0	2.89178	1.84858	0	0	0	0	0	0	0	0	0	0	142.202	105.389	136.259	103.06	0	0	0	6.031	0	0	0	0	0	0	0	0	0	0
316	hsa-miR-26a	37408	38165.2	26597.4	41117.3	33082.3	37016.4	29262	31804.9	22699.5	26162.4	40956.2	47594.6	47936.3	72670.3	68168.4	54771.1	56711.5	56462.6	55784.3	55495.3	99659.6	94674.1	112590	157679	99673.3	125744	115096	108822	82708.3	80529.8	9501.1	7812.72	10734.2	9074.59	30198.3	28852.4	29989.3	23461.6	44959.8	42389.9	59365	54877.1	49879.5	66206.5	48759.2	41928.5	43820	36874.2
317	hsa-miR-26b	10565.5	9972.28	6624.96	11923.1	5549.8	9992.73	6455.81	6563.4	5869.19	4085.72	11123.1	16137.8	15969.9	14767.8	13478.2	9498.32	13670	13305.8	12221.7	12528.1	29790.4	27193.1	35567.5	37339.1	21044.7	31532	22383.4	29214.2	26584.9	18136.2	853.214	1014.11	1245.15	1403.46	5188.95	5123.51	4675.89	3220.55	5679.25	4524.17	6422.22	9123.72	6140.63	14692.4	6054.79	4536.9	4695.53	3823.09
318	hsa-miR-27a	5323.18	5229.57	3150.35	4927.5	2960.32	4920.35	10615.9	4048.45	2996.34	7017.83	21591.1	16066	16001.1	16086.6	16048.4	35521.9	12944.7	12929.9	36643.3	36753.3	17114.5	20861.8	17477.4	19323.6	12438.4	21278.1	15277.2	22071.7	18530	21227.6	8997.64	9961.83	10372	12066.7	101453	89876.8	103795	74511	9066.48	8291.38	9192.82	8969.73	9859.83	14940.6	8339.89	8121.04	8844.72	6670.36
319	hsa-miR-27b	5323.18	5229.57	3150.35	4927.5	2960.32	4920.35	10615.9	4048.45	2996.34	7017.83	21591.1	16066	16001.1	16086.6	16048.4	35521.9	12944.7	12929.9	36643.3	36753.3	17114.5	20861.8	17477.4	19323.6	12438.4	21278.1	15277.2	22071.7	18530	21227.6	8997.64	9961.83	10372	12066.7	101453	89876.8	103795	74511	9066.48	8291.38	9192.82	8969.73	9859.83	14940.6	8339.89	8121.04	8844.72	6670.36
320	hsa-miR-28	18671.5	22219.4	25442.7	17795.8	39180.9	21264.9	25639.7	30432.4	26131.7	26670.5	9855.43	10819.1	10799.6	11599.5	11185.9	12598.7	14735.1	14707	8421.92	8379.1	2404.2	2502.72	2565.09	2518.04	3824.6	2223.43	2702.61	3196.28	3686.56	3151.78	596.192	850.86	852.177	949.884	2496.28	3437.47	2018.83	2183.22	2438.8	3820.02	4022.58	3060.49	3919.67	1772.73	3896.65	3924.42	3593.01	3669.37
321	hsa-miR-2861	0	0	0	0	0	0	0	0	0	0	0	0	0	0	0	0	0	0	0	0	0	0	0	0	0	0	0	0	0	0	0	0	0	0	0	0	0	0	0	0	0	0	0	0	0	0	0	0
322	hsa-miR-2909	0	0	0	0	0	0	0	0	0	0	0	0	0	0	0	0	0	0	0	0	0	0	0	0	0	0	0	0	0	0	0	0	0	0	0	0	0	0	0	0	0	0	0	0	0	0	0	0
323	hsa-miR-296	0	0	0	0	0	0	0	0	0	0	0	0	0	0	0	0	2.27593	0	0	0	3.53386	0	0	0	0	0	0	0	2.94689	3.26779	0.933494	0	0	0	0	6.38046	4.46314	4.02067	270.978	352.075	255.034	153.987	195.192	66.4338	179.845	120.984	157.502	106.94
324	hsa-miR-297	0	0	0	0	0	0	0	0	0	0	0	0	0	0	0	0	0	0	0	0	0	0	0	0	0	0	0	0	0	0	0	0	0	0	0	0	0	0	0	0	0	0	0	0	0	0	0	0
325	hsa-miR-298	0	0	0	0	0	0	0	0	0	0	0	0	0	0	0	0	0	0	0	0	0	0	0	0	0	0	0	0	0	0	0	0	0	0	0	0	0	0	0	0	0	0	0	0	0	0	0	0
326	hsa-miR-299	0	0	0	0	0	0	0	0	0	0	0	0	0	0	0	0	0	0	0	0	8.24567	0	0	0	0	10.038	13.5356	9.91095	3.92918	9.80337	24.8932	38.2293	32.6605	24.2987	0	0	2.97543	0	0	0	0	0	0	0	31.7374	0	49.2194	0
327	hsa-miR-29a	1858.87	2004.11	703.886	1972.44	958.193	1933.77	1023.91	1065.79	664.642	1414.55	6062.41	2479.82	2468.68	4222.22	5209.65	6982.52	4032.18	4016.84	6617.97	6614.76	3224.06	5264.44	10594.1	7288.26	2856.21	9897.51	14153.7	6219.12	4540.17	5400.02	1639.84	1966.22	1964.2	2117.34	2179.29	3313.05	2543.99	2201.31	4437.27	3362.32	3813.92	3743.8	3550.38	6041.98	4136.44	3576.59	4031.07	2726.96
328	hsa-miR-29b	66.8516	83.9417	7.90883	110.865	19.2925	101.032	22.539	32.587	10.8958	13.7335	176.09	97.165	105.796	84.2638	92.7429	122.296	75.1055	100.572	318.885	306.865	444.088	758.198	2096.9	1344.75	617.965	1568.44	3004.91	1015.87	851.651	1007.3	106.107	163.766	153.112	118.421	137.821	145.155	87.7752	100.517	451.63	404.887	394.143	673.692	305.977	723.779	521.904	468.813	502.038	320.819
329	hsa-miR-29c	121.73	110.174	18.4539	137.185	57.8774	153.909	51.5177	40.2545	0	20.6003	280.923	339.021	322.292	542.298	455.497	306.468	299.664	294.155	731.621	733.888	107.194	212.027	388.498	279.354	79.1297	409.05	904.63	186.656	182.707	284.298	30.4941	33.5798	30.7008	39.3806	430.69	437.062	346.637	234.204	9777.8	4453.75	2492.38	2675.52	3154.72	3185.33	3265.43	3569.03	5930.94	3375.28
330	hsa-miR-300	0	0	0	0	0	0	0	0	0	0	0	0	0	0	0	0	0	0	0	0	0	0	0	0	0	0	0	0	0	0	0	0	0	0	0	0	0	0	0	0	0	0	0	0	0	0	0	0
331	hsa-miR-301a	59.8671	70.3012	50.0892	98.1033	47.1594	74.5937	35.4184	38.3376	54.4789	41.2006	153.332	964.609	945.155	152.879	109.178	104.097	138.073	151.236	539.186	532.128	11.7795	17.4453	0	9.63291	0	7.52853	13.5356	11.5628	24.5574	14.7051	11.8243	11.3655	14.3706	10.6132	358.334	253.623	272.252	170.878	0	0	0	0	26.3773	0	0	0	0	0
332	hsa-miR-301b	14.9668	9.44345	10.5451	14.3566	0	15.1076	12.8794	5.75064	0	13.7335	41.0379	260.515	249.776	42.1319	41.8713	29.1181	50.0704	49.908	124.872	115.933	5.88977	0	0	0	0	0	0	0	0	6.53558	15.5582	17.0482	14.5012	12.289	20.6731	17.5463	43.1437	15.0775	0	0	0	0	0	0	0	0	0	0
333	hsa-miR-302a	0	0	0	0	0	0	0	0	0	0	0	0	0	0	0	0	0	0	0	0	0	0	0	0	0	0	0	0	0	0	0	0	0	0	0	0	0	0	0	0	0	0	0	0	0	0	0	0
334	hsa-miR-302b	0	0	0	0	0	0	0	0	0	0	0	0	0	0	0	0	0	0	0	0	0	0	0	0	0	0	0	0	0	0	0	0	0	0	0	0	0	0	0	0	0	0	0	0	0	0	0	0
335	hsa-miR-302c	0	0	0	0	0	0	0	0	0	0	0	0	0	0	0	0	0	0	0	0	0	0	0	0	0	0	0	0	0	0	0	0	0	0	0	0	0	0	0	0	0	0	0	0	0	0	0	0
336	hsa-miR-302d	0	0	0	0	0	0	0	0	0	0	0	0	0	0	0	0	0	0	0	0	0	0	0	0	0	0	0	0	0	0	0	0	0	0	0	0	0	0	0	0	0	0	0	0	0	0	0	0
337	hsa-miR-302e	0	0	0	0	0	0	0	0	0	0	0	0	0	0	0	0	0	0	0	0	0	0	0	0	0	0	0	0	0	0	0	0	0	0	0	0	0	0	0	0	0	0	0	0	0	0	0	0
338	hsa-miR-302f	0	0	0	0	0	0	0	0	0	0	0	0	0	0	0	0	0	0	0	0	0	0	0	0	0	0	0	0	0	0	0	0	0	0	0	0	0	0	0	0	0	0	0	0	0	0	0	0
339	hsa-miR-3059	0	0	0	0	0	0	0	0	0	0	0	0	0	0	0	0	0	0	0	0	0	0	0	0	0	0	0	0	0	0	0	0	0	0	0	0	0	0	0	0	0	0	0	0	0	0	0	0
340	hsa-miR-3064	1.99557	0	0	1.59518	6.43083	2.83267	0	0	10.8958	0	0	1.05614	1.05095	0	4.69584	0	4.55185	6.04945	2.366	2.11267	0	0	0	0	0	0	0	8.25913	4.91148	2.45084	1.24466	0	1.04513	1.39648	0	0	0	0	0	0	0	0	0	6.99303	0	0	0	0
341	hsa-miR-3065	112.75	105.976	57.9981	93.3178	47.1594	87.8129	41.8581	26.8363	32.6873	41.2006	9.32679	18.3064	16.4649	33.1036	32.8709	33.4858	22.0006	32.5158	18.4022	23.7675	0	4.02583	0	0	0	0	0	0	6.87607	0	0	0	1.43706	2.23436	31.0097	15.9512	49.0946	5.02583	45.163	123.226	46.3698	48.1209	58.03	139.861	49.3693	52.9305	68.9071	40.1024
342	hsa-miR-3074	10.9756	12.5913	7.90883	3.98794	0	5.66535	0	9.5844	0	0	7.08836	7.04094	4.90444	9.02826	11.3483	18.1988	9.86234	6.04945	5.25778	5.80983	10.6016	12.0775	0	11.5595	0	0	9.02374	3.30365	17.6813	10.6203	0	0	3.26605	0	0	0	0	0	0	0	0	0	0	0	0	0	0	0
343	hsa-miR-3085	0	0	0	0	0	0	0	0	0	0	0	0	0	0	0	0	0	0	0	0	0	0	0	0	0	0	0	0	0	0	3.73398	3.61628	5.22567	4.18943	0	0	0	0	0	0	0	0	0	0	0	0	0	0
344	hsa-miR-30a	60.8649	61.907	21.0902	62.2119	0	69.8726	0	0	0	0	523.046	1115.99	1131.87	515.213	458.627	874.27	1281.35	1302.14	985.572	997.179	693.815	500.545	333.71	450.82	455.938	306.16	372.229	706.981	242.627	1050.59	29538.9	38295.4	33980.7	35960.7	37700.9	41179.5	47264.7	55939.5	25042.9	36932.7	23242.9	25715.8	29083.6	8867.16	25707.3	25610.8	20613.1	29548.8
345	hsa-miR-30b	6057.55	6062.69	6329.7	6355.18	8643.03	6673.78	4855.54	7945.47	5756.6	5465.94	3134.55	7561.26	7545.48	11490.6	10173.5	6637.47	9963.24	10026.2	6749.42	6837.12	9527.29	9627.1	12531.6	11137.6	5135.9	11317.9	14780.9	8858.74	7622.62	7879.46	872.817	664.363	915.277	935.081	5056.3	6587.83	5452.47	6114.43	14260.2	19487.4	10073.8	14753.9	17883.8	13153.9	14719.1	17043.6	12752.7	13995.7
346	hsa-miR-30c	6057.55	6062.69	6329.7	6355.18	8643.03	6673.78	4855.54	7945.47	5756.6	5465.94	3134.55	7561.26	7545.48	11490.6	10173.5	6637.47	9963.24	10026.2	6749.42	6837.12	9527.29	9627.1	12531.6	11137.6	5135.9	11317.9	14780.9	8858.74	7622.62	7879.46	872.817	664.363	915.277	935.081	5056.3	6587.83	5452.47	6114.43	14260.2	19487.4	10073.8	14753.9	17883.8	13153.9	14719.1	17043.6	12752.7	13995.7
347	hsa-miR-30d	10612.4	11857.8	13632.2	11298.6	14104.9	12543.1	9862.42	14209.8	11647.6	11131	8822.4	17363.7	17363.8	22058.5	23293.7	13023.8	22273	22015.5	13042.5	13054.7	29691.5	31424.3	21750.9	26687	24372	24068.7	19482.3	21919.7	23817.7	21276.6	3597.38	2957.09	4075.37	3107.72	9535.48	8945.41	9814.45	7438.23	10252	11512.9	8416.12	12578.8	12033.3	13265.8	10847.1	12287.4	9573.17	10841
348	hsa-miR-30e	2366.75	2738.6	706.522	3790.94	1382.63	2685.37	705.148	1083.04	976.988	1002.55	10340.1	24306.7	24025.8	10384.3	9043.02	7729.39	10096.8	10206.2	18455.1	18672	6547.07	7470.6	4781.52	5126.63	5784.01	6133.24	4157.69	9509.56	9172.68	10800.9	1610.9	1918.7	2153.37	1822.96	10033.4	9899.28	10394.7	8385.1	10353.6	13590.1	13818.2	12078.3	13705.6	6265.76	12740.8	12726	8790.58	10546.9
349	hsa-miR-31	5.98671	55.6114	0	2.39276	34.2977	59.4862	0	0	0	0	0	0	0	3.00942	5.8698	8.00747	0	0	3.68045	3.96125	17.6693	40.2583	139.461	265.868	41.4489	240.913	155.66	75.984	27.5043	66.1727	721.591	1265.18	1135.54	1188.96	9542.37	9733.39	10198.3	10363.3	891.97	1056.23	1217.21	1010.54	1176.43	1202.8	1047.33	952.748	1289.55	989.192
350	hsa-miR-3115	0	4.19709	0	0	0	0	0	0	10.8958	0	0	0	0	0	5.08716	0	0	0	0	0	0	0	0	0	0	0	0	0	0	0	0	0	0	0	0	0	0	0	0	0	0	0	0	0	0	0	0	0
351	hsa-miR-3116	0	0	0	0	0	0	0	0	0	0	0	0	0	0	0	0	0	0	0	0	0	0	0	0	0	0	0	0	0	0	0	0	0	0	0	0	0	0	0	0	0	0	0	0	0	0	0	0
352	hsa-miR-3117	0	0	0	0	0	0	0	0	0	0	0	0	0	0	0	0	0	0	0	0	0	0	0	0	0	0	0	0	0	0	5.60096	6.71595	10.7126	10.3339	0	0	0	0	0	0	0	0	0	0	0	0	0	0
353	hsa-miR-3118	0	0	0	0	0	0	0	0	0	0	0	0	0	0	0	0	0	0	0	0	0	0	0	0	0	0	0	0	0	0	0	0	0	0	0	0	0	0	0	0	0	0	0	0	0	0	0	0
354	hsa-miR-3119	0	0	0	0	0	0	0	0	0	0	0	0	0	0	0	0	0	0	0	0	0	0	0	0	0	0	0	0	0	0	0	0	0	0	0	0	0	0	0	0	0	0	0	0	0	0	0	0
355	hsa-miR-3120	0	0	0	0	0	0	0	0	0	0	0	0	0	3.00942	0	2.91181	0	0	0.788668	1.5845	10.6016	9.3936	0	0	11.3042	0	0	9.91095	0	0	0	0	0	0	0	0	0	0	0	0	0	0	0	0	0	0	0	13.3675
356	hsa-miR-3121	0	0	0	0	0	3.7769	0	0	0	0	0	1.05614	0	0	0	0	0	0	0	0	0	0	0	0	0	0	0	0	0	0	0	0	0	0	0	0	0	0	0	0	0	0	0	0	0	0	0	0
357	hsa-miR-3122	0	0	0	0	0	0	0	0	0	0	0	0	0	0	0	0	0	0	0	0	0	0	0	0	0	0	0	0	0	0	0	0	0	0	0	0	0	0	0	0	0	0	0	0	0	0	0	0
358	hsa-miR-3123	0	0	0	0	0	0	0	0	0	0	0	0	0	0	0	0	0	0	0	0	0	0	0	0	0	0	0	0	0	0	0	0	0	0	0	0	0	0	0	0	0	0	0	0	0	0	0	0
359	hsa-miR-3124	0	0	0	0	0	0	0	0	0	0	1.49229	2.46433	0	0	0	0	0	0	0	1.05633	0	0	0	0	0	0	0	0	0	0	0	0	0.391926	0	0	0	0	0	0	0	0	0	0	0	0	0	0	0
360	hsa-miR-3125	0	0	0	0	0	0	0	0	0	0	0	0	0	0	0	0	0	0	0	0	0	0	0	0	0	0	0	0	0	0	0	0	0	0	0	0	0	0	0	0	0	0	0	0	0	0	0	0
361	hsa-miR-3126	0	0	0	0	0	0	0	0	0	0	0	0	0	0	0	0	0	0	0	0	0	0	0	0	0	0	0	0	0	0	0	0	0	0	0	0	0	0	0	0	0	0	0	0	0	0	0	0
362	hsa-miR-3127	7.98228	0	21.0902	6.3807	83.6007	61.3746	19.3191	21.0857	0	20.6003	4.84993	3.52047	2.80254	7.22261	4.69584	16.0149	9.1037	15.8798	4.20623	3.169	0	0	0	0	0	0	0	0	0	0	0	0	0	0	0	3.19023	0	0	0	0	0	0	105.509	0	0	0	0	0
363	hsa-miR-3128	0	0	0	3.98794	0	2.83267	0	0	0	0	1.49229	1.40819	0	0	0	0	0	0	1.05156	1.05633	4.71181	2.68389	0	3.85316	0	0	0	3.30365	6.87607	4.90168	0	0	0	0	0	0	0	0	0	0	0	0	0	0	0	0	0	0
364	hsa-miR-3129	0	0	0	0	0	0	0	0	0	0	0	0	0	0	0	0	0	0	0	0	0	0	0	0	0	0	0	0	0	0	0.622329	1.54984	1.17578	1.11718	0	0	0	0	0	0	0	0	0	0	0	0	0	0
365	hsa-miR-3130	0	0	0	0	0	0	0	0	0	0	4.10379	0	0	3.00942	4.69584	2.18386	3.79321	3.78091	2.89178	1.5845	0	0	0	0	0	0	0	0	0	0	0	0	0	0	0	0	0	0	0	0	0	0	0	13.9861	0	0	24.6097	0
366	hsa-miR-3131	0	0	0	0	0	0	0	0	0	0	0	0	0	0	0	0	0	0	0	0	0	0	0	0	0	0	0	0	0	0	0	0	1.30642	1.39648	0	0	0	0	0	0	0	0	0	0	0	0	0	0
367	hsa-miR-3132	0	0	0	0	0	0	0	0	0	0	0	0	0	0	0	0	0	0	0	0	0	0	0	0	0	0	0	0	0	0	0	0	0	0	0	0	0	0	0	0	0	0	0	0	0	0	0	0
368	hsa-miR-3133	0	0	0	3.19035	0	0	0	0	0	0	0	0	0	0	0	0	0	0	1.84022	0	0	0	0	0	0	0	0	0	0	0	0	0	1.17578	0.837886	0	0	0	0	0	352.075	0	0	0	0	49.3693	45.369	68.9071	0
369	hsa-miR-3134	0	0	0	0	0	0	0	0	0	0	0	0	0	0	0	0	0	0	0	0	0	0	0	0	0	0	0	0	0	0	0	0	0.653209	0	0	0	0	0	0	0	0	0	0	0	0	0	0	0
370	hsa-miR-3135a	0	0	0	0	0	0	0	0	0	0	0	0	0	0	0	0	0	0	0	0	0	0	0	0	0	0	0	0	0	0	0	0	0	0	0	0	0	0	0	0	0	0	0	0	0	0	0	0
371	hsa-miR-3135b	0	0	0	0	0	0	0	0	0	0	0	0	0	0	0	0	0	0	0	0	0	0	0	0	0	0	0	0	0	0	0	0	0	0	0	0	0	0	0	0	0	0	0	0	0	0	0	0
372	hsa-miR-3136	0	0	0	0	0	0	0	0	0	0	2.23843	2.11228	1.75158	2.40754	2.34792	3.63976	0	0	1.84022	1.05633	0	0	0	0	0	0	0	0	0	6.53558	0	0	0.783851	1.39648	0	0	0	0	0	0	0	0	0	0	0	0	0	0
373	hsa-miR-3137	0	0	0	0	0	0	0	0	0	0	0	0	0	0	0	0	0	0	0	0	0	0	0	0	0	0	0	0	0	0	0	0	0	0	0	0	0	0	0	0	0	0	0	0	0	0	0	0
374	hsa-miR-3138	0	6.29563	0	0	0	5.66535	0	0	0	0	0	1.76023	0	0	4.30452	0	0	4.53709	0	0	0	0	0	0	0	0	0	0	3.92918	0	0	0	0	0	0	0	0	0	0	0	0	0	0	0	0	0	0	0
375	hsa-miR-3139	0	0	0	0	0	0	0	0	0	0	0	0	0	0	0	0	1.51728	0	0	1.05633	0	0	0	0	0	0	0	0	0	0	0	0	0	0	0	0	0	0	0	0	0	0	0	0	0	0	0	0
376	hsa-miR-3140	2.99335	3.14782	0	2.39276	0	0	0	0	0	0	0	0	0	0	0	0	0	5.29327	1.05156	1.5845	0	0	0	0	0	0	0	0	0	0	0	0	1.17578	0	0	0	0	0	0	0	0	0	52.7546	0	59.9484	0	0	0
377	hsa-miR-3141	0	0	0	0	0	0	0	0	0	0	0	0	0	0	0	0	0	0	0	0	0	0	0	0	0	0	0	0	0	0	0	0	0	0	0	0	0	0	0	0	0	0	0	0	0	0	0	0
378	hsa-miR-3142	0	0	0	0	0	0	0	0	0	0	0	0	0	0	0	0	0	0	0.525778	1.32042	0	0	0	0	0	0	0	0	0	0	0	0	0	0	0	0	0	0	0	0	0	0	0	0	0	0	0	0
379	hsa-miR-3143	0	0	0	0	0	0	0	0	0	0	0	1.76023	0.700634	1.80565	3.52188	8.00747	2.27593	0	1.05156	2.90492	3.53386	6.70972	0	0	0	0	0	0	0	1.63389	0	0	0	0	0	0	0	0	0	0	0	0	0	0	0	0	0	0
380	hsa-miR-3144	0	0	0	0	0	0	0	0	0	0	0	0	0	0	0	0	0	0	0	0	0	0	0	0	0	0	0	0	0	0	0	0	0	0	0	0	0	0	22.5815	0	0	0	0	0	42.3165	15.123	0	33.4187
381	hsa-miR-3145	0	0	0	2.39276	0	0	0	0	0	0	2.23843	2.81638	3.50317	0	5.47848	6.55157	2.27593	3.78091	2.366	2.37675	0	0	0	0	0	0	0	0	0	0	0	0	0.391926	0.837886	0	0	0	2.01033	0	0	0	0	0	0	0	0	0	0
382	hsa-miR-3146	0	0	0	0	0	0	0	0	0	0	0	0	0	0	0	0	0	0	0	0	0	0	0	0	0	0	0	0	0	0	0	0	0	0	0	0	0	0	0	0	0	0	0	0	0	0	0	0
383	hsa-miR-3147	0	0	0	0	0	0	0	0	0	0	0	0	0	0	0	0	0	0	0	0	0	0	0	0	0	0	0	0	0	0	0	0	0	0	0	0	0	0	0	0	0	0	0	0	0	0	0	0
384	hsa-miR-3148	0	0	0	0	0	0	0	0	0	0	0	0	0	0	0	0	0	0	0	0	0	0	0	0	0	0	0	0	0	0	0	0	0	0	0	0	0	0	56.4538	0	0	0	0	0	28.211	0	24.6097	33.4187
385	hsa-miR-3149	0	0	0	0	0	0	0	0	0	0	0	1.05614	0	0	3.52188	0	0	0	0	0	0	0	0	0	0	0	0	0	0	0	0	0	0.783851	0	0	0	0	0	0	0	0	0	0	0	0	0	0	0
386	hsa-miR-3150a	0	0	10.5451	0	0	0	0	0	25.4235	0	0	0	0	0	7.8264	0	0	0	0	0	0	0	0	0	0	0	0	0	0	0	0	0	0	0	0	0	0	0	0	0	0	0	0	0	0	0	0	0
387	hsa-miR-3150b	0	0	0	0	0	0	0	0	36.3193	0	0	0	0	0	2.34792	0	0	0	0.525778	0	0	0	0	0	0	0	0	0	0	4.08474	0	0	0	0	0	0	2.97543	0	0	0	0	0	0	0	0	0	0	0
388	hsa-miR-3151	0	0	0	0	0	0	0	5.75064	0	0	0	0	0	0	0	0	0	0	0	0	0	0	0	0	0	0	0	0	0	0	0	0	0	0	0	0	0	0	0	0	0	0	0	0	0	0	0	0
389	hsa-miR-3152	0	0	0	0	0	0	0	0	0	0	0	0	0	0	0	0	0	0	0	0	0	0	0	0	0	0	0	0	0	0	3.73398	3.61628	3.52733	3.35154	0	0	0	0	0	0	0	0	0	0	0	0	0	0
390	hsa-miR-3153	0	0	0	0	0	0	0	0	0	0	0	0	0	0	0	0	0	0	0	0	0	0	0	0	0	0	0	0	0	0	0	0	0	0	0	0	0	0	0	0	0	0	0	0	0	0	0	0
391	hsa-miR-3154	0	0	0	0	0	0	0	0	0	0	0	0	0	0	0	0	0	0	0	0	0	0	0	0	0	0	0	0	0	0	0	0	0	0	0	0	0	0	0	0	0	0	0	0	0	0	0	0
392	hsa-miR-3155a	6.98449	0	0	0	4.28722	4.72112	0	0	0	0	5.59607	4.22456	3.85349	3.61131	12.9136	9.46338	0	12.8551	9.98979	5.01758	0	5.36777	0	0	0	0	0	0	0	0	4.66747	8.26579	2.87412	4.18943	0	0	0	0	0	0	0	0	0	0	0	0	0	0
393	hsa-miR-3155b	0	0	0	0	4.28722	0	0	0	0	0	0	0.704094	1.40127	0	1.17396	8.00747	0	0	2.10311	1.32042	0	0	0	0	0	0	0	0	0	0	0	0	0	0	0	0	0	0	0	0	0	0	0	0	0	0	0	0
394	hsa-miR-3156	0	0	0	0	0	0	0	0	0	0	0	0	0	0	0	0	0	0	0	0	0	0	0	0	0	0	0	0	0	0	0	0	0	0	0	0	0	0	0	0	0	0	0	0	0	0	0	0
395	hsa-miR-3157	1.99557	8.39417	7.90883	2.39276	0	0	0	0	0	0	1.49229	7.04094	5.95539	4.21319	7.43508	8.00747	3.03457	3.02473	4.73201	3.69717	0	0	0	0	0	0	0	0	0	0	0	0	1.04513	0	0	0	0	0	0	0	0	0	0	0	17.6319	0	19.6878	13.3675
396	hsa-miR-3158	21.9513	16.7883	13.1814	14.3566	6.43083	13.2191	16.0993	15.335	0	27.4671	11.9383	12.6737	12.9617	23.4735	18.0007	26.2063	22.7593	27.9787	16.8249	21.1267	10.6016	14.7614	0	17.3392	48.9851	0	27.0712	13.2146	15.7167	17.9728	7.15679	11.3655	7.70787	6.98238	13.7821	9.57069	11.9017	6.031	0	88.0189	0	0	79.1319	0	49.3693	0	0	0
397	hsa-miR-3159	9.97785	4.19709	0	7.17829	0	0	0	0	0	0	4.10379	4.22456	6.65602	2.40754	0	0	0	0	0	0	0	0	0	0	0	0	0	0	0	0	0	0	0	0	0	0	0	0	0	0	0	0	0	0	0	0	0	0
398	hsa-miR-3160	0	0	0	0	0	0	0	0	0	0	7.08836	0	0	0	0	0	2.27593	0	2.10311	1.5845	0	0	0	0	0	0	0	0	0	0	0	0	0	0	0	0	0	0	0	0	0	28.8725	0	0	0	0	0	0
399	hsa-miR-3161	0	0	47.453	0	0	0	25.7588	0	29.0554	0	0	0	0	0	0	10.1913	11.3796	4.53709	6.04645	9.507	0	0	0	0	0	0	6.76781	0	0	0	0	0	0	0	0	0	0	0	0	0	0	0	0	0	0	0	0	0
400	hsa-miR-3162	0	0	0	0	0	0	0	0	0	0	0	0	0	0	0	0	0	0	0	0	0	0	0	0	0	0	0	0	0	0	0	0	0	0	0	0	0	0	0	0	0	0	0	0	0	0	0	0
401	hsa-miR-3163	0	0	0	0	0	0	0	0	0	0	0	0	0	1.80565	0	0	1.51728	0	0.788668	0.79225	0	0	0	0	0	0	0	0	0	0	0	0	0	0	0	0	0	0	0	0	0	0	0	0	0	0	0	0
402	hsa-miR-3164	0	0	0	2.39276	0	0	0	0	0	0	0	0	0	0	2.73924	0	0	0	0	0	0	0	0	0	0	0	0	0	0	0	0.933494	0	0	0	0	0	0	0	0	0	0	0	0	0	0	0	0	0
403	hsa-miR-3165	0	0	0	0	0	0	0	0	0	0	0	0	0	0	0	0	0	0	0	0	0	0	0	0	0	0	0	0	0	0	0	0	0	0	0	0	0	0	0	0	0	0	0	0	0	0	0	0
404	hsa-miR-3166	0	0	0	0	0	0	0	0	0	0	0	0	0	0	0	0	0	0	0	0	0	0	0	0	0	0	0	0	0	0	0	0	0	0	5.16828	0	0	0	0	0	0	0	0	0	0	0	0	0
405	hsa-miR-3167	0	0	0	0	0	0	0	0	0	0	0	0	0	0	0	0	0	0	0	0	0	0	0	0	0	0	0	0	0	0	0	0	0	0	0	0	0	0	0	0	0	0	0	0	63.4748	0	0	0
406	hsa-miR-3168	0	0	0	0	0	0	0	0	0	0	0	0	0	0	0	0	0	0	0	0	0	0	0	0	0	0	0	0	0	0	0	0	0	0	0	0	0	0	0	0	0	0	0	0	0	0	0	0
407	hsa-miR-3169	0	0	0	0	0	0	0	0	0	0	0	0	0	0	0	0	0	0	0	0	0	0	0	0	0	0	0	0	0	0	0	0	0	0	0	0	0	0	0	0	0	0	0	0	0	0	0	0
408	hsa-miR-3170	0	0	0	0	0	0	0	0	0	0	0	0	0	0	0	0	0	0	0	0	0	0	0	0	0	0	0	0	0	0	0	0	0	0	0	0	0	0	0	0	0	0	0	0	0	0	0	0
409	hsa-miR-3171	0	0	0	0	0	0	0	0	0	0	0	0	0	0	0	0	0	0	0	0	0	0	0	0	0	0	0	0	0	0	0	0	0	0	0	0	0	0	0	0	0	0	0	0	0	0	0	0
410	hsa-miR-3173	3.99114	3.14782	15.8177	4.78553	8.57444	4.72112	9.65956	11.5013	18.1596	27.4671	6.34222	3.87252	7.00634	7.22261	9.78301	9.46338	10.621	14.3674	4.99489	5.01758	0	4.02583	0	0	0	0	0	3.30365	1.96459	5.71863	0	0	0.653209	1.95507	0	0	0	0	0	0	0	67.3692	0	0	0	0	0	0
411	hsa-miR-3174	45.8981	53.5129	71.1794	39.8794	68.5955	34.9363	38.6383	26.8363	87.1662	54.9341	10.8191	27.1076	33.6304	30.6961	30.1317	29.1181	37.9321	47.6394	19.9796	22.7112	0	2.68389	0	0	0	0	0	0	0	0	0	0	1.30642	0	0	0	0	0	0	0	0	0	0	0	0	0	0	0
412	hsa-miR-3175	4.98892	0	0	0	0	0	0	0	0	0	0	0	3.85349	0	0	0	0	0	1.57734	0	0	0	0	0	0	0	0	0	0	0	0	0	0	0	0	0	0	0	0	0	0	0	0	0	0	0	0	0
413	hsa-miR-3176	31.9291	36.7245	7.90883	27.118	8.57444	37.769	12.8794	7.66752	0	0	16.0421	49.6386	39.9361	17.4546	12.9136	24.0224	31.863	22.6854	12.0929	12.1478	0	0	0	0	0	0	0	0	0	0	0	0	3.78861	6.42379	24.1186	17.5463	23.8034	6.031	0	0	0	0	0	0	0	0	0	0
414	hsa-miR-3177	0	13.6405	0	11.9638	27.8669	11.3307	25.7588	23.0026	43.5831	27.4671	0	4.22456	7.35666	8.42638	14.8702	0	13.6556	11.3427	3.41756	0	0	0	0	5.77975	0	0	6.76781	0	6.87607	13.0712	3.42281	0	3.26605	3.35154	0	0	0	0	0	0	0	0	0	0	0	0	0	0
415	hsa-miR-3178	0	0	0	0	0	0	0	0	0	0	0	0	0	0	0	0	0	0	0	0	0	0	0	0	0	0	0	0	0	0	0	0	0	0	0	0	0	0	0	0	0	0	0	0	0	0	0	0
416	hsa-miR-3179	0	0	0	3.98794	0	0	0	0	0	0	0	0	1.05095	1.20377	0.78264	4.36771	0	0	0	0.79225	0	0	0	0	0	0	0	0	0	0	0	0	0	0	0	0	0	0	0	158.434	0	0	21.1018	0	0	0	0	0
417	hsa-miR-3180	0	0	0	0	0	0	0	0	0	0	0	0	0	0	0	0	0	0	0	0	0	0	0	0	0	0	0	0	0	0	0	0	0	0	0	0	0	0	0	0	0	0	0	0	0	0	0	0
418	hsa-miR-3181	3.99114	0	0	0	0	0	0	0	0	0	0	3.87252	0	0	5.08716	0	0	0	2.366	1.84858	0	0	0	0	0	0	0	0	0	0	0	0	0	0	0	0	0	0	0	0	0	0	0	0	0	0	0	0
419	hsa-miR-3182	0	0	0	0	0	0	0	0	0	0	0	0	0	0	0	0	0	0	0	0	0	0	0	0	0	0	0	0	0	0	1.86699	7.23257	3.39669	7.82027	0	0	0	0	0	0	0	0	63.3055	0	0	0	0	0
420	hsa-miR-3183	0	7.3449	0	3.19035	0	0	0	5.75064	0	0	0	0	0	0	3.9132	0	3.03457	0	0	1.5845	0	0	0	0	0	0	0	0	0	0	0	0	0	0	0	0	0	0	0	0	0	0	0	0	0	0	0	0
421	hsa-miR-3184	0	0	0	0	0	0	0	0	0	0	0	0	0	0	0	0	0	0	0	0	0	0	0	0	0	0	0	0	0	0	0	0	0	0	0	0	0	0	0	0	0	0	0	0	0	0	0	0
422	hsa-miR-3185	0	0	0	0	0	0	0	0	0	0	0	0	0	0	0	0	0	0	0	0	0	0	0	0	0	0	0	0	0	0	0	0	0	0	0	0	0	0	0	0	0	0	0	0	0	0	0	0
423	hsa-miR-3186	0	0	0	0	0	0	0	0	0	0	0	0	0	0	0	0	0	0	0	0	0	0	0	0	0	0	0	0	0	0	0	0	0	0	0	0	0	0	0	0	0	0	0	0	0	0	0	0
424	hsa-miR-3187	2.99335	0	0	0	0	3.7769	0	0	0	0	0	1.40819	0	0	5.47848	0	0	0	0.788668	0	0	0	0	0	0	0	0	0	0	0	0	0	2.09027	0	0	0	0	0	0	0	0	0	0	0	0	0	0	0
425	hsa-miR-3188	0	0	0	0	64.3083	0	0	15.335	0	0	0	0	0	0	0	0	0	0	0	0	0	0	0	0	0	0	0	0	0	0	0	0	0	0	0	0	0	0	0	0	0	0	0	0	0	0	0	0
426	hsa-miR-3189	0	0	0	0	0	0	0	0	0	0	0	0	0	0	0	0	0	0	0	0	0	0	0	0	0	0	0	0	0	0	0	0	0	0.837886	0	0	0	0	0	0	0	0	0	13.9861	0	0	0	0
427	hsa-miR-3190	0	9.44345	0	3.19035	0	6.60957	0	7.66752	0	0	0	2.11228	0	0	0	0	3.03457	3.02473	0	0	0	0	0	0	0	0	0	0	0	0	0	0	0	0.558591	0	0	0	0	0	0	0	0	0	0	0	0	0	0
428	hsa-miR-3191	0	0	0	0	0	0	0	0	0	0	0	0	0	0	0	0	0	0	0	0.79225	0	0	0	0	0	0	0	0	2.94689	0	0	0	0	0	0	0	0	0	0	0	0	0	0	0	0	0	0	0
429	hsa-miR-3192	0	0	0	0	0	0	0	0	0	0	2.23843	0	0	0	0	0	0	0	0	0	0	0	0	0	0	0	0	0	0	0	0	0	0	0	0	0	0	0	0	0	0	0	0	0	0	0	0	0
430	hsa-miR-3193	0	0	0	0	0	0	0	0	0	0	0	0	0	0	0	0	0	0	0	0	0	0	0	0	0	0	0	0	0	0	0	1.03322	1.17578	2.23436	0	0	0	0	0	0	0	0	0	0	0	0	0	0
431	hsa-miR-3194	5.98671	0	7.90883	3.19035	0	2.83267	0	5.75064	0	0	0	1.05614	3.50317	1.80565	0	0	0	0	1.31445	1.32042	0	0	0	0	0	0	0	0	0	0	0.933494	0	0.522567	0	0	0	0	0	0	0	0	0	0	0	0	0	0	0
432	hsa-miR-3195	0	0	0	0	0	0	0	0	0	0	0	0	0	0	0	0	0	0	0	0	0	0	0	0	0	0	0	0	0	0	6.53446	29.9635	18.4205	26.8124	0	0	0	0	90.3261	52.8113	57.9623	125.114	31.6527	0	28.211	22.6845	83.6729	13.3675
433	hsa-miR-3196	0	0	0	0	0	0	0	0	0	0	0	0	0	0	0	0	0	0	0	0.79225	0	0	0	0	0	0	0	0	0	0	3.42281	7.23257	6.66274	5.8652	0	0	0	0	79.0353	35.2075	208.664	86.6176	79.1319	24.4756	56.4221	37.8075	108.283	153.726
434	hsa-miR-3197	0	0	0	0	0	0	0	0	0	0	0	0	0	0	0	0	0	0	0	0	0	0	0	0	0	0	0	0	0	0	0	0	0	0	0	0	0	0	0	0	0	0	0	0	0	0	0	0
435	hsa-miR-3198	0	0	0	0	0	0	0	0	0	0	0	0	0	0	0	0	0	0	0	0	0	0	0	0	0	0	0	0	0	0	0	0	0	0	0	0	0	0	0	0	81.1472	0	0	0	0	0	0	0
436	hsa-miR-3199	0	0	0	3.19035	0	0	0	0	0	0	0	0	0	1.20377	0	0	0	0	0.788668	0.79225	0	0	0	0	0	0	0	0	0	3.26779	4.04514	7.23257	7.96915	9.77534	0	0	0	0	0	0	0	0	0	0	0	0	0	0
437	hsa-miR-32	6.98449	10.4927	5.27255	10.3686	0	8.49802	6.43971	5.75064	0	20.6003	283.534	55.2714	56.401	36.7149	40.306	125.208	18.2074	17.3922	176.662	185.915	371.055	346.221	637.536	360.271	301.447	697.644	1240.76	543.45	398.812	575.948	111.086	63.0267	99.4185	89.0952	53.4056	25.5218	44.6314	20.1033	248.397	404.887	382.551	365.719	158.264	108.392	317.374	234.406	142.736	240.614
438	hsa-miR-3200	5.98671	6.29563	13.1814	10.3686	12.8617	9.44225	6.43971	7.66752	18.1596	13.7335	2.23843	5.2807	2.80254	0	2.34792	8.00747	4.55185	5.29327	2.10311	1.32042	0	0	0	0	0	0	9.02374	0	0	0	6.53446	6.71595	6.00953	9.49604	0	6.38046	0	0	0	0	0	0	0	0	28.211	0	14.7658	0
439	hsa-miR-3201	0	0	0	0	0	0	0	0	0	0	0	0	0	0	0	0	0	0	0	0	0	0	0	0	0	0	0	0	0	0	0	0	0	0	0	0	0	0	0	0	0	0	0	0	0	0	0	0
440	hsa-miR-3202	0	0	0	0	0	0	0	0	0	0	0	0	0	2.40754	0	0	0	0	0	1.32042	0	0	0	5.77975	0	0	0	0	0	0	0	0	0	0	0	0	0	0	0	0	0	0	0	0	0	0	0	0
441	hsa-miR-320a	2031.49	1869.8	6464.15	1794.57	5380.46	2088.62	5399.7	5773.64	6410.35	6269.36	761.812	677.69	720.952	2738.57	1999.25	1337.25	3193.12	3212.26	1127.01	1163.29	3287.67	2706.7	2674.66	2668.32	2079.98	2607.38	2876.32	2722.21	2489.14	3806.97	1147.58	2000.84	1576.85	1506.24	1068.11	867.743	1011.65	704.622	2212.99	1461.11	1483.83	1020.16	1434.92	1986.02	1414.08	1625.72	2672.61	1049.35
442	hsa-miR-320b	2031.49	1869.8	6464.15	1794.57	5380.46	2088.62	5399.7	5773.64	6410.35	6269.36	761.812	677.69	720.952	2738.57	1999.25	1337.25	3193.12	3212.26	1127.01	1163.29	3287.67	2706.7	2674.66	2668.32	2079.98	2607.38	2876.32	2722.21	2489.14	3806.97	1147.58	2000.84	1576.85	1506.24	1068.11	867.743	1011.65	704.622	2212.99	1461.11	1483.83	1020.16	1434.92	1986.02	1414.08	1625.72	2672.61	1049.35
443	hsa-miR-320c	2031.49	1869.8	6464.15	1794.57	5380.46	2088.62	5399.7	5773.64	6410.35	6269.36	761.812	677.69	720.952	2738.57	1999.25	1337.25	3193.12	3212.26	1127.01	1163.29	3287.67	2706.7	2674.66	2668.32	2079.98	2607.38	2876.32	2722.21	2489.14	3806.97	1147.58	2000.84	1576.85	1506.24	1068.11	867.743	1011.65	704.622	2212.99	1461.11	1483.83	1020.16	1434.92	1986.02	1414.08	1625.72	2672.61	1049.35
444	hsa-miR-320d	2031.49	1869.8	6464.15	1794.57	5380.46	2088.62	5399.7	5773.64	6410.35	6269.36	761.812	677.69	720.952	2738.57	1999.25	1337.25	3193.12	3212.26	1127.01	1163.29	3287.67	2706.7	2674.66	2668.32	2079.98	2607.38	2876.32	2722.21	2489.14	3806.97	1147.58	2000.84	1576.85	1506.24	1068.11	867.743	1011.65	704.622	2212.99	1461.11	1483.83	1020.16	1434.92	1986.02	1414.08	1625.72	2672.61	1049.35
445	hsa-miR-320e	2031.49	1869.8	6464.15	1794.57	5380.46	2088.62	5399.7	5773.64	6410.35	6269.36	761.812	677.69	720.952	2738.57	1999.25	1337.25	3193.12	3212.26	1127.01	1163.29	3287.67	2706.7	2674.66	2668.32	2079.98	2607.38	2876.32	2722.21	2489.14	3806.97	1147.58	2000.84	1576.85	1506.24	1068.11	867.743	1011.65	704.622	2212.99	1461.11	1483.83	1020.16	1434.92	1986.02	1414.08	1625.72	2672.61	1049.35
446	hsa-miR-323a	0	0	0	0	0	0	0	0	0	0	0	0	0	0	0	0	0	0	0	0	96.5922	55.0197	0	86.6962	48.9851	57.7188	15.7916	90.8504	56.9732	34.3118	38.8956	56.8273	45.9859	51.1111	0	0	0	0	158.071	0	0	57.7451	31.6527	13.9861	31.7374	22.6845	39.3755	53.4699
447	hsa-miR-323b	0	0	0	0	0	0	0	0	0	0	0	0	0	1.80565	0	0	0	0	0	0	250.904	159.691	34.8652	217.704	169.564	87.8329	24.8153	77.6358	153.238	71.0744	8.09028	10.3322	11.1046	14.8027	0	0	0	0	0	0	0	0	26.3773	13.9861	21.1583	52.9305	14.7658	0
448	hsa-miR-324	41.907	48.2665	47.453	45.4625	47.1594	51.9324	64.3971	61.3402	50.847	103.001	52.23	34.1486	33.2801	70.4205	70.0463	107.737	106.21	99.8159	60.4645	49.6477	17.6693	14.7614	19.923	11.5595	0	0	69.934	0	14.7344	58.8202	20.2257	42.8788	29.2638	42.1736	27.5642	25.5218	28.2666	15.0775	0	0	173.887	0	89.6828	45.4547	38.7902	83.1764	29.5316	73.5211
449	hsa-miR-325	0	0	0	0	0	0	0	0	0	0	0	0	0	0	0	0	0	0	0	0	0	0	0	0	0	0	0	0	0	0	0	0	0	0	0	0	0	0	0	0	0	0	0	0	0	0	0	0
450	hsa-miR-326	0	0	295.263	0	0	2.83267	228.61	205.106	239.707	157.936	6.34222	3.87252	4.90444	3.00942	0	0	1.51728	5.29327	0	0.528167	194.362	284.492	114.557	125.228	101.738	153.08	469.235	156.923	167.973	428.08	14.6247	27.897	21.2946	32.119	0	0	0	0	0	0	0	0	0	17.4826	0	0	0	0
451	hsa-miR-328	180.599	230.84	614.252	212.158	463.02	242.666	643.971	644.072	697.33	1167.35	231.677	299.592	272.897	651.841	512.238	516.846	548.498	563.355	344.648	349.118	667.9	758.198	557.844	747.514	874.195	712.701	670.013	1134.8	1054.99	773.649	24.582	42.8788	31.354	41.8943	15.5048	15.9512	16.3649	27.1395	0	0	0	0	0	34.9652	67.0012	0	0	0
452	hsa-miR-329	0	0	0	0	0	0	0	0	0	0	0	0	0	0	0	0	0	0	0	0	82.4567	71.123	0	117.521	37.6808	45.1712	49.6306	132.146	146.362	82.5117	39.8291	46.4951	47.6843	42.1736	0	0	0	0	79.0353	0	0	0	47.4791	0	0	0	29.5316	33.4187
453	hsa-miR-330	80.8206	57.7099	42.1804	52.6408	60.0211	67.9842	35.4184	65.1739	72.6385	61.8009	38.0533	56.3275	50.796	61.9941	75.5248	82.2586	74.3469	62.7631	73.3461	76.5842	163.736	171.769	119.538	163.759	267.534	163.118	103.773	166.834	150.291	119.274	78.4135	76.4586	73.4207	75.9683	86.138	98.8971	65.4594	30.155	0	0	0	0	79.1319	10.4895	38.7902	60.492	83.6729	0
454	hsa-miR-331	209.535	189.918	105.451	218.539	130.76	212.451	106.255	149.517	101.694	109.868	52.9762	111.599	124.363	281.682	272.359	143.407	628.155	607.214	164.043	151.32	82.4567	101.988	79.692	42.3848	0	75.2853	171.451	77.6358	103.141	258.155	59.7436	92.4735	77.0787	86.023	101.643	161.107	104.14	138.713	0	0	23.1849	144.363	116.06	80.4199	105.791	83.1764	68.9071	93.5723
455	hsa-miR-335	11.9734	9.44345	0	5.58312	8.57444	12.2749	0	9.5844	7.26385	0	19.3997	23.2351	19.9681	22.8716	15.2615	14.559	9.1037	9.07418	31.5467	28.7851	731.509	665.604	712.247	712.835	987.238	780.458	203.034	558.317	706.271	337.399	36.0951	22.7309	36.7104	27.9295	31.0097	46.2583	28.2666	42.217	12160.1	19751.4	12995.1	11818.5	12244.3	4349.67	12652.6	10404.6	9302.46	11596.3
456	hsa-miR-337	0	0	0	0	0	0	0	0	0	0	0	0	0	0	0	0	0	0	0	0	43.5843	30.8647	0	53.9443	0	35.1332	40.6068	47.9029	58.9378	41.6643	27.3825	23.7641	26.6509	29.6053	0	0	0	0	112.908	0	0	0	0	0	0	30.246	0	0
457	hsa-miR-338	37.9158	56.6607	28.999	66.1998	21.4361	61.3746	38.6383	26.8363	47.215	41.2006	2907.72	1285.68	1244.68	862.5	736.465	1849.73	2118.13	2136.21	1695.64	1762.23	54.1859	53.6777	54.7882	48.1645	48.9851	77.7948	49.6306	59.4657	62.8669	59.6372	1.86699	6.19934	5.74824	4.18943	0	0	0	0	135.489	35.2075	150.702	125.114	94.9582	62.9373	102.265	98.2994	127.97	73.5211
458	hsa-miR-339	506.875	506.798	405.986	370.878	512.323	463.614	241.489	427.464	592.004	233.47	133.187	131.314	127.165	387.613	347.101	323.211	340.63	329.695	261.838	261.707	471.181	481.758	308.806	306.327	113.042	486.845	218.826	270.899	343.804	352.921	52.5868	123.987	83.4802	89.9331	146.435	162.702	150.259	118.61	158.071	158.434	139.109	125.114	226.845	286.714	162.213	151.23	157.502	113.623
459	hsa-miR-33a	6.98449	6.29563	0	4.78553	0	11.3307	6.43971	0	0	0	6.34222	14.0819	17.5158	3.00942	5.08716	8.00747	4.55185	4.53709	10.7785	7.9225	12.9575	14.7614	0	11.5595	0	0	0	6.6073	9.82296	11.4373	20.848	37.7127	23.5155	28.2088	8.6138	7.97558	8.92629	7.03617	0	0	127.517	0	47.4791	0	14.1055	0	0	13.3675
460	hsa-miR-33b	0	2.09854	0	2.39276	0	0	0	0	0	0	31.7111	9.50527	10.1592	4.21319	5.47848	12.3752	3.79321	3.02473	50.4747	57.5702	0	0	0	0	0	0	0	0	0	0	1.55582	0	2.87412	3.91014	6.89104	11.1658	14.8771	9.0465	0	0	0	28.8725	0	0	0	0	0	0
461	hsa-miR-340	1672.29	2094.35	305.808	1769.05	512.323	2073.52	280.127	414.046	232.443	281.537	2635	4465.01	4545.36	2302.81	2081.43	1725.97	1924.67	1922.97	5864.01	5744.87	9655.68	8451.56	6963.09	6170.84	1940.56	7239.94	8004.06	5560.04	5433.08	6554.37	250.799	181.847	270.821	213.382	542.669	338.164	349.613	394.025	1298.44	2112.45	1066.51	1645.73	1872.79	559.443	1329.44	1807.2	826.886	1463.74
462	hsa-miR-342	12161	13546.1	21707.1	11412.7	14655.9	14347.5	18997.1	16952.9	22612.4	9407.47	458.505	661.848	676.812	746.938	730.204	714.121	1110.65	1112.34	495.546	474.822	1922.42	2638.26	6649.3	3311.79	2517.08	3967.54	14604.9	2889.04	2427.25	3882.95	64.4111	79.0416	68.587	90.771	130.93	118.039	139.845	113.584	903.261	1056.23	718.732	904.673	2057.43	958.045	983.86	1406.44	826.886	855.518
463	hsa-miR-345	1286.14	1352.51	458.712	1241.05	484.456	1299.25	444.34	496.472	646.483	302.138	569.68	313.322	322.992	478.498	513.021	361.792	389.183	403.801	541.026	559.857	0	161.033	119.538	61.6506	0	0	0	120.583	118.858	96.3998	137.224	227.309	197.4	193.552	751.123	840.626	827.169	453.33	316.141	88.0189	197.072	67.3692	258.497	111.889	289.163	241.968	305.16	80.2048
464	hsa-miR-346	0	0	0	0	0	0	0	0	0	0	0	0	0	0	0	0	0	0	0	0	0	0	0	0	0	0	0	0	0	0	0	0	0	0	0	0	0	0	0	0	0	0	0	0	0	0	0	0
465	hsa-miR-34a	394.125	401.871	144.995	502.48	132.904	403.184	215.73	161.018	134.381	171.669	695.778	1108.6	1095.09	805.923	885.166	821.13	1240.38	1241.65	863.065	890.489	30.6268	30.8647	0	23.119	0	0	54.1425	23.1256	73.6722	22.8745	393.935	678.828	714.48	776.72	799.361	1323.95	989.33	1435.38	214.524	0	0	144.363	200.467	136.364	105.791	151.23	63.9852	0
466	hsa-miR-34b	1.99557	0	0	2.39276	4.28722	0	0	0	0	0	0	3.87252	2.1019	1.20377	0	8.00747	3.03457	3.02473	2.62889	1.32042	0	0	0	0	0	0	0	0	3.92918	0	0	0	0	0	15.5048	49.4486	22.3157	21.1085	1151.66	2042.04	1194.02	1453.25	2342.3	468.533	1713.82	1973.55	974.544	1597.41
467	hsa-miR-34c	12.9712	12.5913	0	18.3445	0	11.3307	12.8794	3.83376	0	0	0	12.3216	9.45856	6.62073	8.21772	15.287	24.2765	19.6607	4.20623	5.01758	12.9575	10.7355	0	0	11.3042	15.0571	0	11.5628	0	13.8881	3.42281	1.54984	2.22091	2.23436	223.959	550.315	269.276	264.359	42216.2	36844.7	35391.8	31856	37207.8	4811.21	33345.4	36832	29954.9	32389.4
468	hsa-miR-3529	0	0	0	0	0	0	0	0	0	0	0	0	0	0	0	0	0	0	0	0	0	0	0	0	0	0	0	0	0	0	0	0	0	0	0	0	0	0	0	0	0	0	0	0	0	0	0	0
469	hsa-miR-3605	26.9402	28.3303	118.632	15.9518	94.3188	30.2152	112.695	97.7609	141.645	68.6676	52.6031	82.731	71.815	134.22	84.9165	81.5306	83.4506	89.2294	54.681	52.5526	0	0	0	0	0	0	0	0	0	1.63389	4.04514	3.61628	4.31118	4.74802	20.6731	0	13.3894	23.1188	0	0	0	0	58.03	0	0	0	0	0
470	hsa-miR-3606	0	0	0	0	0	0	0	0	0	0	0	0	0	0	0	0	0	0	0	0	0	0	0	0	0	0	0	0	0	0	0	0	0	0	0	0	0	0	0	0	0	0	0	0	0	0	0	0
471	hsa-miR-3609	13.969	9.44345	23.7265	7.97588	17.1489	10.3865	16.0993	34.5038	47.215	54.9341	0	2.46433	2.45222	4.81507	9.39168	0	0	0	4.20623	3.96125	0	0	0	0	0	0	0	0	0	0	0	0	0.653209	0	0	0	0	0	45.163	0	0	0	0	0	0	0	0	0
472	hsa-miR-361	583.704	647.401	432.349	673.962	831.72	566.535	463.659	797.422	486.678	576.808	557.742	383.379	376.24	571.188	564.284	596.921	564.43	590.578	500.015	505.191	2464.28	2442.34	5219.83	2664.46	2351.28	3701.53	2519.88	2953.46	3374.19	1963.12	314.588	297.052	303.481	315.883	211.899	285.526	211.255	174.899	756.481	492.906	602.808	673.692	801.87	1157.35	733.487	408.321	620.164	481.229
473	hsa-miR-3610	0	0	0	0	0	0	0	0	0	0	0	0	0	0	0	0	0	0	0	0	0	0	0	0	0	0	0	0	0	0	0	0	0	0	0	0	0	0	0	0	0	0	0	0	0	0	0	0
474	hsa-miR-3611	0	0	0	0	0	0	0	0	0	0	2.6115	2.46433	0	0	0	0	0	0	4.46912	2.90492	0	0	0	0	0	0	0	0	2.94689	4.90168	1.86699	1.54984	0.783851	1.67577	0	0	0	0	0	0	46.3698	0	0	0	0	0	0	0
475	hsa-miR-3612	0	0	0	0	0	0	0	0	0	0	0	0	0	0	0	0	0	0	0	0	0	0	0	0	0	0	0	0	0	0	0	0	0	0	0	0	0	0	0	0	0	0	0	0	0	0	0	0
476	hsa-miR-3613	15.9646	12.5913	28.999	14.3566	30.0105	13.2191	22.539	32.587	21.7916	0	33.5764	52.807	44.1399	21.0659	27.0011	21.8386	26.5525	18.1484	41.7994	44.1019	275.641	234.84	323.749	154.127	56.5212	208.289	358.694	289.069	357.556	382.331	84.0145	56.3107	90.4042	59.2106	5.16828	3.19023	8.92629	15.0775	350.014	246.453	428.921	269.477	237.396	73.4268	144.582	173.914	167.346	173.777
477	hsa-miR-3614	6.98449	0	0	2.39276	17.1489	0	32.1985	32.587	0	34.3338	77.5989	8.44913	8.05729	6.62073	23.0879	135.399	6.06914	0	19.4538	17.9577	7.06772	0	0	0	0	0	0	0	19.6459	6.53558	0	0	0.914493	1.95507	0	0	0	0	0	0	0	0	0	0	0	0	0	0
478	hsa-miR-3615	160.643	175.228	685.432	102.889	561.626	130.303	531.276	542.477	704.594	748.477	183.178	153.845	154.84	326.221	293.881	343.593	380.08	388.677	249.745	255.897	310.98	253.627	313.787	254.309	519.995	253.461	92.4934	323.758	472.484	244.267	25.8267	22.7309	27.6961	24.0194	62.0194	47.8535	56.5331	28.1447	33.8723	0	57.9623	0	0	0	17.6319	0	0	0
479	hsa-miR-3616	0	0	0	0	0	0	0	0	0	0	0	0	0	0	0	0	0	0	0	0	0	0	0	0	0	0	0	0	0	0	0	0	0	0	0	0	0	0	0	0	0	0	0	0	0	0	0	0
480	hsa-miR-3617	0	0	0	0	0	0	0	0	0	0	0	0	0	0	0	0	0	0	0	0	3.53386	0	0	0	0	0	0	0	0	3.26779	0	0	0	0	0	4.78535	4.46314	0	90.3261	422.491	255.034	115.49	168.815	62.9373	109.318	128.545	98.4388	0
481	hsa-miR-3618	0	0	0	0	0	0	0	0	0	0	0	0	0	0	0	0	0	0	0	0	0	0	0	0	0	0	0	0	0	0	0	0	0	0	0	0	0	0	0	0	0	0	0	0	0	0	0	0
482	hsa-miR-3619	0	3.14782	0	0	0	0	0	0	0	0	0	3.52047	3.15285	0	0	0	0	0	0	1.32042	0	0	0	0	0	0	0	0	0	0	0	0	0	0	0	0	0	0	0	0	0	0	0	0	0	0	0	0
483	hsa-miR-362	177.606	201.46	79.0883	256.026	295.818	186.956	57.9574	207.023	43.5831	68.6676	31.338	50.3427	53.9488	66.8092	69.655	54.5964	119.107	117.208	56.5212	61.2673	87.1686	95.278	84.6727	52.0177	26.3766	85.3234	67.6781	62.7694	90.3712	125.81	53.8315	86.7908	84.7866	83.7886	27.5642	25.5218	40.1683	26.1343	237.106	228.849	347.774	115.49	263.773	188.812	158.687	226.845	216.565	187.145
484	hsa-miR-3620	0	0	0	11.1662	0	0	19.3191	0	0	0	2.23843	7.39299	1.05095	2.40754	0	0	1.51728	2.26854	1.05156	0.79225	0	0	0	0	0	0	0	0	0	0	0	2.58306	0.653209	2.79295	0	0	0	0	203.234	0	312.996	153.987	0	0	123.423	0	0	0
485	hsa-miR-3621	0	0	0	0	0	0	0	0	0	0	0	0	0	0	0	0	0	0	0	0	0	0	0	0	0	0	0	0	0	0	0	0	0	0	0	0	0	0	0	0	0	0	0	0	0	0	0	0
486	hsa-miR-3622a	0	0	0	0	0	0	0	0	0	0	0	0	0	0	0	0	0	0	0	0	0	0	0	0	0	0	0	0	0	0	0	0	0	0	0	0	0	0	0	0	0	0	0	0	0	0	0	0
487	hsa-miR-3622b	0	0	0	0	0	0	0	0	0	0	0	0	0	0	0	0	0	0	0	0	0	0	0	0	0	0	0	0	0	0	0	0	0.653209	0	0	0	0	0	0	0	0	0	0	0	0	0	0	0
488	hsa-miR-363	86.8073	96.533	36.9079	103.686	36.4414	100.088	61.1772	65.1739	36.3193	27.4671	159.675	140.819	141.878	172.139	154.18	136.855	150.97	138.381	161.151	171.654	718.552	681.707	921.439	514.397	425.793	875.819	1019.68	847.386	1000.96	702.575	1.86699	3.09967	3.1354	1.95507	0	0	0	0	2438.8	1971.62	1762.05	3493.58	2379.23	5916.1	2256.88	2200.39	2480.66	1777.87
489	hsa-miR-3646	0	0	0	0	0	0	0	0	0	0	0	0	0	0	0	0	0	0	0	0	0	0	0	0	0	0	0	0	0	0	0	0	0	0	0	0	0	0	0	0	0	0	0	0	0	0	0	0
490	hsa-miR-3648	1.99557	0	0	0	0	2.83267	0	0	0	0	0	0	0	0	0	0	0	0	0	0	0	0	0	0	0	0	0	0	0	0	0	0	2.09027	0	0	0	0	0	0	0	0	0	0	0	0	0	0	0
491	hsa-miR-3649	0	0	0	0	0	0	0	0	0	0	0	0	0	0	0	0	0	0	0	0	0	0	0	0	0	0	0	0	0	0	0	0	0	0	0	0	0	0	0	0	0	0	0	0	0	0	0	0
492	hsa-miR-3650	0	0	0	0	0	0	0	0	0	0	0	0	0	0	0	0	0	0	0	0	0	0	0	0	0	0	0	0	0	0	0	0	0	0	0	0	0	0	0	0	0	0	0	0	0	0	0	0
493	hsa-miR-3651	0	0	23.7265	0	4.28722	1.88845	0	5.75064	18.1596	0	2.23843	1.05614	1.40127	0	0	10.1913	2.27593	0	0	0	0	0	0	0	0	0	0	0	0	0	0	0	0	0	0	0	0	2.01033	0	0	0	0	0	0	0	0	0	0
494	hsa-miR-3652	0	0	0	0	0	0	0	0	0	0	0	0	0	0	0	0	0	0	0	0	0	0	0	0	0	0	0	0	0	0	0	0	0	0	0	0	0	0	0	0	0	0	0	0	0	0	0	0
495	hsa-miR-3654	0	0	0	0	0	0	0	0	0	0	0	0	0	0	0	0	0	0	0	0	0	0	0	0	0	0	0	0	0	0	0	0	0	0	0	0	0	0	0	0	0	0	0	0	0	0	0	0
496	hsa-miR-3655	0	0	0	0	0	0	0	0	0	0	0	0	0	0	0	0	0	0	0	0	0	0	0	0	0	0	0	0	0	0	0	0	0	0	0	0	0	0	0	0	0	0	0	0	0	0	0	0
497	hsa-miR-3657	0	0	0	0	0	0	0	0	0	0	0	0	0	0	0	0	0	0	0	0	0	0	0	0	0	0	0	0	0	0	0	0	0	0	0	0	0	0	0	0	0	0	0	0	0	0	0	0
498	hsa-miR-3658	0	0	0	0	0	0	0	0	0	0	0	0	0	0	0	0	0	0	0	0	0	0	0	0	0	0	0	0	0	0	0	0	0	0	0	0	0	0	0	0	0	0	0	0	0	0	0	0
499	hsa-miR-3659	0	0	0	0	0	0	0	0	0	0	0	0	0	0	0	0	0	0	0	0	0	0	0	0	0	0	0	0	0	0	0	0	0	0	0	0	0	0	0	0	0	0	0	0	0	22.6845	0	0
500	hsa-miR-365a	38.9136	44.0694	158.177	43.0698	117.898	63.2631	154.553	157.184	134.381	48.0673	67.899	163.35	167.101	119.173	125.614	114.288	173.729	161.067	85.1761	75.5278	4.71181	0	79.692	9.63291	0	0	56.3984	24.7774	30.4512	30.2271	13.6912	22.7309	19.4656	25.6952	31.0097	49.4486	60.9963	81.4185	45.163	52.8113	69.5547	48.1209	79.1319	241.26	88.1595	83.1764	29.5316	0
501	hsa-miR-365b	38.9136	44.0694	158.177	43.0698	117.898	63.2631	154.553	157.184	134.381	48.0673	67.899	163.35	167.101	119.173	125.614	114.288	173.729	161.067	85.1761	75.5278	4.71181	0	79.692	9.63291	0	0	56.3984	24.7774	30.4512	30.2271	24.8932	36.1628	19.4656	25.6952	31.0097	49.4486	60.9963	81.4185	45.163	52.8113	69.5547	48.1209	79.1319	241.26	88.1595	83.1764	29.5316	0
502	hsa-miR-3660	0	0	0	0	0	0	0	0	0	0	0	0	0	0	0	0	0	0	0	0	0	0	0	0	0	0	0	0	0	0	0	0	0	0	0	0	0	0	0	0	0	0	0	10.4895	70.5276	0	0	33.4187
503	hsa-miR-3661	4.98892	0	0	8.77347	0	0	0	0	0	0	21.2651	3.16842	1.40127	4.81507	11.3483	8.00747	0	0	11.0413	10.5633	0	0	0	0	0	0	0	0	0	0	2.17815	0	0	0	0	0	0	0	0	0	0	0	0	0	0	0	0	0
504	hsa-miR-3662	0	0	0	0	0	0	0	0	0	0	0	0	0	0	0	0	0	0	0	0	0	0	0	0	0	0	0	0	0	0	0	0	0	0	0	0	0	0	0	0	0	0	0	0	0	0	0	0
505	hsa-miR-3663	0	0	0	0	0	0	0	0	0	0	0	0	0	0	0	0	0	0	0	0	0	0	0	0	0	0	0	0	0	0	0	0	0	0	0	0	0	0	56.4538	35.2075	81.1472	115.49	79.1319	10.4895	59.9484	45.369	34.4536	53.4699
506	hsa-miR-3664	0	0	0	0	0	0	0	0	0	0	0	0	0	0	0	0	0	0	0	0	0	0	0	0	0	0	0	0	0	0	0	0	0	0	0	0	0	3.0155	0	0	0	0	15.8264	0	0	45.369	0	0
507	hsa-miR-3665	0	0	0	0	0	0	0	0	0	0	0	0	0	0	0	0	0	0	0	0	0	0	0	0	0	0	0	0	0	0	0	0	0	0	0	0	0	0	0	0	0	0	0	0	0	0	0	0
508	hsa-miR-3666	0	0	0	0	0	0	0	0	0	0	0	0	0	0	0	0	0	0	0	0	0	0	0	0	0	0	0	0	0	0	0	0	0	0	0	0	0	0	0	0	0	0	0	0	0	0	0	0
509	hsa-miR-3667	0	0	5.27255	0	0	0	0	0	0	0	0	0	0	0	0	0	0	0	0.788668	0	0	0	0	0	0	0	0	0	12.7698	21.2406	0	0	0	0	0	0	0	0	0	0	0	0	0	0	0	0	0	0
510	hsa-miR-3668	0	0	0	0	0	0	0	0	0	0	0	0	0	0	0	0	0	0	0	0	0	0	0	0	0	0	0	0	0	0	0	0	0	0	0	0	0	0	0	0	0	0	0	0	0	0	0	0
511	hsa-miR-367	0	0	0	0	0	0	0	0	0	0	0	0	0	0	0	0	0	0	0	0	0	0	0	0	0	0	0	0	0	0	0	0	0	0	0	0	0	0	0	0	0	0	0	0	0	0	0	0
512	hsa-miR-3670	0	0	0	0	0	0	0	0	0	0	0	0	0	0	0	0	0	0	0	0	0	0	0	0	0	0	0	0	0	0	0	0	0	0	0	0	0	0	0	0	0	0	0	0	0	0	0	0
513	hsa-miR-3671	0	0	0	0	0	0	0	0	0	0	0	0	0	0	0	0	0	0	0	0	0	0	0	0	0	0	0	0	0	0	0	0	0	0	0	0	0	0	0	0	0	0	0	0	0	0	0	0
514	hsa-miR-3672	0	0	0	0	0	0	0	0	0	0	0	0	0	0	0	0	0	0	0	0	0	0	0	0	0	0	0	0	0	0	0	0	0	0	0	0	0	0	0	0	0	0	0	0	0	0	0	0
515	hsa-miR-3674	0	0	0	0	0	0	0	0	0	0	0	0	0	0	0	0	0	0	0	0	0	0	0	0	0	0	0	0	0	0	0	0	0	0	0	0	0	0	0	0	0	0	0	0	0	0	0	0
516	hsa-miR-3675	0	0	0	0	0	0	0	0	0	0	0	0	0	0	0	0	0	0	0	0	0	0	0	0	0	0	0	0	4.91148	0	0	0	0	0	0	0	0	0	0	0	0	0	0	0	0	0	0	0
517	hsa-miR-3677	2.99335	6.29563	0	1.59518	0	0	0	0	0	0	0	2.81638	3.15285	0	3.13056	2.91181	5.31049	6.04945	4.99489	5.01758	0	0	0	0	0	0	0	0	0	0	0	0	0	0	5.16828	6.38046	0	0	0	0	0	0	0	0	0	0	0	0
518	hsa-miR-3678	0	0	0	0	0	0	0	0	0	0	0	0	0	0	0	0	0	0	0	0	0	0	0	0	0	0	0	0	0	0	0	0	0	0	0	0	0	0	0	0	0	0	0	0	0	0	0	0
519	hsa-miR-3679	0	5.24636	0	2.39276	12.8617	0	0	0	0	0	7.08836	7.39299	8.40761	11.4358	8.21772	0	14.4142	20.4169	6.04645	1.05633	0	0	0	0	0	0	6.76781	0	0	0	0	0	0	2.23436	0	0	0	0	0	0	0	0	0	0	0	0	0	0
520	hsa-miR-3680	0	0	0	0	0	0	0	0	0	0	0	0	0.700634	0	0	0	0	0	0	0	0	0	0	0	0	0	0	0	0	0	0	0	0	1.39648	0	0	0	0	0	0	0	0	0	0	0	0	0	0
521	hsa-miR-3681	0	0	0	0	0	0	0	0	0	0	0	0	0	0	0	0	0	0	0	0	0	0	0	0	0	0	0	0	0	0	0	0	0	0	0	0	0	0	0	0	0	0	0	0	0	45.369	0	0
522	hsa-miR-3682	0	0	0	0	0	0	0	0	0	0	0	0	0	0	0	0	0	0	0	0	0	0	0	0	0	0	0	0	0	0	0	0	0	0	0	0	0	0	0	0	0	0	0	0	0	0	0	0
523	hsa-miR-3683	0	0	0	0	0	0	0	0	0	0	0	0	0	0	0	0	0	0	0	0	0	0	0	0	0	0	0	0	0	0	0	0	0	0	0	0	0	0	0	0	0	0	0	0	0	0	0	0
524	hsa-miR-3684	0	0	0	0	0	0	0	0	0	0	0	0	1.75158	1.80565	3.13056	5.09566	0	0	1.05156	0	0	0	0	0	0	0	0	0	0	0	0	0	0	0	5.16828	0	0	0	0	0	0	0	0	0	0	0	0	0
525	hsa-miR-3685	0	0	0	0	0	0	0	0	0	0	0	0	0	1.20377	0	0	0	0	0.525778	0	0	0	0	0	0	0	0	0	0	0	0	0	0	0	0	0	0	0	0	0	0	0	0	0	0	0	0	0
526	hsa-miR-3686	0	0	0	0	0	0	0	0	0	0	0	0	0	0	0	0	0	0	0	0	0	0	0	0	0	0	0	0	0	0	0	0	0	0	0	0	0	0	0	0	0	0	0	0	0	0	0	0
527	hsa-miR-3688	0	0	0	0	0	0	0	0	0	0	1.86536	1.40819	0.700634	0	3.9132	8.00747	0	0	3.15467	1.84858	10.6016	9.3936	0	5.77975	0	0	0	0	3.92918	7.35253	0	0	1.30642	0	0	0	0	2.01033	0	0	0	0	0	0	0	0	0	0
528	hsa-miR-3689a	0	0	0	0	0	0	0	0	0	0	0	0	0	0	0	0	0	0	0	0	0	0	0	0	0	0	0	0	0	0	0	0	0	0	0	0	0	0	0	0	0	0	0	0	0	0	0	0
529	hsa-miR-3689b	0	0	0	0	0	0	0	0	0	0	0	0	0	0	0	0	0	0	0	0	0	0	0	0	0	0	0	0	0	0	0	0	0	0	0	0	0	0	0	0	0	0	0	0	0	0	0	0
530	hsa-miR-3689c	0	0	0	0	0	0	0	0	0	0	0	0	0	0	0	0	0	0	0	0	0	0	0	0	0	0	0	0	0	0	0	0	0	0	0	0	0	0	0	0	0	0	0	0	0	0	0	0
531	hsa-miR-3689d	0	0	0	0	0	0	0	0	0	0	0	0	0	0	0	0	0	0	0	0	0	0	0	0	0	0	0	0	0	0	0	0	0	0	0	0	0	0	0	0	0	0	0	0	0	0	0	0
532	hsa-miR-3689e	0	0	0	0	0	0	0	0	0	0	0	0	0	0	0	0	0	0	0	0	0	0	0	0	0	0	0	0	0	0	0	0	0	0	0	0	0	0	0	0	0	0	0	0	0	0	0	0
533	hsa-miR-3689f	0	0	0	0	0	0	0	0	0	0	0	0	0	0	0	0	0	0	0	0	0	0	0	0	0	0	0	0	0	0	0	0	0	0	0	0	0	0	0	0	0	0	0	0	0	0	0	0
534	hsa-miR-369	3.99114	0	0	2.39276	0	1.88845	0	0	0	0	0	0	0	1.80565	0	0	0	0	0	0	391.081	232.156	64.7497	414.215	120.579	358.86	169.195	277.507	393.901	136.43	94.9052	70.7758	91.5799	76.2476	0	0	0	0	112.908	70.4151	139.109	48.1209	84.4073	20.9791	35.2638	68.0534	83.6729	46.7861
535	hsa-miR-3690	100.776	0	97.5422	87.7347	883.167	942.336	128.794	174.436	0	123.602	23.1304	41.1895	42.038	18.6584	19.9573	19.6547	39.4494	33.272	26.8147	29.0492	4.71181	5.36777	0	0	0	0	0	8.25913	3.92918	0	0	0	0	0	0	0	0	0	0	0	0	0	0	0	0	0	0	0
536	hsa-miR-3691	4.98892	2.09854	15.8177	0	17.1489	7.5538	0	11.5013	0	0	5.223	4.22456	4.90444	2.40754	7.04376	8.73542	3.79321	4.53709	1.57734	3.69717	0	0	0	0	0	0	0	0	0	0	0	0	0	0	0	0	4.46314	0	0	0	0	0	0	0	0	0	0	0
537	hsa-miR-3692	0	0	0	0	0	0	0	0	0	0	0	0	0	0	0	0	0	0	0	0	0	0	0	0	0	0	0	0	0	0	0	0	0	0	0	0	0	0	0	0	0	0	0	0	0	0	0	0
538	hsa-miR-370	0	0	0	0	0	0	0	0	0	0	0	0	0	0	0	0	0	0	0	0	907.024	397.215	79.692	458.526	776.225	414.069	108.285	740.018	745.563	499.972	2553.42	2834.65	2801.35	1941.94	0	0	0	0	0	0	69.5547	0	42.2037	20.9791	45.8429	0	0	0
539	hsa-miR-3713	0	0	0	0	0	0	0	0	0	0	0	0	0	0	0	0	0	0	0	0	0	0	0	0	0	0	0	0	0	0	0	0	0	0	0	0	0	0	0	0	0	0	0	0	0	0	0	0
540	hsa-miR-3714	0	0	0	0	0	0	0	0	0	0	0	0	0	0	0	0	0	0	0	0	0	0	0	0	0	0	0	0	0	0	0	0	0	0	0	0	0	0	0	0	0	0	0	0	0	0	0	0
541	hsa-miR-371a	0	0	0	0	0	0	0	0	0	0	0	0	0	0	0	0	0	0	0	0	0	0	0	0	0	0	0	0	0	0	0	0	0	0	0	0	0	0	67.7446	140.83	46.3698	0	73.8564	0	24.6847	30.246	54.1413	46.7861
542	hsa-miR-371b	21.9513	25.1825	44.8167	19.9397	47.1594	31.1594	54.7375	49.8389	36.3193	41.2006	10.446	10.9135	13.312	23.4735	27.3924	2.91181	31.1043	27.9787	20.5054	21.9189	2.35591	0	0	0	0	0	0	0	0	0	0	0	0	0	0	0	0	0	0	0	57.9623	0	31.6527	0	0	0	34.4536	33.4187
543	hsa-miR-372	0	0	0	0	0	0	0	0	0	0	0	0	0	0	0	0	0	0	0	0	0	0	0	0	0	0	0	0	0	0	0	0	0	0	0	0	0	0	270.978	369.679	220.257	327.222	242.671	55.9443	268.005	310.021	251.019	253.982
544	hsa-miR-373	0	0	0	0	4.28722	0	0	0	0	0	0	0	0	0	0	0	0	0	0	0	0	0	0	0	0	0	0	0	0	0	0	0	0	0	0	0	0	0	191.943	123.226	0	28.8725	84.4073	0	38.7902	22.6845	0	46.7861
545	hsa-miR-374a	64.856	92.3359	26.3628	92.5202	30.0105	86.8687	28.9787	30.6701	14.5277	41.2006	276.446	612.562	598.341	127.599	111.526	90.266	85.7265	85.4485	591.501	613.73	1068.4	1154.07	1299.98	1011.46	595.357	2070.35	1834.08	972.925	876.208	1762.16	116.687	78.0084	120.452	123.449	155.048	108.468	90.7506	143.739	3161.41	3925.64	3396.59	3050.86	2869.85	5947.57	3096.16	3228.76	3440.43	2499.72
546	hsa-miR-374b	92.794	118.568	50.0892	125.221	152.196	109.53	48.2978	138.015	32.6873	96.1347	105.952	107.726	126.815	139.035	114.265	80.0747	130.486	125.526	134.599	137.059	2858.89	3695.71	2515.28	2990.05	595.357	4271.19	3760.65	2487.65	2301.52	2258.04	469.236	304.801	419.099	402.465	29.2869	63.8046	58.0209	41.2118	971.005	1425.91	962.174	1135.65	1366.34	2059.45	1142.55	1232.52	1181.27	802.048
547	hsa-miR-374c	0	0	0	0	0	0	0	0	0	0	0	0	0	0	0	0	0	0	0	0	4.71181	0	0	0	0	0	0	0	0	4.08474	0	0	0.914493	1.11718	0	0	0	0	0	0	0	0	0	0	0	0	0	0
548	hsa-miR-375	17.9601	3.14782	5.27255	11.1662	21.4361	10.3865	9.65956	24.9194	18.1596	27.4671	0	0	0	5.41696	5.08716	0	0	0	2.10311	3.43308	0	0	0	0	0	0	0	0	0	0	0	0	0	0	658.094	173.868	165.136	60.31	1569.42	1337.89	996.951	2377.17	1492.95	4286.73	1756.14	1345.95	1358.45	1169.65
549	hsa-miR-376a	0	0	0	0	0	0	0	0	0	0	0	0	0	0	0	0	0	0	0	0	24.737	26.8389	0	17.3392	0	20.0761	36.095	9.91095	15.7167	17.1559	53.5203	70.7758	82.1737	79.3199	0	0	0	0	45.163	0	0	0	58.03	6.99303	38.7902	52.9305	24.6097	0
550	hsa-miR-376b	0	0	0	0	0	0	0	0	0	0	0	0	0	0	0	0	0	0	0	0	24.737	26.8389	0	17.3392	0	20.0761	36.095	9.91095	15.7167	17.1559	53.5203	70.7758	82.1737	79.3199	0	0	0	0	45.163	0	0	0	58.03	6.99303	38.7902	52.9305	24.6097	0
551	hsa-miR-376c	0	0	0	0	0	0	0	0	0	0	0	0	0	0	0	0	0	0	0	0	35.3386	26.8389	9.9615	34.6785	11.3042	37.6427	87.9815	19.8219	26.522	42.4813	61.2994	88.8572	95.2379	87.6987	0	0	2.97543	0	0	0	92.7396	0	31.6527	17.4826	38.7902	68.0534	14.7658	40.1024
552	hsa-miR-377	0	0	0	0	0	0	0	0	0	0	0	0	0	0	0	0	0	0	0	0	3.53386	4.02583	0	7.70633	0	15.0571	0	0	0	1.63389	96.1499	170.999	123.718	133.224	0	0	0	0	180.652	123.226	92.7396	28.8725	63.3055	55.9443	70.5276	60.492	68.9071	106.94
553	hsa-miR-378a	48872.5	53013.4	53737.8	47344	65665.2	52481	35370.1	46929.1	50567.3	41310.5	7864.72	17747.7	18063	18195	21234.6	18195.2	30391.2	30496	16314.6	16295.8	3496.17	2901.28	2450.53	2015.2	3756.78	1841.98	3313.97	4682.92	4319.16	3879.68	1359.48	1791.61	1562.74	1420.78	9630.23	5582.9	7819.43	6945.7	361.304	352.075	857.842	452.336	1798.93	1164.34	729.96	733.465	511.882	340.87
554	hsa-miR-378b	0	0	0	0	0	0	0	0	0	0	0	0	0	0	0	0	0	0	0	0	0	0	0	0	0	0	0	0	0	0	0	0	0	0	0	0	0	0	0	0	0	0	0	0	0	0	0	0
555	hsa-miR-378c	48872.5	53013.4	53737.8	47344	65665.2	52481	35370.1	46929.1	50567.3	41310.5	7864.72	17747.7	18063	18195	21234.6	18195.2	30391.2	30496	16314.6	16295.8	3496.17	2901.28	2450.53	2015.2	3756.78	1841.98	3313.97	4682.92	4319.16	3879.68	1359.48	1791.61	1562.74	1420.78	9630.23	5582.9	7819.43	6945.7	361.304	352.075	857.842	452.336	1798.93	1164.34	729.96	733.465	511.882	340.87
556	hsa-miR-378d	48872.5	53013.4	53737.8	47344	65665.2	52481	35370.1	46929.1	50567.3	41310.5	7864.72	17747.7	18063	18195	21234.6	18195.2	30391.2	30496	16314.6	16295.8	3496.17	2901.28	2450.53	2015.2	3756.78	1841.98	3313.97	4682.92	4319.16	3879.68	1359.48	1791.61	1562.74	1420.78	9630.23	5582.9	7819.43	6945.7	361.304	352.075	857.842	452.336	1798.93	1164.34	729.96	733.465	511.882	340.87
557	hsa-miR-378e	48872.5	53013.4	53737.8	47344	65665.2	52481	35370.1	46929.1	50567.3	41310.5	7864.72	17747.7	18063	18195	21234.6	18195.2	30391.2	30496	16314.6	16295.8	3496.17	2901.28	2450.53	2015.2	3756.78	1841.98	3313.97	4682.92	4319.16	3879.68	1359.48	1791.61	1562.74	1420.78	9630.23	5582.9	7819.43	6945.7	361.304	352.075	857.842	452.336	1798.93	1164.34	729.96	733.465	511.882	340.87
558	hsa-miR-378f	0	0	0	0	0	0	0	0	0	0	0	0	1.05095	0	0	0	0	0	0	0	0	0	0	0	0	0	0	0	0	0	0	0	0	0	0	0	0	0	0	0	0	0	0	0	0	0	0	0
559	hsa-miR-378g	0	0	0	0	0	0	0	0	0	0	4.10379	0	0	0	0	0	0	0	7.09801	0	0	0	0	0	0	0	0	0	16.699	0	0	0	0	0	0	0	0	0	0	0	0	0	0	0	0	0	0	0
560	hsa-miR-378h	0	0	0	0	0	0	0	0	0	0	0	0	0	0	0	0	0	0	0	0	0	0	0	0	0	0	0	0	0	0	0	0	0	0	0	0	0	0	0	0	0	0	0	0	0	0	0	0
561	hsa-miR-378i	0	0	0	0	0	0	0	0	0	0	0	0	0	0	0	0	0	0	0	0	0	0	0	0	0	0	0	0	0	0	0	3.09967	0	0	0	0	0	0	169.361	0	81.1472	0	0	0	45.8429	0	93.5168	0
562	hsa-miR-378j	0	0	0	0	0	0	0	0	0	0	0	0	0	0	0	0	0	0	0	0	0	0	0	0	0	0	0	0	0	0	0	0	0	0	0	0	0	0	0	0	0	0	0	0	0	0	0	0
563	hsa-miR-379	0	0	0	0	0	0	0	0	0	0	0	0	0	0	0	0	0	0	0	0	806.898	507.255	89.6535	510.544	746.08	456.731	428.628	611.175	648.315	495.07	1905.26	1908.36	2305.57	2081.31	0	0	0	0	0	0	0	163.611	94.9582	13.9861	49.3693	52.9305	88.5949	53.4699
564	hsa-miR-380	0	0	0	0	0	0	0	0	0	0	0	0	0	0	0	0	0	0	0	0	10.6016	8.05166	0	0	0	0	11.2797	0	6.87607	0	1.24466	3.09967	1.69834	2.23436	0	0	0	0	0	0	0	0	0	0	45.8429	0	0	0
565	hsa-miR-381	0	3.14782	0	0	0	0	0	0	0	0	0.746143	1.40819	0.700634	10.232	13.3049	5.09566	3.03457	5.29327	1.84022	2.11267	1752.79	1085.63	353.633	1379.43	2144.04	1410.35	1024.19	1083.6	1068.74	1211.53	2294.84	2217.81	2851	2063.71	0	11.1658	31.242	2.01033	677.446	651.34	405.736	481.209	954.858	185.315	433.745	589.797	506.96	648.322
566	hsa-miR-382	0	0	0	0	0	0	0	0	0	0	0	0	0	0	0	0	0	0	0	0	202.608	203.975	39.846	196.511	180.868	145.552	81.2137	158.575	171.902	119.274	270.402	238.158	266.901	203.606	0	3.19023	0	0	0	0	0	0	47.4791	45.4547	38.7902	105.861	19.6878	46.7861
567	hsa-miR-383	0	0	0	0	0	0	0	0	0	0	0	0	0	0	0	0	0	0	0	0	0	0	0	0	0	0	0	0	0	0	0	0	0	0	0	0	0	0	0	0	0	134.738	0	0	91.6859	68.0534	0	0
568	hsa-miR-384	0	0	0	0	0	0	0	0	0	0	0	0	0	0	0	0	0	0	0	0	0	0	0	0	0	0	0	0	0	0	0	0	0	0	0	0	0	0	0	0	0	0	0	0	0	0	0	0
569	hsa-miR-3907	0	0	0	0	0	0	0	0	0	0	0	0	0	0	0	0	0	0	0	0	0	0	0	0	0	0	0	0	0	0	0	0	0	0	0	0	0	0	0	0	0	0	0	0	0	0	0	0
570	hsa-miR-3908	0	0	0	0	0	0	0	0	0	0	0	0	0	0	0	0	0	0	0	0	0	0	0	0	0	0	0	0	0	0	0	0	0	0	0	0	0	0	0	0	0	0	0	0	0	0	0	0
571	hsa-miR-3909	121.73	116.469	200.357	106.079	107.18	108.586	119.135	93.9271	148.909	27.4671	28.3534	203.131	192.324	248.578	267.272	159.421	245.8	251.808	116.46	122.799	10.6016	8.05166	29.8845	9.63291	0	25.0951	0	16.5183	11.7876	5.71863	2.17815	4.1329	3.52733	2.79295	10.3366	31.9023	32.7297	29.1498	67.7446	0	0	0	47.4791	24.4756	67.0012	0	34.4536	0
572	hsa-miR-3910	0	0	0	0	0	0	0	0	0	0	0	0	0	0	0	0	0	0	0	0	0	0	0	0	0	0	0	0	0	0	0	0	0	0	0	0	0	0	0	0	23.1849	0	0	0	17.6319	37.8075	0	20.0512
573	hsa-miR-3911	0	0	0	0	0	0	0	0	0	0	0	0	0	0	0	0	0	0	0	0	0	0	0	0	0	0	0	0	0	0	0	0	0	0	0	0	0	0	0	0	0	0	42.2037	0	0	0	0	0
574	hsa-miR-3912	0	3.14782	0	2.39276	0	1.88845	0	0	0	0	4.10379	4.92866	3.50317	3.61131	4.30452	0	2.27593	3.78091	6.57223	3.43308	4.71181	4.02583	0	0	0	0	9.02374	0	4.91148	0	3.42281	3.61628	2.87412	3.63084	5.16828	3.19023	0	8.04133	0	0	0	0	68.581	0	0	0	0	0
575	hsa-miR-3913	0	0	0	0	0	0	0	0	0	0	0	0	0	3.00942	11.3483	0	0	0	0	2.11267	14.1354	13.4194	0	0	0	0	0	0	9.82296	15.522	4.66747	8.26579	5.48696	5.30661	0	4.78535	0	2.01033	0	0	0	0	84.4073	0	84.6331	0	0	66.8373
576	hsa-miR-3914	0	0	0	0	0	0	0	0	0	0	0	0	0	0	0	0	0	0	0	0	0	0	0	0	0	0	0	0	0	0	0	0	0	0	0	0	0	0	0	0	0	0	0	0	0	0	0	0
577	hsa-miR-3915	0	0	0	0	0	0	0	0	0	0	0	0	0	0	0	0	0	0	0	0	0	0	0	0	0	0	0	0	0	0	0	0	0	0	0	0	0	0	0	0	0	0	0	0	0	0	0	0
578	hsa-miR-3916	7.98228	12.5913	13.1814	3.19035	8.57444	5.66535	12.8794	19.1688	0	0	6.71529	4.22456	3.85349	3.00942	27.7837	26.9342	2.27593	2.26854	4.46912	1.5845	0	0	0	0	0	0	0	0	1.96459	0	0	0	1.69834	0	0	0	0	0	0	0	0	0	0	0	0	0	0	0
579	hsa-miR-3917	0	0	0	0	0	0	0	0	0	0	0	0	0	0	0	0	0	0	0	0	0	0	0	0	0	0	0	0	0	0	0	0	0	0	0	0	0	0	0	0	0	0	0	0	0	0	0	0
580	hsa-miR-3918	0	0	0	0	0	0	0	0	0	0	1.11921	0	0	0	0	0	0	0	0	0	0	0	0	0	0	0	0	0	0	0	0	0	0	0	0	0	0	0	0	0	0	0	0	0	0	0	0	0
581	hsa-miR-3919	0	0	0	0	0	0	0	0	0	0	0	0	0	0	0	0	0	0	0	0	0	0	0	0	0	0	0	0	0	0	0	0	0	0	0	0	0	0	0	0	0	0	0	0	0	0	0	0
582	hsa-miR-3920	0	0	0	0	0	0	0	0	0	0	0	0	0	0	0	0	0	0	0	0	7.06772	6.70972	0	0	0	0	11.2797	0	2.94689	6.53558	0	0	0	0	0	0	0	0	0	0	0	0	0	0	0	0	0	0
583	hsa-miR-3921	0	0	0	0	0	0	0	0	0	0	0	0	0	0	0	0	0	0	0	0	0	0	0	0	0	0	0	0	0	0	0	0	0	0	0	0	0	0	0	0	0	0	0	0	0	0	0	0
584	hsa-miR-3922	0	0	0	0	0	0	0	0	0	0	0	0	0	0	0	0	0	0	0	0	0	0	0	0	0	0	0	0	0	0	0	0	0	0	0	0	0	0	0	0	0	0	0	0	0	0	0	0
585	hsa-miR-3923	0	0	0	0	0	0	0	0	0	0	0	0	0	0	0	0	0	0	0	0	0	0	0	0	0	0	0	0	0	0	0	0	0	0	0	0	0	0	0	0	0	0	0	0	0	0	0	0
586	hsa-miR-3924	0	0	0	0	0	0	0	0	0	0	0	0	0	0	0	0	0	0	0	0	0	0	0	0	0	0	0	0	0	0	0	0	0	0	0	0	0	0	0	0	0	0	0	0	0	0	0	0
587	hsa-miR-3925	0	0	0	0	0	0	0	0	0	0	2.98457	0	0	0	0	0	0	0	0	0	0	0	0	0	0	0	0	0	0	0	0	0	0	0	0	0	0	0	56.4538	158.434	115.925	96.2418	184.641	10.4895	176.319	98.2994	113.205	113.623
588	hsa-miR-3926	0	0	0	0	0	0	0	0	0	0	0	0	0	0	0	0	0	0	0	0	0	0	0	0	0	0	0	0	0	0	0	0	0	0	0	0	0	0	0	0	0	0	0	0	0	0	0	0
589	hsa-miR-3927	0	0	0	0	0	0	0	0	0	0	0	0	0	0	0	0	0	0	0	0	0	0	0	0	0	0	0	0	0	0	0	0	0	0	0	0	0	0	0	0	0	0	0	0	0	0	0	0
590	hsa-miR-3928	14.9668	26.2318	36.9079	14.3566	23.5797	0	35.4184	23.0026	0	0	10.8191	14.4339	16.1146	9.63015	22.3053	19.6547	14.4142	27.2225	10.5156	11.3556	0	4.02583	0	0	0	0	0	6.6073	14.7344	9.80337	0	0	0	5.8652	0	4.78535	0	4.02067	0	0	0	0	0	0	0	0	0	0
591	hsa-miR-3929	0	0	0	0	0	0	0	0	0	0	0	0	0	0	0	0	0	0	0	0	0	0	0	0	0	0	0	0	0	0	0	0	0	0	0	0	4.46314	6.031	0	0	0	0	0	0	0	0	0	46.7861
592	hsa-miR-3934	0	0	0	0	0	0	0	0	0	0	0	0	0	0	0	0	0	0	0	0	0	0	0	0	0	0	0	11.5628	6.87607	8.98642	4.35631	11.8821	7.05466	8.65816	0	4.78535	5.95086	0	0	0	0	0	0	0	0	0	0	0
593	hsa-miR-3935	0	0	0	0	0	0	0	0	0	0	0	0	0	0	0	0	0	0	0	0	0	0	0	0	0	0	0	0	0	0	0	0	0	0	0	0	0	0	0	0	0	0	0	0	0	0	0	0
594	hsa-miR-3936	0	0	0	0	0	0	0	0	0	0	0	0	0	0	0	0	0	0	0	0	0	0	0	0	0	0	0	0	0	0	0	0	0	0	0	0	0	0	0	0	0	0	0	0	0	0	0	0
595	hsa-miR-3937	0	0	0	0	0	0	0	0	0	0	0	0	0	0	0	0	0	0	0	0	0	0	0	0	0	0	0	0	0	0	0	0	0	2.51366	0	0	0	0	0	0	0	0	0	0	0	0	0	0
596	hsa-miR-3938	0	0	0	0	0	0	0	0	0	0	0	0	0	0	0	0	0	0	0	0	0	0	0	0	0	0	0	0	0	0	1.55582	3.09967	1.95963	2.79295	0	0	0	0	0	0	0	0	0	0	0	0	0	0
597	hsa-miR-3939	0	0	0	0	0	0	0	0	0	0	0	2.46433	2.45222	1.80565	3.9132	2.18386	3.03457	0	0.788668	1.32042	0	0	0	0	0	0	0	0	0	0	0	0	0.261284	0	0	0	0	0	0	0	0	0	0	0	0	0	0	0
598	hsa-miR-3940	0	0	0	3.19035	0	4.72112	0	0	0	0	0	0	0	0	0	0	0	0	0	0	2.35591	5.36777	0	0	0	10.038	0	3.30365	3.92918	4.08474	1.55582	2.58306	1.43706	2.51366	0	0	0	0	0	158.434	46.3698	125.114	137.162	62.9373	246.847	211.722	191.956	180.461
599	hsa-miR-3941	0	0	0	0	0	0	0	0	0	0	0	0	0	0	0	0	0	0	0	0	0	0	0	0	0	0	0	0	0	1.63389	0	2.06645	0.653209	0	0	0	0	0	0	0	0	0	0	0	0	0	0	0
600	hsa-miR-3942	0	0	0	2.39276	0	2.83267	0	0	0	0	1.86536	4.57661	1.75158	0	0	4.36771	0	0	1.84022	1.32042	0	0	0	0	0	0	0	0	0	1.63389	0	0	0.783851	0	0	0	0	0	0	0	0	0	0	0	0	0	24.6097	0
601	hsa-miR-3943	0	0	0	0	0	0	0	0	0	0	0	0	0	0	0	0	0	0	0	0	0	0	0	0	0	0	0	0	0	0	0	0	0	0	0	0	0	0	0	140.83	0	0	0	0	0	0	0	0
602	hsa-miR-3944	0	5.24636	0	0	0	3.7769	0	0	0	0	0	0	0	0	0	0	0	0	0.788668	0.79225	0	0	0	0	0	0	0	0	0	0	0	0	0	0	0	0	0	0	0	0	0	0	0	0	0	0	0	0
603	hsa-miR-3945	0	0	0	0	0	0	0	0	0	0	0	0	0	0	3.9132	0	0	0	0	0	0	0	0	0	0	0	0	0	0	0	0	0	0	0	0	0	0	0	0	0	0	0	0	0	0	0	0	0
604	hsa-miR-3960	0	0	0	0	0	0	0	0	0	0	0	0	0	0	0	0	0	0	0	0	0	0	0	0	0	0	0	0	0	0	0	0	0	0	0	0	0	0	0	0	0	0	0	0	0	0	0	0
605	hsa-miR-3972	0	0	0	0	0	0	0	0	0	0	0	0	0	0	0	0	0	0	0	0	0	0	0	0	0	0	0	0	0	0	0	0	0	0	0	0	0	0	0	0	0	0	0	0	0	0	0	0
606	hsa-miR-3973	0	0	0	0	0	0	0	0	0	0	0	0	0	0	0	0	0	0	0	0	0	0	0	0	0	0	0	0	0	0	0	0	0	0	0	0	0	0	0	0	0	0	0	0	0	0	0	0
607	hsa-miR-3974	0	0	0	0	0	0	0	0	0	0	0	0	0	0	0	0	0	0	0	0	0	0	0	0	0	0	0	0	0	0	0	0	0	0	0	0	0	0	0	0	0	0	0	0	0	0	0	0
608	hsa-miR-3975	0	0	0	0	0	0	0	0	0	0	0	0	0	0	0	0	0	0	0	0	0	0	0	0	0	0	0	0	0	0	0	0	0	0	0	0	0	0	0	0	0	0	0	0	0	0	0	0
609	hsa-miR-3976	0	0	0	0	0	0	0	0	0	0	0	0	0	0	0	0	0	0	0	0	0	0	0	0	0	0	0	0	0	0	0	0	0	0	0	0	0	0	0	0	0	0	0	0	0	0	0	0
610	hsa-miR-3977	0	0	0	0	0	0	0	0	0	0	0	0	0	0	0	0	0	0	0	0	0	0	0	0	0	0	0	0	0	0	0	0	0	0	0	0	0	0	0	0	0	0	0	0	0	0	0	0
611	hsa-miR-3978	0	0	0	0	0	0	0	0	0	0	0	0	0	0	0	0	0	0	0	0	0	0	0	0	0	0	0	0	0	0	0	0	0	0	0	0	0	0	0	0	0	0	0	0	0	0	0	0
612	hsa-miR-409	0	3.14782	5.27255	2.39276	0	1.88845	0	0	0	0	0	1.40819	1.75158	3.00942	5.8698	9.46338	0	3.02473	0	0	888.177	503.229	124.519	743.661	885.499	514.45	304.551	697.07	807.447	498.338	756.13	753.737	774.445	668.633	5.16828	11.1658	22.3157	0	146.78	140.83	185.479	115.49	184.641	55.9443	88.1595	151.23	123.048	187.145
613	hsa-miR-410	5.98671	0	0	4.78553	0	4.72112	0	0	0	0	0	0	0	3.00942	7.04376	0	0	0	0.788668	0	56.5418	50.9938	9.9615	61.6506	30.1447	92.8519	42.8628	71.0285	50.0971	66.9897	74.3684	64.5765	87.2688	72.3375	3.44552	12.7609	25.2911	0	0	0	0	0	63.3055	0	0	0	0	33.4187
614	hsa-miR-411	0	0	0	0	0	0	0	0	0	0	2.98457	1.05614	2.45222	7.22261	8.60904	4.36771	0	4.53709	2.366	2.37675	265.04	187.872	39.846	169.539	67.8255	198.251	94.7493	138.753	158.15	98.0337	484.172	314.1	443.007	347.443	15.5048	23.9267	31.242	2.01033	112.908	35.2075	46.3698	105.866	89.6828	13.9861	17.6319	105.861	39.3755	93.5723
615	hsa-miR-412	0	0	0	0	0	0	0	0	0	0	0	0	0	0	0	0	0	0	0	0	0	0	0	19.2658	0	20.0761	0	6.6073	18.6636	2.45084	3.11165	2.06645	2.09027	4.18943	0	0	0	0	0	0	0	0	68.581	0	0	0	0	0
616	hsa-miR-421	903.993	1007.3	674.887	965.879	630.221	983.882	660.07	594.233	646.483	755.344	505.512	866.74	862.831	1056.31	937.212	791.284	768.504	728.959	731.621	738.377	68.3213	61.7294	49.8075	36.6051	41.4489	80.3044	110.541	44.5993	49.1148	75.9761	47.6082	55.7941	61.7936	68.1481	158.494	141.965	190.427	127.656	0	0	0	0	47.4791	34.9652	49.3693	45.369	68.9071	0
617	hsa-miR-422a	0	0	0	0	0	0	0	0	0	0	0	0	0	0	0	0	0	0	0	0	0	0	0	0	0	0	0	0	0	0	0	0	0	0	0	0	0	0	0	0	0	0	0	0	0	0	0	0
618	hsa-miR-423	6120.41	5779.39	21585.8	4626.81	13050.3	5605.86	19348.1	16983.6	26603.9	27714.3	6876.08	9126.11	9044.48	13474.4	12311.7	12636.5	10093.7	9995.96	7422.68	7389.32	4775.42	3982.89	4004.52	4174.9	3884.89	4537.2	2941.74	4428.54	3786.75	3307	1712.65	1890.8	1618.26	1465.46	1707.25	2155	1725.75	1545.95	914.552	862.585	1356.32	779.558	838.798	1300.7	1174.28	846.887	812.12	1229.81
619	hsa-miR-424	55.876	72.3997	144.995	70.1878	92.1752	65.1515	206.071	99.6778	94.4301	130.469	191.013	74.2819	72.1653	83.06	91.5689	171.069	85.7265	86.9609	115.671	123.591	49.474	44.2841	54.7882	42.3848	0	77.7948	51.8865	36.3402	76.6191	53.9185	73.746	93.5068	110.392	113.115	0	11.1658	0	37.1912	101.617	88.0189	231.849	153.987	79.1319	59.4408	137.529	45.369	231.331	113.623
620	hsa-miR-425	2547.34	2675.64	1906.03	2738.12	2876.72	2718.42	2337.61	3318.12	1656.16	2863.44	791.285	1007.56	991.747	1120.71	1138.74	976.912	1332.93	1277.19	996.35	988.992	3397.22	3256.9	1793.07	1995.94	2818.53	1859.55	7597.99	3467.18	3818.18	4463.8	1108.06	1543.64	1440.72	1390.05	882.053	1057.56	898.58	641.296	2393.64	3133.47	2469.19	2367.55	2120.73	839.164	2316.83	2192.83	1658.69	2773.75
621	hsa-miR-4251	0	0	0	0	0	0	0	0	0	0	0	0	0	0	0	0	0	0	0	0	0	0	0	0	0	0	0	0	0	0	0	0	0	0	0	0	0	0	0	0	0	0	0	0	0	0	0	0
622	hsa-miR-4252	0	0	0	0	0	0	0	0	0	0	0	0	0	0	0	0	0	0	0	0	0	0	0	0	0	0	0	0	0	0	0	0	0	0	0	0	0	0	0	0	0	0	0	0	0	0	0	0
623	hsa-miR-4253	0	0	0	0	0	0	0	0	0	0	0	0	0	0	0	0	0	0	0	0	0	0	0	0	0	0	0	0	0	0	0	0	0	0	0	0	0	0	0	0	0	0	0	0	0	0	0	0
624	hsa-miR-4254	0	0	0	0	0	0	0	0	0	0	0	0	0	0	0	0	0	0	0	0	0	0	0	0	0	0	0	0	0	0	0	0	0	0	0	0	0	0	0	0	0	0	0	0	0	0	0	0
625	hsa-miR-4255	0	0	0	0	0	0	0	0	0	0	0	0	0	0	0	0	0	0	0	0	0	0	0	0	0	0	0	0	0	0	0	0	0	0	0	0	0	0	0	0	0	0	0	0	0	0	0	0
626	hsa-miR-4256	0	0	0	0	0	0	0	0	0	0	0	0	0	0	0	0	0	0	0	0	0	0	0	0	0	0	0	0	0	0	0	0	0	0	0	0	0	0	0	0	0	0	0	0	0	0	0	0
627	hsa-miR-4257	0	0	0	0	0	0	0	0	0	0	0	0	0	0	0	0	0	0	0	0	0	0	0	0	0	0	0	0	0	0	0	0	0	0	0	0	0	0	0	0	0	0	0	0	0	0	0	0
628	hsa-miR-4258	0	0	0	0	0	0	0	0	0	0	0	0	0	0	0	0	0	0	0	0	0	0	0	0	0	0	0	0	0	0	0	0	0	0	0	0	0	0	0	0	0	0	0	0	0	0	0	0
629	hsa-miR-4259	0	0	0	0	0	0	0	0	0	0	0	0	0	0	0	0	0	0	0	0	0	0	0	0	0	0	0	0	0	0	0	0	0	0	0	0	0	0	0	0	0	0	0	0	0	0	0	0
630	hsa-miR-4260	0	0	0	0	0	0	0	0	0	0	0	0	0	0	0	0	0	0	0	0	0	0	0	0	0	0	0	0	0	0	0	0	0	0	0	0	0	0	0	0	0	0	0	0	0	0	0	0
631	hsa-miR-4261	0	0	0	0	0	0	0	0	0	0	0	0	0	0	0	0	0	0	0	0	0	0	0	0	0	0	0	0	0	0	0	0	0	0	0	0	0	0	0	0	0	0	0	0	0	0	0	0
632	hsa-miR-4262	0	0	0	0	0	0	0	0	0	0	0	0	0	0	0	0	0	0	0	0	0	0	0	0	0	0	0	0	0	0	0	0	0	0	0	0	0	0	0	0	0	0	0	0	0	0	0	0
633	hsa-miR-4263	0	0	0	0	0	0	0	0	0	0	0	0	0	0	0	0	0	0	0	0	0	0	0	0	0	0	0	0	0	0	0	0	0	0	0	0	0	0	0	0	0	0	0	0	0	0	0	0
634	hsa-miR-4264	0	0	0	0	0	0	0	0	0	0	0	0	0	0	0	0	0	0	0	0	0	0	0	0	0	0	0	0	0	0	0	0	0	0	0	0	0	0	0	0	0	0	0	0	0	0	0	0
635	hsa-miR-4265	0	0	0	0	0	0	0	0	0	0	0	0	0	0	0	0	0	0	0	0	0	0	0	0	0	0	0	0	0	0	0	0	0	0	0	0	0	0	0	0	0	0	0	0	0	0	0	0
636	hsa-miR-4266	0	0	0	0	0	0	0	0	0	0	0	0	0	0	0	0	0	0	0	0	0	0	0	0	0	0	0	0	0	0	0	0	0	0	0	0	0	0	0	0	0	0	0	0	0	0	0	0
637	hsa-miR-4267	0	0	0	0	0	0	0	0	0	0	0	0	0	0	0	0	0	0	0	0	0	0	0	0	0	0	0	0	0	0	0	0	0	0	0	0	0	0	0	0	0	0	0	0	0	0	0	0
638	hsa-miR-4268	0	0	0	0	0	0	0	0	0	0	0	0	0	0	0	0	0	0	0	0	0	0	0	0	0	0	0	0	0	0	0	0	0	0	0	0	0	0	0	0	0	0	0	0	0	0	0	0
639	hsa-miR-4269	0	0	0	0	0	0	0	0	0	0	0	0	0	0	0	0	0	0	0	0	0	0	0	0	0	0	0	0	0	0	0	0	0	0	0	0	0	0	0	0	0	0	0	0	0	0	0	0
640	hsa-miR-4270	0	0	0	0	0	0	0	0	0	0	0	0	0	0	0	0	0	0	0	0	0	0	0	0	0	0	0	0	0	0	0	0	0	0	0	0	0	0	0	0	0	0	0	0	0	0	0	0
641	hsa-miR-4271	0	0	0	0	0	0	0	0	0	0	0	0	0	0	0	0	0	0	0	0	0	0	0	0	0	0	0	0	0	0	0	0	0	0	0	0	0	0	0	0	0	0	0	0	0	0	0	0
642	hsa-miR-4272	0	0	0	0	0	0	0	0	0	0	0	0	0	0	0	0	0	0	0	0	0	0	0	0	0	0	0	0	0	0	0	0	0	0	0	0	0	0	0	0	0	0	0	0	0	0	0	0
643	hsa-miR-4273	0	0	0	0	0	0	0	0	0	0	0	0	0	0	0	0	0	0	0	0	0	0	0	0	0	0	0	0	0	0	0	0	0	0	0	0	0	0	0	0	0	0	0	0	0	0	0	0
644	hsa-miR-4274	0	0	0	0	0	0	0	0	0	0	0	0	0	0	0	0	0	0	0	0	0	0	0	0	0	0	0	0	0	0	0	0	0	0	0	0	0	0	0	0	0	0	0	0	0	0	0	0
645	hsa-miR-4275	0	0	0	0	0	0	0	0	0	0	0	0	0	0	0	0	0	0	0	0	0	0	0	0	0	0	0	0	0	0	0	0	0	0	0	0	0	0	0	0	0	0	0	0	0	0	0	0
646	hsa-miR-4276	0	0	0	0	0	0	0	0	0	0	0	0	0	0	0	0	0	0	0	0	0	0	0	0	0	0	0	0	0	0	0	0	0	0	0	0	0	0	0	0	0	0	0	0	0	0	0	0
647	hsa-miR-4277	0	0	0	0	0	0	0	0	0	0	0	0	0	0	0	0	0	0	0	0	0	0	0	0	0	0	0	0	0	0	0	0	0	0	0	0	0	0	0	0	0	0	0	0	0	0	0	0
648	hsa-miR-4278	0	0	0	0	0	0	0	0	0	0	0	0	0	0	0	0	0	0	0	0	0	0	0	0	0	0	0	0	0	0	0	0	0	0	0	0	0	0	0	0	0	0	0	0	0	0	0	0
649	hsa-miR-4279	0	0	0	0	0	0	0	0	0	0	0	0	0	0	0	0	0	0	0	0	0	0	0	0	0	0	0	0	0	0	0	0	0	0	0	0	0	0	0	0	0	0	0	0	0	0	0	0
650	hsa-miR-4280	0	0	0	0	0	0	0	0	0	0	0	0	0	0	0	0	0	0	0	0	0	0	0	0	0	0	0	0	0	0	0	0	0	0	0	0	0	0	0	0	0	0	0	0	0	0	0	0
651	hsa-miR-4281	0	0	0	0	0	0	0	0	0	0	0	0	0	0	0	0	0	0	0	0	0	0	0	0	0	0	0	0	0	0	0	0	0	0	0	0	0	0	0	0	0	0	0	0	0	0	0	0
652	hsa-miR-4282	0	0	0	0	0	0	0	0	0	0	0	0	0	0	0	0	0	0	0	0	0	0	0	0	0	0	0	0	0	0	0	0	0	0	0	0	0	0	0	0	0	0	0	0	0	0	0	0
653	hsa-miR-4283	0	0	0	0	0	0	0	0	0	0	0	0	0	0	0	0	0	0	0	0	0	0	0	0	0	0	0	0	0	0	0	0	0	0	0	0	0	0	0	0	0	0	0	0	0	0	0	0
654	hsa-miR-4284	0	0	0	0	0	0	0	0	0	0	0	0	0	0	0	0	0	0	0	0	0	0	0	0	0	0	0	0	0	0	0	0	0	0	0	0	0	0	0	0	0	0	0	0	0	0	0	0
655	hsa-miR-4285	0	0	0	0	0	0	0	0	0	0	0	0	0	0	0	0	0	0	0	0	0	0	0	0	0	0	0	0	0	0	0	0	0	0	0	0	0	0	0	0	0	0	0	0	0	0	0	0
656	hsa-miR-4286	70.8427	70.3012	208.266	64.6046	124.329	73.6495	173.872	241.527	210.652	96.1347	67.5259	91.1802	79.5219	51.762	70.829	131.031	175.246	186.777	46.0056	44.1019	87.1686	120.775	64.7497	57.7975	60.2893	85.3234	119.565	74.3321	112.964	188.715	113.575	126.053	94.5847	84.3472	0	0	0	0	203.234	123.226	301.404	125.114	152.988	129.371	102.265	136.107	113.205	26.7349
657	hsa-miR-4287	0	0	0	0	0	0	0	0	0	0	0	0	0	0	0	0	0	0	0	0	0	0	0	0	0	0	0	0	0	0	0	0	0	0	0	0	0	0	0	0	0	0	0	0	0	0	0	0
658	hsa-miR-4288	0	0	0	0	0	0	0	0	0	0	0	0	0	0	0	0	0	0	0	0	0	0	0	0	0	0	0	0	0	0	0	0	0	0	0	0	0	0	0	0	0	0	0	0	0	0	0	0
659	hsa-miR-4289	0	0	0	0	0	0	0	0	0	0	0	0	0	0	0	0	0	0	0	0	0	0	0	0	0	0	0	0	0	0	0	0	0	0	0	0	0	0	0	0	0	0	0	0	0	0	0	0
660	hsa-miR-429	0	6.29563	0	2.39276	0	0	0	0	0	0	5.59607	1.40819	2.45222	4.21319	0	9.46338	2.27593	1.51236	8.93823	8.18658	0	5.36777	0	0	0	0	0	0	0	0	0.933494	0	2.09027	2.23436	2348.12	2241.14	1895.35	1086.59	474.212	264.057	486.883	606.323	221.569	1940.57	550.115	468.813	693.993	314.135
661	hsa-miR-4290	0	0	0	0	0	0	0	0	0	0	0	0	0	0	0	0	0	0	0	0	0	0	0	0	0	0	0	0	0	0	0	0	0	0	0	0	0	0	0	0	0	0	0	0	0	0	0	0
662	hsa-miR-4291	0	0	0	0	0	0	0	0	0	0	0	0	0	0	0	0	0	0	0	0	0	0	0	0	0	0	0	0	0	0	0	0	0	0	0	0	0	0	0	0	0	0	0	0	0	0	0	0
663	hsa-miR-4292	0	0	0	0	0	0	0	0	0	0	0	0	0	0	0	0	0	0	0	0	0	0	0	0	0	0	0	0	0	0	0	0	0	0	0	0	0	0	0	0	0	0	0	0	0	0	0	0
664	hsa-miR-4293	0	0	0	0	0	0	0	0	0	0	0	0	0	0	0	0	0	0	0	0	0	0	0	0	0	0	0	0	0	0	0	0	0	0	0	0	0	0	0	0	0	0	0	0	0	0	0	0
665	hsa-miR-4294	0	0	0	0	0	0	0	0	0	0	0	0	0	0	0	0	0	0	0	0	0	0	0	0	0	0	0	0	0	0	0	0	0	0	0	0	0	0	0	0	0	0	0	0	0	0	0	0
666	hsa-miR-4295	0	0	0	0	0	0	0	0	0	0	0	0	0	0	0	0	0	0	0	0	0	0	0	0	0	0	0	0	0	0	0	0	0	0	0	0	0	0	0	0	0	0	0	0	0	0	0	0
667	hsa-miR-4296	0	0	0	0	0	0	0	0	0	0	0	0	0	0	0	0	0	0	0	0	0	0	0	0	0	0	0	0	0	0	0	0	0	0	0	0	0	0	0	0	0	0	0	0	0	0	0	0
668	hsa-miR-4297	0	0	0	0	0	0	0	0	0	0	0	0	0	0	0	0	0	0	0	0	0	0	0	0	0	0	0	0	0	0	0	0	0	0	0	0	0	0	0	0	0	0	0	0	0	0	0	0
669	hsa-miR-4298	0	0	0	0	0	0	0	0	0	0	0	0	0	0	0	0	0	0	0	0	0	0	0	0	0	0	0	0	0	0	0	0	0	0	0	0	0	0	0	0	0	0	0	0	0	0	0	0
670	hsa-miR-4299	0	0	0	0	0	0	0	0	0	0	0	0	0	0	0	0	0	0	0	0	0	0	0	0	0	0	0	0	0	0	0	0	0	0	0	0	0	0	0	0	0	0	0	0	0	0	0	0
671	hsa-miR-4300	0	0	0	0	0	0	0	0	0	0	0	0	0	0	0	0	0	0	0	0	0	0	0	0	0	0	0	0	0	0	0	0	0	0	0	0	0	0	0	0	0	0	0	0	0	0	0	0
672	hsa-miR-4301	0	0	0	0	0	0	0	0	0	0	0	0	0	0	0	0	0	0	0	0	0	0	0	0	0	0	0	0	0	0	0	0	0	0	0	0	0	0	0	0	0	0	0	0	0	0	0	0
673	hsa-miR-4302	0	0	0	0	0	0	0	0	0	0	0	0	0	0	0	0	0	0	0	0	0	0	0	0	0	0	0	0	0	0	0	0	0	0	0	0	0	0	0	0	0	0	0	0	0	0	0	0
674	hsa-miR-4303	0	0	0	0	0	0	0	0	0	0	0	0	0	0	0	0	0	0	0	0	0	0	0	0	0	0	0	0	0	0	0	0	0	0	0	0	0	0	0	0	0	0	0	0	0	0	0	0
675	hsa-miR-4304	0	0	0	0	0	0	0	0	0	0	0	0	0	0	0	0	0	0	0	0	0	0	0	0	0	0	0	0	0	0	0	0	0	0	0	0	0	0	0	0	0	0	0	0	0	0	0	0
676	hsa-miR-4305	0	0	0	0	0	0	0	0	0	0	0	0	0	0	0	0	0	0	0	0	0	0	0	0	0	0	0	0	0	0	0	0	0	0	0	0	0	0	0	0	0	0	0	0	0	0	0	0
677	hsa-miR-4306	0	0	0	0	0	0	0	0	0	0	0	0	0	0	0	0	0	0	0	0	0	0	0	0	0	0	0	0	0	0	0	0	0	0	0	0	0	0	0	0	0	0	0	0	0	0	0	0
678	hsa-miR-4307	0	0	0	0	0	0	0	0	0	0	0	0	0	0	0	0	0	0	0	0	0	0	0	0	0	0	0	0	0	0	0	0	0	0	0	0	0	0	0	0	0	0	0	0	0	0	0	0
679	hsa-miR-4308	0	0	0	0	0	0	0	0	0	0	0	0	0	0	0	0	0	0	0	0	0	0	0	0	0	0	0	0	0	0	0	0	0	0	0	0	0	0	0	0	0	0	0	0	0	0	0	0
680	hsa-miR-4309	0	0	0	0	0	0	0	0	0	0	0	0	0	0	0	0	0	0	0	0	0	0	0	0	0	0	0	0	0	0	0	0	0	0	0	0	0	0	0	0	0	0	0	0	0	0	0	0
681	hsa-miR-431	0	0	0	0	0	0	0	0	0	0	0	0	0	0	0	0	0	0	0	0	110.728	83.2005	0	71.2835	56.5212	67.7568	108.285	105.717	88.4066	44.1152	17.7364	11.8821	16.1996	14.8027	0	0	0	0	0	0	0	0	0	0	0	0	0	0
682	hsa-miR-4310	0	0	0	0	0	0	0	0	0	0	0	0	0	0	0	0	0	0	0	0	0	0	0	0	0	0	0	0	0	0	0	0	0	0	0	0	0	0	0	0	0	0	0	0	0	0	0	0
683	hsa-miR-4311	0	0	0	0	0	0	0	0	0	0	0	0	0	0	0	0	0	0	0	0	0	0	0	0	0	0	0	0	0	0	0	0	0	0	0	0	0	0	0	0	0	0	0	0	0	0	0	0
684	hsa-miR-4312	0	0	0	0	0	0	0	0	0	0	0	0	0	0	0	0	0	0	0	0	0	0	0	0	0	0	0	0	0	0	0	0	0	0	0	0	0	0	0	0	0	0	0	0	0	0	0	0
685	hsa-miR-4313	0	0	0	0	0	0	0	0	0	0	0	0	0	0	0	0	0	0	0	0	0	0	0	0	0	0	0	0	0	0	0	0	0	0	0	0	0	0	0	0	0	0	0	0	0	0	0	0
686	hsa-miR-4314	0	0	0	0	0	0	0	0	0	0	0	0	0	0	0	0	0	0	0	0	0	0	0	0	0	0	0	0	0	0	0	0	0	0	0	0	0	0	0	0	0	0	0	0	0	0	0	0
687	hsa-miR-4315	0	0	0	0	0	0	0	0	0	0	0	0	0	0	0	0	0	0	0	0	0	0	0	0	0	0	0	0	0	0	0	0	0	0	0	0	0	0	0	0	0	0	0	0	0	0	0	0
688	hsa-miR-4316	0	0	0	0	0	0	0	0	0	0	0	0	0	0	0	0	0	0	0	0	0	0	0	0	0	0	0	0	0	0	0	0	0	0	0	0	0	0	0	0	0	0	0	0	0	0	0	0
689	hsa-miR-4317	0	0	0	0	0	0	0	0	0	0	0	0	0	0	0	0	0	0	0	0	0	0	0	0	0	0	0	0	0	0	0	0	0	0	0	0	0	0	0	0	0	0	0	0	0	0	0	0
690	hsa-miR-4318	0	0	0	0	0	0	0	0	0	0	0	0	0	0	0	0	0	0	0	0	0	0	0	0	0	0	0	0	0	0	0	0	0	0	0	0	0	0	0	0	0	0	0	0	0	0	0	0
691	hsa-miR-4319	0	0	0	0	0	0	0	0	0	0	0	0	0	0	0	0	0	0	0	0	0	0	0	0	0	0	0	0	0	0	0	0	0	0	0	0	0	0	0	0	0	0	0	0	0	0	0	0
692	hsa-miR-432	0	0	0	0	0	2.83267	0	0	0	13.7335	0	0	0	0	0	0	0	0	0	0	83.6347	65.7552	29.8845	57.7975	48.9851	70.2663	126.332	54.5102	66.7961	89.0473	76.8577	100.223	90.9267	102.781	0	0	0	0	0	0	0	48.1209	0	0	0	0	0	0
693	hsa-miR-4320	0	0	0	0	0	0	0	0	0	0	0	0	0	0	0	0	0	0	0	0	0	0	0	0	0	0	0	0	0	0	0	0	0	0	0	0	0	0	0	0	0	0	0	0	0	0	0	0
694	hsa-miR-4321	0	0	0	0	0	0	0	0	0	0	0	0	0	0	0	0	0	0	0	0	0	0	0	0	0	0	0	0	0	0	0	0	0	0	0	0	0	0	0	0	0	0	0	0	0	0	0	0
695	hsa-miR-4322	0	0	0	0	0	0	0	0	0	0	0	0	0	0	0	0	0	0	0	0	0	0	0	0	0	0	0	0	0	0	0	0	0	0	0	0	0	0	0	0	0	0	0	0	0	0	0	0
696	hsa-miR-4323	0	0	0	0	0	0	0	0	0	0	0	0	0	0	0	0	0	0	0	0	0	0	0	0	0	0	0	0	0	0	0	0	0	0	0	0	0	0	0	0	0	0	0	0	0	0	0	0
697	hsa-miR-4324	0	0	0	0	0	0	0	0	0	0	0	0	0	0	0	0	0	0	0	0	0	0	0	0	0	0	0	0	0	0	0	0	0	0	0	0	0	0	0	0	0	0	0	0	0	0	0	0
698	hsa-miR-4325	0	0	0	0	0	0	0	0	0	0	0	0	0	0	0	0	0	0	0	0	0	0	0	0	0	0	0	0	0	0	0	0	0	0	0	0	0	0	0	0	0	0	0	0	0	0	0	0
699	hsa-miR-4326	30.9313	24.1332	84.3608	27.9156	0	24.5498	80.4964	0	58.1108	0	14.5498	32.3883	34.3311	28.8904	24.2619	0	0	0	16.2991	8.71475	30.6268	36.2325	34.8652	38.5316	0	52.6997	0	39.6438	0	22.0576	8.71261	3.09967	6.66274	7.26168	18.9504	0	7.43857	0	56.4538	0	0	0	0	0	56.4221	0	0	0
700	hsa-miR-4327	0	0	0	0	0	0	0	0	0	0	0	0	0	0	0	0	0	0	0	0	0	0	0	0	0	0	0	0	0	0	0	0	0	0	0	0	0	0	0	0	0	0	0	0	0	0	0	0
701	hsa-miR-4328	0	0	0	0	0	0	0	0	0	0	0	0	0	0	0	0	0	0	0	0	0	0	0	0	0	0	0	0	0	0	0	0	0	0	0	0	0	0	0	0	0	0	0	0	0	0	0	0
702	hsa-miR-4329	0	0	0	0	0	0	0	0	0	0	0	0	0	0	0	0	0	0	0	0	0	0	0	0	0	0	0	0	0	0	0	0	0	0	0	0	0	0	0	0	0	0	0	0	0	0	0	0
703	hsa-miR-433	0	0	0	0	0	0	0	0	0	0	0	0	0	0	0	0	0	0	0	0	54.1859	18.7872	14.9422	57.7975	37.6808	62.7378	0	47.9029	46.1679	30.2271	37.6509	40.2957	33.8362	32.119	0	0	0	0	0	0	0	0	0	0	0	0	0	0
704	hsa-miR-4330	0	0	0	0	0	0	0	0	0	0	0	0	0	0	0	0	0	0	0	0	0	0	0	0	0	0	0	0	0	0	0	0	0	0	0	0	0	0	0	0	0	0	0	0	0	0	0	0
705	hsa-miR-4418	0	0	0	0	0	0	0	0	0	0	0	0	0	0	0	0	0	0	0	0	0	0	0	0	0	0	0	0	0	0	0	0	0	0	0	0	0	0	0	0	0	0	0	0	0	0	0	0
706	hsa-miR-4420	0	0	0	0	0	0	0	0	0	0	0	9.15322	0	0	0	0	0	0	0	0	0	0	0	0	0	0	0	0	0	0	0	0	0	0	0	0	0	0	0	0	0	0	0	0	0	0	0	0
707	hsa-miR-4421	0	0	0	0	0	0	0	0	0	0	0	0	0	0	0	0	0	0	0	0	0	0	0	0	0	0	0	0	0	0	0	0	0	0	0	0	0	0	0	0	0	0	0	0	0	0	0	0
708	hsa-miR-4422	0	0	0	0	0	0	0	0	0	0	0	0	0	0	0	0	0	0	0	0	0	0	0	0	0	0	0	0	0	0	0	0	0	0	0	0	0	0	0	0	0	0	52.7546	0	35.2638	0	0	0
709	hsa-miR-4423	0	0	0	0	0	0	0	3.83376	0	0	1.49229	1.05614	0	0	0	7.27952	1.51728	2.26854	4.20623	3.169	0	0	0	0	0	0	0	0	0	0	0	0	0	0	0	0	0	3.0155	598.41	0	81.1472	134.738	79.1319	10.4895	102.265	68.0534	187.034	73.5211
710	hsa-miR-4424	0	0	0	0	0	0	0	0	0	0	0	0	0	0	0	0	0	0	0.788668	1.05633	0	0	0	0	0	0	0	0	0	0	0	0	0	0	0	0	0	0	0	0	0	0	0	0	0	52.9305	0	0
711	hsa-miR-4425	0	0	0	0	0	0	0	0	0	0	2.6115	0	0	0	0	0	0	0	1.31445	0	0	0	0	0	0	0	0	0	0	0	0	0	0	0	0	0	0	0	0	0	0	0	0	0	0	0	0	0
712	hsa-miR-4426	0	0	0	0	0	0	0	0	0	0	0	0	0	0	0	0	0	0	0	0	0	0	0	0	0	0	0	0	0	0	0	0	0	0	0	0	0	0	0	0	0	0	0	0	0	0	0	0
713	hsa-miR-4427	0	0	0	0	0	0	0	0	0	0	0	0	0	0	0	0	0	0	0	0	0	0	0	0	0	0	0	0	0	0	0	0	0	0	0	0	0	0	0	0	0	0	0	0	0	0	0	0
714	hsa-miR-4428	0	0	0	0	0	0	0	0	0	0	0	0	0	0	0	0	0	0	0	0	0	0	0	0	0	0	0	0	0	0	0	0	0	0	0	0	0	0	0	0	0	0	0	0	0	0	0	0
715	hsa-miR-4429	0	0	0	0	0	0	0	0	0	0	0	0	0	0	0	0	0	0	0	0	0	0	0	0	0	0	0	0	0	0	0	0	0	0	0	0	0	0	0	0	0	0	0	0	0	0	0	0
716	hsa-miR-4430	0	0	0	0	0	0	0	0	0	0	0	0	0	0	0	0	0	0	0	0	0	0	0	0	0	0	0	0	0	0	0	0	0	0	0	0	0	0	0	0	0	0	0	0	0	0	0	0
717	hsa-miR-4431	0	0	0	0	0	0	0	0	0	0	0	0	0	0	0	0	0	0	0	0	0	0	0	0	0	0	0	0	0	0	0	0	0	0	0	0	0	0	0	0	0	0	0	0	0	0	0	0
718	hsa-miR-4432	0	0	0	0	0	0	0	0	0	0	0	0	0	0	0	0	0	0	0	0	0	0	0	0	0	0	0	0	0	0	0	0	0	0	0	0	0	0	0	0	0	0	0	0	0	0	0	0
719	hsa-miR-4433a	0	0	0	0	0	0	0	0	0	0	0	0	0	0	0	0	0	0	1.05156	0.79225	0	0	0	0	0	0	0	0	0	0	0	0	0	0	0	0	0	0	0	0	0	0	0	0	0	0	0	0
720	hsa-miR-4433b	0	0	0	0	0	0	0	0	0	0	0	0	0	0	0	0	0	0	0	0	631.383	621.32	99.615	416.142	546.372	238.404	994.868	541.799	344.786	572.68	0	0	0	0	0	0	0	0	0	0	0	0	0	0	0	0	0	0
721	hsa-miR-4434	0	0	0	0	0	0	0	0	0	0	0	0	0	0	0	0	0	0	0	0	0	0	0	0	0	0	0	0	0	0	0	0	0	0	0	0	0	0	0	0	0	0	0	0	0	0	0	0
722	hsa-miR-4435	0	0	0	0	0	0	0	0	0	0	0	1.40819	0.700634	0	1.9566	0	2.27593	0	0.788668	0	0	0	0	0	0	0	0	0	0	2.45084	0	1.03322	0	0	0	0	0	0	0	0	0	0	0	0	0	0	0	0
723	hsa-miR-4436a	0	0	0	0	0	0	0	0	0	0	0	0	0	0	0	0	0	0	0	0	0	0	0	0	0	0	0	0	0	0	0	0	0	0	0	0	0	0	0	0	0	0	0	0	0	0	0	0
724	hsa-miR-4436b	0	0	0	0	0	0	0	0	0	0	0	0	0	0	0	0	0	0	0	0	0	0	0	0	0	0	0	0	0	0	0	0	0	0	0	0	0	0	0	0	0	0	0	0	0	0	0	0
725	hsa-miR-4437	0	0	0	0	0	0	0	0	0	0	0	0	0	0	0	0	0	0	0	0	0	0	0	0	0	0	0	0	0	0	0	0	0	0	0	0	0	0	0	0	0	0	0	0	0	0	0	0
726	hsa-miR-4438	0	0	0	0	0	0	0	0	0	0	0	0	0	0	0	0	0	0	0	0	0	0	0	0	0	0	0	0	0	0	0	0	0	0	0	0	0	0	0	0	0	0	0	0	0	0	0	0
727	hsa-miR-4439	0	0	0	0	0	0	0	0	0	0	0	0	0	0	0	0	0	0	0	0	0	0	0	0	0	0	0	0	0	0	0	0	0	0	0	0	0	0	0	0	0	0	0	0	0	0	0	0
728	hsa-miR-4440	0	0	0	0	0	0	0	0	0	0	0	0	0	0	0	0	0	0	0	0	0	0	0	0	0	0	0	0	0	0	0	0	0	0	0	0	0	0	0	0	0	0	0	0	0	0	0	0
729	hsa-miR-4441	0	0	0	0	0	0	0	0	0	0	0	0	0	0	0	0	0	0	0	0	0	0	0	0	0	0	0	0	0	0	0	0	0	0	0	0	0	0	0	0	0	0	0	0	0	0	0	0
730	hsa-miR-4442	0	0	0	0	0	0	0	0	0	0	0	0	0	0	0	0	0	0	0	0	0	0	0	0	0	0	0	0	0	0	0	0	0	0	0	0	0	0	0	0	0	0	0	0	0	0	0	0
731	hsa-miR-4443	0	0	18.4539	0	0	0	0	0	0	0	0	0	0	0	0	0	6.06914	0	0	0	0	25.4969	0	0	0	0	0	19.8219	0	7.35253	0	7.74918	0	0	0	0	0	0	0	0	0	0	0	0	0	0	0	0
732	hsa-miR-4444	0	0	0	0	0	0	0	0	0	0	0	0	0	0	0	0	0	0	0	0	0	0	0	0	0	0	0	0	0	0	0	0	0	0	0	0	0	0	0	0	0	0	0	0	0	0	0	0
733	hsa-miR-4445	0	0	0	0	0	0	0	0	0	0	0	0	0	0	0	0	0	0	0	0	0	0	0	0	0	0	0	0	0	0	0	0	0	0	0	0	0	0	0	0	0	0	31.6527	0	35.2638	0	19.6878	0
734	hsa-miR-4446	0	0	0	0	0	0	0	0	0	0	0	0	0	0	0	0	0	0	0	0	34.1606	36.2325	0	34.6785	0	27.6046	36.095	28.081	50.0971	37.5796	0	0	0	0	0	0	5.95086	0	0	0	0	0	21.1018	0	0	0	0	0
735	hsa-miR-4447	0	0	0	0	0	0	0	0	0	0	0	0	0	0	0	0	0	0	0	0	0	0	0	0	0	0	0	0	0	0	0	0	0	0	0	0	0	0	0	0	0	0	0	0	0	0	0	0
736	hsa-miR-4448	0	0	0	0	0	0	0	0	0	0	0	0	0	0	0	0	0	0	0	0	0	0	0	0	0	0	0	0	0	0	0	0	0	0	0	0	0	0	0	0	0	0	0	0	0	0	0	0
737	hsa-miR-4449	0	0	0	7.17829	0	0	0	7.66752	0	0	0	0	0	9.63015	6.65244	8.73542	0	3.78091	4.99489	9.507	0	0	0	0	0	0	0	0	0	0	0	0	0	0	0	0	7.43857	2.01033	0	0	0	0	0	0	0	0	0	0
738	hsa-miR-4450	0	0	0	0	0	0	0	0	0	0	0	0	0	0	0	0	0	0	0	0	0	0	0	0	0	0	0	0	0	0	0	0	0	0	0	0	0	0	0	0	0	0	0	0	0	0	0	0
739	hsa-miR-4451	0	0	0	0	0	0	0	0	0	0	0	0	0	0	0	0	0	0	0	0	0	0	0	0	0	0	0	0	0	0	0	0	0	0	0	0	0	0	0	0	0	0	0	0	0	0	0	0
740	hsa-miR-4452	0	0	0	0	0	0	0	0	0	0	0	0	0	0	0	0	0	0	0	0	0	0	0	0	0	0	0	0	0	0	0	0	0	0	0	0	0	0	0	0	0	0	0	0	0	0	0	0
741	hsa-miR-4453	0	0	0	0	0	0	0	0	0	0	0	0	0	0	0	0	0	0	0	0	0	0	0	0	0	0	0	0	0	0	0	0	0	0	0	0	0	0	0	0	0	0	0	0	0	0	0	0
742	hsa-miR-4454	13.969	14.6898	144.995	11.9638	60.0211	10.3865	186.752	107.345	163.437	75.5344	259.658	233.055	245.922	47.5489	82.9599	42.9492	21.242	20.4169	53.3665	51.7603	36.5166	100.646	24.9037	30.8253	0	30.1141	72.1899	47.9029	74.6545	64.5388	28.6272	31.5133	38.5394	33.5154	0	0	4.46314	0	180.652	281.66	127.517	240.604	158.264	447.554	148.108	105.861	196.878	307.452
743	hsa-miR-4455	0	0	0	0	0	0	0	0	0	0	0	0	0	0	0	0	0	0	0	0	0	0	0	0	0	0	0	0	0	0	0	0	0	0	0	0	0	0	0	0	0	0	0	0	0	0	0	0
744	hsa-miR-4456	0	0	0	0	0	0	0	0	0	0	0	0	0	0	0	0	0	0	0	0	0	0	0	0	0	0	0	0	0	0	0	0	0	0	0	0	0	0	0	0	0	0	0	0	0	0	0	0
745	hsa-miR-4457	0	0	0	0	0	0	0	0	0	0	0	0	0	0	0	0	0	0	0	0	0	0	0	0	0	0	0	0	0	0	0	0	0	0	0	0	0	0	0	0	0	0	0	0	0	0	0	0
746	hsa-miR-4458	0	0	0	0	0	0	0	0	0	0	0	0	0	0	0	0	0	0	0	0	0	0	0	0	0	0	0	0	0	0	0	0	0.653209	0	0	0	0	0	0	0	0	0	0	0	0	0	0	0
747	hsa-miR-4460	0	0	0	0	0	0	0	0	0	0	0	0	0	0	0	0	0	0	0	0	0	0	0	0	0	0	0	0	0	0	0	0	0	0	0	0	0	0	0	0	0	0	0	0	0	0	0	0
748	hsa-miR-4462	0	0	0	0	0	0	0	0	0	0	0	0	0	0	0	0	0	0	0	0	0	0	0	0	0	0	0	0	0	0	0	0	0	0	0	0	0	0	0	0	0	0	0	0	0	0	0	0
749	hsa-miR-4463	0	0	0	0	0	0	0	0	0	0	0	0	0	0	0	0	0	0	0	0	0	0	0	0	0	0	0	0	0	0	0	0	0	0	0	0	0	0	0	0	0	0	0	0	0	0	0	0
750	hsa-miR-4464	0	0	0	0	0	0	0	0	0	0	0	0	0	0	0	0	0	0	0	0	0	0	0	0	0	0	0	0	0	0	0	0	0	0	0	0	0	0	0	0	0	0	0	0	0	0	0	0
751	hsa-miR-4465	0	0	0	0	0	0	0	0	0	0	0	0	0	0	0	0	0	0	0	0	0	0	0	0	0	0	0	0	0	0	0	0	0	0	0	0	0	0	0	0	0	0	0	0	0	0	0	0
752	hsa-miR-4466	0	0	0	0	0	0	0	0	0	0	0	0	0	0	0	0	0	0	0	0	0	0	0	0	0	0	0	0	0	0	0	0	0	0	0	0	0	0	0	0	0	0	0	0	0	0	0	0
753	hsa-miR-4467	0	0	0	0	0	0	0	0	0	0	0	0	0	0	0	0	0	0	0.788668	0	0	0	0	0	0	0	0	0	0	0	0	0	0	0	0	0	0	0	0	0	0	0	0	0	0	0	0	0
754	hsa-miR-4468	0	0	0	0	0	0	0	0	0	0	0	0	0	0	0	0	0	0	0	0	0	0	0	0	0	0	0	0	0	0	0	0	0	0	0	0	0	0	0	0	0	0	0	0	0	0	0	0
755	hsa-miR-4469	0	0	0	0	0	0	0	0	0	0	0	0	0	0	0	0	0	0	0	0	0	0	0	0	0	0	0	0	0	0	0	0	0	0	0	0	0	0	0	0	0	0	0	0	0	0	0	0
756	hsa-miR-4470	0	0	0	0	0	0	0	0	0	0	0	0	0	0	0	0	0	2.26854	0	0	0	0	0	0	0	0	0	0	0	0	0	0	2.09027	0	0	0	0	0	0	0	0	0	0	0	0	0	0	0
757	hsa-miR-4471	0	0	0	0	0	0	0	0	0	0	0	0	0	0	0	0	0	0	0	0	0	0	0	0	0	0	0	0	0	0	0	0	0	0	0	0	0	0	0	0	0	0	0	0	0	0	0	0
758	hsa-miR-4472	0	0	0	0	0	0	0	0	0	0	0	0	0	0	0	0	0	0	0	0	0	0	0	0	0	0	0	0	0	0	0	0	0	0	0	0	0	0	0	0	0	0	0	0	0	0	0	0
759	hsa-miR-4473	0	0	0	0	0	0	0	0	0	0	1.86536	0.704094	0	1.20377	1.9566	0	0	0	0	0	12.9575	16.1033	0	34.6785	41.4489	0	18.0475	59.4657	56.9732	29.4101	0.933494	0	0	0	0	0	0	0	0	0	0	0	0	0	0	0	0	0
760	hsa-miR-4474	0	0	0	0	0	0	0	0	0	0	0	0	0	0	0	0	0	0	0	0	0	0	0	0	0	0	0	0	0	0	0	0	0	0	0	0	0	0	0	0	0	0	0	0	0	0	0	0
761	hsa-miR-4475	0	0	0	0	0	0	0	0	0	0	0	0	0	0	0	0	0	0	0	0	0	0	0	0	0	0	0	0	0	0	0	0	0	0	0	0	0	0	0	0	0	0	0	0	0	0	0	0
762	hsa-miR-4476	0	0	0	0	0	0	0	0	0	0	0	0	0	0	0	0	0	0	0	0	0	0	0	0	0	0	0	0	0	0	0	0	0	0	0	0	0	0	0	0	0	0	0	0	0	0	0	0
763	hsa-miR-4477a	0	0	0	0	0	0	0	0	0	0	0	0	0	0	0	0	0	0	0	0	0	0	0	0	0	0	0	0	0	0	0	0	0	0	0	0	0	0	0	0	0	0	0	0	0	0	0	0
764	hsa-miR-4477b	0	0	0	0	0	0	0	0	0	0	0	1.05614	1.05095	0	1.17396	0	0	0	1.05156	1.32042	4.71181	0	0	0	0	0	0	6.6073	7.85837	4.08474	0	0	0	0	0	0	0	0	0	0	0	0	0	0	0	0	0	0
765	hsa-miR-4478	0	0	0	0	0	0	0	0	0	0	0	0	0	0	0	0	0	0	0	0	0	0	0	0	0	0	0	0	0	0	0	0	0	0	0	0	0	0	0	0	0	0	0	0	0	0	0	0
766	hsa-miR-4479	0	0	0	0	0	0	0	0	0	0	0	0.704094	0	0	0	0	0	0	0	0	0	0	0	0	0	0	0	0	0	0	0	0	0	0	0	0	0	0	0	0	0	0	0	0	0	0	0	0
767	hsa-miR-448	0	0	0	0	0	0	0	0	0	0	0	0	0	0	0	0	0	0	0	0	0	0	0	0	0	0	0	0	0	0	0	0	0	0	0	0	0	0	0	0	0	0	0	0	0	0	0	0
768	hsa-miR-4480	0	0	0	0	0	0	0	0	0	0	0	0	0	0	0	0	0	0	0	0	0	0	0	0	0	0	0	0	0	0	0	0	0	0	0	0	0	0	0	0	0	0	0	0	0	0	0	0
769	hsa-miR-4481	0	0	0	0	0	0	0	0	0	0	0	0	0	0	0	0	0	0	0	0	0	0	0	0	0	0	0	0	0	0	0	0	0	0	0	0	0	0	0	0	0	0	0	0	0	0	0	0
770	hsa-miR-4482	0	0	0	0	0	0	0	0	18.1596	0	2.6115	0	0	0	3.52188	0	0	0	0	0	0	0	0	0	0	0	0	0	0	0	0	0	0	0	0	0	0	0	0	0	0	0	0	0	0	0	0	0
771	hsa-miR-4483	0	0	0	0	0	0	0	0	0	0	0	0	0	0	0	0	0	0	0	0	0	0	0	0	0	0	0	0	0	0	0	0	0	0	0	0	0	0	0	0	0	0	0	0	0	0	0	0
772	hsa-miR-4484	0	0	0	0	0	0	0	0	0	0	0	0	0	0	0	0	0	0	0	0	0	0	0	0	0	0	0	0	0	0	0	0	0	0	0	0	0	0	0	0	0	0	0	0	0	0	0	0
773	hsa-miR-4485	0	0	0	3.19035	0	0	0	5.75064	0	0	0	0	0	0	0	7.27952	0	0	1.31445	0.79225	0	0	0	0	0	0	0	0	0	0	6.84562	7.23257	6.53209	9.21675	0	0	0	0	248.397	211.245	452.106	307.974	606.678	388.113	303.269	302.46	324.848	407.708
774	hsa-miR-4486	0	0	0	0	0	0	0	0	0	0	0	0	0	0	0	0	0	0	0	0	0	0	0	0	0	0	0	0	0	0	0	0	0	0	0	0	0	0	0	0	0	0	0	0	0	0	0	0
775	hsa-miR-4487	0	0	28.999	0	0	0	0	0	0	0	0	0	0	0	0	5.82362	2.27593	0	0	0	0	0	0	0	0	0	0	0	0	0	0	0	0	0	0	0	0	0	0	0	0	0	0	0	0	0	0	0
776	hsa-miR-4488	0	0	0	0	0	0	0	0	0	0	0	0	0	0	0	0	0	0	0	0	0	0	0	0	0	0	0	0	0	0	0	0	15.8077	0	0	0	0	0	180.652	123.226	139.109	365.719	94.9582	24.4756	59.9484	136.107	167.346	153.726
777	hsa-miR-4489	0	0	0	0	0	0	0	0	0	0	0	0	0	0	0	0	0	0	0	0	0	0	0	0	0	0	0	0	0	0	0	0	0	0	0	0	0	0	0	0	0	0	0	0	0	0	0	0
778	hsa-miR-4490	0	0	0	0	0	0	0	0	0	0	0	0	0	0	0	0	0	0	0	0	0	0	0	0	0	0	0	0	0	0	0	0	0	0	0	0	0	0	0	0	0	0	0	0	0	0	0	0
779	hsa-miR-4491	0	0	0	0	0	0	0	0	0	0	0	0	0	0	0	0	0	0	0	0	0	0	0	0	0	0	0	0	0	0	0	0	0	0	0	0	0	0	0	0	0	0	0	0	0	0	0	0
780	hsa-miR-4492	0	0	0	0	0	0	0	0	0	0	0	0	0	0	0	0	0	0	0	0	0	0	0	0	0	0	0	0	0	0	0	11.3655	0	8.93745	0	0	0	0	101.617	70.4151	57.9623	76.9934	58.03	31.4686	28.211	90.7379	63.9852	46.7861
781	hsa-miR-4493	0	0	0	0	0	0	0	0	0	0	0	0	0	0	0	0	0	0	0	0	0	0	0	0	0	0	0	0	0	0	0	0	0	0	0	0	0	0	0	0	0	0	0	0	0	0	0	0
782	hsa-miR-4494	0	0	0	0	0	0	0	0	0	0	0	0	0	0	0	0	0	0	0	0	0	0	0	0	0	0	0	0	0	0	0	0	0	0	0	0	0	0	0	0	0	0	0	0	0	0	0	0
783	hsa-miR-4495	0	0	0	0	0	0	0	0	0	0	0	0	0	0	0	0	0	0	0	0	0	0	0	0	0	0	0	0	0	0	0	0	0	0	0	0	0	0	0	0	0	0	0	0	0	0	0	0
784	hsa-miR-4496	0	0	0	0	0	0	0	0	0	0	0	0	0	0	0	0	0	0	0	0	0	0	0	0	0	0	0	0	0	0	0	0	0	0	0	0	0	0	0	0	0	0	0	0	0	0	0	0
785	hsa-miR-4497	0	0	0	0	0	0	0	0	0	0	0	0	0	0	0	0	0	0	0	0	0	0	0	0	0	0	0	0	0	0	56.9431	459.785	96.675	274.268	0	0	0	0	33.8723	0	127.517	48.1209	0	24.4756	0	0	44.2974	13.3675
786	hsa-miR-4498	0	0	0	0	0	0	0	0	0	0	0	0	0	0	0	0	0	0	0	0	0	0	0	0	0	0	0	0	0	0	0	0	0	0	0	0	0	0	0	0	0	0	0	0	0	0	0	0
787	hsa-miR-4499	0	0	0	0	0	0	0	0	0	0	0	0	0	0	0	0	0	0	0	0	0	0	0	0	0	0	0	0	0	0	0	0	0	0	0	0	0	0	0	0	0	0	0	0	0	0	0	0
788	hsa-miR-449a	16.9623	4.19709	7.90883	9.57106	0	18.8845	35.4184	3.83376	0	0	29.8457	4.22456	1.75158	0	0	20.3827	3.03457	2.26854	9.46401	5.28167	0	0	0	0	0	0	0	0	0	0	0	0	0	2.23436	113.702	11.1658	19.3403	6.031	9958.45	16248.3	19104.4	15918.4	9327.01	1972.03	8710.16	8491.56	6644.62	15332.5
789	hsa-miR-449b	16.9623	4.19709	7.90883	9.57106	0	18.8845	35.4184	3.83376	0	0	29.8457	4.22456	1.75158	0	0	20.3827	3.03457	2.26854	9.46401	5.28167	0	0	0	0	0	0	0	0	0	0	0	0	0	2.23436	113.702	11.1658	19.3403	6.031	9958.45	16248.3	19104.4	15918.4	9327.01	1972.03	8710.16	8491.56	6644.62	15332.5
790	hsa-miR-449c	68.8472	30.4289	15.8177	30.3083	8.57444	36.8248	74.0567	21.0857	18.1596	68.6676	26.8612	0	3.85349	4.81507	14.4788	21.8386	0	1.51236	16.562	17.9577	0	0	0	0	0	0	0	0	0	0	2.80048	5.16612	2.09027	6.42379	75.8014	6.38046	4.46314	4.02067	180.652	140.83	46.3698	76.9934	142.437	41.9582	137.529	45.369	59.0633	80.2048
791	hsa-miR-4500	0	0	0	0	0	0	0	0	0	0	0	0	0	0	0	0	0	0	0	0	0	0	0	0	0	0	0	0	0	0	0	0	0	0	0	0	0	0	0	0	0	0	0	0	0	0	0	0
792	hsa-miR-4501	0	0	0	0	0	0	0	0	0	0	0	0	0	0	0	0	0	0	0	0	0	0	0	0	0	0	0	0	0	0	0	0	0	0	0	0	0	0	0	0	0	0	0	0	0	0	0	0
793	hsa-miR-4502	0	0	0	0	0	0	0	0	0	0	0	0	0	0	0	0	0	0	0	0	0	0	0	0	0	0	0	0	0	0	0	0	0	0	0	0	0	0	0	0	0	0	0	0	0	0	0	0
794	hsa-miR-4503	0	0	0	0	0	0	0	0	0	0	0	0	0	0	0	0	0	0	0	0	0	0	0	0	0	0	0	0	0	0	0	0	0	0	0	0	0	0	0	0	0	0	0	0	0	0	0	0
795	hsa-miR-4504	0	0	0	0	0	0	0	0	0	0	0	0	0	0	0	0	0	0	0	0	0	0	0	0	0	0	0	0	0	0	0	0	1.30642	0	0	0	0	0	0	0	0	0	0	0	0	0	0	0
796	hsa-miR-4505	0	0	0	0	0	0	0	0	0	0	0	0	0	0	0	0	0	0	0	0	0	0	0	0	0	0	0	0	0	0	0	0	0	0	0	0	0	0	0	0	0	0	0	0	0	0	0	0
797	hsa-miR-4506	0	0	0	0	0	0	0	0	0	0	0	0	0	0	0	0	0	0	0	0	0	0	0	0	0	0	0	0	0	0	0	0	0	0	0	0	0	0	0	0	0	0	0	0	0	0	0	0
798	hsa-miR-4507	0	0	0	0	0	0	0	0	0	0	0	0	0	0	0	0	0	0	0	0	0	0	0	0	0	0	0	0	0	0	0	0	0	0	0	0	0	0	0	0	0	0	0	0	0	0	0	0
799	hsa-miR-4508	0	0	0	0	0	0	0	0	0	0	1.49229	0	0	0	0	3.63976	0	0	0	0	0	0	0	0	0	0	0	0	0	0	0	12.9153	0	8.09957	0	0	0	0	135.489	88.0189	185.479	163.611	100.234	0	49.3693	60.492	132.892	153.726
800	hsa-miR-4509	0	0	0	0	0	0	0	0	0	0	0	0	0	0	0	0	0	0	0	0	0	0	0	0	0	0	0	0	0	0	0	0	0	0	0	0	0	0	0	0	0	0	0	0	0	0	0	0
801	hsa-miR-450a	18.9579	22.0347	18.4539	31.1059	6.43083	21.7172	0	7.66752	14.5277	0	26.115	29.924	36.7833	34.9093	44.2192	44.4051	53.1049	62.7631	65.1965	72.6229	48.2961	49.6519	64.7497	61.6506	11.3042	85.3234	54.1425	51.2066	74.6545	111.105	118.554	119.854	138.35	138.81	0	0	0	8.04133	248.397	88.0189	289.811	173.235	100.234	111.889	169.266	60.492	137.814	120.307
802	hsa-miR-450b	53.8804	79.7446	21.0902	82.9492	21.4361	93.4782	35.4184	17.2519	21.7916	13.7335	42.5302	80.2667	78.1207	98.1071	83.7425	132.487	67.5191	65.0316	127.501	115.933	124.863	163.717	134.48	159.906	94.2021	135.514	99.2612	150.316	226.91	376.613	57.8766	49.5947	68.3257	60.8864	0	6.38046	0	5.02583	124.198	140.83	81.1472	105.866	89.6828	17.4826	134.002	60.492	54.1413	93.5723
803	hsa-miR-4510	0	0	0	0	0	0	0	0	0	0	0	0	0	0	0	0	0	0	0	0	0	0	0	0	0	0	0	0	0	0	0	0	0	0	0	0	0	0	0	0	0	0	0	0	0	0	0	0
804	hsa-miR-4511	2.99335	0	0	1.59518	0	1.88845	0	5.75064	0	0	2.98457	2.81638	2.80254	0	3.9132	0	6.06914	3.02473	2.89178	2.11267	0	0	0	0	0	0	0	0	0	0	0	0	1.30642	0	0	0	0	0	0	0	0	0	0	0	0	0	0	60.1536
805	hsa-miR-4512	0	0	0	0	0	0	0	0	0	0	1.49229	0	0	0	0	7.27952	0	0	1.57734	2.64083	0	0	0	0	0	0	0	0	0	0	0	0	0	0	0	0	0	0	0	0	0	0	0	0	0	0	0	0
806	hsa-miR-4513	0	0	0	0	0	0	0	0	0	0	0	0	0	0	0	0	0	0	0	0	0	0	0	0	0	0	0	0	0	0	0	0	0	0	0	0	0	0	0	0	0	0	0	0	0	0	0	0
807	hsa-miR-4514	0	0	0	0	0	0	0	0	0	0	0	0	0	0	0	0	0	0	0	0	0	0	0	0	0	0	0	0	0	0	0	0	0	0	0	0	0	0	0	0	0	0	0	0	0	0	0	0
808	hsa-miR-4515	0	0	0	0	0	0	0	0	0	0	0	0	0	0	0	0	0	0	0	0	0	0	0	0	0	0	0	0	0	0	0	0	0	0	0	0	0	0	0	0	0	0	0	0	0	0	0	0
809	hsa-miR-4516	0	0	0	0	0	3.7769	12.8794	0	0	0	0	0	0	0	0	0	3.03457	0	0	0	0	0	0	0	0	0	0	0	0	0	0	0	0	0	0	0	0	0	0	158.434	127.517	0	0	0	52.8957	22.6845	127.97	73.5211
810	hsa-miR-4517	0	0	0	0	0	0	0	0	0	0	0	0	0	0	0	0	0	0	0	0	0	0	0	0	0	0	0	0	0	0	0	0	0	0	0	0	0	0	0	0	0	0	0	0	0	0	0	0
811	hsa-miR-4518	0	0	0	0	0	0	0	0	0	0	0	0	0.700634	0	0	0	0	0	0	0	0	0	0	0	0	0	0	0	0	0	0	0	0	0	0	0	0	0	0	0	0	0	0	0	0	0	0	0
812	hsa-miR-4519	0	0	0	0	0	0	0	0	0	0	0	0	0	0	0	0	0	0	0	0	0	0	0	0	0	0	0	0	0	0	0	0	0	0	0	0	0	0	0	0	0	0	0	0	0	0	0	0
813	hsa-miR-451a	2.99335	5.24636	0	6.3807	0	0	0	0	0	0	1.49229	1.76023	1.75158	1.20377	0	3.63976	0	2.26854	1.57734	1.84858	7483.54	4019.12	2500.34	3691.33	2618.82	1623.65	2598.84	7839.56	2560.85	15788.3	0	0	0	0	0	0	0	0	135.489	1144.25	46.3698	38.4967	3465.98	52.4477	119.897	22.6845	118.127	33.4187
814	hsa-miR-451b	0	0	0	0	0	0	0	0	0	0	0	0	0	0	0	0	0	0	0	0	0	0	0	0	0	0	0	0	0	0	0	0	0	0	0	0	0	0	0	0	0	0	0	0	0	0	0	0
815	hsa-miR-452	0	0	0	0	0	0	0	0	0	0	0	0	0	0	0	3.63976	0	0	0.525778	0	97.7701	57.7036	74.7112	34.6785	97.9701	45.1712	90.2374	99.1095	103.141	84.9625	464.258	1346.81	573.257	1040.38	227.404	197.794	209.768	147.759	146.78	193.642	46.3698	153.987	94.9582	101.399	116.371	68.0534	123.048	46.7861
816	hsa-miR-4520	6.98449	12.5913	13.1814	5.58312	8.57444	8.49802	0	3.83376	10.8958	13.7335	0	0	0	0	0	0	0	0	0	0	0	0	0	0	0	0	0	0	0	1.63389	0	0	0	0	0	0	0	0	0	0	0	0	0	6.99303	0	0	0	0
817	hsa-miR-4521	17.9601	5.24636	15.8177	10.3686	8.57444	9.44225	6.43971	11.5013	7.26385	27.4671	9.69986	7.74503	4.90444	1.80565	9.00036	8.73542	0	0	3.94334	3.96125	0	0	0	0	0	0	0	0	9.82296	8.16947	223.416	315.65	246.129	264.493	3.44552	7.97558	4.46314	4.02067	0	0	0	0	0	17.4826	0	60.492	49.2194	0
818	hsa-miR-4522	0	0	0	0	0	0	0	0	0	0	0	0	0	0	0	0	0	0	0	0	0	0	0	0	0	0	0	0	0	0	0	0	0	0	0	0	0	0	0	0	0	0	0	0	0	0	0	0
819	hsa-miR-4523	0	0	0	0	0	0	0	0	0	0	0	2.46433	2.80254	0	0	0	0	0	0	0	0	0	0	0	0	0	0	0	0	0	0	0	0	0	0	0	0	0	0	0	0	0	0	0	0	0	0	0
820	hsa-miR-4524a	0	0	7.90883	5.58312	4.28722	2.83267	0	7.66752	10.8958	0	0	0	0	0	0	0	0	0	0	0	0	0	0	0	0	0	0	0	0	0	0.622329	0	0	0	0	0	0	0	0	0	0	0	0	0	0	0	0	0
821	hsa-miR-4524b	0	0	0	0	0	0	0	0	0	0	0	0	0	0	0	0	0	0	0	0	0	0	0	0	0	0	0	0	0	0	0	0	0	0	0	0	0	0	0	0	0	0	0	0	0	0	0	0
822	hsa-miR-4525	0	0	0	0	0	0	0	0	0	0	0	0	0	0	0	0	0	0	0	0	0	0	0	0	0	0	0	0	0	0	0	0	0	0	3.44552	0	0	0	0	0	0	0	0	0	0	0	0	0
823	hsa-miR-4526	0	0	0	0	0	0	0	0	0	0	2.23843	3.87252	0	0	0	2.91181	0	0	2.10311	0	0	0	0	0	0	0	0	0	0	0	0	0	0	0	0	0	0	0	0	0	0	0	0	0	0	0	0	0
824	hsa-miR-4527	0	0	0	0	0	0	0	0	0	0	0	0	0	0	0	0	0	0	0	0	0	0	0	0	0	0	0	0	0	0	0	0	0	0	0	0	0	0	0	0	0	0	0	0	0	0	0	0
825	hsa-miR-4528	0	0	0	0	0	0	0	0	0	0	0	0	0	0	0	0	0	0	0	0	0	0	0	0	0	0	0	0	0	0	0	0	0	0	0	0	0	0	0	0	0	0	0	0	0	0	0	0
826	hsa-miR-4529	0	0	0	0	0	0	0	0	0	0	0	0	0	0	0	0	0	0	0	0	0	0	0	0	0	0	0	0	0	0	0	0	0.914493	2.23436	0	0	0	0	0	0	0	0	0	0	0	0	0	0
827	hsa-miR-4530	0	0	0	0	0	0	0	0	0	0	0	0	0	0	0	0	0	0	0	0	0	0	0	0	0	0	0	0	0	0	0	0	0	0	0	0	0	0	0	0	0	0	0	0	0	0	0	0
828	hsa-miR-4531	0	0	0	0	0	0	0	0	0	0	0	0	0	0	0	0	0	0	0	0	0	0	0	0	0	0	0	0	0	0	0	0	0	0	0	0	0	0	0	0	0	0	0	0	0	0	0	0
829	hsa-miR-4533	0	0	0	0	0	0	0	0	0	0	0	0	0	0	0	0	0	0	0	0	0	0	0	0	0	0	0	0	0	0	0	0	0	0	0	0	0	0	0	0	0	0	0	0	0	0	0	0
830	hsa-miR-4534	0	0	0	0	0	0	0	0	0	0	0	0	0	0	0	0	0	0	0	0	0	0	0	0	0	0	0	0	0	0	0	0	0	0	0	0	0	0	0	0	0	0	0	0	0	0	0	0
831	hsa-miR-4535	0	0	0	0	0	0	0	0	0	0	0	0	0	0	0	0	0	0	0	0	0	0	0	0	0	0	0	0	0	0	0	0	0	0	0	0	0	0	0	0	0	0	0	0	0	0	0	0
832	hsa-miR-4536	0	0	0	0	0	0	0	0	0	0	0	0	0	0	0	0	0	0	0	0	0	2.68389	0	0	0	0	0	0	0	0	0	0	0	0	0	0	0	0	0	0	0	0	0	0	0	0	0	0
833	hsa-miR-4537	0	0	0	0	0	0	0	0	0	0	0	0	0	0	0	0	0	0	0	0	0	0	0	0	0	0	0	0	0	0	0	0	0	0	0	0	0	0	0	0	0	0	0	0	0	0	0	0
834	hsa-miR-4538	0	0	0	0	0	0	0	0	0	0	0	0	0	0	0	0	0	0	0	0	0	0	0	0	0	0	0	0	0	0	0	0	0	0	0	0	0	0	0	0	0	0	0	0	0	0	0	0
835	hsa-miR-4539	0	0	0	0	0	0	0	0	0	0	0	0	0	0	0	0	0	0	0	0	0	0	0	0	0	0	0	0	0	0	0	0	0	0	0	0	0	0	0	0	0	0	0	0	0	0	0	0
836	hsa-miR-454	292.351	303.24	192.448	330.201	150.053	339.921	218.95	187.854	156.173	116.735	236.154	340.429	359.425	228.716	248.097	192.179	211.661	253.321	240.018	255.633	404.038	501.887	433.325	371.83	263.766	386.465	794.089	449.296	507.847	868.415	24.8932	19.1146	28.3493	32.6776	186.058	138.775	147.284	126.651	67.7446	0	0	0	0	87.4129	45.8429	52.9305	34.4536	53.4699
837	hsa-miR-4540	0	0	0	0	0	0	0	0	0	0	0	0	0	0	0	0	0	0	0	0	0	0	0	0	0	0	0	0	0	0	0	0	0	0	0	0	0	0	0	0	0	0	0	0	0	0	0	0
838	hsa-miR-455	0	0	0	0	0	0	0	0	0	0	4.10379	3.16842	3.15285	1.20377	0	0	0	0	1.05156	0.528167	2.35591	0	0	0	0	0	4.51187	0	0	0	802.183	883.406	993.401	968.596	93.029	154.726	102.652	139.718	101.617	52.8113	92.7396	105.866	89.6828	31.4686	28.211	83.1764	93.5168	73.5211
839	hsa-miR-4632	1.99557	0	0	0	0	0	0	0	0	0	0	0	1.05095	0	3.9132	3.63976	0	4.53709	1.05156	2.37675	0	0	0	0	0	0	0	0	0	0	0	0	0	0	0	0	0	0	0	0	0	0	0	0	0	0	0	0
840	hsa-miR-4633	0	0	0	0	0	0	0	0	0	0	0	0	0	0	0	0	0	0	0	0	0	0	0	0	0	0	0	0	0	0	0	0	0	0	0	0	0	0	0	0	0	0	0	0	0	0	0	0
841	hsa-miR-4634	0	0	0	0	0	0	0	0	0	0	0	0	0	0	0	0	0	0	0	0	0	0	0	0	0	0	0	0	0	0	0	0	0	0	0	0	0	0	0	0	0	0	0	0	0	0	0	0
842	hsa-miR-4635	0	0	0	0	0	0	0	0	0	0	0	0	0	0	0	0	0	0	0	0	0	0	0	0	0	0	0	0	0	0	0	0	0	0	0	0	0	0	0	0	0	0	0	0	0	0	0	0
843	hsa-miR-4636	0	0	0	0	0	0	0	0	0	0	0	0	0	0	0	0	0	0	0	0	0	0	0	0	0	0	0	0	0	0	0	0	0	0	0	0	0	0	0	0	0	0	0	0	0	0	0	0
844	hsa-miR-4637	0	0	0	0	0	0	0	0	0	0	0	1.40819	0	0	1.17396	0	0	0	0	0	0	0	0	0	0	0	0	0	0	0	0	0	0	0	0	0	0	0	0	0	0	0	0	0	0	0	0	0
845	hsa-miR-4638	0	0	0	0	0	0	0	0	0	0	0	0	0	0	0	0	0	0	0	0	0	0	0	0	0	0	0	0	0	0	0	0	0	0	0	0	0	0	0	0	0	0	0	0	0	0	0	0
846	hsa-miR-4639	0	0	0	0	0	0	0	0	0	0	0	0	0.700634	0	0	0	0	0	0	0	0	0	0	0	0	0	0	0	0	0	0	0	0	0	0	0	0	0	0	0	0	0	0	0	0	0	0	0
847	hsa-miR-4640	0	0	0	0	0	0	0	0	0	0	0	0	0	0	0	0	0	0	0	0	0	0	0	0	0	0	0	0	0	0	0	0	0	0	0	6.38046	0	0	0	0	0	0	0	0	0	0	0	0
848	hsa-miR-4641	0	0	0	0	0	0	0	0	0	0	0	0.704094	0	0	0	0	0	0	0	0	0	0	0	0	0	0	0	0	0	0	0	0	0	0	0	0	0	0	0	0	0	0	0	0	0	0	0	0
849	hsa-miR-4642	0	0	0	0	0	0	0	0	0	0	0	0	0	0	0	0	0	0	0	0	0	0	0	0	0	0	0	0	0	0	0	0	0	0	0	0	0	0	0	0	0	0	0	0	0	0	0	0
850	hsa-miR-4643	0	0	0	0	0	0	0	0	0	0	0	0	0	0	0	0	0	0	0	0	0	0	0	0	0	0	0	0	0	0	0	0	0	0	0	0	0	0	0	0	0	0	0	0	0	0	0	0
851	hsa-miR-4644	0	0	0	0	0	0	0	0	0	0	0	0	0	0	0	0	0	0	0	0	0	0	0	0	0	0	0	0	0	0	0	0	0	0	0	0	0	0	0	0	0	0	0	0	0	0	0	0
852	hsa-miR-4645	0	0	0	0	0	0	0	0	0	0	12.6844	12.3216	11.5605	6.01884	5.08716	7.27952	0	8.318	7.09801	8.71475	16.4913	14.7614	0	19.2658	0	0	0	21.4737	38.3095	37.5796	2.17815	6.71595	4.96439	5.8652	0	0	0	0	0	0	0	0	0	0	0	0	0	0
853	hsa-miR-4646	0	0	0	0	0	0	0	0	0	0	0	0	0	0	0	0	0	0	0	0	0	0	0	0	0	0	0	0	0	0	0	0	0	0	0	0	0	0	0	0	0	0	0	0	0	0	0	0
854	hsa-miR-4647	0	0	0	0	0	0	0	0	0	0	0	0	0	0	2.34792	0	0	0	0	1.84858	0	0	0	0	0	0	0	0	0	0	0	0	0	0	0	0	0	0	0	0	0	0	0	0	0	0	0	0
855	hsa-miR-4648	0	0	0	0	0	0	0	0	0	0	0	0	0	0	0	0	0	0	0	0	0	0	0	0	0	0	0	0	0	0	0	0	0	0	0	0	0	0	0	0	0	0	0	0	0	0	0	0
856	hsa-miR-4649	0	0	0	0	0	0	0	0	0	0	0	0	0	0	0	0	0	0	0	0	0	0	0	0	0	0	0	0	0	0	0	0	0	0	0	0	0	0	0	0	0	0	31.6527	0	0	0	59.0633	60.1536
857	hsa-miR-4650	0	0	0	0	0	0	0	0	0	0	0	0	0	0	0	0	0	0	0	0	0	0	0	0	0	0	0	0	0	0	0	0	0	0	0	0	0	0	0	0	0	0	0	0	0	0	0	0
858	hsa-miR-4651	0	0	0	0	0	0	0	0	0	0	0	0	0	0	0	0	0	0	0	0	0	0	0	0	0	0	0	0	0	0	0	0	0	0	0	0	0	0	0	0	0	0	0	0	0	0	0	0
859	hsa-miR-4652	0	0	0	0	0	0	0	0	0	0	0	0	0	0	0	0	0	0	0	0	0	0	0	0	0	0	0	0	0	0	0	0	0	0	5.16828	0	0	0	0	0	0	0	0	0	0	0	0	0
860	hsa-miR-4653	0	0	0	0	0	0	0	0	0	0	0	0	0	0	0	0	0	0	0	1.32042	0	0	0	0	0	0	0	0	0	0	0	0	0	0	0	0	0	0	0	0	0	0	0	0	0	0	0	0
861	hsa-miR-4654	0	0	0	0	0	0	0	0	0	0	0	0	0	0	0	0	0	0	0	0	0	0	0	0	0	0	0	0	0	0	0	0	0	0	0	0	0	0	0	0	0	0	0	0	0	0	0	0
862	hsa-miR-4655	0	0	0	0	0	0	0	0	0	0	0	0	0	0	0	0	0	0	0	0	0	0	0	0	0	0	0	0	0	0	0	0	0	0	0	0	0	0	0	0	0	0	0	0	0	0	0	0
863	hsa-miR-4656	0	0	0	0	0	0	0	0	0	0	0	0	0	0	0	0	0	0	0	0	0	0	0	0	0	0	0	0	0	0	0	0	0	0	0	0	0	0	0	0	0	0	0	0	0	0	0	0
864	hsa-miR-4657	0	0	0	0	0	0	0	0	0	0	0	0	0	0	0	0	0	0	0	0	0	0	0	0	0	0	0	0	0	0	0	0	0	0	0	0	0	0	0	0	0	0	0	0	0	0	0	0
865	hsa-miR-4658	0	0	0	0	0	0	0	0	0	0	0	0	0	0	0	0	0	0	0	0	0	0	0	0	0	0	0	0	0	0	0	0	0	0	0	0	0	0	0	0	0	0	0	0	0	0	0	0
866	hsa-miR-4659a	0	0	0	0	0	0	0	0	0	0	0	0	0	0	0	0	0	0	0	0	11.7795	13.4194	0	9.63291	0	5.01902	0	0	11.7876	6.53558	0	0	0.653209	0	0	0	0	0	0	0	0	0	31.6527	0	7.05276	0	0	0
867	hsa-miR-4659b	0	0	0	0	0	0	0	0	0	0	0	0	0	0	0	0	0	0	0	0	11.7795	13.4194	0	9.63291	0	5.01902	0	0	11.7876	6.53558	0	0	0.653209	0	0	0	0	0	0	0	0	0	31.6527	0	7.05276	0	0	0
868	hsa-miR-466	0	0	0	0	0	0	0	0	0	0	0	0	0	0	0	0	0	0	0	0	0	0	0	0	0	0	0	0	0	0	0	0	0	0	0	0	0	0	0	0	0	0	0	0	0	0	0	0
869	hsa-miR-4660	3.99114	0	0	0	0	3.7769	0	0	10.8958	0	0	0	1.75158	2.40754	0	0	0	0	0	1.84858	0	0	0	0	0	0	0	0	0	0	0	0	0	0	0	0	0	0	0	0	0	0	0	0	0	0	0	0
870	hsa-miR-4661	7.98228	9.44345	10.5451	7.97588	19.2925	10.3865	0	11.5013	0	0	3.73072	5.63275	3.85349	6.62073	9.78301	0	6.06914	4.53709	2.366	2.11267	0	0	0	0	0	0	9.02374	0	0	0	0	4.1329	1.82899	0	0	0	0	0	0	0	278.219	0	73.8564	0	91.6859	90.7379	0	0
871	hsa-miR-4662a	10.9756	16.7883	7.90883	19.9397	0	15.1076	0	11.5013	18.1596	0	33.2034	87.6597	85.8276	157.092	126.005	67.6995	115.314	95.2789	52.3149	59.1547	0	2.68389	0	0	0	0	0	0	7.85837	0	4.97864	2.06645	4.31118	1.95507	17.2276	17.5463	10.414	22.1137	135.489	88.0189	139.109	0	116.06	13.9861	52.8957	98.2994	59.0633	93.5723
872	hsa-miR-4662b	0	0	0	0	0	0	0	0	0	0	0	0	0	0	0	0	0	0	0	0	0	0	0	0	0	0	0	0	0	0	0	0	0	0	0	0	0	0	0	0	81.1472	0	0	0	0	0	0	0
873	hsa-miR-4663	0	0	0	0	0	0	0	0	0	0	0	0	0	0	0	0	0	0	0	0	0	0	0	0	0	0	0	0	0	0	0	0	0	0	0	0	0	0	0	0	0	0	0	0	0	0	0	0
874	hsa-miR-4664	0	10.4927	0	0	0	0	0	0	0	0	2.6115	0	0	0	0	0	0	0	0	0	0	0	0	0	0	0	0	11.5628	24.5574	8.16947	0	0	0	0	0	0	0	0	0	0	0	0	0	0	0	0	0	0
875	hsa-miR-4665	0	0	0	1.59518	0	0	0	0	0	0	0	0	0	0	0	0	0	0	0	0	0	0	0	0	0	0	0	0	0	0	0	0	0	0	0	0	0	0	0	0	0	0	0	0	0	0	0	0
876	hsa-miR-4666a	0	0	0	0	0	0	0	0	0	0	0	0	0	0	0	0	0	0	0	0	0	0	0	0	0	0	0	0	0	0	0	0	0	0	0	0	0	0	0	0	0	0	0	0	0	0	0	0
877	hsa-miR-4666b	0	0	0	0	0	0	0	0	0	0	0	0	0	0	0	0	0	0	0	0	0	0	0	0	0	0	0	0	0	0	0	0	0	0	0	0	0	0	0	0	0	0	0	0	0	0	0	0
878	hsa-miR-4667	0	7.3449	0	0	0	0	0	0	0	0	0	0	0	0	3.13056	0	2.27593	0	0.525778	0	0	0	0	0	0	0	0	0	0	0	0	0	0	0	0	0	0	0	0	0	0	0	0	0	0	0	0	0
879	hsa-miR-4668	0	0	0	0	0	0	0	0	0	0	0	0	0	0	0	0	0	0	1.05156	0.528167	0	0	0	0	0	0	0	0	0	0	0	0	0	0	0	0	0	0	0	0	0	0	0	0	0	0	0	0
880	hsa-miR-4669	0	0	0	0	0	4.72112	0	0	0	0	0	0	1.40127	0	0	0	0	0	0	0	0	0	0	0	0	0	0	0	0	0	0	0	0	0	0	0	0	0	0	0	0	0	0	0	0	0	0	0
881	hsa-miR-4670	0	0	0	0	0	0	0	0	0	0	0	0	0	0	0	0	0	0	0.525778	0	0	0	0	0	0	0	0	0	0	0	0	0	0	0	0	0	0	0	0	0	0	0	0	0	24.6847	0	0	0
882	hsa-miR-4671	6.98449	45.1187	15.8177	5.58312	8.57444	1.88845	12.8794	9.5844	10.8958	20.6003	0	6.68889	0	1.80565	3.52188	0	2.27593	0	0	4.22533	0	0	0	0	0	0	0	0	0	0	0	0	0	0	0	0	0	0	0	0	0	0	0	0	0	0	0	0
883	hsa-miR-4672	0	0	0	0	0	0	0	0	0	0	0	0	0	0	0	0	0	0	0	0	0	0	0	0	0	0	0	0	0	0	0	0	0	0	0	0	0	0	0	0	0	0	0	0	0	0	0	0
884	hsa-miR-4673	0	0	0	0	0	0	0	0	0	0	0	0	0	0	0	0	0	0	0	0	0	0	0	0	0	0	0	0	0	0	0	0	0	0	0	0	0	0	0	0	0	0	0	0	0	0	0	0
885	hsa-miR-4674	0	0	0	0	0	0	0	0	0	0	0	0	0	0	0	0	0	0	0	0	0	0	0	0	0	0	0	0	0	0	0	0	0	0	0	0	0	0	0	0	0	0	0	0	0	0	0	0
886	hsa-miR-4675	0	0	0	0	0	0	0	0	0	0	0	0	0	0	0	0	0	0	0	0	0	0	0	0	0	0	0	0	0	0	0	0	0	0	0	0	0	0	0	0	0	0	0	0	0	0	0	0
887	hsa-miR-4676	0	0	0	0	0	0	0	0	0	0	1.49229	0	1.05095	2.40754	2.73924	0	1.51728	0	1.57734	0	0	4.02583	0	0	0	0	0	9.91095	1.96459	0	0.622329	0	1.69834	0	0	0	2.97543	0	0	0	0	0	0	0	0	0	0	0
888	hsa-miR-4677	32.9269	27.2811	5.27255	22.3325	17.1489	23.6056	22.539	9.5844	0	13.7335	38.7994	74.634	76.3691	33.1036	32.0883	43.6771	52.3463	40.8338	37.856	39.0843	23.5591	36.2325	29.8845	25.0456	45.217	27.6046	47.3747	26.4292	27.5043	24.5084	5.2898	0	7.05466	5.8652	5.16828	9.57069	11.9017	9.0465	56.4538	176.038	0	76.9934	79.1319	20.9791	45.8429	0	59.0633	26.7349
889	hsa-miR-4678	0	0	0	0	0	0	0	0	0	0	0	0	0	0	0	0	0	0	0	0	0	0	0	0	0	0	0	0	0	0	0	0	0	0	0	0	0	0	0	0	0	0	0	0	0	0	0	0
890	hsa-miR-4679	0	0	0	0	0	0	0	0	0	0	0	0	0	0	0	0	0	0	0	0	0	0	0	0	0	0	0	0	0	0	0	0	0	0	0	0	0	0	0	0	0	0	0	0	0	0	0	0
891	hsa-miR-4680	0	0	0	0	0	0	0	0	0	0	0	0	0	0	0	0	0	0	0	0	0	0	0	0	0	0	0	0	0	0	0	0	0	0	0	0	0	0	0	0	0	0	0	0	0	0	0	0
892	hsa-miR-4681	0	0	0	0	0	0	0	0	0	0	0	0	0	0	0	0	0	0	0	0	0	0	0	0	0	0	0	0	0	0	0	0	0	0	0	0	0	0	0	0	0	0	0	0	0	0	0	0
893	hsa-miR-4682	0	0	0	3.19035	0	0	0	0	0	0	0	0	0	0	0	0	0	0	0	0	0	0	0	0	0	0	0	0	0	0	0	0	0	0	0	0	0	0	0	0	0	0	0	0	0	0	0	0
894	hsa-miR-4683	0	0	0	0	0	0	0	0	0	0	0	0	0	0	0	0	0	0	0	0	0	0	0	0	0	0	0	0	0	0	0	0	0.914493	0	0	0	0	0	0	0	0	0	0	0	0	0	0	0
895	hsa-miR-4684	0	0	0	0	0	0	0	0	0	0	1.86536	0	0	0	0	0	0	0	0	0	0	0	0	0	0	0	0	0	0	0	1.55582	3.61628	3.78861	6.70309	0	0	0	0	0	0	0	0	0	0	0	0	0	0
896	hsa-miR-4685	11.9734	15.7391	31.6353	11.1662	27.8669	17.9403	28.9787	23.0026	43.5831	0	6.34222	4.57661	2.80254	9.63015	6.26112	5.09566	16.6901	17.3922	4.99489	4.48942	0	0	0	0	0	0	0	0	0	4.08474	0	0	0	0	0	0	0	0	0	0	0	0	0	0	17.6319	0	0	0
897	hsa-miR-4686	0	0	0	0	0	0	0	0	0	0	0	0	0	0	0	0	0	0	0	0	0	0	0	0	0	0	0	0	0	0	0	0	0	0	0	0	0	0	0	0	0	0	0	0	0	0	0	53.4699
898	hsa-miR-4687	9.97785	7.3449	21.0902	7.17829	8.57444	8.49802	32.1985	11.5013	29.0554	0	2.6115	3.52047	5.25475	7.8245	12.5222	0	12.1383	13.6113	4.20623	4.22533	0	0	0	0	0	0	0	0	0	0	0	0	0	0	0	0	0	0	0	0	0	0	0	0	0	0	0	0
899	hsa-miR-4688	0	0	0	0	0	0	0	0	0	0	0	0	0	0	1.17396	0	0	0	0	0	0	0	0	0	0	0	0	0	0	0	0	0	0	0	0	0	0	0	0	0	0	0	0	0	0	0	0	0
900	hsa-miR-4689	0	0	0	3.19035	0	0	0	0	0	0	0	0	0	0	0	0	0	0	0	0	0	0	0	0	0	0	0	0	0	0	0	0	0	0	0	0	0	0	0	0	0	0	0	0	0	0	0	0
901	hsa-miR-4690	3.99114	0	0	0	0	0	0	0	0	0	0	2.46433	2.1019	0	0	0	0	0	0	2.37675	0	0	0	0	0	0	0	0	0	0	0	0	1.43706	0.558591	0	0	0	0	0	0	0	0	0	0	0	0	0	0
902	hsa-miR-4691	0	0	0	0	0	0	0	0	0	0	0	0	0	0	0	0	0	0	0	0	0	0	0	0	0	0	0	0	0	0	0	0	0	0	0	0	0	0	0	0	0	0	0	0	0	0	0	0
903	hsa-miR-4692	0	0	0	0	0	0	0	0	0	0	0	0	0	0	0	0	0	0	0	0	0	0	0	0	0	0	0	0	0	0	0	0	0	0	0	0	0	0	0	0	0	0	0	0	0	0	0	0
904	hsa-miR-4693	0	0	0	0	0	0	0	0	0	0	0	0	0	0	0	0	0	0	0	0	0	0	0	0	0	0	0	0	0	0	0	0	0	0	0	0	0	0	0	0	0	0	0	0	0	0	0	0
905	hsa-miR-4694	0	0	0	0	0	0	0	0	0	0	0	0	0	0	0	0	0	0	0	0	0	0	0	0	0	0	0	0	0	0	0	0	0	0	0	0	0	0	0	0	0	0	0	0	0	0	0	0
906	hsa-miR-4695	0	0	0	0	0	0	0	0	0	0	0	0	0	0	0	0	0	0	0	0	0	0	0	0	0	0	0	0	0	0	0	0	0	0	0	0	0	0	0	0	0	0	0	0	0	0	0	0
907	hsa-miR-4696	0	0	0	0	0	0	0	0	0	0	0	0	0	0	0	0	0	0	0	0	0	0	0	0	0	0	0	0	0	0	0	0	0	0	0	0	0	0	0	0	0	0	0	0	0	0	0	0
908	hsa-miR-4697	0	0	0	0	0	0	0	0	0	0	0	0	0	0	0	0	0	0	0	0	0	0	0	0	0	0	0	0	0	0	0	0	0	0	0	0	0	0	0	0	0	0	0	0	0	0	0	0
909	hsa-miR-4698	0	0	0	0	0	0	0	0	0	0	0	0	0	0	0	0	0	0	0	0	0	0	0	0	0	0	0	0	0	0	0	0	0	0	0	0	0	0	0	0	0	0	0	0	0	0	0	0
910	hsa-miR-4699	0	0	0	0	0	0	0	0	0	0	0	0	0	0	0	0	0	0	0	0	0	0	0	0	0	0	0	0	0	0	0	0	0	0	0	0	0	0	0	0	0	0	0	0	0	0	0	0
911	hsa-miR-4700	0	0	0	0	0	0	0	0	0	0	0	0	0	0	0	0	0	0	0	0	0	0	0	0	0	0	0	0	0	0	0	0	0	0	0	0	0	0	0	0	0	134.738	0	0	0	0	0	0
912	hsa-miR-4701	0	0	0	0	0	0	0	0	0	0	0	0	0	0	0	0	0	0	0	0	0	0	0	0	0	0	9.02374	0	0	0	0	0	0	0	0	0	0	0	0	0	0	0	0	0	0	0	0	0
913	hsa-miR-4703	0	0	0	0	0	0	0	0	0	0	0	0	0	0	0	0	0	3.78091	1.05156	0.79225	0	0	0	0	0	0	0	0	0	0	0	0	0	0	0	0	0	0	0	0	0	0	0	0	0	0	0	0
914	hsa-miR-4704	0	0	0	0	0	0	0	0	0	0	0	0	0	0	0	0	0	0	0	0	0	0	0	0	0	0	0	0	0	0	0	0	0	0	0	0	0	0	0	0	0	0	0	0	0	0	0	0
915	hsa-miR-4705	0	0	0	0	0	0	0	0	0	0	0	0	0	0	0	0	0	0	0	0	0	0	0	0	0	0	0	0	0	0	0	0	0	0	0	0	0	0	237.106	422.491	185.479	125.114	205.743	27.9721	260.952	143.668	93.5168	40.1024
916	hsa-miR-4706	0	0	0	0	27.8669	0	0	0	0	0	0	0	0	0	0	0	0	0	0	0	0	0	0	0	0	0	0	0	0	0	0	0	0	0	0	0	0	0	0	0	0	0	0	0	0	0	0	0
917	hsa-miR-4707	1.99557	0	0	0	0	0	0	0	0	0	0	1.76023	2.45222	1.80565	4.69584	0	0	0	0	0	0	2.68389	0	0	0	0	0	0	0	0	0	0	1.04513	0	0	0	0	0	0	0	0	0	0	0	0	0	0	0
918	hsa-miR-4708	0	0	0	0	0	0	0	0	0	0	0	0	0	0	0	0	0	0	0	0	0	0	0	0	0	0	0	0	0	0	0	0	0	0	0	0	0	0	0	0	0	0	0	0	0	0	0	0
919	hsa-miR-4709	4.98892	3.14782	7.90883	5.58312	0	0	0	3.83376	0	0	3.35764	4.57661	3.15285	4.81507	8.21772	9.46338	6.82778	4.53709	3.15467	4.48942	0	0	0	0	0	0	0	0	0	0	0.622329	0	1.17578	2.23436	3.44552	0	0	3.0155	0	0	0	0	0	0	0	0	0	0
920	hsa-miR-4710	0	0	0	0	0	0	0	0	0	0	0	0	0	0	0	0	0	0	0	0	0	0	0	0	0	0	0	0	0	0	0	0	0	0	0	0	0	0	0	0	0	0	0	0	0	0	0	0
921	hsa-miR-4711	0	0	0	0	0	0	0	0	0	0	0	0	0	0	0	0	0	0	0	0	0	0	0	0	0	0	0	0	0	0	0	0	0	0	0	0	0	0	0	0	0	0	0	0	0	0	0	0
922	hsa-miR-4712	0	0	0	0	0	0	0	0	0	0	0	0	0	0	0	0	0	0	0	0	0	0	0	0	0	0	0	0	0	0	0	0	0	0	0	0	0	0	0	0	0	0	0	0	0	0	0	0
923	hsa-miR-4713	0	0	0	0	0	0	0	0	0	0	0	0	0	0	0	0	0	0	0	0	0	0	0	0	0	0	0	0	0	0	0	0	0	0	0	0	0	0	0	0	0	0	0	0	0	0	0	0
924	hsa-miR-4714	0	0	0	0	0	0	0	0	0	0	0	0	0	0	0	0	2.27593	0	0	0	0	0	0	0	0	0	0	0	0	0	0	0	0	0	0	0	0	0	0	0	0	0	0	0	0	0	0	0
925	hsa-miR-4715	0	0	0	0	0	0	0	0	0	0	0	0	0	0	0	0	0	0	0	0	0	0	0	0	0	0	0	0	0	0	0	0	0	0	0	0	0	0	0	0	0	0	0	0	0	0	0	0
926	hsa-miR-4716	0	0	0	0	0	0	0	0	0	0	0	0	0	0	0	0	0	0	0	0	0	0	0	0	0	0	0	0	0	0	0	0	0	0	0	0	0	0	0	0	0	0	0	0	0	0	0	0
927	hsa-miR-4717	0	0	0	0	0	0	0	0	0	0	0	0	0	0	0	0	0	0	0	0	0	0	0	0	0	0	0	0	0	0	0	0	0	0	0	0	0	0	0	0	0	0	0	0	0	0	0	0
928	hsa-miR-4718	0	0	0	0	0	0	0	0	0	0	0	0	0	0	0	0	0	0	0	0	0	0	0	0	0	0	0	0	0	0	0	0	0	0	0	0	0	0	0	0	0	0	0	0	0	0	0	0
929	hsa-miR-4719	0	0	0	0	0	0	0	0	0	0	0	0	0	0	0	0	0	0	0	0	0	0	0	0	0	0	0	0	0	0	0	0	0	0	0	0	0	0	0	0	0	0	0	0	0	0	0	0
930	hsa-miR-4720	0	0	0	0	0	0	0	0	0	0	0	0	0	0	0	0	0	0	0	0	0	0	0	0	0	0	0	0	0	0	0	0	0	0	0	0	0	0	0	0	0	0	0	0	0	0	0	0
931	hsa-miR-4721	0	0	0	0	0	0	0	0	0	0	0	0	0	0	0	0	0	0	0	0	0	0	0	0	0	0	0	0	0	0	0	0	0	0	0	0	0	0	0	0	0	0	0	0	0	0	0	0
932	hsa-miR-4722	0	0	0	0	0	0	0	0	0	0	0	0	0	0	0	0	0	0	0	0	0	0	0	0	0	0	0	0	0	0	0	0	0	0	0	0	0	0	0	0	0	0	0	0	0	0	0	0
933	hsa-miR-4723	0	0	7.90883	0	0	0	0	0	0	0	0	0	0	0	0	0	0	0	0	0	0	0	0	0	0	0	0	0	0	0	0	0	0	0	0	0	0	0	0	0	0	0	0	0	0	0	0	0
934	hsa-miR-4724	0	0	0	0	0	0	0	0	0	0	0	0	0	0	0	0	0	0	0	0	0	0	0	0	0	0	0	0	4.91148	0	0	0	0	0	0	0	0	0	0	0	0	0	0	0	0	0	0	0
935	hsa-miR-4725	0	0	0	0	0	0	0	0	0	0	0	0	0	1.80565	6.65244	10.1913	3.79321	3.78091	2.89178	0	0	0	0	0	0	0	0	0	0	0	0	0	0	0	0	0	0	0	0	0	0	0	0	0	0	0	0	0
936	hsa-miR-4726	0	0	0	0	0	0	0	0	0	0	0	0	2.45222	0	0	0	0	0	2.10311	3.169	0	0	0	0	0	0	0	0	0	0	0	4.64951	1.69834	2.23436	0	0	0	0	0	0	0	0	0	0	0	0	0	0
937	hsa-miR-4727	0	0	0	0	0	0	0	0	0	0	0	0	0	0	2.34792	0	0	0	0	0	0	0	0	0	0	0	0	0	0	0	0	0	1.17578	0	0	0	0	0	0	0	0	0	0	0	0	0	0	0
938	hsa-miR-4728	0	0	0	0	0	0	0	0	0	0	0	0	0	0	0	0	0	0	0	0	0	0	0	0	0	0	0	0	0	0	0	0	0	0	3.44552	0	0	0	0	0	0	0	0	0	0	0	0	0
939	hsa-miR-4729	0	0	0	0	0	0	0	0	0	0	0	0	0	0	0	0	0	0	0	0	0	0	0	0	0	0	0	0	0	0	0	0	0	0	0	0	0	0	0	0	0	0	0	0	0	0	0	0
940	hsa-miR-4730	0	0	0	0	0	0	0	0	0	0	0	0	0	0	0	0	0	0	0	0	0	0	0	0	0	0	0	0	0	0	0	0	0	0	0	0	0	0	0	0	0	0	0	0	0	0	0	0
941	hsa-miR-4731	0	0	0	0	0	0	0	0	0	0	0.746143	2.46433	2.1019	0	0	0	0	1.51236	1.05156	1.32042	0	0	0	0	0	0	0	0	0	0	0	0	0	0	0	0	0	0	0	0	0	0	0	0	0	0	0	0
942	hsa-miR-4732	0	0	0	0	0	0	0	0	0	0	0	0	0	0	0	0	0	0	0	0	0	0	0	0	0	0	0	0	0	0	0	0	0	0	0	0	0	0	0	0	0	0	0	0	0	0	0	0
943	hsa-miR-4733	0	0	0	0	0	0	0	0	0	0	0	0	0	0	0	0	0	0	0	0	0	0	0	0	0	0	0	0	0	0	0	0	0	0	0	0	0	0	0	0	0	0	0	0	0	0	0	0
944	hsa-miR-4734	0	0	0	0	0	0	0	0	0	0	0	0	0	0	0	0	0	0	0	0	0	0	0	0	0	0	0	0	0	0	0	0	0	0	0	0	0	0	0	0	0	0	0	0	0	0	0	0
945	hsa-miR-4735	0	0	0	0	0	0	0	0	0	0	0	0	0	0	0	0	0	0	0	0	0	0	0	0	0	0	0	0	0	0	0	0	0	0	0	0	0	0	0	0	0	0	0	0	0	0	0	0
946	hsa-miR-4736	0	0	0	0	0	0	0	0	0	0	0	0	0	0	0	0	0	0	0	0	0	0	0	0	0	0	0	0	0	0	0	0	0	0	0	0	0	0	0	0	0	0	0	0	0	0	0	0
947	hsa-miR-4737	1.99557	0	0	0	0	0	0	0	0	0	0	0	0	0	0	2.91181	0	0	2.366	1.84858	0	0	0	0	0	0	0	0	0	0	0	0	0	0	0	0	0	0	0	0	0	0	0	0	0	0	0	0
948	hsa-miR-4738	0	0	0	0	0	0	0	0	0	0	0	0	0	0	0	0	0	0	0	0	0	0	0	0	0	0	0	0	0	0	0	0	0	0	0	0	0	0	0	0	0	0	0	0	0	0	0	0
949	hsa-miR-4739	0	0	0	0	0	0	0	0	0	0	0	0	0	0	0	0	0	0	0	0	0	0	0	0	0	0	0	0	0	0	0	0	0	0	0	0	0	0	0	0	0	0	0	0	0	0	0	0
950	hsa-miR-4740	0	0	0	0	0	0	0	0	0	0	0	0	0	0	0	0	0	0	0	0	0	0	0	0	0	0	0	0	0	0	0	0	0	0	0	0	0	0	0	0	0	0	0	0	0	0	0	0
951	hsa-miR-4741	0	4.19709	68.5432	9.57106	0	0	19.3191	0	0	27.4671	0	2.46433	3.50317	0	4.30452	0	0	0	0	0	0	0	0	0	0	0	0	0	0	0	0	0	0	1.11718	0	0	0	0	0	0	0	0	0	0	0	0	0	0
952	hsa-miR-4742	2.99335	3.14782	0	1.59518	0	5.66535	9.65956	5.75064	0	0	1.86536	3.52047	2.1019	3.00942	4.30452	3.63976	6.06914	3.02473	2.10311	1.5845	0	0	0	0	0	0	0	0	0	10.6203	1.24466	0	0.914493	1.39648	0	0	0	2.01033	0	0	0	0	0	0	0	0	0	0
953	hsa-miR-4743	0	0	0	0	0	0	0	0	0	0	0	0	0	0	0	0	0	0	0	0	0	0	0	0	0	0	0	0	0	0	0	0	0	0	0	0	0	0	0	0	0	0	0	0	0	0	0	0
954	hsa-miR-4744	0	0	0	0	0	0	0	0	0	0	0	0	0	0	0	0	0	0	0	0	0	0	0	0	0	0	0	0	0	0	0	0	0	0	0	0	0	0	0	0	0	0	0	0	0	0	0	0
955	hsa-miR-4745	0	0	0	0	12.8617	0	0	5.75064	14.5277	0	0	0	0	0	0	0	0	0	0	0	0	0	0	0	0	0	0	0	0	0	0	0	0	0	0	0	0	0	0	0	0	0	0	0	0	0	0	0
956	hsa-miR-4746	7.98228	9.44345	0	7.97588	4.28722	0	9.65956	7.66752	21.7916	0	8.95372	11.2655	14.363	8.42638	7.8264	0	14.4142	9.83036	3.15467	2.11267	5.88977	0	0	0	0	0	0	0	5.89378	0	1.86699	0	0.783851	1.67577	0	4.78535	0	0	0	0	0	0	0	0	0	0	0	0
957	hsa-miR-4747	0	0	0	0	0	0	0	0	0	0	0	0	0	0	0	0	0	0	0	0	0	0	0	0	0	0	0	0	0	0	0	0	0	0	0	0	0	0	0	0	0	0	0	0	0	0	0	0
958	hsa-miR-4748	0	0	0	0	0	0	0	0	0	0	0	0	0	2.40754	0	0	0	0	0	0	0	0	0	0	0	0	0	0	0	0	0	0	0	0	0	0	0	0	0	0	0	0	0	0	0	0	0	0
959	hsa-miR-4749	0	0	0	0	0	0	0	0	0	0	0	0	0	0	0.78264	0	0	0	0	0	0	0	0	0	0	0	0	0	0	0	0	0	0	0	0	0	0	0	0	0	0	0	0	0	0	0	0	0
960	hsa-miR-4750	0	0	0	0	0	0	16.0993	0	0	0	0	0	0	0	0	0	2.27593	0	2.10311	0	0	0	0	0	0	0	0	0	0	0	0	0	0	0	0	0	0	0	0	0	0	0	0	0	0	0	0	0
961	hsa-miR-4751	0	0	0	0	0	0	0	0	0	0	0	0	0	0	0	0	0	0	0	0	0	0	0	0	0	0	0	0	0	0	0	0	0	0	0	0	0	0	0	0	0	0	0	0	0	0	0	0
962	hsa-miR-4752	0	0	0	0	0	0	0	0	0	0	0	0	0	0	0	0	0	0	0	0	0	0	0	0	0	0	0	0	0	0	0	0	0	0	0	0	0	0	0	0	0	0	0	0	0	0	0	0
963	hsa-miR-4753	0	4.19709	0	0	0	0	0	0	0	0	0.746143	0	0	0	0	0	0	2.26854	0	0	2.35591	0	0	0	0	0	0	0	0	0	0	0	0	0	0	0	0	0	0	0	0	0	0	0	0	0	0	0
964	hsa-miR-4754	0	0	0	0	0	0	0	0	0	0	0	0	0	0	0	0	0	0	0	0	0	0	0	0	0	0	0	0	0	0	0	0	0	0	0	0	0	0	0	0	0	0	0	0	0	0	0	0
965	hsa-miR-4755	0	0	0	0	0	0	0	0	0	0	0	0	0	0	4.69584	0	0	0	0	0	0	0	0	0	0	0	0	0	0	0	0	0	0	0	0	0	0	0	0	0	0	0	0	0	0	0	0	0
966	hsa-miR-4756	0	0	0	0	0	0	0	0	0	0	0	0	0	0	0	0	0	0	0	0	0	0	0	0	0	0	0	0	0	0	0	0	0	0	0	0	0	0	0	0	0	0	0	0	0	0	0	0
967	hsa-miR-4757	0	0	0	0	0	0	0	0	0	0	0	0	0	1.20377	3.13056	2.91181	0	0	1.84022	1.32042	0	0	0	0	0	0	0	0	0	0	0	0	0	0	0	0	0	0	0	0	0	0	0	0	0	0	0	0
968	hsa-miR-4758	0	0	0	0	0	0	0	0	0	0	0	0	0	0	0	0	0	0	0	0	0	0	0	0	0	0	0	0	0	0	0	0	0	0	0	0	0	0	0	0	0	0	0	0	0	0	0	0
969	hsa-miR-4759	0	0	0	0	0	0	0	0	0	0	0	0	0	0	0	0	0	0	0	0	0	0	0	0	0	0	0	0	0	0	0	0	0	0	0	0	0	0	0	0	0	0	0	0	0	0	0	0
970	hsa-miR-4760	0	0	0	0	0	0	0	0	0	0	0	0	0	0	0	0	0	0	0	0	0	0	0	0	0	0	0	0	0	0	0	0	0	0	0	0	0	0	0	0	0	0	0	0	0	0	0	0
971	hsa-miR-4761	0	0	0	0	0	0	0	0	0	0	0	0	0	0	0	5.09566	3.03457	1.51236	1.05156	1.84858	0	0	0	0	0	0	0	0	0	0	0	0	0	0	0	0	0	0	0	0	0	0	0	0	0	0	0	0
972	hsa-miR-4762	0	0	0	0	0	0	0	0	0	0	0	1.76023	0	0	1.17396	0	1.51728	0	0	1.05633	0	0	0	0	0	0	0	0	0	0	2.17815	0	0	0	0	0	0	0	0	0	0	0	0	0	0	0	0	0
973	hsa-miR-4763	0	0	0	0	0	0	0	0	0	0	0	0	0	0	0	0	0	0	0	0	0	0	0	0	0	0	0	0	0	0	0	0	0	0	0	0	0	0	0	0	0	0	0	0	0	0	0	0
974	hsa-miR-4764	0	0	0	0	0	0	0	0	0	0	0	0	0	0	0	0	0	0	0	0	0	0	0	0	0	0	0	0	0	0	0	0	0	0	0	0	0	0	0	0	0	0	0	0	0	0	0	0
975	hsa-miR-4765	0	0	0	0	0	0	0	0	0	0	0	0	0	0	0	0	0	0	0	0	0	0	0	0	0	0	0	0	0	3.26779	0	0	0	0	0	0	0	0	0	0	0	0	0	0	0	0	0	0
976	hsa-miR-4766	0	0	0	0	0	0	0	0	0	0	0.746143	0.704094	0	0	0	0	0	0	1.05156	0	0	0	0	0	0	0	0	0	0	0	0	0	0	0	0	0	0	0	0	0	0	0	0	0	0	0	0	0
977	hsa-miR-4767	0	6.29563	0	6.3807	0	0	9.65956	0	0	0	1.11921	1.05614	3.50317	0	6.65244	6.55157	0	0	3.68045	4.22533	0	0	0	0	0	0	0	0	0	0	0	0	0	0	0	0	0	0	0	0	0	0	0	0	0	0	0	0
978	hsa-miR-4768	0	0	0	0	0	0	0	0	0	0	0	0	0	0	0	0	0	0	0	0	0	0	0	0	0	0	0	0	0	0	0	0	0	0	0	0	0	0	0	0	0	0	0	0	0	0	0	0
979	hsa-miR-4769	0	0	0	0	0	0	0	0	0	0	0	0	0	0	0	0	0	0	0	0	0	0	0	0	0	0	0	0	0	0	0	0	0	0	0	0	0	0	0	0	0	0	0	0	0	0	0	0
980	hsa-miR-4770	0	0	0	0	0	0	0	0	0	0	0	0	0	0	0	0	0	0	0	0	0	0	0	0	0	0	0	0	0	0	0	0	0	0	0	0	0	0	0	0	0	0	0	0	0	0	0	0
981	hsa-miR-4771	0	0	0	0	0	0	0	0	0	0	0	0	0	0	0	0	0	0	0	0	0	0	0	0	0	0	0	0	0	0	0	0	0	0	0	0	0	0	0	0	0	0	0	0	0	0	0	0
982	hsa-miR-4772	0	0	0	0	0	0	0	0	0	0	0	0	0	0	0	0	0	0	0	0.528167	8.24567	9.3936	0	0	7.53616	20.0761	31.5831	14.8664	28.4866	11.4373	0	0	0.391926	0	0	0	0	0	0	0	0	0	0	0	0	0	0	0
983	hsa-miR-4773	0	0	0	0	0	0	0	0	0	0	3.35764	0	0	0	2.73924	0	0	0	1.57734	3.169	0	0	0	0	0	0	0	0	0	0	0	0	0	0	0	0	0	0	0	0	0	0	0	13.9861	49.3693	0	24.6097	0
984	hsa-miR-4774	0	0	0	0	0	1.88845	0	0	0	0	0	0.704094	0	0	0	0	0	0	0	0	0	0	0	0	0	0	0	0	0	0	0	0	0	0	0	0	0	0	0	0	0	0	0	0	0	0	0	0
985	hsa-miR-4775	26.9402	28.3303	10.5451	25.5228	10.718	23.6056	16.0993	5.75064	18.1596	0	47.7532	33.4445	32.5795	21.0659	34.8275	19.6547	18.966	13.6113	33.124	33.2745	0	5.36777	0	0	0	0	0	0	0	0	0	0	0.653209	0	22.3959	14.356	16.3649	13.0672	0	0	0	0	0	0	0	0	0	0
986	hsa-miR-4776	0	0	0	0	0	0	0	0	0	0	0	0	0	0	0	0	0	0	0	0	0	0	0	0	0	0	0	0	0	0	0	0	0	0	0	0	0	0	0	0	0	0	0	0	0	0	0	0
987	hsa-miR-4777	0	0	0	0	0	0	0	0	0	0	3.73072	3.87252	2.80254	0	0	0	2.27593	0	1.05156	1.32042	0	0	0	0	0	0	0	0	0	0	0	0	0	0	0	0	0	0	0	0	0	0	0	0	0	0	0	0
988	hsa-miR-4778	0	0	0	0	0	0	0	0	0	0	0	0	0	0	0	0	0	0	0	0	0	0	0	0	0	0	0	0	0	0	0	0	0	0	0	0	0	0	0	0	0	0	0	0	0	0	0	0
989	hsa-miR-4779	0	0	0	0	0	0	0	0	0	0	0	0	0	0	0	0	0	0	0	0	0	0	0	0	0	0	0	0	0	0	0	0	0	0	0	0	0	0	0	0	0	0	0	0	0	0	0	0
990	hsa-miR-4780	0	0	0	0	0	0	0	0	0	0	0	0	0	0	0	0	0	0	0	0	0	0	0	0	0	0	0	0	0	0	0	0	0	0	0	0	0	0	0	0	0	0	0	0	0	0	0	0
991	hsa-miR-4781	1.99557	15.7391	7.90883	3.98794	8.57444	12.2749	0	7.66752	0	0	1.86536	2.81638	2.45222	4.21319	0	8.73542	4.55185	5.29327	4.99489	4.22533	0	0	0	0	0	0	0	0	3.92918	0	0	0	0	0	0	0	0	0	0	52.8113	57.9623	0	0	0	0	0	0	0
992	hsa-miR-4782	0	0	0	0	0	0	0	0	0	0	0	0	0	0	0	0	0	0	0	0	0	0	0	0	0	0	0	0	0	0	0	0	0	0	0	0	0	0	0	0	0	0	0	0	0	0	0	0
993	hsa-miR-4783	0	0	0	0	0	0	0	0	0	0	0	0	0	0	0	0	0	0	0	0	0	0	0	0	0	0	0	0	0	0	0	0	0	0	0	0	0	0	0	0	0	0	0	0	0	0	0	0
994	hsa-miR-4784	0	0	0	0	0	0	0	0	0	0	0	0	0	0	0	0	0	0	0	0	0	0	0	0	0	0	0	0	0	0	0	0	0	0	0	0	0	0	0	0	0	0	0	0	0	0	0	0
995	hsa-miR-4785	4.98892	0	0	3.19035	0	0	0	0	0	0	1.86536	4.22456	0	3.00942	7.43508	2.91181	5.31049	3.78091	1.57734	1.84858	0	0	0	0	0	0	0	0	0	0	0	2.58306	0.783851	0	0	0	0	0	0	0	0	0	0	0	0	0	0	0
996	hsa-miR-4786	1.99557	6.29563	0	4.78553	0	3.7769	0	0	0	0	1.86536	1.76023	0	2.40754	0	0	0	3.02473	1.05156	1.32042	0	0	0	0	0	0	0	0	0	0	0	0	0	0	0	0	0	0	0	0	0	0	0	0	0	0	0	0
997	hsa-miR-4787	7.98228	10.4927	15.8177	9.57106	10.718	7.5538	0	0	0	0	1.86536	0	0	4.81507	4.69584	0	4.55185	5.29327	3.15467	3.96125	0	0	0	0	0	0	0	0	0	0	0	0	0	0	0	0	0	0	0	0	0	0	0	0	0	0	0	0
998	hsa-miR-4788	0	0	0	0	0	0	0	0	0	0	0	0	0	0	0	0	0	0	0	0	0	0	0	0	0	0	0	0	0	0	0	0	0	0	0	0	0	0	0	0	0	0	0	0	0	0	0	0
999	hsa-miR-4789	0	0	0	0	0	0	0	0	0	0	0	0	0	0	0	0	0	0	0	0	0	0	0	0	0	0	0	0	0	0	0	0	0	0	0	0	0	0	0	0	0	0	0	0	0	0	0	0
1000	hsa-miR-4790	0	0	0	0	0	0	0	0	0	0	0	0	0	0	0	0	0	0	0	0	0	0	0	0	0	0	0	0	0	0	0	0	0	0	0	0	0	0	0	0	0	0	0	0	0	0	0	0
1001	hsa-miR-4791	0	0	0	0	0	0	0	0	0	0	0	0	0	0	0	0	0	0	1.05156	0	0	16.1033	0	19.2658	18.8404	10.038	27.0712	9.91095	6.87607	6.53558	0	0	1.04513	0	0	0	0	0	0	0	0	0	0	0	0	0	0	0
1002	hsa-miR-4793	0	0	0	0	0	0	0	0	0	0	0	0	0	0	0	0	0	0	0	0	0	0	0	0	0	0	0	0	0	0	0	0	0	0	0	0	0	0	0	0	0	0	0	0	0	52.9305	0	0
1003	hsa-miR-4794	0	0	0	0	0	0	0	0	0	0	0	0	0	0	0	0	0	0	0	0	0	0	0	0	0	0	0	0	0	0	0	0	0	0	0	0	0	0	0	0	0	0	0	0	0	0	0	0
1004	hsa-miR-4795	0	0	0	0	0	0	0	0	0	0	0	0	0	0	0	0	0	0	0	0	0	0	0	0	0	0	0	0	0	0	0	0	0	0	0	0	0	0	0	0	0	0	0	0	0	0	0	0
1005	hsa-miR-4796	0	0	0	0	0	0	0	0	0	0	0	0	0	0	3.13056	0	0	0	0	0	0	0	0	0	0	0	0	0	0	0	0	0	0	0	0	0	0	0	0	0	0	0	0	0	35.2638	0	0	0
1006	hsa-miR-4797	0	0	0	0	0	0	0	0	0	0	0	0	0	0	0	0	0	0	0	0	0	0	0	0	0	0	0	0	0	0	0.933494	0	1.43706	0	0	0	0	0	112.908	0	0	105.866	0	0	0	0	0	93.5723
1007	hsa-miR-4798	0	0	0	0	0	0	0	0	0	0	0	0	0	0	0	0	0	0	0	0	0	0	0	0	0	0	0	0	0	0	0	0	0	0	0	0	0	0	0	0	0	0	0	0	0	0	0	0
1008	hsa-miR-4799	2.99335	3.14782	0	2.39276	4.28722	4.72112	0	3.83376	0	0	0	0	0	1.80565	0	0	0	1.51236	0	0	0	0	0	0	0	0	0	0	3.92918	4.08474	0	0	0	0	0	0	0	0	0	0	0	0	0	0	0	0	0	0
1009	hsa-miR-4800	0	0	0	0	0	0	0	0	0	0	1.86536	0	0	0	0	0	0	0	0	0	0	0	0	0	0	0	0	0	0	0	0	0	0	0	0	0	0	0	0	0	0	0	0	0	0	0	0	0
1010	hsa-miR-4801	0	0	0	0	0	0	0	0	0	0	0	0	0	0	0	0	0	0	0	0	0	0	0	0	0	0	0	0	0	0	0	0	0	0	0	0	0	0	0	0	0	0	0	0	0	0	0	0
1011	hsa-miR-4802	5.98671	9.44345	0	3.98794	0	6.60957	0	0	0	0	3.73072	18.3064	19.6177	8.42638	50.089	9.46338	11.3796	11.3427	9.7269	12.676	0	0	0	0	0	0	0	0	0	0	0	0	0	0	0	0	0	0	45.163	0	0	0	0	0	0	37.8075	0	0
1012	hsa-miR-4803	0	0	0	0	0	0	0	0	0	0	0	0	0	0	0	0	0	0	0	0	0	0	0	0	0	0	0	0	0	0	0	0	0	0	0	0	0	0	0	0	0	0	0	0	0	0	0	0
1013	hsa-miR-4804	0	0	0	3.19035	0	0	0	0	0	0	0.746143	0	1.75158	1.80565	9.00036	5.82362	3.03457	0	2.10311	0	0	0	0	0	0	0	0	0	0	0	0	0	0.653209	0	0	0	0	0	0	0	0	0	0	0	0	0	0	0
1014	hsa-miR-483	0	0	0	0	0	0	0	0	0	0	0	0	0	0	0	0	0	0	0	0	0	0	0	0	0	0	0	0	0	0	2.48932	2.58306	4.0499	0	0	0	0	0	0	0	0	0	0	0	0	0	0	0
1015	hsa-miR-484	1308.1	1218.2	1072.96	1214.73	848.869	1273.76	1081.87	862.596	1013.31	652.343	963.644	1400.09	1408.27	1248.91	1319.53	1155.26	1647.77	1656.79	808.384	798.588	1339.33	1500.29	781.978	1076.96	798.833	1104.18	658.733	1177.75	1359.5	1049.78	173.319	127.087	242.994	163.667	172.276	212.15	205.305	150.775	248.397	193.642	220.257	327.222	427.312	611.89	282.11	264.652	152.58	93.5723
1016	hsa-miR-485	0	0	0	0	0	0	0	0	0	0	0	0	0	0	2.73924	0	1.51728	0	0	0	56.5418	38.9164	0	46.238	41.4489	37.6427	40.6068	46.2511	57.9555	40.0304	87.1261	88.8572	38.8006	34.6326	0	0	2.97543	0	0	0	0	0	0	0	42.3165	0	29.5316	0
1017	hsa-miR-486	546.786	522.537	1803.21	483.338	1219.71	467.391	1629.25	900.934	1725.16	1078.08	137.29	157.717	168.853	170.333	239.097	208.922	225.317	217.024	160.888	162.411	1728.06	1847.86	522.979	1523.93	1503.46	1131.79	1256.56	1765.8	1490.14	3454.05	4.66747	6.19934	5.09503	6.70309	490.987	417.92	702.201	169.873	948.424	334.472	591.215	259.853	2722.14	311.19	1015.6	763.711	403.599	995.876
1018	hsa-miR-487a	0	0	0	0	0	0	0	0	0	0	0	0	0	0	0	0	0	0	0	0	20.0252	13.4194	9.9615	25.0456	0	20.0761	24.8153	14.8664	15.7167	12.2542	14.0024	9.81563	13.1948	11.1718	0	0	0	0	0	0	0	0	79.1319	0	17.6319	30.246	0	0
1019	hsa-miR-487b	0	0	0	0	0	2.83267	0	0	0	0	0.746143	0	0	1.20377	2.73924	7.27952	1.51728	0	0	0	102.482	97.9619	24.9037	92.4759	41.4489	112.928	97.0052	79.2876	92.3358	77.61	30.183	32.5466	52.6487	47.2009	0	0	0	0	67.7446	0	0	28.8725	21.1018	10.4895	17.6319	45.369	24.6097	60.1536
1020	hsa-miR-488	0	0	0	0	0	0	0	0	0	0	0	0	0	0	0	0	0	0	0	0	0	0	0	0	0	0	0	0	0	0	0	0	0	0	0	0	0	0	0	0	34.7774	182.859	184.641	20.9791	91.6859	166.353	63.9852	147.042
1021	hsa-miR-489	6.98449	5.24636	7.90883	8.77347	12.8617	9.44225	19.3191	9.5844	0	34.3338	12.3114	15.4901	16.1146	22.2697	23.0879	18.9268	21.242	20.4169	12.8816	17.1654	0	0	0	0	0	0	0	0	0	0	0	0	0	0	3.44552	0	0	0	0	0	0	0	0	0	0	0	0	0
1022	hsa-miR-490	0	0	0	0	0	0	0	0	0	0	0	0	0	0	0	0	0	0	0	0	0	5.36777	0	0	0	0	0	0	0	11.4373	0	0	0	0	0	0	0	0	0	0	0	0	0	0	0	0	0	0
1023	hsa-miR-491	0	4.19709	0	3.98794	0	2.83267	0	0	0	0	1.49229	3.16842	2.80254	3.61131	0	0	0	0	0	1.5845	0	10.7355	0	0	7.53616	0	60.9103	0	6.87607	19.6067	1.24466	2.58306	1.04513	0	0	0	0	0	0	0	0	28.8725	0	24.4756	0	0	14.7658	0
1024	hsa-miR-492	0	0	0	0	0	0	0	0	0	0	0	0	0	0	0	0	0	0	0	0	0	0	0	0	0	0	0	0	0	0	0	0	0	0	0	0	0	0	0	0	0	0	0	0	0	0	0	0
1025	hsa-miR-493	1.99557	0	0	0	0	0	0	0	0	0	0	0	0	0	0	0	0	0	0	0	669.078	477.732	159.384	680.083	810.138	574.678	300.039	419.564	563.838	473.013	159.316	54.2443	175.191	63.6793	0	0	5.95086	0	67.7446	211.245	115.925	38.4967	68.581	31.4686	59.9484	52.9305	137.814	86.8885
1026	hsa-miR-494	0	0	0	0	0	0	0	0	0	0	0	0	0	1.20377	4.30452	0	0	0	0	0	339.251	308.647	54.7882	290.914	90.434	393.993	78.9578	295.677	345.768	199.335	110.775	103.322	167.875	134.062	0	0	0	0	0	52.8113	0	0	36.9282	31.4686	31.7374	37.8075	19.6878	0
1027	hsa-miR-495	0	0	0	0	0	0	0	0	0	0	0	0	0	0	0	0	0	0	0	0	256.794	122.117	0	252.382	214.781	175.666	767.018	218.041	206.282	210.772	161.806	225.759	255.927	279.016	0	0	0	0	101.617	52.8113	69.5547	86.6176	131.886	17.4826	98.7386	98.2994	78.751	80.2048
1028	hsa-miR-496	0	0	0	0	0	0	0	0	0	0	0	0	0	0	0	0	0	0	0	0	0	0	0	0	0	0	0	0	0	0	1.55582	0	1.95963	2.23436	0	0	0	0	0	0	0	0	0	0	0	0	0	0
1029	hsa-miR-497	0	0	0	0	0	0	0	0	0	0	1.86536	0	0	4.81507	3.9132	0	4.55185	2.26854	7.3609	5.54575	0	6.70972	0	0	0	15.0571	0	0	5.89378	3.26779	8.09028	11.3655	6.53209	16.4784	0	0	0	2.01033	180.652	140.83	150.702	76.9934	63.3055	80.4199	102.265	90.7379	127.97	20.0512
1030	hsa-miR-498	0	0	0	0	0	0	0	0	0	0	0	0	0	0	0	0	0	0	0	0	0	0	0	0	0	0	0	0	0	0	0	0	0	0	0	0	0	0	0	70.4151	0	0	0	0	31.7374	22.6845	0	40.1024
1031	hsa-miR-4999	0	0	0	0	0	0	0	0	0	0	0	0	0	0	0	0	0	0	2.366	0	0	0	0	0	0	0	0	6.6073	3.92918	4.90168	0	3.09967	1.95963	1.95507	0	0	0	0	0	0	0	0	0	0	0	37.8075	0	0
1032	hsa-miR-499a	0	0	0	0	0	2.83267	0	0	0	0	3.73072	2.11228	1.40127	2.40754	1.9566	4.36771	4.55185	1.51236	2.89178	3.43308	31.8047	28.1808	0	28.8987	15.0723	35.1332	36.095	47.9029	32.4158	10.6203	4.97864	4.1329	6.40145	3.35154	0	0	0	0	3748.53	6777.45	4428.32	3358.84	4083.2	769.233	3579.27	2669.21	2805.5	4063.71
1033	hsa-miR-499b	0	0	0	0	0	0	0	0	0	0	0	0	0	0	0	0	0	0	0	0	0	0	0	0	0	0	0	0	0	0	0	0	0	0	0	0	0	0	0	0	0	0	0	0	0	0	0	0
1034	hsa-miR-5000	0	0	0	1.59518	0	0	0	0	0	0	0	0	1.05095	0	0	0	0	0	0.788668	1.5845	0	0	0	0	0	0	0	0	0	1.63389	0	0	1.30642	0	0	0	0	0	101.617	0	0	0	0	0	0	0	0	0
1035	hsa-miR-5001	17.9601	0	0	0	0	25.4941	0	0	0	0	13.0575	8.44913	0	0	3.9132	8.00747	0	0	11.3042	7.9225	0	0	0	0	0	0	0	0	0	0	0	0	0	0	0	0	0	0	0	0	0	0	0	0	0	0	0	0
1036	hsa-miR-5002	0	0	0	0	0	0	0	0	0	0	0	0	0	0	0	0	0	0	0	0	0	0	0	0	0	0	0	0	0	0	0	0	0	1.39648	0	0	0	0	0	0	0	0	0	0	0	0	0	0
1037	hsa-miR-5003	0	0	0	0	0	0	0	0	0	0	0	0	0	0	0	0	0	0	0	0	0	0	0	0	0	0	0	0	0	0	0	0	0	0	0	0	0	0	0	0	0	0	0	0	0	0	0	0
1038	hsa-miR-5004	0	0	0	0	0	0	0	0	0	0	0	0	0	0	0	0	0	0	0	0	0	0	0	0	0	0	0	0	0	0	0	0	0	0	0	0	0	0	0	0	0	0	0	0	0	0	0	0
1039	hsa-miR-5006	0	0	0	0	0	0	0	0	0	0	0	0	0	0	0	0	0	0	0	0	0	0	0	0	0	0	0	0	0	0	0	0	0	0	0	0	0	0	0	0	0	0	0	0	0	0	0	0
1040	hsa-miR-5007	0	0	0	0	0	0	0	0	0	0	0	0	0	0	0	0	0	0	0	0	0	0	0	0	0	0	0	0	0	0	0	0	0	0	0	0	0	0	0	0	0	0	0	0	0	0	0	0
1041	hsa-miR-5008	0	0	0	0	0	0	0	0	0	0	0	0	0	0	0	0	0	0	0	0	0	0	0	0	0	0	0	0	0	0	0	0	0	0	0	0	0	0	0	0	0	0	0	0	0	0	0	0
1042	hsa-miR-5009	0	0	0	0	0	2.83267	0	0	0	0	0	0	2.80254	1.80565	3.52188	0	0	3.02473	2.10311	1.84858	0	0	0	0	0	0	0	0	0	0	0	0	0	0	0	0	0	0	0	0	0	0	0	0	0	0	0	0
1043	hsa-miR-500a	3170.96	3134.17	4083.59	2940.71	3226.13	3068.73	3603.02	3258.7	3631.93	2561.3	349.941	1680.32	1662.95	1733.43	1807.12	1034.42	2385.17	2309.38	817.848	812.32	277.997	288.518	338.691	262.015	293.91	311.179	286.504	313.847	355.591	251.62	49.164	84.2077	68.587	63.4	382.453	342.95	438.876	241.24	632.283	686.547	660.77	452.336	669.983	440.561	747.592	657.85	1038.53	648.322
1044	hsa-miR-500b	11.9734	20.9854	10.5451	15.1542	4.28722	21.7172	6.43971	3.83376	14.5277	20.6003	8.58065	18.6585	12.2611	11.4358	21.9139	14.559	28.0697	20.4169	13.9331	13.2042	20.0252	5.36777	0	0	0	0	42.8628	9.91095	18.6636	21.2406	9.33494	5.16612	10.4513	11.1718	0	3.19023	7.43857	5.02583	0	0	0	0	31.6527	24.4756	24.6847	0	54.1413	0
1045	hsa-miR-501	609.647	592.839	985.967	517.635	658.088	547.65	985.276	684.326	857.135	824.012	139.902	349.231	349.616	337.055	374.885	254.055	384.631	395.483	180.868	188.82	83.6347	81.8585	49.8075	55.8709	82.8978	62.7378	65.4221	89.1986	73.6722	58.8202	11.2019	12.3987	11.2352	12.289	31.0097	30.3072	44.6314	20.1033	1016.17	844.981	962.174	558.202	886.277	412.589	863.963	824.203	1023.76	929.039
1046	hsa-miR-5010	32.9269	22.0347	36.9079	39.0818	23.5797	27.3825	32.1985	63.257	47.215	34.3338	16.0421	46.8222	52.8979	41.53	30.1317	29.1181	57.6568	39.3214	11.83	13.7323	0	73.8069	0	0	0	0	0	0	0	80.8778	17.4252	0	17.3754	0	0	0	0	0	0	0	0	0	0	0	0	0	0	0
1047	hsa-miR-5011	0	0	0	0	0	0	0	0	0	0	0	0	0	0	0	0	0	0	0	0	0	0	0	0	0	0	0	0	0	0	0	0	0	0	0	0	0	0	0	0	0	0	0	0	0	0	0	0
1048	hsa-miR-502	3170.96	3134.17	4083.59	2940.71	3226.13	3068.73	3603.02	3258.7	3631.93	2561.3	349.941	1680.32	1662.95	1733.43	1807.12	1034.42	2385.17	2309.38	817.848	812.32	277.997	288.518	338.691	262.015	293.91	311.179	286.504	313.847	355.591	251.62	49.164	84.2077	68.587	63.4	382.453	342.95	438.876	241.24	632.283	686.547	660.77	452.336	669.983	440.561	747.592	657.85	1038.53	648.322
1049	hsa-miR-503	26.9402	16.7883	21.0902	16.7493	4.28722	11.3307	12.8794	11.5013	0	0	5.96914	3.87252	3.50317	0	13.3049	4.36771	15.1728	17.3922	2.366	3.43308	36.5166	56.3616	0	30.8253	0	42.6617	0	44.5993	66.7961	53.9185	80.9028	106.939	126.723	137.413	0	0	0	0	0	0	0	0	84.4073	0	67.0012	0	54.1413	53.4699
1050	hsa-miR-504	0	0	0	0	0	0	6.43971	11.5013	0	0	2.23843	2.11228	5.95539	6.62073	4.69584	13.1031	7.58642	12.0989	3.15467	1.32042	10.6016	12.0775	0	0	0	0	0	4.95548	4.91148	18.7898	0	0	0	0	0	3.19023	0	2.01033	0	0	0	38.4967	58.03	31.4686	38.7902	0	44.2974	0
1051	hsa-miR-5047	0	0	0	0	0	0	0	0	0	0	0	0	0	0	0	0	0	0	0	0	0	0	0	0	0	0	0	0	0	0	0	0	0	0	0	0	0	0	0	0	0	0	0	0	0	0	0	0
1052	hsa-miR-505	81.8184	77.6461	89.6334	74.9733	94.3188	78.3706	38.6383	118.847	98.062	96.1347	32.4572	59.1439	54.6494	108.339	127.57	162.333	224.558	237.441	78.341	79.7532	84.8126	95.278	84.6727	75.1367	48.9851	107.909	78.9578	120.583	94.3004	90.6812	80.5917	67.1595	88.7058	89.6538	31.0097	7.97558	16.3649	19.0982	124.198	140.83	104.332	115.49	121.336	55.9443	91.6859	52.9305	123.048	0
1053	hsa-miR-506	0	0	0	0	0	0	0	0	0	0	0	0	0	0	0	0	0	0	0	0	0	0	0	0	0	0	0	0	0	0	0	0	0	0	0	0	0	0	1411.34	933	602.808	529.33	443.138	444.057	1117.86	567.112	1978.62	1296.64
1054	hsa-miR-507	0	0	0	0	0	0	0	0	0	0	0	0	0	0	0	0	0	0	0	0	0	0	0	0	0	0	0	0	0	0	0	0	0	0	0	0	0	0	0	0	0	0	0	0	0	0	68.9071	0
1055	hsa-miR-508	0	0	0	0	0	0	0	0	0	0	0	0	0	0	0	0	0	0	0	0	0	6.70972	0	0	0	0	0	0	3.92918	4.90168	0	0	0	0	0	0	0	0	440.34	281.66	428.921	481.209	279.599	332.169	617.116	378.075	846.573	534.699
1056	hsa-miR-5087	0	0	0	0	0	0	0	0	0	0	0	0	0	0	0	0	0	0	0	0	0	0	0	0	0	0	0	0	0	0	0	0	0	0	0	0	0	0	0	0	0	0	0	0	0	0	0	0
1057	hsa-miR-5088	0	0	0	0	0	0	0	0	0	0	0	0	0	0	0	0	0	0	0	0	0	0	0	0	0	0	0	0	0	0	0	0	0	0	0	0	0	0	0	0	0	0	0	0	0	0	0	0
1058	hsa-miR-5089	0	0	0	0	0	0	0	0	0	0	0	0	0	0	0	0	0	0	0	0	0	0	0	0	0	0	0	0	0	0	0	0	0	0	0	0	0	0	0	0	0	0	0	0	0	0	0	0
1059	hsa-miR-509	0	0	0	0	0	0	0	0	0	0	0	0	0	0	0	0	0	0	0	0	0	20.1291	0	0	0	0	0	6.6073	25.5397	23.6915	0	0	0	0	0	0	0	3.0155	666.155	457.698	405.736	404.215	311.252	213.287	1086.12	725.903	846.573	568.117
1060	hsa-miR-5090	0	0	0	0	0	0	0	0	0	0	0	0	0	0	0	0	0	0	0	0	0	0	0	0	0	0	0	0	0	0	0	0	0	0	0	0	0	0	0	0	0	0	0	0	0	0	0	0
1061	hsa-miR-5091	0	0	0	0	0	0	0	0	0	0	0	1.05614	1.40127	0	0	0	0	0	0	0	0	0	0	0	0	0	18.0475	4.95548	10.8053	4.08474	0	0	0	0	0	0	0	0	0	0	0	0	0	0	0	0	0	0
1062	hsa-miR-5092	0	0	0	0	0	0	0	0	0	0	0	0	0	0	0	0	0	0	0	0	0	0	0	0	0	0	0	0	0	0	0	0	0	0	0	0	0	0	0	0	0	0	0	0	49.3693	0	0	0
1063	hsa-miR-5093	0	0	0	0	0	0	0	0	0	0	0	0	0	0	0	0	0	0	0	0	0	0	0	0	0	0	0	0	0	0	0	0	0	0	0	0	0	0	0	0	0	0	0	0	0	0	0	0
1064	hsa-miR-5094	0	0	0	0	0	0	0	0	0	0	0	2.11228	0	0	0	0	0	0	0	1.5845	0	0	0	3.85316	0	0	0	0	0	0	0	0	0.914493	0	0	0	0	0	0	0	0	0	0	0	28.211	22.6845	0	0
1065	hsa-miR-510	0	0	0	0	0	0	0	0	0	0	0	0	0	0	0	0	0	0	0	0	0	0	0	0	0	0	0	0	0	0	0	0	0	0	0	0	0	0	124.198	35.2075	0	0	26.3773	27.9721	59.9484	15.123	132.892	100.256
1066	hsa-miR-5100	0	0	0	0	0	0	0	0	0	0	0	0	0	0	0	3.63976	0	0	0	0	0	13.4194	0	0	0	0	0	0	10.8053	0	4.66747	8.7824	6.79338	6.98238	0	0	0	0	0	0	0	0	10.5509	0	28.211	0	19.6878	0
1067	hsa-miR-511	1675.28	1719.76	1600.22	1540.14	1241.15	1724.15	1481.13	1096.46	1699.74	1517.55	321.588	431.962	407.419	432.755	345.536	524.125	568.223	567.136	319.673	336.442	0	0	0	0	0	0	0	0	0	0	0	0	0	0	0	0	0	0	0	0	0	0	58.03	0	0	0	34.4536	26.7349
1068	hsa-miR-512	0	0	0	0	0	0	0	0	0	0	0	0	0	0	0	0	0	0	0	0.528167	0	0	0	0	0	0	0	0	0	0	0	0	0	0	0	0	0	0	169.361	0	69.5547	76.9934	84.4073	62.9373	116.371	189.037	127.97	86.8885
1069	hsa-miR-513a	0	0	0	0	0	0	0	0	0	0	0	0	0	0	0	0	0	0	0	0	0	0	0	0	0	0	0	0	0	0	0	0	0	0	0	0	0	0	45.163	123.226	92.7396	192.484	100.234	20.9791	134.002	151.23	216.565	147.042
1070	hsa-miR-513b	0	0	0	0	0	0	0	0	0	0	0	0	0	0	0	0	0	0	0	0	0	0	0	0	0	0	0	0	0	0	0	0	0	0	0	0	0	0	56.4538	0	0	19.2484	47.4791	10.4895	35.2638	0	29.5316	40.1024
1071	hsa-miR-513c	0	0	0	0	0	0	0	0	0	0	0	0	0	0	0	0	0	0	0	0	0	0	0	0	0	0	0	0	0	0	0	0	0	0	0	0	0	0	90.3261	123.226	92.7396	192.484	100.234	20.9791	134.002	151.23	216.565	147.042
1072	hsa-miR-514a	0	0	0	0	0	0	0	0	0	0	0	0	0	0	0	0	0	0	0	0	5.88977	37.5744	0	9.63291	48.9851	12.5476	81.2137	18.1701	29.4689	55.5524	0	0	2.4822	0	0	0	0	0	1151.66	880.189	985.359	692.941	474.791	416.085	1368.24	657.85	3996.61	1764.51
1073	hsa-miR-514b	0	0	0	0	0	0	0	0	0	0	0	0	0	0	0	0	0	0	0	0	0	0	0	0	0	0	0	0	0	0	0	0	0	0	0	0	0	0	0	105.623	0	0	0	0	0	0	0	0
1074	hsa-miR-515	0	0	0	0	0	0	0	0	0	0	0	0	0	0	0	0	0	0	0	0	0	0	0	0	0	0	0	0	0	0	0	0	0	0	0	0	0	0	1027.46	2130.06	846.249	827.679	881.001	262.239	1086.12	1572.79	821.964	1223.12
1075	hsa-miR-516a	0	0	0	0	0	0	0	0	0	0	0	0	0	0	0	0	0	0	0	0	0	0	0	0	0	0	0	0	0	0	0	0	0.914493	0	0	0	0	0	3003.34	3696.79	3257.48	2531.16	3650.62	853.15	3004.47	4302.49	2515.11	3950.09
1076	hsa-miR-516b	0	0	0	0	0	0	0	0	0	0	0	0	0	0	0	0	0	0	0	0	0	0	0	0	0	0	0	0	0	0	0	0	0	0	0	0	0	0	632.283	580.925	834.657	577.451	844.073	146.854	528.957	914.941	723.525	661.69
1077	hsa-miR-517	0	0	0	0	0	0	0	0	0	0	0	0	0	0	0	0	0	0	0	0	0	0	0	0	0	0	0	0	0	0	0	0	0	0	0	0	0	0	79.0353	52.8113	81.1472	0	105.509	17.4826	63.4748	136.107	78.751	53.4699
1078	hsa-miR-517a	0	0	0	0	0	0	0	0	0	0	0	0	0	0	0	0	0	0	0	0	0	0	0	0	0	0	0	0	0	0	0	0	0	0	0	0	0	0	654.864	1320.28	985.359	558.202	701.636	153.847	486.64	793.957	457.74	648.322
1079	hsa-miR-517b	0	0	0	0	0	0	0	0	0	0	0	0	0	0	0	0	0	0	0	0	0	0	0	0	0	0	0	0	0	0	0	0	0	0	0	0	0	0	654.864	1320.28	985.359	558.202	701.636	153.847	486.64	793.957	457.74	648.322
1080	hsa-miR-517c	0	0	0	0	0	0	0	0	0	0	0	0	0	0	0	0	0	0	0	0	0	0	0	0	0	0	0	0	0	0	0	0	0	0	0	0	0	0	169.361	211.245	127.517	125.114	142.437	17.4826	137.529	211.722	63.9852	120.307
1081	hsa-miR-5186	0	0	0	0	0	0	0	0	0	0	0	0	0	0	0	0	0	0	0	0	0	0	0	0	0	0	0	0	0	0	0	0	0	0	0	0	0	0	0	0	0	0	0	0	0	0	0	0
1082	hsa-miR-5187	2.99335	20.9854	0	0	0	19.8287	0	0	0	0	0	0	0	0	0	0	0	0	0	0	0	0	0	0	0	0	0	0	0	0	0	0	0	0	0	0	0	0	0	0	0	0	0	0	0	0	0	0
1083	hsa-miR-5188	0	2.09854	0	0	0	0	0	0	0	0	0	1.76023	0	0	0	0	0	0	0	0	0	0	0	0	0	0	0	0	0	3.26779	0	0	0	0	0	0	0	0	0	0	0	0	0	0	0	0	0	0
1084	hsa-miR-5189	0	0	0	0	0	0	0	0	0	0	0	0	0	0	0	0	0	0	0	0	0	6.70972	0	0	0	0	0	0	0	0	0	0	0	0	0	0	0	0	0	0	0	0	0	0	0	0	0	0
1085	hsa-miR-518a	0	0	0	0	0	0	0	0	0	0	0	0	0	0	0	0	0	0	0	0	0	0	0	0	0	0	0	0	0	0	0	0	0	0	0	0	0	0	0	0	57.9623	19.2484	58.03	13.9861	49.3693	37.8075	59.0633	13.3675
1086	hsa-miR-518b	0	0	0	0	0	0	0	0	0	0	0	0	0	0	0	0	0	0	0	0	0	0	0	0	0	0	0	0	0	0	0	0	0	0	0	0	0	0	0	0	0	0	15.8264	13.9861	21.1583	0	0	0
1087	hsa-miR-518c	0	0	0	0	0	0	0	0	0	0	0	0	0	0	0	0	0	0	0	0	0	0	0	0	0	0	0	0	0	0	0	0	0	0	0	0	0	0	90.3261	0	0	67.3692	63.3055	6.99303	38.7902	37.8075	0	0
1088	hsa-miR-518d	0	0	0	0	0	0	0	0	0	0	0	0	0	0	0	0	0	0	0	0	0	0	0	0	0	0	0	0	0	0	0	0	0	0	0	0	0	0	146.78	228.849	92.7396	163.611	247.947	41.9582	222.162	287.337	162.424	227.247
1089	hsa-miR-518e	0	0	0	0	0	0	0	0	0	0	0	0	0	0	0	0	0	0	0	0	0	0	0	0	0	0	0	0	0	0	0	0	0	0	0	0	0	0	79.0353	299.264	150.702	163.611	395.659	94.4059	282.11	302.46	177.19	187.145
1090	hsa-miR-518f	0	0	0	0	0	0	0	0	0	0	0	0	0	0	0	0	0	0	0	0	0	0	0	0	0	0	0	0	0	0	0	0	0	0	0	0	0	0	146.78	228.849	92.7396	163.611	247.947	41.9582	222.162	287.337	162.424	227.247
1091	hsa-miR-5190	0	0	0	0	0	0	0	0	0	0	0	0	0	0	0	0	0	0	0	0	0	0	0	0	0	0	0	0	0	0	0	0	0	0	0	0	0	0	0	0	0	0	0	0	0	0	0	0
1092	hsa-miR-5191	0	0	0	0	0	0	0	0	0	0	0	0	0	0	0	0	0	0	0	0	0	0	0	0	0	0	0	0	0	0	0	0	0	0	0	0	0	0	0	0	0	0	0	0	0	0	0	0
1093	hsa-miR-5192	0	0	0	0	0	0	0	0	0	0	0	0	0	0	0	0	0	0	0	0	0	0	0	0	0	0	0	0	0	0	0	0	0	0	0	0	0	0	0	0	0	0	0	0	0	0	0	0
1094	hsa-miR-5193	0	0	0	0	0	0	0	0	0	0	0	0	0	0	0	0	0	0	0	0	10.6016	0	0	9.63291	7.53616	7.52853	11.2797	0	9.82296	10.6203	0	0	0	0	0	0	0	0	0	0	0	0	0	0	0	0	0	0
1095	hsa-miR-5194	0	0	0	0	0	0	0	0	0	0	0	0	0	0	0	0	0	0	0	0	0	0	0	0	0	0	0	0	0	0	0	0	0	0	0	0	0	0	0	0	0	0	0	0	0	0	0	0
1096	hsa-miR-5195	0	0	0	0	0	0	0	0	0	0	0	0	0	0	0	0	0	0	0	0	0	0	0	0	0	0	0	0	0	0	0	0	0	0	0	0	0	0	0	0	0	0	0	0	0	0	0	0
1097	hsa-miR-5196	0	0	0	0	0	0	0	0	0	0	0	0	0	0	0	0	0	0	0	0	0	0	0	0	0	0	0	0	0	0	0	0	0	0	0	0	0	0	0	0	0	0	0	0	0	0	0	0
1098	hsa-miR-5197	0	0	0	0	0	0	0	0	0	0	0	0	0	0	0	0	0	0	0	0	0	0	0	0	0	0	0	0	0	0	0	0	0	0	0	0	0	0	0	0	0	0	0	0	0	0	0	0
1099	hsa-miR-519a	0	0	0	0	0	0	0	0	0	0	0	0	0	0	0	0	0	0	0	0	0	0	0	0	0	0	0	0	0	0	0	0	0	0	0	0	0	0	79.0353	316.868	127.517	163.611	395.659	94.4059	282.11	302.46	177.19	187.145
1100	hsa-miR-519b	0	0	0	0	0	0	0	0	0	0	0	0	0	0	0	0	0	0	0	0	0	0	0	0	0	0	0	0	0	0	0	0	0	0	0	0	0	0	79.0353	316.868	127.517	163.611	395.659	94.4059	282.11	302.46	177.19	187.145
1101	hsa-miR-519c	0	0	0	0	0	0	0	0	0	0	0	0	0	0	0	0	0	0	0	0	0	0	0	0	0	0	0	0	0	0	0	0	0	0	0	0	0	0	79.0353	299.264	127.517	163.611	395.659	94.4059	282.11	302.46	177.19	187.145
1102	hsa-miR-519d	0	0	0	0	0	0	0	0	0	0	0	0	0	0	0	0	0	0	0	0	0	0	0	0	0	0	0	0	0	0	0	0	0	0	0	0	0	0	158.071	140.83	173.887	86.6176	147.713	13.9861	84.6331	204.16	98.4388	133.675
1103	hsa-miR-519e	0	0	0	0	0	0	0	0	0	0	0	0	0	0	0	0	0	0	0	0	0	0	0	0	0	0	0	0	0	0	0	0	0	0	0	0	0	0	0	0	0	0	0	0	0	30.246	14.7658	0
1104	hsa-miR-520a	0	0	0	0	0	0	0	0	0	0	0	0	0	0	0	0	0	0	0	0	0	0	0	0	0	0	0	0	0	0	0	0	0	0	0	0	0	0	677.446	968.208	730.325	481.209	960.133	97.9024	532.483	839.326	762.9	661.69
1105	hsa-miR-520b	0	0	0	0	0	0	0	0	0	0	0	0	0	0	0	0	0	0	0	0	0	0	0	0	0	0	0	0	0	0	0	0	0	0	0	0	0	0	79.0353	176.038	69.5547	57.7451	68.581	38.4617	95.2122	75.6149	73.8291	100.256
1106	hsa-miR-520c	0	0	0	0	0	0	0	0	0	0	0	0	0	0	0	0	0	0	0	0	0	0	0	0	0	0	0	0	0	0	0	0	0	0	0	0	0	0	146.78	228.849	92.7396	163.611	247.947	41.9582	222.162	287.337	162.424	227.247
1107	hsa-miR-520d	0	0	0	0	0	0	0	0	0	0	0	0	0	0	0	0	0	0	0	0	0	0	0	0	0	0	0	0	0	0	0	0	0	0	0	0	0	0	56.4538	0	0	0	36.9282	0	21.1583	22.6845	59.0633	20.0512
1108	hsa-miR-520e	0	0	0	0	0	0	0	0	0	0	0	0	0	0	0	0	0	0	0	0	0	0	0	0	0	0	0	0	0	0	0	0	0	0	0	0	0	0	0	0	0	0	0	0	0	0	44.2974	0
1109	hsa-miR-520f	0	0	0	0	0	0	0	0	0	0	0	0	0	0	0	0	0	0	0	0	0	0	0	0	0	0	0	0	0	0	0	0	0	0	0	0	0	0	79.0353	176.038	69.5547	57.7451	0	38.4617	95.2122	75.6149	73.8291	100.256
1110	hsa-miR-520g	0	0	0	0	0	0	0	0	0	0	0	0	0	0	0	0	0	0	0	0	0	0	0	0	0	0	0	0	0	0	0	0	0	0	0	0	0	0	101.617	176.038	0	57.7451	79.1319	6.99303	38.7902	120.984	63.9852	26.7349
1111	hsa-miR-520h	0	0	0	0	0	0	0	0	0	0	0	0	0	0	0	0	0	0	0	0	0	0	0	0	0	0	0	0	0	0	0	0	0	0	0	0	0	0	101.617	176.038	0	48.1209	42.2037	6.99303	17.6319	120.984	63.9852	26.7349
1112	hsa-miR-521	0	0	0	0	0	0	0	0	0	0	0	0	0	0	0	0	0	0	0	0	0	0	0	0	0	0	0	0	0	0	0	0	0	0	0	0	0	0	0	0	0	0	142.437	10.4895	56.4221	105.861	0	20.0512
1113	hsa-miR-522	0	0	0	0	0	0	0	0	0	0	0	0	0	0	0	0	0	0	0	0	0	0	0	0	0	0	0	0	0	0	0	0	0	0	0	0	0	0	304.851	299.264	243.442	394.591	395.659	94.4059	282.11	340.267	206.721	314.135
1114	hsa-miR-523	0	0	0	0	0	0	0	0	0	0	0	0	0	0	0	0	0	0	0	0	0	0	0	0	0	0	0	0	0	0	0	0	0	0	0	0	0	0	79.0353	299.264	127.517	163.611	395.659	94.4059	282.11	302.46	177.19	187.145
1115	hsa-miR-524	0	0	0	0	0	0	0	0	0	0	0	0	0	0	0	0	0	0	0	0	0	0	0	0	0	0	0	0	0	0	0	0	0	0	0	0	0	0	158.071	404.887	139.109	182.859	205.743	31.4686	190.424	241.968	162.424	126.991
1116	hsa-miR-525	0	0	0	0	0	0	0	0	0	0	0	0	0	0	0	0	0	0	0	0	0	0	0	0	0	0	0	0	0	0	0	0	0	0	0	0	0	0	56.4538	0	115.925	153.987	68.581	13.9861	84.6331	189.037	127.97	73.5211
1117	hsa-miR-526a	0	0	0	0	0	0	0	0	0	0	0	0	0	0	0	0	0	0	0	0	0	0	0	0	0	0	0	0	0	0	0	0	0	0	0	0	0	0	146.78	228.849	92.7396	163.611	247.947	41.9582	222.162	287.337	162.424	227.247
1118	hsa-miR-526b	0	0	0	0	0	0	0	0	0	0	0	0	0	0	0	0	0	0	0	0	0	0	0	0	0	0	0	0	0	0	0	0	0	0	0	0	0	0	101.617	176.038	127.517	76.9934	94.9582	38.4617	95.2122	83.1764	88.5949	100.256
1119	hsa-miR-527	0	0	0	0	0	0	0	0	0	0	0	0	0	0	0	0	0	0	0	0	0	0	0	0	0	0	0	0	0	0	0	0	0	0	0	0	0	0	0	0	0	19.2484	21.1018	0	10.5791	0	0	13.3675
1120	hsa-miR-532	2032.49	2283.22	1803.21	2053.79	2990.33	2287.86	2022.07	2248.5	1746.96	3007.64	2843.55	2159.1	2160.05	2527.31	2966.99	3114.91	3111.19	3144.96	2145.44	2140.92	1408.83	1238.61	1210.32	1219.53	1043.76	988.747	1161.81	1266.95	1110.98	1069.38	1440.69	1447.03	1485.79	1396.48	468.591	668.353	644.18	313.612	406.467	211.245	498.476	250.229	369.282	251.749	292.689	340.267	300.238	274.033
1121	hsa-miR-539	0	0	0	0	0	0	0	0	0	0	0	0	0	0	0	0	0	0	0	0	47.1181	22.813	0	28.8987	0	62.7378	20.3034	24.7774	32.4158	10.6203	25.5155	12.3987	22.7317	15.3612	0	0	4.46314	0	112.908	0	92.7396	0	0	13.9861	42.3165	0	44.2974	0
1122	hsa-miR-541	0	0	0	0	0	0	0	0	0	0	0	0	0	0	0	0	0	0	0	0	0	0	0	0	0	0	0	0	0	0	0	0	0	1.95507	0	0	0	0	0	0	0	0	0	0	0	0	0	0
1123	hsa-miR-542	15.9646	13.6405	0	22.3325	8.57444	22.6614	9.65956	0	0	0	10.446	21.4749	17.1655	16.8528	10.957	9.46338	12.8969	12.0989	31.5467	26.9365	63.6095	83.2005	59.769	55.8709	33.9127	70.2663	74.4459	66.073	125.734	139.698	99.2615	160.15	134.822	160.036	0	0	0	0	0	0	0	0	26.3773	0	17.6319	0	24.6097	0
1124	hsa-miR-543	0	0	0	0	0	0	0	0	0	0	0	0	0	0	0	0	0	0	0	0	124.863	111.381	19.923	223.483	169.564	198.251	20.3034	140.405	131.628	28.5932	388.022	144.651	326.213	158.919	0	0	0	0	45.163	88.0189	46.3698	38.4967	52.7546	10.4895	42.3165	68.0534	39.3755	26.7349
1125	hsa-miR-544a	0	0	0	0	0	0	0	0	0	0	0	0	0	0	0	0	0	0	0	0	0	0	0	0	0	0	0	0	0	0	0	0	0	0	0	0	0	0	0	0	0	0	0	0	0	0	0	0
1126	hsa-miR-544b	0	0	0	0	0	0	0	0	0	0	0	0	0	0	0	0	0	0	0	0	0	0	0	0	0	0	0	0	0	0	0	0	0	0	0	0	0	0	0	0	0	0	0	0	0	0	0	0
1127	hsa-miR-545	0	0	0	0	0	0	0	0	0	0	7.8345	5.9848	8.05729	3.00942	3.13056	0	4.55185	1.51236	8.41245	9.507	0	0	0	0	0	0	0	0	0	0	0	0	2.09027	0	0	0	0	0	0	0	0	0	0	0	0	0	0	0
1128	hsa-miR-548a	0	0	0	1.59518	0	0	0	0	0	0	1.11921	4.22456	2.80254	0	0	2.91181	3.03457	3.78091	7.09801	5.54575	5.88977	0	0	0	11.3042	0	0	0	5.89378	6.53558	0	0	0	0	0	0	0	0	90.3261	176.038	197.072	105.866	110.785	10.4895	88.1595	60.492	88.5949	93.5723
1129	hsa-miR-548aa	0	0	0	0	0	0	0	0	0	0	0	0	0.700634	0	1.17396	0	0	0	0	0	0	0	0	0	0	0	0	0	0	0	0	0	0.261284	0	0	0	0	0	0	0	57.9623	0	0	0	0	0	0	0
1130	hsa-miR-548ab	0	0	0	0	0	0	0	0	0	0	1.11921	4.57661	4.55412	4.81507	5.47848	0	7.58642	3.02473	2.89178	4.22533	5.88977	9.3936	0	0	0	0	0	0	8.84066	4.90168	3.42281	2.58306	2.87412	3.07225	0	0	0	0	79.0353	0	0	0	36.9282	0	21.1583	75.6149	59.0633	33.4187
1131	hsa-miR-548ac	0	0	0	0	0	0	0	0	0	0	2.23843	0	0.700634	0	3.9132	5.82362	0	0	0.788668	0.79225	0	0	0	0	0	0	0	0	0	0	0	0	0	0	0	0	0	0	0	0	0	0	0	0	0	0	0	0
1132	hsa-miR-548ad	1.99557	3.14782	0	0	0	1.88845	0	0	0	0	18.6536	23.9392	31.5285	9.63015	16.4354	10.1913	15.9315	20.4169	20.5054	17.4295	16.4913	4.02583	0	3.85316	0	0	0	4.95548	3.92918	6.53558	0	0	2.09027	0.558591	0	0	2.97543	0	508.084	1285.08	730.325	596.699	1139.5	178.322	976.807	967.871	605.398	828.783
1133	hsa-miR-548ae	1.99557	3.14782	0	0	0	1.88845	0	0	0	0	18.6536	23.9392	31.5285	9.63015	16.4354	10.1913	15.9315	20.4169	20.5054	17.4295	16.4913	4.02583	19.923	3.85316	0	7.52853	24.8153	4.95548	3.92918	6.53558	0	1.03322	2.09027	1.39648	0	0	2.97543	0	508.084	1285.08	730.325	596.699	1139.5	178.322	976.807	967.871	605.398	828.783
1134	hsa-miR-548ag	0	6.29563	0	0	6.43083	5.66535	0	5.75064	0	0	0	0	1.40127	0	1.17396	0	2.27593	0	0.788668	0	0	0	0	0	0	0	0	0	0	0	0	0	0	0	0	0	0	0	0	0	0	0	0	0	35.2638	0	0	0
1135	hsa-miR-548ah	0	0	0	0	0	0	0	0	0	0	0	0	1.40127	0	0	0	0	0	0	0	3.53386	0	0	0	18.8404	0	0	9.91095	0	8.98642	1.24466	0	2.22091	1.11718	0	0	0	0	0	0	0	38.4967	0	0	0	0	0	0
1136	hsa-miR-548ai	0	0	0	0	0	0	0	5.75064	0	0	0	0.704094	1.75158	0	0	3.63976	1.51728	0	3.94334	1.84858	0	0	0	0	0	0	0	0	0	0	0	0	0	0	0	0	0	0	0	0	0	0	15.8264	0	0	0	0	0
1137	hsa-miR-548aj	0	0	0	0	0	0	0	0	0	0	1.11921	1.40819	2.45222	0	0.78264	0	0	0	1.57734	2.64083	4.71181	0	19.923	0	0	7.52853	24.8153	0	0	4.08474	0	1.03322	0	1.39648	0	0	0	0	0	0	34.7774	28.8725	26.3773	13.9861	31.7374	0	0	0
1138	hsa-miR-548ak	0	3.14782	0	4.78553	0	0	9.65956	0	0	13.7335	0	3.16842	3.50317	0	3.13056	8.00747	6.82778	7.56181	3.15467	1.32042	0	0	0	0	0	0	0	0	3.92918	0	0	0	0.391926	0	0	0	0	0	0	0	57.9623	0	0	0	7.05276	15.123	0	0
1139	hsa-miR-548al	0	0	0	2.39276	0	0	0	0	0	0	0	3.52047	3.15285	2.40754	0	0	0	0	4.20623	2.90492	0	0	0	0	0	0	0	0	0	0	2.48932	0	1.82899	0.837886	0	0	0	2.01033	0	0	0	0	0	0	0	0	0	0
1140	hsa-miR-548am	10.9756	9.44345	0	6.3807	4.28722	12.2749	0	9.5844	0	0	13.8036	21.8269	23.1209	28.2886	13.6962	14.559	12.8969	12.0989	30.2323	32.7463	3.53386	0	0	0	18.8404	0	0	9.91095	1.96459	8.98642	1.24466	0	2.22091	1.11718	0	0	0	0	0	0	0	0	0	0	24.6847	37.8075	0	0
1141	hsa-miR-548an	0	0	0	0	0	0	0	0	0	0	0	0	0	0	0	0	0	0	0	0	0	0	0	0	0	0	0	0	0	0	0	0	0	0	0	0	0	0	0	0	0	0	0	0	0	0	0	0
1142	hsa-miR-548ao	0	0	0	0	0	0	0	0	0	0	0	0	0	0	0	0	0	0	0	0	0	0	0	0	0	0	0	0	0	0	0	0	0	0	0	0	0	0	0	0	0	0	0	0	0	0	0	0
1143	hsa-miR-548ap	3.99114	11.542	0	9.57106	8.57444	2.83267	19.3191	3.83376	10.8958	0	7.08836	8.09708	13.312	9.02826	13.6962	24.7504	19.7247	12.8551	6.83512	6.60208	30.6268	29.5228	14.9422	28.8987	30.1447	0	4.51187	52.8584	27.5043	44.1152	3.11165	0	1.04513	1.39648	0	0	0	0	0	0	57.9623	0	0	0	0	0	0	0
1144	hsa-miR-548aq	0	0	0	0	0	0	0	0	0	0	0.746143	1.40819	2.45222	0	0.78264	0	0	0	0	2.64083	4.71181	0	19.923	0	0	7.52853	24.8153	0	0	4.08474	0	1.03322	0	1.39648	0	0	0	0	0	0	34.7774	28.8725	26.3773	13.9861	31.7374	0	0	0
1145	hsa-miR-548ar	0	0	0	0	0	0	0	0	0	0	1.11921	1.40819	2.1019	0	1.17396	0	0	0	1.84022	0.79225	3.53386	5.36777	0	0	0	0	0	4.95548	6.87607	3.26779	1.24466	0	0.653209	0	0	0	0	0	0	0	0	0	0	0	0	60.492	0	0
1146	hsa-miR-548as	0	0	0	0	0	0	0	0	0	0	0	0	0	0	0	0	0	0	0	0	0	0	0	0	0	0	0	0	0	0	0	0	0	0	0	0	0	0	0	0	0	0	0	0	0	0	0	0
1147	hsa-miR-548at	5.98671	6.29563	0	5.58312	0	3.7769	0	3.83376	0	0	6.71529	7.04094	9.80887	6.62073	8.60904	10.1913	8.34506	12.0989	5.78356	8.18658	0	0	0	0	0	0	0	0	0	0	0	0	0	0	0	0	0	0	0	0	0	0	0	0	0	0	0	0
1148	hsa-miR-548au	10.9756	9.44345	0	6.3807	4.28722	12.2749	0	9.5844	0	0	13.8036	21.8269	23.1209	28.2886	13.6962	14.559	12.8969	12.0989	30.2323	32.7463	0	0	0	0	0	0	0	0	1.96459	0	0	0	0	0	0	0	0	0	0	0	0	0	0	0	24.6847	37.8075	0	0
1149	hsa-miR-548av	131.708	115.42	50.0892	109.27	53.5902	111.419	25.7588	61.3402	21.7916	75.5344	142.513	338.317	335.954	210.659	228.14	178.348	223.041	204.169	157.471	155.281	56.5418	60.3874	0	46.238	30.1447	47.6807	22.5594	62.7694	39.2918	13.0712	14.0024	21.1811	18.0286	15.6405	37.9007	43.0681	43.1437	25.1292	237.106	316.868	394.143	250.229	174.09	31.4686	141.055	98.2994	246.097	180.461
1150	hsa-miR-548aw	0	0	0	0	0	0	0	0	0	0	0	0	0	0	0	0	0	0	0	0	0	0	0	0	0	0	0	0	0	0	0	0	0	0	0	0	0	0	0	0	0	0	0	0	0	0	0	0
1151	hsa-miR-548ax	0	0	0	0	0	0	0	0	0	0	0	3.16842	1.05095	1.80565	1.17396	0	0	1.51236	2.62889	2.11267	0	0	0	0	0	0	0	0	2.94689	0	0	0	0	0	0	0	0	0	0	0	0	0	0	0	0	0	0	0
1152	hsa-miR-548ay	1.99557	3.14782	0	3.98794	4.28722	1.88845	0	0	0	0	18.6536	23.9392	31.5285	9.63015	16.4354	10.1913	15.9315	20.4169	20.5054	17.4295	16.4913	10.7355	0	3.85316	0	0	0	4.95548	4.91148	6.53558	2.48932	0	2.09027	0.558591	0	0	2.97543	0	508.084	1285.08	730.325	596.699	1139.5	178.322	976.807	967.871	605.398	828.783
1153	hsa-miR-548az	0	0	0	0	0	0	0	0	0	0	0	0	0	0	0	0	0	0	0	0	0	0	0	5.77975	0	0	0	0	4.91148	0	0	0	0	0	0	0	0	0	0	0	104.332	0	21.1018	6.99303	0	0	0	0
1154	hsa-miR-548b	1.99557	3.14782	0	0	0	1.88845	0	0	0	0	18.6536	23.9392	31.5285	9.63015	16.4354	10.1913	15.9315	20.4169	20.5054	17.4295	16.4913	4.02583	0	3.85316	0	0	0	4.95548	3.92918	6.53558	0	0	2.09027	0.558591	0	0	2.97543	0	508.084	1285.08	730.325	596.699	1139.5	178.322	976.807	967.871	605.398	828.783
1155	hsa-miR-548ba	0	0	0	0	0	0	0	0	0	0	0	0	0	0	0	0	0	0	0	0	0	0	0	0	0	0	0	0	0	0	0	0	0.914493	0	0	0	0	0	0	0	0	0	84.4073	0	0	0	0	0
1156	hsa-miR-548bb	0	0	0	0	0	0	0	0	0	0	0	0	0	0	0	0	0	0	0	0	0	0	0	0	0	0	0	0	0	0	0	0	0	0	0	0	0	0	0	0	0	0	0	0	0	0	0	0
1157	hsa-miR-548bc	1.99557	3.14782	0	5.58312	0	1.88845	0	0	0	0	9.69986	10.9135	15.4139	3.00942	4.69584	3.63976	5.31049	4.53709	19.1909	16.3732	23.5591	20.1291	0	0	22.6085	37.6427	15.7916	28.081	14.7344	32.6779	7.46795	8.26579	8.62236	12.0097	0	0	0	0	0	0	0	0	94.9582	0	0	45.369	34.4536	0
1158	hsa-miR-548c	10.9756	9.44345	0	6.3807	4.28722	12.2749	0	9.5844	0	0	13.8036	21.8269	23.1209	28.2886	13.6962	14.559	12.8969	12.0989	30.2323	32.7463	0	0	0	0	0	0	0	0	1.96459	0	0	0	0	0	0	0	0	0	0	0	0	0	0	0	24.6847	37.8075	0	0
1159	hsa-miR-548d	1.99557	3.14782	0	0	0	1.88845	0	0	0	0	18.6536	23.9392	31.5285	9.63015	16.4354	10.1913	15.9315	20.4169	20.5054	17.4295	16.4913	4.02583	0	3.85316	0	0	0	4.95548	3.92918	6.53558	0	0	2.09027	0.558591	0	0	2.97543	0	508.084	1285.08	730.325	596.699	1139.5	178.322	976.807	967.871	605.398	828.783
1160	hsa-miR-548e	30.9313	38.8231	5.27255	36.6891	15.0053	48.1555	0	51.7558	32.6873	0	41.784	87.6597	90.0315	72.828	68.481	47.3169	46.2772	55.2012	73.8719	78.4328	53.0079	85.8844	29.8845	69.3569	45.217	82.8139	101.517	57.8139	55.0086	64.5388	3.42281	5.68273	7.31594	4.46873	17.2276	14.356	13.3894	6.031	0	0	104.332	76.9934	58.03	0	35.2638	83.1764	19.6878	53.4699
1161	hsa-miR-548f	0	0	0	0	0	0	0	0	0	0	0	0	0	0	0	0	0	0	3.15467	4.48942	0	0	0	0	0	0	0	0	0	0	4.66747	0	1.5677	4.18943	0	0	0	0	0	0	0	0	0	0	0	45.369	0	0
1162	hsa-miR-548g	0	0	0	0	0	0	0	0	0	0	1.11921	0	0	0	0	0	0	0	3.15467	4.48942	0	0	0	0	0	0	0	0	0	0	4.66747	0	1.5677	4.18943	0	0	0	0	0	0	34.7774	0	0	0	0	45.369	0	0
1163	hsa-miR-548h	0	0	0	0	0	0	0	0	0	0	0.746143	5.9848	4.55412	2.40754	0.78264	0	0	0	2.62889	1.32042	0	0	0	0	0	0	0	0	0	0	0	0	0.653209	0	0	0	0	0	0	0	34.7774	0	26.3773	0	84.6331	37.8075	34.4536	0
1164	hsa-miR-548i	0	0	0	0	0	0	0	0	0	0	0	1.05614	2.80254	0	0	0	0	0	1.57734	0	0	2.68389	0	0	0	0	0	0	0	0	0	0	0	0	0	0	0	0	0	0	0	0	0	0	0	0	0	0
1165	hsa-miR-548j	3.99114	11.542	0	9.57106	8.57444	2.83267	19.3191	3.83376	10.8958	0	7.08836	8.09708	13.312	9.02826	13.6962	24.7504	19.7247	12.8551	6.83512	6.60208	30.6268	29.5228	14.9422	28.8987	30.1447	20.0761	33.839	52.8584	27.5043	44.1152	3.11165	0	1.04513	1.39648	0	0	0	0	0	0	0	0	0	0	0	0	0	0
1166	hsa-miR-548k	131.708	115.42	50.0892	109.27	53.5902	111.419	25.7588	61.3402	21.7916	75.5344	142.513	338.317	335.954	210.659	228.14	178.348	223.041	204.169	157.471	155.281	56.5418	60.3874	0	46.238	30.1447	47.6807	22.5594	62.7694	39.2918	13.0712	14.0024	21.1811	18.0286	15.6405	37.9007	43.0681	43.1437	25.1292	237.106	316.868	394.143	250.229	174.09	31.4686	141.055	98.2994	246.097	180.461
1167	hsa-miR-548l	4.98892	8.39417	7.90883	8.77347	0	5.66535	0	0	0	20.6003	0.746143	1.76023	2.80254	3.61131	5.8698	5.82362	1.51728	0	2.366	1.05633	5.88977	0	0	0	0	0	0	0	4.91148	0	0	0	0	0	0	0	0	0	0	0	0	0	0	0	0	0	0	0
1168	hsa-miR-548m	0	0	0	0	0	0	0	0	0	0	0	0	0	0	0	0	0	0	0	0	0	0	0	0	0	0	0	0	0	0	0	0	0	0	0	0	0	0	0	0	0	0	0	0	0	0	0	0
1169	hsa-miR-548n	0	0	0	0	0	0	0	0	0	0	1.11921	4.57661	4.55412	4.81507	5.47848	0	7.58642	3.02473	2.89178	4.22533	5.88977	9.3936	0	0	0	0	0	0	8.84066	4.90168	3.42281	2.58306	2.87412	3.07225	0	0	0	0	79.0353	0	0	0	36.9282	0	21.1583	75.6149	59.0633	33.4187
1170	hsa-miR-548o	32.9269	27.2811	15.8177	34.2963	25.7233	33.9921	9.65956	30.6701	7.26385	0	16.0421	61.6082	68.3118	43.9376	50.8716	19.6547	35.6562	39.3214	34.7014	39.0843	131.931	88.5683	29.8845	59.724	162.028	72.7758	83.4696	117.28	132.61	82.5117	48.2305	35.1296	49.6439	36.0291	17.2276	14.356	13.3894	11.0568	22.5815	35.2075	57.9623	0	63.3055	0	38.7902	37.8075	78.751	20.0512
1171	hsa-miR-548p	0	0	0	0	0	0	0	0	0	0	0	1.76023	0	4.81507	0	0	0	0	1.05156	0.79225	0	2.68389	0	0	0	0	0	9.91095	0	13.8881	6.53446	0	2.09027	2.23436	0	0	0	0	0	0	0	0	0	0	0	0	0	0
1172	hsa-miR-548q	7.98228	4.19709	0	0	8.57444	0	0	0	0	0	2.98457	3.87252	5.25475	4.21319	5.8698	21.1106	5.31049	7.56181	4.46912	6.338	0	0	0	0	0	0	0	0	1.96459	0	0	0	0.783851	3.35154	0	0	0	2.01033	0	0	0	0	31.6527	0	0	0	0	0
1173	hsa-miR-548s	0	0	0	2.39276	0	0	0	0	0	0	2.6115	3.52047	1.05095	3.00942	1.9566	5.09566	2.27593	2.26854	3.41756	1.84858	0	0	0	0	0	0	0	3.30365	0	5.71863	0	0	0.522567	0	0	0	0	0	45.163	52.8113	23.1849	86.6176	0	0	49.3693	0	39.3755	26.7349
1174	hsa-miR-548t	0	0	0	0	0	0	0	0	0	0	0	0	0.700634	0	1.17396	0	0	0	0	0	0	0	0	0	0	0	0	0	0	0	0	0	0.261284	0	0	0	0	0	0	0	57.9623	0	0	0	0	0	0	0
1175	hsa-miR-548u	0	0	0	0	0	0	0	0	0	0	1.86536	3.52047	2.45222	1.80565	1.9566	0	0	0	2.62889	3.69717	29.4488	29.5228	29.8845	0	26.3766	0	40.6068	31.3847	43.221	35.9457	5.91213	4.1329	4.83375	3.07225	0	0	0	0	0	0	0	0	0	0	0	0	0	0
1176	hsa-miR-548v	0	0	0	0	0	0	0	0	0	0	0	0	0	0	0	0	0	0	0	0	0	0	0	0	0	0	0	0	0	0	0	0	0.391926	2.51366	0	0	0	0	0	0	0	0	0	0	0	0	0	0
1177	hsa-miR-548w	0	3.14782	0	4.78553	0	0	9.65956	0	0	13.7335	0	3.16842	3.50317	0	3.13056	8.00747	6.82778	7.56181	3.15467	1.32042	0	0	0	0	0	0	0	0	3.92918	0	0	0	0.391926	0	0	0	0	0	0	0	57.9623	0	0	0	7.05276	15.123	0	0
1178	hsa-miR-548x	0	0	0	0	0	0	0	0	0	0	1.11921	1.40819	2.45222	0	0.78264	0	0	0	1.57734	2.64083	4.71181	0	19.923	0	0	7.52853	24.8153	0	0	4.08474	0	1.03322	0	1.39648	0	0	0	0	0	0	34.7774	28.8725	26.3773	13.9861	31.7374	0	0	0
1179	hsa-miR-548y	0	0	0	0	0	0	0	0	0	0	0	0	0	0	0	0	0	0	0	0	0	0	0	0	0	0	0	0	0	0	0	0	0	0	0	0	0	0	0	0	0	0	0	0	0	0	0	0
1180	hsa-miR-548z	0	0	0	0	0	0	0	0	0	0	0.746143	5.9848	4.55412	2.40754	0.78264	0	0	0	2.62889	1.32042	0	0	0	0	0	0	0	0	0	0	0	0	0.653209	0	0	0	0	0	0	0	34.7774	0	21.1018	0	84.6331	37.8075	34.4536	0
1181	hsa-miR-549a	0	0	0	0	0	0	0	0	0	0	10.0729	0	1.40127	0	2.73924	66.2436	2.27593	0	2.366	3.69717	0	0	0	0	0	0	0	0	0	0	0	0	0	0	3.44552	6.38046	4.46314	0	0	0	0	0	0	0	0	0	0	0
1182	hsa-miR-550a	15.9646	12.5913	15.8177	19.9397	27.8669	20.7729	25.7588	30.6701	32.6873	41.2006	19.7728	7.39299	8.40761	9.63015	11.7396	20.3827	15.1728	18.9045	10.2527	10.5633	3.53386	2.68389	0	0	0	0	6.76781	0	0	2.45084	1.86699	2.06645	3.65797	6.42379	8.6138	4.78535	4.46314	3.0155	191.943	70.4151	255.034	57.7451	131.886	48.9512	105.791	158.791	118.127	100.256
1183	hsa-miR-550b	12.9712	8.39417	10.5451	9.57106	27.8669	10.3865	0	23.0026	7.26385	0	2.98457	7.39299	7.70697	7.22261	11.7396	17.4708	9.1037	18.9045	5.52067	3.43308	3.53386	2.68389	0	0	0	0	6.76781	0	0	2.45084	1.86699	2.06645	3.65797	6.42379	3.44552	3.19023	0	3.0155	191.943	70.4151	255.034	57.7451	131.886	48.9512	105.791	158.791	118.127	100.256
1184	hsa-miR-551a	0	0	0	0	0	0	0	0	0	0	0	1.40819	0	0	1.17396	0	2.27593	3.02473	2.10311	1.32042	0	0	0	0	0	0	0	0	0	0	11.2019	19.1146	19.5963	21.785	0	0	0	0	0	0	0	0	0	0	0	0	0	0
1185	hsa-miR-551b	0	0	0	0	4.28722	0	0	0	14.5277	0	0	0	0	0	0	0	0	0	0	0	0	0	0	0	0	0	0	0	0	0	0	0	0	0	0	0	0	0	0	0	0	0	36.9282	0	0	37.8075	0	0
1186	hsa-miR-552	0	0	0	0	0	0	0	0	0	0	0	0	0	0	0	0	0	0	0	0	0	0	0	0	0	0	0	4.95548	0	0	0	0	0	0	0	0	0	0	248.397	668.943	255.034	404.215	1113.12	206.294	500.746	612.481	191.956	267.349
1187	hsa-miR-553	0	0	0	0	0	0	0	0	0	0	0	0	0	0	0	0	0	0	0	0	0	0	0	0	0	0	0	0	0	0	0	0	0	0	0	0	0	0	0	0	0	0	0	0	0	0	0	0
1188	hsa-miR-554	0	0	0	0	0	0	0	0	0	0	0	0	0	0	0	0	0	0	0	0	0	0	0	0	0	0	0	0	0	0	0	0	0	0	0	0	0	0	0	0	0	0	0	0	0	0	0	0
1189	hsa-miR-555	0	0	0	0	0	0	0	0	0	0	0	0	0	0	0	0	0	0	0	0	0	0	0	0	0	0	0	0	0	0	0	0	0	0	0	0	0	0	0	0	0	0	0	0	0	0	0	0
1190	hsa-miR-556	0	0	0	0	0	0	0	0	0	0	0	0	0	1.80565	0	10.9193	0	0	2.62889	1.05633	14.1354	12.0775	0	0	0	0	0	13.2146	6.87607	18.7898	1.24466	5.16612	2.87412	3.07225	0	0	2.97543	0	0	0	0	67.3692	52.7546	0	0	30.246	39.3755	0
1191	hsa-miR-557	0	0	0	0	0	0	0	0	0	0	0	0	0	0	0	0	0	0	0	0	0	0	0	0	0	0	0	0	0	0	0	0	0	0	0	0	0	0	0	0	0	0	0	0	0	0	0	0
1192	hsa-miR-5571	0	0	0	0	0	0	0	0	0	0	0	0	0	0	0	0	0	0	0	0	0	0	0	0	0	0	0	0	0	0	0	0	0	0	0	0	0	0	0	0	0	0	0	0	0	0	0	0
1193	hsa-miR-5572	0	0	0	0	0	0	0	0	0	0	0	0	0	0	0	0	0	0	0	0	0	0	0	0	0	0	0	0	0	0	0	0	0	0	0	0	0	0	0	0	0	0	0	0	0	0	0	0
1194	hsa-miR-5579	0	0	0	0	0	0	0	0	0	0	0	0	0	0	0	0	0	0	0	0	0	0	0	0	0	0	0	0	0	0	0	0	0	0	0	0	0	0	0	0	0	0	0	0	0	0	0	0
1195	hsa-miR-558	0	0	0	0	0	0	0	0	0	0	0	0	0	0	0	0	0	0	0	0	0	0	0	0	0	0	0	0	0	0	0	0	0	0	0	0	0	0	0	0	0	0	0	0	0	0	0	0
1196	hsa-miR-5580	0	0	0	0	0	0	0	0	0	0	0	0	0	0	0	0	0	0	0	0	0	0	0	0	0	0	0	0	0	0	0	0	0	0	0	0	0	0	0	0	0	0	0	0	0	0	0	0
1197	hsa-miR-5581	2.99335	0	7.90883	3.19035	8.57444	0	0	0	0	0	0	2.81638	1.75158	3.00942	4.69584	0	3.03457	2.26854	1.05156	2.11267	0	0	0	0	0	0	0	0	0	0	0	0	0	0	0	0	0	0	0	0	0	0	0	0	0	0	0	0
1198	hsa-miR-5582	0	0	0	0	0	0	0	0	0	0	0	1.05614	1.40127	0	0	0	0	0	0	0	0	0	0	0	0	0	0	0	0	0	0	0	0	0	0	0	0	0	0	0	23.1849	0	0	0	17.6319	0	0	40.1024
1199	hsa-miR-5583	0	0	0	0	0	0	0	0	0	0	0	0	0.700634	0	0	0	0	0	0	0	0	0	0	0	0	0	0	0	0	0	0	0	0	0	0	0	0	0	0	0	0	0	0	0	0	0	0	0
1200	hsa-miR-5584	0	0	0	0	0	0	0	0	0	0	0	0	0	0	0	0	0	0	0	0	0	0	0	0	0	0	0	0	0	0	0	0	0	0	0	0	0	0	0	0	0	0	0	0	0	0	0	0
1201	hsa-miR-5585	0	0	0	0	0	0	0	0	0	0	0	0	0	0	0	0	0	0	0	0	0	0	0	0	0	0	0	0	0	0	0	0	1.43706	0	0	0	0	0	33.8723	0	0	48.1209	31.6527	0	0	0	0	0
1202	hsa-miR-5586	0	0	0	3.19035	0	18.8845	0	0	0	0	9.69986	7.39299	7.70697	9.63015	9.78301	8.00747	5.31049	3.02473	12.6187	17.6936	0	0	0	0	0	0	0	0	3.92918	0	0	0	0	0	0	0	0	0	0	0	0	0	0	10.4895	0	0	0	0
1203	hsa-miR-5587	3.99114	0	7.90883	0	0	0	0	0	0	13.7335	0	3.52047	0	0	0	0	0	0	0	0.528167	0	0	0	0	0	0	0	0	0	0	0	0	0	0	0	0	0	0	0	0	0	0	0	0	0	0	0	0
1204	hsa-miR-5588	0	0	0	0	0	0	0	0	0	0	1.11921	0	0	1.80565	0	10.1913	0	0	0.788668	1.05633	0	0	0	0	0	0	0	0	0	0	0	0	0.522567	0	0	0	0	0	0	0	0	0	0	0	0	0	0	0
1205	hsa-miR-5589	0	0	0	0	0	0	0	0	0	0	0	0	0	0	0	0	0	0	0	0	0	0	0	0	0	0	0	0	0	0	0	0	0	0	0	0	0	0	0	0	0	0	0	0	0	0	0	0
1206	hsa-miR-559	0	0	0	0	0	0	0	0	0	0	0	0	0	0	0	0	0	0	0	0	0	0	0	0	0	0	0	0	0	0	0	0	0	0	0	0	0	0	0	0	0	0	0	0	0	0	0	0
1207	hsa-miR-5590	0	0	0	0	0	0	0	0	0	0	0	0	0	0	0	0	0	0	0	0	0	0	0	0	0	0	0	0	0	0	0	0	0	0	0	0	0	0	0	0	0	0	0	0	0	0	0	0
1208	hsa-miR-5591	0	0	0	0	0	0	0	0	0	0	0	0	0	0	0	0	0	0	0	0	0	0	0	0	0	0	0	0	0	0	0	0	0	0	0	0	0	0	0	0	0	0	0	0	0	0	0	0
1209	hsa-miR-561	0	0	0	0	0	0	0	0	0	0	0	0	0	0	0	0	0	0	0	0	0	0	0	0	0	0	0	0	0	0	16.1806	0	15.1545	0	34.4552	35.0925	31.242	38.1963	67.7446	158.434	104.332	86.6176	42.2037	13.9861	49.3693	60.492	49.2194	40.1024
1210	hsa-miR-562	0	0	0	0	0	0	0	0	0	0	0	0	0	0	0	0	0	0	0	0	0	0	0	0	0	0	0	0	0	0	0	0	0	0	0	0	0	0	0	0	0	0	0	0	0	0	0	0
1211	hsa-miR-563	0	0	0	0	0	0	0	0	0	0	0	0	0	0	0	0	0	0	0	0	0	0	0	0	0	0	0	0	0	0	0	0	0	0	0	0	0	0	0	0	0	0	0	0	0	0	0	0
1212	hsa-miR-564	0	0	0	0	0	0	0	0	0	0	0	0	0	0	0	0	0	0	0	0	0	0	0	0	0	0	0	0	0	0	0	0	0	0	0	0	0	0	0	0	0	0	0	0	0	0	0	0
1213	hsa-miR-567	0	0	0	0	0	0	0	0	0	0	0	0	0	0	0	0	0	0	0	0	0	0	0	0	0	0	0	0	0	0	0	0	0	0	0	0	0	0	0	0	0	0	0	0	0	0	0	0
1214	hsa-miR-568	0	0	0	0	0	0	0	0	0	0	0	0	0	0	0	0	0	0	0	0	0	0	0	0	0	0	0	0	0	0	0	0	0	0	0	0	0	0	0	0	0	0	0	0	0	0	0	0
1215	hsa-miR-5680	0	0	0	0	0	0	0	0	0	0	0	0	0	0	0	0	0	0	1.05156	0	0	0	14.9422	0	0	0	0	0	0	3.26779	0	0	0	0	0	0	0	0	0	0	0	0	0	0	0	0	0	0
1216	hsa-miR-5681a	0	0	0	0	0	0	0	0	0	0	0	0	0	0	0	0	0	0	0	0	0	0	0	0	0	0	0	0	0	0	0	0	0	0	0	0	0	0	0	0	0	0	0	0	0	0	0	0
1217	hsa-miR-5681b	0	0	0	0	0	0	0	0	0	0	0	0	0	0	0	0	0	0	0	0	0	0	0	0	0	0	0	0	0	0	0	0	0	0	0	0	0	0	0	0	0	0	0	0	0	0	0	0
1218	hsa-miR-5682	0	0	0	0	0	0	0	0	0	0	0	0	0	0	0	0	0	0	0	0	0	0	0	0	0	0	0	0	0	0	0	0	0	0	0	0	0	0	0	0	0	57.7451	0	13.9861	21.1583	0	0	33.4187
1219	hsa-miR-5683	0	0	0	0	0	0	0	0	0	0	0	0	0	0	0	0	0	0	0	0	0	0	0	0	0	0	0	0	0	0	0	0	0	0	0	4.78535	0	0	338.723	404.887	359.366	288.725	944.307	48.9512	588.905	226.845	964.7	648.322
1220	hsa-miR-5684	0	0	0	0	0	0	0	0	0	0	0	0	0	0	0	0	0	0	1.05156	0	0	0	0	0	0	0	0	0	0	0	0	0	0	0	0	0	0	0	0	0	0	0	0	0	0	0	0	0
1221	hsa-miR-5685	0	0	0	0	0	0	0	0	0	0	0	0	0	0	0	0	0	0	0	0	0	0	0	0	0	0	0	0	0	0	0	0	0	0	0	0	0	0	0	0	0	0	0	0	0	0	0	0
1222	hsa-miR-5687	0	0	0	0	0	0	0	0	0	0	0	0	0	0	0	0	0	0	0	0	0	0	0	0	0	0	0	0	0	0	0	0	0	0	0	0	0	0	0	0	0	0	0	0	0	0	0	0
1223	hsa-miR-5688	0	0	0	0	0	0	0	0	0	0	0	0	0	0	0	0	0	0	0	0	0	0	0	0	0	0	0	0	0	0	0	0	0	0	0	0	0	0	0	0	0	0	0	0	0	0	0	0
1224	hsa-miR-5689	0	0	0	0	0	0	0	0	0	0	0	0	0	0	0	0	0	0	0	0	0	0	0	0	0	0	0	0	0	0	0	0	0	0	0	0	0	0	0	0	0	0	0	10.4895	0	0	0	0
1225	hsa-miR-569	0	0	0	0	0	0	0	0	0	0	0	0	0	0	0	0	0	0	0	0	0	0	0	0	0	0	0	0	0	0	0	0	0	0	0	0	0	0	0	0	0	0	0	0	0	0	0	0
1226	hsa-miR-5690	16.9623	15.7391	5.27255	17.5469	0	11.3307	0	3.83376	0	0	4.47686	7.04094	3.85349	9.02826	11.3483	5.09566	9.1037	6.80563	4.99489	6.86617	4.71181	0	0	0	0	10.038	11.2797	0	3.92918	6.53558	0	0	0	0	6.89104	4.78535	7.43857	3.0155	0	0	0	0	0	0	0	0	0	0
1227	hsa-miR-5691	0	0	0	0	0	0	0	0	0	0	0	0	0	0	0	0	0	0	0	0	0	0	0	0	0	0	0	0	0	0	0	0	0	0	0	0	0	0	0	0	0	0	0	0	0	0	0	0
1228	hsa-miR-5692a	0	0	0	0	0	0	0	0	0	0	0	0	0	0	0	0	0	0	0	0	0	0	0	0	0	0	0	0	0	0	0	0	0	0	0	0	0	0	0	0	0	0	0	0	0	0	0	0
1229	hsa-miR-5692b	0	0	0	0	0	0	0	0	0	0	0	0	0	0	0	0	0	0	0	0	0	0	0	0	0	0	0	0	0	0	0	0	0	0	0	0	0	0	0	0	0	0	0	0	0	0	0	0
1230	hsa-miR-5692c	0	0	0	0	0	0	0	0	0	0	0	0	0	0	0	0	0	0	0	0	0	0	0	0	0	0	0	0	0	0	0	0	0	0	0	0	0	0	0	0	0	0	0	0	0	0	0	0
1231	hsa-miR-5693	0	0	0	0	0	0	0	0	0	0	0	0	0	0	0	0	0	0	0	0	0	0	0	0	0	0	0	0	0	0	0	0	0	0	0	0	0	0	0	0	0	0	0	0	0	0	0	0
1232	hsa-miR-5694	0	0	0	0	0	0	0	0	0	0	0	0	0	0	0	0	0	0	0	0	0	0	0	0	0	0	0	0	0	0	0	0	0	0	0	0	0	0	0	0	0	0	0	0	0	0	0	0
1233	hsa-miR-5695	0	0	0	0	0	0	0	0	0	0	1.49229	1.05614	1.05095	1.20377	0	6.55157	0	3.02473	0	0.528167	0	2.68389	0	0	0	0	0	0	0	0	0	0	0	0	0	0	0	0	0	0	0	0	0	0	0	0	0	0
1234	hsa-miR-5696	0	0	0	0	0	0	0	0	0	0	0	0	1.05095	0	0	0	0	0	0	0	0	0	0	0	0	0	0	0	0	0	0	0	0	0	0	0	0	0	0	0	0	0	0	0	0	0	0	0
1235	hsa-miR-5697	0	0	0	0	0	0	0	0	0	0	0	0	0	0	0	0	0	1.51236	0.788668	1.05633	0	0	0	0	0	0	0	0	0	0	0	0	0	0	0	0	0	0	0	0	0	0	47.4791	0	0	0	0	0
1236	hsa-miR-5698	0	0	0	0	0	0	0	0	0	0	0	0	0	0	0	0	0	0	0	0	0	0	0	0	0	0	0	0	0	0	0	0	0	0	0	0	0	0	0	0	0	0	26.3773	0	0	0	0	0
1237	hsa-miR-5699	0	0	0	0	0	0	0	0	0	0	0	0	0	0	0	0	0	0	0	0	0	0	0	0	0	0	0	0	0	0	0	0	0	0	0	0	0	0	0	0	0	0	0	0	0	0	0	0
1238	hsa-miR-570	0	0	0	0	0	0	0	5.75064	0	0	0	2.11228	1.75158	0	1.56528	3.63976	1.51728	0	3.94334	1.84858	0	0	0	0	0	0	0	0	0	0	0.933494	0	0	0	0	0	0	0	0	0	0	48.1209	42.2037	0	31.7374	37.8075	29.5316	0
1239	hsa-miR-5700	0	0	0	0	0	0	0	0	0	0	0	0	0	0	0	0	0	0	0	0	0	0	0	0	0	0	0	0	0	0	0	0	0	0	0	0	0	4.02067	0	0	0	0	0	0	0	0	0	0
1240	hsa-miR-5701	6.98449	26.2318	39.5441	11.1662	19.2925	24.5498	25.7588	17.2519	83.5343	0	10.0729	4.57661	8.75792	9.02826	7.04376	8.73542	14.4142	7.56181	7.09801	9.24292	3.53386	17.4453	0	15.4127	0	60.2283	40.6068	23.1256	21.6105	12.2542	0.933494	1.54984	3.00476	1.39648	0	0	0	0	0	0	0	0	0	0	0	0	39.3755	0
1241	hsa-miR-5702	0	0	0	0	0	0	0	0	0	0	0	0	0	0	0	0	0	0	0	0	0	0	0	0	0	0	0	0	0	0	0	0	0	0	0	0	0	0	0	0	0	0	0	0	0	0	0	0
1242	hsa-miR-5703	0	0	0	0	0	0	0	0	0	0	0	0	0	0	0	0	0	0	0	0	0	0	0	0	0	0	0	0	0	0	0	0	0	0	0	0	0	0	0	0	0	0	0	0	0	0	0	0
1243	hsa-miR-5704	0	0	0	0	0	0	0	0	0	0	0	0	0	0	0	0	0	0	0	0	0	0	0	0	0	0	0	0	0	0	0	0	0	0	0	0	0	0	0	0	0	0	0	0	0	0	0	0
1244	hsa-miR-5705	0	0	0	0	0	0	0	0	0	0	0	0	0	0	0	0	0	0	0	0	0	0	0	0	0	0	0	0	0	0	0	0	0	0	0	0	0	0	0	0	0	0	0	0	0	0	0	0
1245	hsa-miR-5706	0	4.19709	0	0	0	0	0	0	0	0	0	4.57661	4.2038	0	0	7.27952	0	0	1.84022	2.11267	0	0	0	0	0	0	0	0	0	0	0	0	0	0	0	0	0	0	0	0	0	0	0	0	0	0	0	0
1246	hsa-miR-5707	0	0	0	0	0	0	0	0	0	0	0	0	0	0	0	0	0	0	0	0	0	0	0	0	0	0	0	0	0	0	0	0	0	0	0	0	0	0	0	0	0	0	0	0	0	0	0	0
1247	hsa-miR-5708	0	0	0	0	0	0	0	0	0	0	0	0	0	0	0	0	0	0	0	0	0	0	0	0	0	0	0	0	0	0	0	0	0	0	0	0	0	0	0	0	0	0	0	0	0	0	0	0
1248	hsa-miR-571	0	0	0	0	0	0	0	0	0	0	0	0	0	0	0	0	0	0	0	0	0	0	0	0	0	0	0	0	0	0	0	0	0	0	0	0	0	0	0	0	0	0	0	0	0	0	0	0
1249	hsa-miR-572	0	0	0	0	0	0	0	0	0	0	0	0	0	0	0	0	0	0	0	0	0	0	0	0	0	0	0	0	0	0	0	0	0	0	0	0	0	0	0	0	0	0	0	0	0	0	0	0
1250	hsa-miR-573	0	0	0	0	0	0	0	0	0	0	0	1.76023	0	0	0	0	0	0	0	0	0	0	0	0	0	0	0	0	0	0	0	0	0	0	0	0	0	0	0	0	0	0	0	0	0	0	0	0
1251	hsa-miR-5739	0	0	0	0	0	0	0	0	0	0	0	0	0	0	0	0	0	0	0	0	0	0	0	0	0	0	0	0	0	0	0	0	0	0	0	0	0	0	0	0	0	0	0	0	0	0	0	0
1252	hsa-miR-574	90.7984	94.4345	311.081	113.258	312.967	97.2551	270.468	521.391	268.763	563.075	166.017	215.805	202.483	491.138	502.064	353.785	568.981	552.012	200.322	192.781	104.838	111.381	79.692	59.724	79.1297	62.7378	293.272	89.1986	77.6014	185.447	149.359	234.025	175.191	224.553	222.236	236.077	251.424	195.002	180.652	264.057	278.219	202.108	42.2037	188.812	190.424	166.353	231.331	33.4187
1253	hsa-miR-575	0	0	0	0	0	0	0	0	0	0	0	0	0	0	0	0	0	0	0	0	0	0	0	0	0	0	0	0	0	0	0	0	0	0	0	0	0	0	0	0	0	0	0	0	0	0	0	0
1254	hsa-miR-576	45.8981	34.626	26.3628	46.2601	34.2977	41.5459	51.5177	59.4233	32.6873	48.0673	34.3226	40.8374	38.1845	49.9564	52.4369	34.2137	72.071	52.9327	29.7065	31.9541	40.0504	56.3616	69.7305	59.724	75.3616	70.2663	184.987	74.3321	71.7076	70.2575	46.6747	57.3439	63.2307	56.9763	18.9504	12.7609	22.3157	4.02067	0	0	92.7396	125.114	31.6527	17.4826	49.3693	0	14.7658	0
1255	hsa-miR-577	0	0	0	0	0	0	0	0	0	0	1.11921	0	0	0	0	0	0	0	1.84022	0	0	0	0	15.4127	0	15.0571	0	0	1.96459	0	0	0	0	0	0	0	0	0	45.163	281.66	127.517	86.6176	116.06	17.4826	144.582	431.005	118.127	100.256
1256	hsa-miR-578	0	0	0	0	0	0	0	0	0	0	0	0	0	0	0	0	0	0	0	0	0	0	0	0	0	0	0	0	0	0	0	0	0	0	0	0	0	0	0	0	0	0	0	0	0	0	0	0
1257	hsa-miR-5787	0	0	0	0	0	0	0	0	0	0	0	0	0	0	0	0	0	0	0	0	0	0	0	0	0	0	0	0	0	0	0	0	0	0	0	0	0	0	0	0	0	0	0	0	0	0	0	0
1258	hsa-miR-579	0	0	0	2.39276	0	0	0	0	0	0	1.49229	1.05614	0	3.00942	4.30452	10.1913	0	4.53709	2.10311	1.32042	0	0	0	0	0	0	0	0	4.91148	4.90168	1.24466	0	1.17578	0.837886	0	0	0	0	79.0353	0	0	0	0	0	59.9484	0	0	0
1259	hsa-miR-580	0	0	0	1.59518	0	0	0	0	0	0	6.71529	10.9135	8.75792	3.00942	4.30452	8.73542	3.03457	0	8.67534	9.507	0	0	0	0	0	17.5666	0	13.2146	5.89378	8.16947	0.933494	0	1.17578	0.558591	0	0	2.97543	0	0	0	0	0	0	0	0	30.246	0	0
1260	hsa-miR-581	0	0	0	2.39276	0	0	0	0	10.8958	0	0	0.704094	1.05095	0	0	0	0	0	1.05156	0.79225	7.06772	6.70972	0	0	0	0	0	0	3.92918	2.45084	0.933494	0	1.5677	0	0	0	0	0	0	0	0	0	0	0	0	0	0	0
1261	hsa-miR-582	29.9335	24.1332	10.5451	30.3083	10.718	37.769	12.8794	15.335	7.26385	0	12.3114	47.8784	36.433	23.4735	32.0883	35.6696	35.6562	49.1518	63.0934	67.6053	274.463	162.375	179.307	125.228	388.112	92.8519	275.224	145.361	121.805	339.85	105.485	101.773	124.894	106.691	99.9201	49.4486	66.9472	31.1602	112.908	88.0189	278.219	144.363	68.581	307.693	123.423	52.9305	132.892	53.4699
1262	hsa-miR-583	0	0	0	0	0	0	0	0	0	0	0	0	0	0	0	0	0	0	0	0	0	0	0	0	0	0	0	0	0	0	0	0	0	0	0	0	0	0	0	0	0	0	0	0	0	0	0	0
1263	hsa-miR-584	0	5.24636	0	0	0	4.72112	0	0	0	0	14.1767	18.3064	18.5668	12.6396	12.9136	16.0149	19.7247	14.3674	4.20623	4.22533	1909.46	1351.34	851.708	1491.17	2034.76	1101.68	972.308	1745.98	1837.88	1691.08	38.5844	47.0117	49.252	41.0564	70.6331	186.628	95.2137	110.568	0	0	0	0	0	55.9443	0	0	0	0
1264	hsa-miR-585	0	0	0	0	0	0	0	0	0	0	0	0	0	0	0	0	0	0	0	0	0	0	0	0	0	0	0	0	0	0	3.42281	2.06645	2.74348	2.23436	0	0	0	0	0	0	0	0	0	0	0	0	0	0
1265	hsa-miR-586	0	0	0	0	0	0	0	0	0	0	0	0	0	0	0	0	0	0	0	0	0	0	0	0	0	0	0	0	0	0	0	0	0	0	0	0	0	0	0	0	0	0	0	0	0	0	0	0
1266	hsa-miR-587	0	0	0	0	0	0	0	0	0	0	0	0	0	0	0	0	0	0	0	0	0	0	0	0	0	0	0	0	0	0	0	0	0	0	0	0	0	0	0	0	0	0	0	0	0	0	0	0
1267	hsa-miR-588	0	0	0	0	0	0	0	0	0	0	0	0.704094	0	0	0	0	0	0	0	0	0	0	0	0	0	0	0	0	0	0	0	0	0	0	0	0	0	4.02067	0	0	0	0	0	0	0	0	0	0
1268	hsa-miR-589	275.389	266.515	213.538	274.37	222.935	287.044	141.674	208.94	145.277	144.202	209.666	354.159	367.833	266.033	244.184	196.547	258.697	240.466	189.806	186.707	76.567	108.697	49.8075	59.724	105.506	55.2092	76.7018	59.4657	77.6014	53.1016	66.2781	84.2077	68.8483	72.0582	110.257	122.824	124.968	110.568	101.617	70.4151	139.109	67.3692	36.9282	59.4408	84.6331	60.492	73.8291	20.0512
1269	hsa-miR-590	35.9203	31.4782	0	25.5228	4.28722	25.4941	0	13.4182	14.5277	20.6003	63.0491	130.257	122.961	42.7338	34.0449	35.6696	21.242	32.5158	115.934	115.933	171.981	220.079	234.095	154.127	26.3766	318.708	340.646	208.13	162.079	243.45	9.33494	7.23257	9.79814	12.5683	15.5048	27.117	10.414	17.0878	135.489	492.906	220.257	192.484	374.558	146.854	197.477	378.075	127.97	247.298
1270	hsa-miR-591	0	0	0	0	0	0	0	0	0	0	0	0	0	0	0	0	0	0	0	0	0	0	0	0	0	0	0	0	0	0	0	0	0	0	0	0	0	0	0	0	0	0	0	0	0	0	0	0
1271	hsa-miR-592	0	0	0	0	0	0	0	0	0	0	0	0	0	0	0	0	0	0	0	0	0	0	0	0	0	0	0	0	0	0	0	0	0.783851	0	3.44552	0	0	0	45.163	105.623	208.664	125.114	73.8564	27.9721	169.266	234.406	147.658	80.2048
1272	hsa-miR-593	0	0	0	0	0	0	0	0	0	0	0	0	0	0	0	0	0	0	0	0	0	0	0	0	0	0	0	0	0	0	0	0	0	0	0	0	0	0	0	0	0	0	0	0	0	0	0	0
1273	hsa-miR-595	0	0	0	0	0	0	0	0	0	0	0	0	0	0	0	0	0	0	0	0	0	0	0	0	0	0	0	0	0	0	0	0	0	0	0	0	0	0	0	0	0	0	0	0	0	0	0	0
1274	hsa-miR-596	0	0	0	0	0	0	0	0	0	0	0	0	0	0	0	0	0	0	0	0	0	0	0	0	0	0	0	0	0	0	0	0	0	0	0	0	0	0	0	0	0	0	0	0	0	0	0	0
1275	hsa-miR-597	0	0	0	0	0	0	0	0	0	0	0	0.704094	0	0	0	0	0	0	0	0	0	0	0	0	0	0	0	0	0	0	2.17815	0	1.69834	0	0	0	0	0	0	0	0	0	0	0	0	0	0	0
1276	hsa-miR-598	20.9535	40.9216	0	26.3204	6.43083	30.2152	0	13.4182	0	0	30.5919	20.4187	23.1209	24.0754	50.4803	27.6622	31.863	23.4416	17.3507	18.2218	47.1181	76.4908	104.596	63.5772	33.9127	120.457	83.4696	66.073	56.9732	56.3694	13.6912	10.3322	18.9431	12.8476	24.1186	20.7365	29.7543	16.0827	0	0	57.9623	38.4967	31.6527	27.9721	0	30.246	0	0
1277	hsa-miR-599	0	0	0	0	0	0	0	0	0	0	0	0	0	0	0	0	0	0	0	0	0	0	0	0	0	0	0	0	0	0	0	0	0	0	0	0	0	0	0	0	0	0	0	0	0	0	0	0
1278	hsa-miR-600	0	0	0	0	0	0	0	0	0	0	0.746143	0	0.700634	0	2.34792	0	3.03457	0	0	0.528167	0	0	0	0	0	0	0	0	0	0	0	0	0	0	0	0	0	0	0	0	139.109	0	0	0	0	0	0	0
1279	hsa-miR-601	0	0	0	0	0	0	0	0	0	0	0	0	0	0	0	0	0	0	0	0	0	0	0	0	0	0	0	0	0	0	0	0	0	0	0	0	0	0	0	0	0	0	0	0	0	0	0	0
1280	hsa-miR-602	0	0	0	0	0	0	0	0	0	0	0	0	0	0	0	0	0	0	0	0	0	0	0	0	0	0	0	0	0	0	0	0	0	0	0	0	0	0	0	0	0	0	0	0	0	0	0	0
1281	hsa-miR-603	0	0	0	0	0	0	0	0	0	0	0	0	0	0	0	0	0	0	0	0	0	0	0	0	0	0	0	0	0	0	0	0	0	0	0	0	0	0	0	0	0	0	0	0	0	0	0	0
1282	hsa-miR-604	0	0	0	0	0	0	0	0	0	0	0	0	0	0	0	0	0	0	0	0	0	0	0	0	0	0	0	0	0	0	0	0	0	0	0	0	0	0	0	0	0	0	0	0	0	0	0	0
1283	hsa-miR-605	0	0	0	0	0	0	0	0	0	0	0	0	0	0	0	0	0	0	0	0	0	4.02583	0	0	0	0	11.2797	6.6073	4.91148	0	0	0	0	0	0	0	0	0	0	0	0	0	0	0	0	0	0	0
1284	hsa-miR-606	0	0	0	0	0	0	0	0	0	0	0	0	0	0	0	0	0	0	0	0	0	0	0	0	0	0	0	0	0	0	0	0	0	0	0	0	0	0	0	0	0	0	0	0	0	0	0	0
1285	hsa-miR-6068	0	0	0	0	0	0	0	0	0	0	0	0	0	0	0	0	0	0	0	0	0	0	0	0	0	0	0	0	0	0	0	0	0	0	0	0	0	0	0	0	0	0	0	0	0	0	0	0
1286	hsa-miR-6069	0	0	0	0	0	0	0	0	0	0	0	0	0	0	0	0	0	0	0	0	0	0	0	0	0	0	0	0	0	0	0	0	0	0	0	0	0	0	0	0	0	0	0	0	0	0	0	0
1287	hsa-miR-607	0	0	0	0	0	0	0	0	0	0	0	0	0	0	0	0	0	0	0	0	0	0	0	0	0	0	0	0	0	0	0	0	0	0	0	0	0	0	0	0	0	0	0	0	0	0	0	0
1288	hsa-miR-6070	0	0	0	0	0	0	0	0	0	0	0	0	0	0	0	0	0	0	0	0	0	0	0	0	0	0	0	0	0	0	0	0	0	0	0	0	0	0	0	0	0	0	0	0	0	0	0	0
1289	hsa-miR-6071	0	0	0	0	0	0	0	0	0	0	0	0	0	0	0	0	0	0	0	0	0	0	0	0	0	0	0	0	0	0	0	0	0	0	0	0	0	0	0	0	0	0	0	0	0	0	0	0
1290	hsa-miR-6072	0	0	0	0	0	0	0	0	0	0	0	0	0	0	0	0	0	0	0	0	0	0	0	0	0	0	0	0	0	0	0	0	0	0	0	0	0	0	0	0	0	0	0	0	0	0	0	0
1291	hsa-miR-6073	0	0	0	0	0	0	0	0	0	0	0	0	0	0	0	0	0	0	0	0	0	0	0	0	0	0	0	0	0	0	0	0	0	0	0	0	0	0	0	0	0	0	0	0	0	0	0	0
1292	hsa-miR-6074	0	0	0	0	0	0	0	0	0	0	0	0	0	0	0	0	0	0	0	0	0	0	0	0	0	0	0	0	0	0	0	0	0	0	0	0	0	0	0	0	0	0	0	0	0	0	0	0
1293	hsa-miR-6075	0	0	0	0	0	0	0	0	0	0	0	0	0	0	0	0	0	0	0	0	0	0	0	0	0	0	0	0	0	0	0	0	0	0	0	0	0	0	0	0	0	0	0	0	0	0	0	0
1294	hsa-miR-6076	0	0	0	0	0	0	0	0	0	0	0	0	0	0	0	0	0	0	0	0	0	0	0	0	0	0	0	0	0	0	0	0	0	0	0	0	0	0	0	0	0	0	0	0	0	0	0	0
1295	hsa-miR-6077	0	0	0	0	0	0	0	0	0	0	0	0	0	0	0	0	0	0	0	0	0	0	0	0	0	0	0	0	0	0	0	0	0	0	0	0	0	0	0	0	0	0	0	0	0	0	0	0
1296	hsa-miR-6078	0	0	0	0	0	0	0	0	0	0	0	0	0	0	0	0	0	0	0	0	0	0	0	0	0	0	0	0	0	0	0	0	0	0	0	0	0	0	0	0	0	0	0	0	0	0	0	0
1297	hsa-miR-6079	0	0	0	0	0	0	0	0	0	0	0	0	0	0	0	0	0	0	0	0	0	0	0	0	0	0	0	0	0	0	0	0	0	0	0	0	0	0	0	0	0	0	0	0	0	0	0	0
1298	hsa-miR-608	0	0	0	0	0	0	0	0	0	0	0	0	0	0	0	0	0	0	0	0	0	0	0	0	0	0	0	0	0	0	0	0	0	0	0	0	0	0	0	0	0	0	0	0	0	0	0	0
1299	hsa-miR-6080	0	0	0	0	0	0	0	0	0	0	0	0	0	0	0	0	0	0	0	0	0	0	0	0	0	0	0	0	0	0	0	0	0	0	0	0	0	0	0	0	0	0	0	0	0	0	0	0
1300	hsa-miR-6081	0	0	0	0	0	0	0	0	0	0	0	0	0	0	0	0	0	0	0	0	0	0	0	0	0	0	0	0	0	0	0	0	0	0	0	0	0	0	0	0	0	0	0	0	0	0	0	0
1301	hsa-miR-6082	0	0	0	0	0	0	0	0	0	0	0	0	0	0	0	0	0	0	0	0	0	0	0	0	0	0	0	0	0	0	0	0	0	0	0	0	0	0	0	0	0	0	0	0	0	0	0	0
1302	hsa-miR-6083	0	0	0	0	0	0	0	0	0	0	0	0	0	0	0	0	0	0	0	0	0	0	0	0	0	0	0	0	0	0	0	0	0	0	0	0	0	0	0	0	0	0	0	0	0	0	0	0
1303	hsa-miR-6084	0	0	0	0	0	0	0	0	0	0	0	0	0	0	0	0	0	0	0	0	0	0	0	0	0	0	0	0	0	0	0	0	0	0	0	0	0	0	0	0	0	0	0	0	0	0	0	0
1304	hsa-miR-6085	0	0	0	0	0	0	0	0	0	0	0	0	0	0	0	0	0	0	0	0	0	0	0	0	0	0	0	0	0	0	0	0	0	0	0	0	0	0	0	0	0	0	0	0	0	0	0	0
1305	hsa-miR-6086	0	0	0	0	0	0	0	0	0	0	0	0	0	0	0	0	0	0	0	0	0	0	0	0	0	0	0	0	0	0	0	0	0	0	0	0	0	0	0	0	0	0	0	0	0	0	0	0
1306	hsa-miR-6088	0	0	0	0	0	0	0	0	0	0	0	0	0	0	0	0	0	0	0	0	0	0	0	0	0	0	0	0	0	0	0	0	0	0	0	0	0	0	0	0	0	0	0	0	0	0	0	0
1307	hsa-miR-6089	0	0	0	0	0	0	0	0	0	0	0	0	0	0	0	0	0	0	0	0	0	0	0	0	0	0	0	0	0	0	0	0	0	0	0	0	0	0	0	0	0	0	0	0	0	0	0	0
1308	hsa-miR-609	0	0	0	0	0	0	0	0	0	0	0	0	0	0	0	0	0	0	0	0	0	0	0	0	0	0	0	0	0	0	0	0	0	0	0	0	0	0	0	0	0	0	0	0	0	0	0	0
1309	hsa-miR-6090	0	0	0	0	0	0	0	0	0	0	0	0	0	0	0	0	0	0	0	0	0	0	0	0	0	0	0	0	0	0	0	0	0	0	0	0	0	0	0	0	0	0	0	0	0	0	0	0
1310	hsa-miR-610	0	0	0	0	0	0	0	0	0	0	0	0	0	0	0	0	0	0	0	0	0	0	0	0	0	0	0	0	0	0	0	0	0	0	0	0	0	0	0	0	0	0	0	0	0	0	0	0
1311	hsa-miR-611	0	0	0	0	0	0	0	0	0	0	0	0	0	0	0	0	0	0	0	0	0	0	0	0	0	0	0	0	0	0	0	0	0	0	0	0	0	0	0	0	0	0	0	0	0	0	0	0
1312	hsa-miR-612	0	0	0	0	0	0	0	0	0	0	0	0	0	0	0	0	0	0	0	0	0	0	0	0	0	0	0	0	0	0	0	0	0	0	0	0	0	0	0	0	0	0	0	0	0	0	0	0
1313	hsa-miR-6124	0	0	0	0	0	0	0	0	0	0	0	0	0	0	0	0	0	0	0	0	0	0	0	0	0	0	0	0	0	0	0	0	0	0	0	0	0	0	0	0	0	0	0	0	0	0	0	0
1314	hsa-miR-6125	0	0	0	0	0	0	0	0	0	0	0	0	0	0	0	0	0	0	0	0	0	0	0	0	0	0	0	0	0	0	0	0	0	0	0	0	0	0	0	0	0	0	0	0	0	0	0	0
1315	hsa-miR-6126	0	0	0	0	0	0	0	0	0	0	0	0	0	0	0	0	0	0	0	0	0	0	0	0	0	0	0	0	0	0	0	0	0	0	0	0	0	0	0	0	0	0	0	0	0	0	0	0
1316	hsa-miR-6127	0	0	0	0	0	0	0	0	0	0	0	0	0	0	0	0	0	0	0	0	0	0	0	0	0	0	0	0	0	0	0	0	0	0	0	0	0	0	0	0	0	0	0	0	0	0	0	0
1317	hsa-miR-6128	0	0	0	0	0	0	0	0	0	0	0	0	0	0	0	0	0	0	0	0	0	0	0	0	0	0	0	0	0	0	0	0	0	0	0	0	0	0	0	0	0	0	0	0	0	0	0	0
1318	hsa-miR-6129	0	0	0	0	0	0	0	0	0	0	0	0	0	0	0	0	0	0	0	0	0	0	0	0	0	0	0	0	0	0	0	0	0	0	0	0	0	0	0	0	0	0	0	0	0	0	0	0
1319	hsa-miR-613	0	0	0	0	0	0	0	0	0	0	0	0	0	0	0	0	0	0	0	0	0	0	0	0	0	0	0	0	0	0	0	0	0	0	0	0	0	0	0	0	0	0	0	0	0	0	0	0
1320	hsa-miR-6130	0	0	0	0	0	0	0	0	0	0	0	0	0	0	0	0	0	0	0	0	0	0	0	0	0	0	0	0	0	0	0	0	0	0	0	0	0	0	0	0	0	0	0	0	0	0	0	0
1321	hsa-miR-6131	0	0	0	0	0	0	0	0	0	0	0	0	0	0	0	0	0	0	0	0	0	0	0	0	0	0	0	0	0	0	0	0	0	0	0	0	0	0	0	0	0	0	0	0	0	0	0	0
1322	hsa-miR-6132	0	0	0	0	0	0	0	0	0	0	0	0	0	0	0	0	0	0	0	0	0	0	0	0	0	0	0	0	0	0	0	0	0	0	0	0	0	0	0	0	0	0	0	0	0	0	0	0
1323	hsa-miR-6133	0	0	0	0	0	0	0	0	0	0	0	0	0	0	0	0	0	0	0	0	0	0	0	0	0	0	0	0	0	0	0	0	0	0	0	0	0	0	0	0	0	0	0	0	0	0	0	0
1324	hsa-miR-6134	0	0	0	0	0	0	0	0	0	0	0	0	0	0	0	0	0	0	0	0	0	0	0	0	0	0	0	0	0	0	0	0	0	0	0	0	0	0	0	0	0	0	0	0	0	0	0	0
1325	hsa-miR-614	0	0	0	0	0	0	0	0	0	0	0	0	0	0	0	0	0	0	0	0	0	0	0	0	0	0	0	0	0	0	0	0	0	0	0	0	0	0	0	0	0	0	0	0	0	0	0	0
1326	hsa-miR-615	0	0	0	0	0	0	0	0	0	0	0	0	0	0	0	0	0	0	0	0	0	0	0	0	0	0	0	0	0	0	1.86699	0	0	0	0	0	0	0	0	0	81.1472	0	0	0	0	0	0	0
1327	hsa-miR-616	24.9446	13.6405	18.4539	19.1421	30.0105	12.2749	22.539	30.6701	14.5277	34.3338	41.0379	21.4749	22.4203	27.0848	30.1317	36.3976	34.8975	37.0529	37.0674	37.4998	0	0	0	0	0	0	13.5356	0	5.89378	0	0	0	1.17578	0	12.0593	11.1658	4.46314	6.031	0	123.226	34.7774	0	63.3055	17.4826	35.2638	60.492	29.5316	53.4699
1328	hsa-miR-6165	0	0	0	0	0	0	0	0	0	0	0	0	0	0	0	0	0	0	0	0	0	0	0	0	0	0	0	0	0	0	0	0	0	0	0	0	0	0	0	0	0	0	0	0	0	0	0	0
1329	hsa-miR-617	0	0	0	0	0	0	0	0	0	0	0	0	0	0	0	0	0	0	0	0	0	0	0	0	0	0	0	0	0	0	0	0	0	0	0	0	0	0	0	0	0	0	0	0	0	0	0	0
1330	hsa-miR-618	5.98671	6.29563	13.1814	6.3807	12.8617	8.49802	19.3191	13.4182	0	20.6003	2.98457	4.92866	4.2038	19.8622	15.2615	29.1181	21.242	25.7102	24.4487	23.7675	53.0079	33.5486	84.6727	9.63291	15.0723	45.1712	0	11.5628	42.2387	43.2982	3.42281	8.7824	3.1354	4.74802	0	0	0	0	67.7446	0	150.702	125.114	105.509	24.4756	91.6859	52.9305	0	80.2048
1331	hsa-miR-619	0	0	0	0	0	0	0	0	0	0	0	0	0	0	0	0	3.03457	0	0	0	0	0	0	0	0	0	0	0	0	0	0	3.09967	1.43706	0	0	0	0	0	56.4538	52.8113	115.925	0	52.7546	27.9721	95.2122	45.369	14.7658	86.8885
1332	hsa-miR-620	0	0	0	0	0	0	0	0	0	0	0	0	0	0	0	0	0	0	0	0	0	0	0	0	0	0	0	0	0	0	0	0	0	0	0	0	0	0	0	0	0	0	0	0	0	0	0	0
1333	hsa-miR-621	0	0	0	0	0	0	0	0	0	0	0	0	0	0	0	0	0	0	0	0	0	0	0	0	0	0	0	0	0	0	0	0	0	0	0	0	0	0	0	0	0	0	0	0	0	0	0	0
1334	hsa-miR-622	0	0	0	0	0	0	0	0	0	0	0	0	0	0	0	0	0	0	0	0	0	0	0	0	0	0	0	0	0	0	0	0	0	0	0	0	0	0	0	0	0	0	0	0	0	0	0	0
1335	hsa-miR-623	0	0	0	0	0	0	0	0	0	0	0	0	0	0	0	0	0	0	0	0	0	0	0	0	0	0	0	0	0	0	0	0	0	0	0	0	0	0	0	0	0	0	0	0	0	0	0	0
1336	hsa-miR-624	0	0	0	3.19035	0	0	6.43971	0	0	0	1.49229	4.22456	2.80254	4.81507	5.8698	7.27952	3.03457	9.07418	5.52067	6.60208	7.06772	17.4453	0	9.63291	11.3042	0	0	9.91095	0	4.90168	0	0	0.522567	0	3.44552	0	2.97543	0	620.992	915.396	834.657	548.578	611.953	115.385	627.695	604.92	561.101	594.852
1337	hsa-miR-625	6.98449	16.7883	18.4539	5.58312	23.5797	12.2749	9.65956	21.0857	10.8958	0	45.8878	40.8374	43.089	54.7715	38.3494	56.0523	50.829	62.7631	24.7116	34.0668	224.989	673.656	383.518	186.878	275.07	127.985	516.609	444.341	191.548	205.871	112.019	91.9569	117.708	112.835	5.16828	6.38046	5.95086	8.04133	858.098	1637.15	2712.63	923.921	1160.6	255.246	987.386	756.149	698.915	895.62
1338	hsa-miR-626	0	0	0	0	0	0	0	0	0	0	0	0	0	0	0	0	0	0	0	0	0	0	0	0	0	0	0	0	0	0	0	0	0	0	0	0	0	0	0	0	0	0	0	0	0	0	0	0
1339	hsa-miR-627	5.98671	6.29563	0	3.19035	6.43083	4.72112	0	0	0	0	7.46143	10.2094	11.2101	18.0565	10.957	18.9268	12.8969	16.636	21.5569	19.2781	7.06772	6.70972	0	0	0	5.01902	0	8.25913	10.8053	3.26779	0.933494	0	1.04513	2.23436	3.44552	7.97558	5.95086	0	0	0	0	0	0	17.4826	0	0	0	40.1024
1340	hsa-miR-628	69.8449	86.0403	18.4539	59.8191	113.611	68.9284	57.9574	80.509	47.215	103.001	31.338	50.6948	39.9361	65.6054	47.7411	45.133	53.8636	40.0776	51.5263	48.5913	23.5591	36.2325	24.9037	19.2658	0	25.0951	38.3509	46.2511	23.5751	18.7898	3.11165	0	5.74824	6.70309	44.7918	27.117	22.3157	20.1033	135.489	299.264	150.702	144.363	126.611	52.4477	109.318	158.791	108.283	140.358
1341	hsa-miR-629	27.938	28.3303	34.2716	27.9156	19.2925	32.1036	35.4184	30.6701	18.1596	34.3338	45.8878	47.8784	41.3374	34.9093	34.0449	45.133	60.6914	49.1518	43.9025	51.2322	111.906	170.427	124.519	107.889	180.868	92.8519	281.992	140.405	137.521	223.844	124.155	213.361	198.968	188.804	29.2869	22.3316	25.2911	22.1137	553.247	880.189	938.989	538.954	1060.37	279.721	624.169	400.759	452.818	822.099
1342	hsa-miR-630	0	0	0	0	0	0	0	0	0	0	0	0	0	0	0	0	0	0	0	0	0	0	0	0	0	0	0	0	0	0	0	0	0	0	0	0	0	0	0	0	0	0	0	0	0	0	0	0
1343	hsa-miR-631	0	0	0	0	0	0	0	0	0	0	0	0	0	0	0	0	0	0	0	0	0	0	0	0	0	0	0	0	0	0	0	0	0	0	0	0	0	0	0	0	0	0	0	0	0	0	0	0
1344	hsa-miR-632	0	0	0	0	0	0	0	0	0	0	0	0	0	0	0	0	0	0	0	0	0	0	0	0	0	0	0	0	0	0	0	0	0	0	0	0	0	0	0	0	0	0	0	0	0	0	0	0
1345	hsa-miR-633	0	0	0	0	0	0	0	0	0	0	0	0	0	0	0	0	0	0	0	0	0	0	0	0	0	0	0	0	0	0	0	0	0	0	0	0	0	0	0	0	0	0	0	0	0	0	0	0
1346	hsa-miR-634	0	0	0	0	0	0	0	0	0	0	0	0	0	0	0	0	0	0	0	0	0	0	0	0	0	0	0	0	0	0	0	0	0	0	0	0	0	0	0	0	0	0	0	0	0	0	0	0
1347	hsa-miR-635	0	0	0	0	0	0	0	0	0	0	0	0	0	0	0	0	0	0	0	0	0	0	0	0	0	0	0	0	0	0	0	0	0	0	0	0	0	0	0	0	0	0	0	0	0	0	0	0
1348	hsa-miR-636	3.99114	7.3449	0	4.78553	0	5.66535	0	9.5844	0	0	2.23843	3.16842	3.50317	2.40754	0	5.09566	0	0	2.62889	2.90492	0	0	0	0	0	0	0	0	0	2.45084	0	0	0	0	0	0	0	0	0	0	0	0	0	0	0	0	0	0
1349	hsa-miR-637	0	0	0	0	0	0	0	0	0	0	0	0	0	0	0	0	0	0	0	0	0	0	0	0	0	0	0	0	0	0	0	0	0	0	0	0	0	0	0	0	0	0	0	0	0	0	0	0
1350	hsa-miR-638	0	0	0	0	0	0	0	0	0	0	0	0	0	0	0	0	0	0	0	0	0	0	0	0	0	0	0	0	0	0	0	0	0	0	0	0	0	0	0	0	0	0	0	0	0	0	0	0
1351	hsa-miR-639	0	0	0	0	0	0	0	0	0	0	0	0	0	0	0	0	0	0	0	0	0	0	0	0	0	0	0	0	0	0	0	0	0	0	0	0	0	0	0	0	0	0	0	0	0	0	0	0
1352	hsa-miR-640	0	0	0	0	0	0	0	0	0	0	0	0	0	0	0	0	0	0	0	0	0	0	0	0	0	0	0	0	0	0	0	0	0	0	0	0	0	0	0	0	0	0	0	0	0	0	0	0
1353	hsa-miR-641	11.9734	15.7391	10.5451	5.58312	8.57444	9.44225	16.0993	7.66752	10.8958	0	5.59607	10.9135	9.45856	10.8339	17.6094	10.1913	12.8969	10.5865	11.83	12.4119	32.9827	46.968	0	38.5316	22.6085	0	27.0712	41.2956	33.3981	31.044	16.1806	9.29901	19.7269	15.6405	17.2276	14.356	5.95086	9.0465	79.0353	140.83	115.925	0	121.336	20.9791	63.4748	37.8075	59.0633	46.7861
1354	hsa-miR-642a	0	0	10.5451	0	23.5797	6.60957	9.65956	15.335	10.8958	0	0	0	0	1.20377	0	0	0	0	0	0	0	4.02583	0	0	0	0	0	3.30365	4.91148	2.45084	0	0	0	0	3.44552	0	0	0	0	0	0	0	0	17.4826	0	45.369	0	0
1355	hsa-miR-642b	0	0	0	0	6.43083	0	0	0	0	0	0	0	0	0	0	0	0	0	0	0	0	0	0	0	0	0	0	3.30365	0	0	0	0	0	0	3.44552	0	0	0	0	0	0	0	0	17.4826	0	0	0	0
1356	hsa-miR-643	2.99335	0	0	3.19035	6.43083	2.83267	0	0	0	0	2.23843	1.40819	3.50317	3.00942	2.73924	0	0	2.26854	2.366	2.11267	0	0	0	0	0	0	0	0	0	4.90168	0	0	0.914493	0	0	0	0	0	0	0	0	0	47.4791	10.4895	21.1583	0	0	0
1357	hsa-miR-644a	0	0	0	0	0	0	0	0	0	0	0	0	0	0	0	0	0	0	0	0	0	0	0	0	0	0	0	0	0	0	0	0	0	0	0	0	0	0	0	0	0	0	0	0	0	0	0	0
1358	hsa-miR-645	0	0	0	0	0	0	0	0	0	0	0	0	0	0	0	0	0	0	0	0	0	0	0	0	0	0	0	0	0	0	0	0	0	0	0	0	0	0	0	0	0	0	0	0	0	0	0	0
1359	hsa-miR-646	0	0	0	0	0	0	0	0	0	0	0	0	0	0	0	0	0	0	0	0	0	0	0	0	0	0	0	0	0	0	0	0	0	0	0	0	0	0	0	0	0	0	0	0	0	0	0	0
1360	hsa-miR-647	0	0	0	0	0	0	0	0	0	0	0	0	0	0	0	0	0	0	0	0	0	0	0	0	0	0	0	0	0	0	0	0	0	0	0	0	0	0	0	0	0	0	0	0	0	0	0	0
1361	hsa-miR-648	0	0	0	0	0	0	0	0	0	0	0	0	0	0	0	0	0	0	0	0	0	0	0	0	0	0	0	0	0	0	0	0	0	0	0	0	0	0	0	0	0	0	0	0	0	0	0	0
1362	hsa-miR-649	0	0	0	0	0	0	0	0	0	0	0	0	0	0	0	0	0	0	0	0	0	0	0	0	0	0	0	0	0	0	0	0	0	0	0	0	0	0	0	0	0	0	0	0	0	0	0	0
1363	hsa-miR-6499	0	0	0	0	0	0	0	0	0	0	0	0	0	0	0	0	0	0	0	0	0	0	0	0	0	0	0	0	0	0	0	0	0	0	158.494	9.57069	5.95086	109.563	0	0	0	0	0	0	0	0	0	0
1364	hsa-miR-650	0	0	0	0	0	0	0	0	0	0	0	0	0	0	0	0	0	0	0	0	0	0	0	0	0	0	0	0	0	0	0	0	0	0	0	0	0	0	0	0	0	0	0	0	0	0	0	0
1365	hsa-miR-6500	0	0	0	0	0	0	0	0	0	0	0	0	0	0	0	0	0	0	0	0	0	0	0	0	0	0	0	0	0	0	0	0	0	0	0	0	0	0	0	0	0	0	0	0	0	0	0	0
1366	hsa-miR-6501	0	0	0	0	0	0	0	0	18.1596	0	4.10379	3.52047	4.90444	0	8.60904	7.27952	2.27593	2.26854	1.31445	1.05633	0	5.36777	0	0	0	0	0	0	12.7698	7.35253	0	0	1.17578	0	0	0	0	0	0	0	0	0	0	6.99303	0	0	0	0
1367	hsa-miR-6502	5.98671	3.14782	0	5.58312	10.718	6.60957	0	0	0	0	0	4.92866	2.1019	4.81507	5.47848	0	4.55185	4.53709	4.99489	3.96125	0	0	0	0	0	0	0	0	7.85837	0	0	0	0	0	0	0	0	0	0	0	115.925	0	0	0	0	0	0	0
1368	hsa-miR-6503	31.9291	31.4782	39.5441	35.0939	66.4519	36.8248	32.1985	61.3402	50.847	48.0673	36.9341	54.9193	45.8915	85.4676	116.222	96.8176	102.417	102.084	97.0061	106.426	57.7197	0	0	23.119	41.4489	0	0	0	60.9024	0	0	0	0	0	0	0	0	0	0	0	0	0	0	0	14.1055	0	0	0
1369	hsa-miR-6504	0	0	0	0	0	0	0	0	0	0	0	0	0	0	0	0	0	0	0	0	0	0	0	0	0	0	0	0	0	0	0	0	0	0	0	0	0	0	0	0	0	0	0	0	0	0	0	0
1370	hsa-miR-6505	0	0	0	0	0	0	0	0	0	0	0	0	0	0	0	0	0	0	0	0	0	0	0	0	0	0	0	0	0	0	0.933494	2.06645	2.09027	2.79295	0	0	0	0	0	0	0	0	0	0	0	0	0	0
1371	hsa-miR-6506	0	0	0	0	0	0	0	0	0	0	0	0	0	0	0	0	0	0	0	0	0	0	0	0	0	0	0	0	0	0	0	0	0	0	0	0	0	0	0	0	0	0	0	0	0	0	0	0
1372	hsa-miR-6507	0	0	0	0	0	0	0	0	0	0	0	0	0	0	0	0	0	0	0	0	0	0	0	0	0	0	0	0	0	0	0	0	0	0	0	0	0	0	0	0	0	67.3692	0	13.9861	56.4221	83.1764	88.5949	106.94
1373	hsa-miR-6508	0	0	0	0	0	0	0	0	0	0	0	0	0	0	0	0	0	0	0	0	0	0	0	0	0	0	0	0	0	0	0	0	0	0	0	0	0	0	0	0	0	0	0	0	0	0	0	0
1374	hsa-miR-6509	0	0	0	3.19035	0	2.83267	0	3.83376	0	0	1.11921	1.05614	0	1.20377	2.73924	4.36771	3.79321	3.78091	1.84022	2.90492	0	0	0	0	0	0	0	0	0	0	0	0	0	0	0	0	0	0	0	0	0	0	0	0	0	0	0	0
1375	hsa-miR-651	0	4.19709	0	3.98794	0	3.7769	0	0	0	0	9.32679	7.74503	9.10824	4.81507	7.8264	32.7578	6.06914	3.02473	14.4589	12.1478	163.736	193.24	194.249	157.98	75.3616	183.194	146.636	140.405	110.017	214.857	5.91213	9.29901	9.27557	6.1445	10.3366	7.97558	16.3649	7.03617	180.652	158.434	185.479	76.9934	89.6828	20.9791	88.1595	90.7379	68.9071	86.8885
1376	hsa-miR-6510	0	0	0	0	0	0	0	0	0	0	0	0	0	0	0	0	0	0	0	0	0	0	0	0	0	0	0	0	0	0	0	0	2.35155	0	37.9007	54.2339	53.5577	5.02583	0	0	0	0	26.3773	34.9652	0	0	0	0
1377	hsa-miR-6511a	8.98006	14.6898	52.7255	15.9518	23.5797	20.7729	54.7375	34.5038	61.7427	103.001	5.59607	0	4.90444	15.649	10.957	10.1913	9.86234	20.4169	6.83512	5.54575	7.06772	12.0775	0	0	0	0	9.02374	0	0	10.6203	0	0	0	0	0	0	4.46314	0	0	0	0	0	0	0	35.2638	0	0	0
1378	hsa-miR-6511b	4.98892	5.24636	10.5451	3.19035	23.5797	3.7769	12.8794	26.8363	0	0	1.49229	5.2807	3.15285	4.21319	8.21772	8.73542	8.34506	11.3427	1.57734	2.90492	0	0	0	0	0	0	0	0	0	7.35253	0.933494	0	0.914493	0	5.16828	0	0	3.0155	0	0	0	0	0	0	0	0	0	0
1379	hsa-miR-6512	0	0	0	0	0	0	0	0	0	0	0	0	0	0	0	0	0	0	0	0	0	0	0	0	0	0	0	0	0	0	0	0	0	0	0	0	0	0	0	0	0	0	0	0	0	0	0	0
1380	hsa-miR-6513	0	5.24636	0	0	0	3.7769	0	0	0	0	3.35764	3.87252	1.75158	4.21319	2.73924	5.09566	3.79321	3.02473	1.57734	2.64083	2.35591	0	0	3.85316	0	0	0	0	5.89378	9.80337	0	0	2.4822	1.39648	3.44552	0	0	0	0	0	0	0	0	0	0	0	0	0
1381	hsa-miR-6514	0	5.24636	0	1.59518	6.43083	7.5538	9.65956	9.5844	0	0	2.23843	1.76023	2.45222	3.00942	5.8698	8.73542	3.03457	2.26854	2.366	2.11267	0	0	0	0	0	0	0	0	0	0	1.24466	0	0	2.51366	0	0	0	0	0	0	0	0	0	0	0	0	0	0
1382	hsa-miR-6515	2.99335	12.5913	0	0	0	0	0	9.5844	0	0	0	1.40819	2.45222	4.81507	10.957	10.1913	6.06914	3.78091	1.84022	1.05633	3.53386	10.7355	0	7.70633	0	0	0	0	0	10.6203	0	4.64951	2.35155	2.23436	0	0	0	2.01033	0	0	0	0	0	0	0	0	0	0
1383	hsa-miR-6516	5.98671	5.24636	5.27255	5.58312	0	5.66535	12.8794	0	0	0	0	3.52047	3.50317	2.40754	1.9566	0	0	0	2.10311	2.11267	11.7795	6.70972	0	0	0	10.038	11.2797	9.91095	10.8053	3.26779	4.35631	6.19934	3.65797	6.1445	0	3.19023	0	3.0155	0	0	92.7396	0	52.7546	17.4826	56.4221	60.492	19.6878	80.2048
1384	hsa-miR-652	384.147	429.152	371.715	391.616	610.929	386.188	566.694	511.807	363.193	350.205	523.419	393.941	402.864	668.092	693.811	509.566	1252.52	1178.13	348.591	344.893	540.681	664.262	318.768	410.362	335.359	336.274	776.042	543.45	537.316	1193.56	230.884	366.794	339.669	301.36	53.4056	51.0437	68.4349	32.1653	124.198	0	324.589	0	221.569	265.735	151.634	211.722	206.721	53.4699
1385	hsa-miR-6529	0	0	0	0	0	0	0	0	10.8958	0	0	0	0	0	0	0	0	0	0	0	0	0	0	0	0	0	0	0	0	0	0	0	0	0	0	0	0	0	0	0	0	0	0	0	0	0	0	0
1386	hsa-miR-653	8.98006	20.9854	13.1814	19.1421	10.718	17.9403	0	5.75064	0	0	3.35764	50.6948	40.2864	36.7149	32.0883	12.3752	34.1389	37.0529	27.0776	25.8802	0	0	0	0	0	0	0	0	0	0	0	1.03322	0	1.11718	0	0	0	0	0	0	0	0	0	0	0	0	0	0
1387	hsa-miR-654	0	3.14782	0	0	0	0	0	0	0	0	1.49229	3.87252	1.05095	7.22261	5.8698	0	0	0	0	1.05633	481.783	417.344	24.9037	431.554	305.215	557.111	234.617	444.341	407.653	368.443	419.761	219.56	455.026	269.799	8.6138	15.9512	28.2666	0	56.4538	0	0	0	52.7546	6.99303	10.5791	15.123	59.0633	0
1388	hsa-miR-655	0	0	0	0	0	0	0	0	0	0	0	0	0	0	0	0	0	0	0	0	20.0252	21.4711	0	0	11.3042	22.5856	38.3509	14.8664	18.6636	35.1287	3.73398	0	5.22567	5.02732	0	0	0	0	45.163	0	69.5547	57.7451	84.4073	34.9652	52.8957	83.1764	78.751	60.1536
1389	hsa-miR-656	0	0	0	0	0	0	0	0	0	0	0	0	0	0	0	0	0	0	0	0	34.1606	36.2325	0	46.238	0	32.6236	0	31.3847	27.5043	7.35253	14.3136	6.71595	16.1996	9.49604	0	0	0	0	0	0	0	28.8725	0	10.4895	0	52.9305	0	0
1390	hsa-miR-657	0	0	0	0	0	0	0	0	0	0	0	0	0	0	0	0	0	0	0	0	0	0	0	0	0	0	0	0	0	0	0	0	0	0	0	0	0	0	0	0	0	0	0	0	0	0	0	0
1391	hsa-miR-658	0	0	0	0	0	0	0	0	0	0	0	0	0	0	0	0	0	0	0	0	0	0	0	0	0	0	0	0	0	0	0	0	0	0	0	0	0	0	0	0	0	0	0	0	0	0	0	0
1392	hsa-miR-659	9.97785	3.14782	5.27255	8.77347	4.28722	6.60957	6.43971	3.83376	0	0	9.69986	7.39299	6.65602	13.2415	7.8264	30.574	6.82778	6.80563	7.62379	8.71475	9.42363	8.05166	0	0	26.3766	0	0	8.25913	4.91148	2.45084	4.97864	5.68273	7.05466	4.18943	13.7821	9.57069	16.3649	5.02583	0	0	0	0	0	0	0	0	0	0
1393	hsa-miR-660	754.325	825.777	221.447	865.383	418.004	865.854	302.666	369.958	163.437	363.939	707.344	897.016	900.315	1272.99	1281.57	1050.43	1307.14	1243.92	1146.46	1178.6	240.302	322.066	308.806	179.172	52.7531	293.613	178.219	262.64	247.539	182.996	86.5038	95.5732	98.7653	108.367	284.255	266.384	382.343	264.359	146.78	387.283	243.442	163.611	295.426	136.364	264.478	347.829	270.707	167.093
1394	hsa-miR-661	0	0	0	0	0	0	0	0	0	0	0	0	0	0	0	0	0	0	0	0	0	0	0	0	0	0	0	0	0	0	0	0	0	0	0	0	0	0	0	0	0	0	0	0	0	0	0	0
1395	hsa-miR-662	0	0	0	0	0	0	0	0	0	0	0	0	0	0	0	0	0	0	0	0	0	0	0	0	0	0	0	0	0	0	0	0	0	0	0	0	0	0	0	0	0	0	0	0	0	0	0	0
1396	hsa-miR-663a	0	0	0	0	0	0	0	0	0	0	0	0	0	0	0	0	0	0	0	0	0	0	0	0	0	0	0	0	0	0	0	0	0	0	0	0	0	0	0	0	0	0	0	0	0	0	0	0
1397	hsa-miR-663b	0	0	0	0	0	0	0	0	0	0	0	0	0	0	0	0	0	0	0	0	0	0	0	0	0	0	0	0	0	0	0	0	2.74348	0	0	0	0	0	0	0	0	0	0	0	0	0	0	0
1398	hsa-miR-664a	77.8272	55.6114	134.45	85.3419	109.324	70.8168	112.695	176.353	47.215	54.9341	24.9958	39.7813	37.1336	62.596	52.0456	47.3169	98.6234	100.572	21.294	21.3908	127.219	134.194	189.268	152.2	146.955	120.457	374.485	137.101	116.893	182.996	5.2898	8.7824	5.87888	11.7304	18.9504	35.0925	35.7051	31.1602	169.361	246.453	197.072	105.866	110.785	80.4199	56.4221	113.422	98.4388	86.8885
1399	hsa-miR-664b	7.98228	6.29563	13.1814	14.3566	6.43083	8.49802	16.0993	23.0026	14.5277	13.7335	2.23843	2.81638	3.15285	10.232	10.1743	18.1988	12.1383	9.07418	5.78356	4.7535	7.06772	4.02583	0	19.2658	11.3042	32.6236	29.3272	9.91095	2.94689	18.7898	0	0	1.30642	0.837886	0	0	0	0	0	0	0	0	0	0	38.7902	0	0	0
1400	hsa-miR-665	0	0	0	0	0	0	0	0	0	0	0	0	0	0	0	0	0	0	0	0	0	0	0	0	0	0	0	0	0	0	8.40145	8.26579	12.8029	11.7304	0	0	0	0	0	0	0	0	0	0	0	30.246	0	0
1401	hsa-miR-668	0	0	0	0	0	0	0	0	0	0	0	0	0	0	0	0	0	0	0	0	0	0	0	0	0	0	0	0	0	4.08474	0	0	1.69834	1.39648	0	0	0	0	0	0	0	0	0	0	0	0	0	0
1402	hsa-miR-670	0	0	0	0	0	0	0	0	0	0	11.1921	0	0	0	1.17396	0	0	0	3.68045	2.11267	0	0	0	0	0	0	0	0	0	0	0	0	0	0	0	0	0	0	0	0	0	0	0	0	0	0	0	0
1403	hsa-miR-671	169.623	194.115	376.987	145.161	319.398	177.514	141.674	247.278	334.137	254.07	58.1992	159.477	173.757	195.612	127.57	64.7877	189.66	211.731	46.2685	52.0244	77.7449	61.7294	44.8267	0	214.781	22.5856	47.3747	85.8949	103.141	57.1863	22.0927	37.1961	21.9478	30.4432	89.5835	126.014	83.312	51.2635	158.071	0	0	105.866	31.6527	24.4756	42.3165	0	44.2974	0
1404	hsa-miR-6715a	0	0	0	0	0	0	0	0	0	0	0	0	0	0	0	0	0	0	0	0	0	0	0	0	0	0	0	0	0	0	0	0	0	0	0	0	0	0	0	0	0	0	0	0	0	0	0	0
1405	hsa-miR-6715b	0	0	0	0	0	0	0	0	0	0	0	0	0	0	0	0	0	0	0	0	0	0	0	0	0	0	0	0	0	0	0	0	0	0	0	0	0	0	79.0353	0	0	0	26.3773	17.4826	0	0	34.4536	0
1406	hsa-miR-6716	0	10.4927	15.8177	4.78553	15.0053	9.44225	0	7.66752	0	0	4.84993	5.9848	8.75792	7.22261	8.21772	0	15.1728	12.0989	4.73201	2.37675	0	0	0	0	0	0	0	0	0	0	7.46795	6.19934	5.09503	6.1445	0	0	0	0	0	0	0	0	0	0	0	0	0	0
1407	hsa-miR-6717	0	0	0	0	0	0	0	0	0	0	0	0	0	0	0	0	0	0	0	0	0	0	0	0	0	0	0	0	0	0	0	0	0	0	0	0	0	0	0	0	0	0	0	0	0	0	0	0
1408	hsa-miR-6718	0	10.4927	10.5451	0	17.1489	16.0518	9.65956	7.66752	0	0	2.23843	0	1.40127	1.80565	0	4.36771	5.31049	4.53709	1.05156	1.5845	9.42363	0	0	0	0	0	0	0	0	0	0	0	0	0	0	0	0	0	45.163	0	0	48.1209	0	0	21.1583	60.492	93.5168	0
1409	hsa-miR-6719	0	0	0	0	0	0	0	0	0	0	0	0	0	0	0	0	0	0	0	0	0	0	0	0	0	0	0	0	0	0	0	0	0	0	0	0	0	0	0	0	0	0	0	0	0	0	0	0
1410	hsa-miR-6720	0	0	0	0	0	0	0	0	0	0	0	0	0	0	0	0	0	0	0	0	0	0	0	0	0	0	0	0	0	0	0	0	0	0	0	0	0	0	0	0	0	0	0	0	0	0	0	0
1411	hsa-miR-6721	0	0	0	0	0	0	0	0	0	0	0	0	0	1.20377	0	0	1.51728	2.26854	0	0	0	0	0	0	0	0	0	0	0	0	0	0	0	0	0	0	0	0	0	0	0	0	0	0	0	0	0	0
1412	hsa-miR-6722	0	0	0	0	0	0	0	0	0	0	0	0	0	0	0	0	0	0	0	0	0	0	0	0	0	0	0	0	0	0	0	0	0	0	0	0	0	0	0	0	0	0	0	0	0	0	0	0
1413	hsa-miR-6724	0	0	0	0	0	0	12.8794	0	0	0	0	0	0	0	0	0	0	0	2.10311	0	0	0	0	0	0	0	0	0	0	0	4.66747	17.5648	11.6271	11.1718	0	0	0	0	0	0	0	0	0	0	0	0	0	0
1414	hsa-miR-6726	0	0	0	0	0	0	0	0	0	0	0	0	0	0	0	0	0	0	0	0	0	0	0	0	0	0	0	0	0	0	0	0	0	0	0	0	0	0	0	0	0	0	0	0	0	0	0	0
1415	hsa-miR-6727	0	0	0	0	0	0	0	0	0	0	0	0	0	0	0	0	0	0	0	0	0	0	0	0	0	0	0	0	0	0	0	0	0	0	0	0	0	0	0	0	0	0	0	0	0	0	0	0
1416	hsa-miR-6728	0	0	0	0	0	0	0	0	0	0	0	0	0	0	0	0	0	0	0	0	0	0	0	0	0	0	0	0	0	0	0	0	0	0	0	0	0	0	0	0	0	0	0	0	0	0	0	0
1417	hsa-miR-6729	0	0	0	0	0	0	0	0	0	0	0	0	0	0	0	0	0	0	0	0	0	0	0	0	0	0	0	0	0	0	0	0	0	0	0	0	0	0	0	0	0	0	0	0	0	0	0	0
1418	hsa-miR-6730	0	0	0	0	0	0	0	0	0	0	0	0	0	0	0	0	0	0	0	0	0	0	0	0	0	0	0	0	0	0	0	0	0	0	0	0	0	0	0	0	0	0	0	0	0	0	0	0
1419	hsa-miR-6731	0	0	0	0	0	0	0	0	0	0	0	0	0	0	0	0	0	0	0	0	0	0	0	0	0	0	0	0	0	0	0	0	0	0	0	0	0	0	0	0	0	0	0	0	0	0	0	0
1420	hsa-miR-6732	6.98449	0	50.0892	0	21.4361	12.2749	41.8581	36.4207	47.215	0	0	0	0	0	5.08716	0	0	0	2.62889	3.43308	0	0	0	0	0	0	0	0	0	0	0	0	0	0	0	0	0	0	0	0	0	0	0	0	0	0	0	0
1421	hsa-miR-6733	0	0	0	0	0	0	0	0	0	0	0	1.40819	0	0	0	0	0	0	0	0	0	0	0	0	0	0	0	0	0	0	1.86699	1.54984	0.391926	0	0	0	0	0	0	0	0	0	0	0	0	0	0	0
1422	hsa-miR-6734	2.99335	0	13.1814	3.98794	6.43083	3.7769	0	7.66752	10.8958	0	0	2.11228	0	0	5.47848	0	0	1.51236	0	0	0	0	0	0	0	0	0	0	0	0	0	0	0	0	0	0	0	0	0	0	0	0	0	0	0	0	0	0
1423	hsa-miR-6735	0	3.14782	10.5451	3.19035	8.57444	2.83267	19.3191	13.4182	32.6873	27.4671	0	3.16842	2.45222	0	3.52188	3.63976	2.27593	0	2.10311	1.84858	0	0	0	0	0	0	0	0	0	0	0	0	0	0	0	0	0	0	0	0	0	0	0	0	0	0	0	0
1424	hsa-miR-6736	0	0	0	0	0	0	0	0	0	0	0	0	0	0	0	0	0	0	0	0	0	0	0	0	0	0	0	0	0	0	0	0	0	0	0	0	0	0	0	0	0	0	0	0	0	0	0	0
1425	hsa-miR-6737	0	0	34.2716	0	0	0	0	0	0	0	2.23843	0	6.3057	0	12.1309	0	0	0	6.83512	0	0	0	0	0	0	0	0	0	0	0	0	0	0	0	0	0	0	0	0	0	0	0	0	0	0	0	0	0
1426	hsa-miR-6738	0	0	0	0	0	0	0	0	0	0	1.49229	1.76023	1.75158	2.40754	0	0	0	0	1.57734	1.32042	0	0	0	0	0	0	0	0	0	0	0	0	0	0	0	0	0	0	0	0	0	0	0	0	0	0	0	0
1427	hsa-miR-6739	1.99557	0	0	0	0	0	0	0	0	0	0	0	0	4.21319	0	0	0	0	0	2.37675	0	0	0	0	0	0	0	0	0	0	0	0	1.17578	0	0	0	0	0	0	0	0	0	0	0	0	0	0	0
1428	hsa-miR-6740	0	0	0	0	0	0	0	0	0	0	0	0	0	0	0	0	0	1.51236	1.05156	0	0	0	0	0	0	0	0	0	0	0	0	0	0	0	0	0	0	0	0	0	0	0	0	0	0	0	0	0
1429	hsa-miR-6741	2.99335	22.0347	10.5451	3.19035	34.2977	0	16.0993	0	0	13.7335	2.23843	2.11228	0	10.8339	7.04376	0	6.06914	4.53709	2.62889	1.05633	0	0	0	0	0	0	0	0	0	0	1.24466	0	1.30642	0	3.44552	0	0	0	0	0	0	0	0	0	0	0	0	0
1430	hsa-miR-6742	0	0	0	3.19035	0	0	0	0	0	0	0	0	1.40127	0	0	0	0	0	0	0	0	0	0	0	0	0	0	0	0	0	0	0	0	0	0	0	0	0	0	0	0	0	0	0	0	0	0	0
1431	hsa-miR-6743	0	0	0	0	0	0	0	0	0	0	0	0	0	0	0	0	0	0	0	0	0	0	0	0	0	0	0	0	0	0	0	0	0	0	0	0	0	0	0	0	0	0	0	0	0	0	0	0
1432	hsa-miR-6744	0	0	0	0	0	0	0	0	0	0	0	0	0	0	0	0	0	0	0	0	0	0	0	0	0	0	0	0	0	0	0	0	0	0	0	0	0	0	0	0	0	0	0	0	0	0	0	0
1433	hsa-miR-6745	0	0	0	0	0	0	0	0	0	0	0	0	0	0	0	0	0	0	0	0	0	0	0	0	0	0	0	0	0	0	0	0	0	0	0	0	0	0	0	0	0	0	0	0	0	0	0	0
1434	hsa-miR-6746	0	0	0	0	0	0	0	0	0	0	0	0	0	0	0	0	0	0	0	0	0	0	0	0	0	0	0	0	0	0	0	0	0	0	0	0	0	0	0	0	0	0	0	0	0	0	0	0
1435	hsa-miR-6747	0	0	0	0	0	0	0	0	0	0	0	3.52047	0	0	0	13.1031	0	0	3.15467	2.11267	0	0	0	0	0	0	0	0	0	0	3.11165	0	2.35155	2.51366	0	0	0	0	0	0	0	0	0	0	0	0	0	0
1436	hsa-miR-6748	0	0	0	0	0	0	0	0	0	0	0	0	0	0	0	0	0	0	0	0	0	0	0	0	0	0	0	0	0	0	0	0	0	0	0	0	0	0	0	0	0	0	0	0	0	0	0	0
1437	hsa-miR-6749	0	0	0	0	0	0	0	0	0	0	0	0	0	0	0	0	0	0	0	0	0	0	0	0	0	0	0	0	0	0	0	0	0	0	0	0	0	0	0	0	0	0	0	0	0	0	0	0
1438	hsa-miR-675	0	0	0	0	0	0	0	0	0	0	0	0	0	0	0	0	0	0	0	0	0	0	0	0	0	0	0	0	0	0	0	0	0	0	0	0	0	0	0	0	0	0	0	0	0	0	0	0
1439	hsa-miR-6750	0	0	0	0	0	0	0	0	0	0	0	0	0	0	0	0	0	0	0	0	0	0	0	0	0	0	0	0	0	0	0	0	0	0	0	0	0	0	0	0	0	0	0	0	0	0	0	0
1440	hsa-miR-6751	0	0	0	0	0	0	0	0	0	0	0	0	0	0	0	0	0	0	0	0	0	0	0	0	0	0	0	0	0	0	0	0	0	0	0	0	0	0	0	0	0	0	0	0	0	0	0	0
1441	hsa-miR-6752	0	0	0	0	0	0	0	0	0	0	0	0	0	0	0	0	0	0	0	0	0	0	0	0	0	0	0	0	0	0	0	0	0	0	0	0	0	0	0	0	0	0	0	0	0	0	0	0
1442	hsa-miR-6753	0	0	0	0	0	0	0	0	0	0	0	0	0	0	0	0	0	0	0	0	0	0	0	0	0	0	0	0	0	0	0	0	0	0	0	0	0	0	0	0	0	0	0	0	0	0	0	0
1443	hsa-miR-6754	0	0	0	1.59518	0	0	0	0	0	0	0	0	0	0	0	0	0	0	0	0	0	0	0	0	0	0	0	0	0	0	0	0	0	0	0	0	0	0	0	0	0	0	0	0	0	0	0	0
1444	hsa-miR-6755	0	0	0	0	0	0	0	0	0	0	0	0	0	0	0	0	0	0	0	0	0	0	0	0	0	0	0	0	0	0	0	0	0	0	0	0	0	0	0	0	0	0	0	0	0	0	0	0
1445	hsa-miR-6756	0	0	0	0	0	0	0	0	0	0	0	0	0	0	0	0	0	0	0	0	0	0	0	0	0	0	0	0	0	0	0	0	0	0	0	0	0	0	0	0	0	0	0	0	0	0	0	0
1446	hsa-miR-6757	0	0	0	0	0	0	0	0	0	0	0	0	0	0	0	0	0	0	0	0	0	0	0	0	0	0	0	0	0	0	0	0	0	0	0	0	0	0	0	0	0	0	0	0	0	0	0	0
1447	hsa-miR-6758	0	0	0	0	0	0	0	0	0	0	0	1.40819	0	0	0	0	0	0	0.525778	0	0	0	0	0	0	0	0	0	0	0	0	0	0	0	0	0	0	0	0	0	0	0	0	0	0	0	0	0
1448	hsa-miR-6759	0	0	0	0	0	0	0	0	0	0	0	0	0	0	0	0	0	0	0	0	0	0	0	0	0	0	0	0	0	0	0	0	0	0	0	0	0	0	0	0	0	0	0	0	0	0	0	0
1449	hsa-miR-676	0	0	0	0	0	0	0	0	0	0	0	1.76023	2.45222	3.61131	5.8698	0	4.55185	0	2.10311	2.90492	0	0	0	0	0	0	0	0	0	0	0	1.54984	0.653209	0	0	0	0	0	0	0	0	0	0	0	0	0	0	0
1450	hsa-miR-6760	0	0	0	0	0	0	0	0	0	0	0	0	0	0	0	0	0	0	0	0	0	0	0	0	0	0	0	0	0	0	0	0	0	0	0	0	0	0	0	0	0	0	0	0	0	0	0	0
1451	hsa-miR-6761	0	0	0	0	0	0	0	0	0	0	0	0	0	3.00942	3.9132	0	0	0	0	1.05633	0	0	0	0	0	0	0	0	0	0	0	0	0	0	0	0	0	0	0	0	0	0	0	0	0	0	0	0
1452	hsa-miR-6762	0	5.24636	0	0	0	0	0	0	0	0	0	0	3.15285	2.40754	6.26112	3.63976	5.31049	9.07418	2.10311	2.64083	0	0	0	0	0	0	0	0	0	0	0	0	0	0	0	0	0	0	0	0	0	0	0	0	0	0	0	0
1453	hsa-miR-6763	0	0	0	0	0	0	0	0	0	0	2.23843	0	0	0	0	0	0	0	0	0	0	0	0	0	0	0	0	0	0	0	0	0	0	0	0	0	0	0	0	0	0	0	0	0	0	0	0	0
1454	hsa-miR-6764	0	0	0	2.39276	0	0	0	0	0	0	0	0	0.700634	0	0	1.4559	0	0	0	1.32042	0	0	0	0	0	0	0	0	0	0	0	0	0	0	0	0	0	0	0	0	0	0	0	0	0	0	0	0
1455	hsa-miR-6765	0	0	0	0	0	0	0	0	0	0	0	0	0	0	0	0	0	0	0	0	0	0	0	0	0	0	0	0	0	0	0	0	0	0	0	0	0	0	0	0	0	0	0	0	0	0	0	0
1456	hsa-miR-6766	0	0	7.90883	0	0	0	0	0	0	0	0	0	0	0	0	0	0	0	0	0	0	0	0	0	0	0	0	0	0	0	0	0	0	0	0	0	0	0	0	0	0	0	0	0	0	0	0	0
1457	hsa-miR-6767	0	0	0	0	0	0	0	0	0	0	0	0	0	0	0	0	0	0	0	0	0	0	0	0	0	0	0	0	0	0	0	0	0	0	0	0	0	0	0	0	0	0	0	0	0	0	0	0
1458	hsa-miR-6768	0	0	0	0	0	0	0	0	0	0	0	0	0	0	0	0	0	0	0	0	0	0	0	0	0	0	0	0	0	0	0	0	0	0	0	0	0	0	0	0	0	0	0	0	0	0	0	0
1459	hsa-miR-6769a	0	0	0	0	0	0	0	0	0	0	0	0	0	0	0	0	0	0	0	0	0	0	0	0	0	0	0	0	0	0	0	0	0	0	0	0	0	0	0	0	0	0	0	0	0	0	0	0
1460	hsa-miR-6769b	0	0	28.999	0	15.0053	0	54.7375	0	0	54.9341	10.8191	0	14.363	32.5017	0	23.2945	0	24.954	13.4073	13.9964	0	0	0	0	0	0	0	0	0	0	0	0	0	0	0	0	0	0	0	0	0	0	0	0	0	0	0	0
1461	hsa-miR-6770	3.99114	8.39417	0	7.97588	6.43083	7.5538	0	3.83376	0	0	3.73072	5.9848	3.15285	0	12.1309	5.09566	3.79321	0	0	2.11267	0	0	0	0	0	0	0	0	0	0	0	1.54984	0.391926	0	0	0	0	0	0	0	0	0	0	0	0	0	0	0
1462	hsa-miR-6771	0	0	0	0	0	0	0	0	0	0	0	0	0	0	0	0	0	0	0	0	0	0	0	0	0	0	0	0	0	0	0	0	0	0	0	0	0	0	0	0	0	0	0	0	0	0	0	0
1463	hsa-miR-6772	6.98449	6.29563	18.4539	0	0	0	0	0	14.5277	0	0	2.46433	5.25475	0	5.8698	0	0	0	0	2.11267	0	0	0	0	0	0	0	0	0	0	0	0	0	0	0	0	0	0	0	0	0	0	0	0	0	0	0	0
1464	hsa-miR-6773	0	0	0	0	0	0	0	0	0	0	0	0	0	0	0	0	0	0	0	0	0	0	0	0	0	0	0	0	0	0	0	0	0	0	0	0	0	0	0	0	0	0	0	0	0	0	0	0
1465	hsa-miR-6774	0	0	0	0	0	0	12.8794	0	0	0	6.71529	3.52047	1.40127	0	12.1309	8.73542	8.34506	12.8551	4.20623	3.96125	0	0	0	0	0	0	0	0	0	0	0	0	0	0	0	0	0	0	0	0	0	0	0	0	0	0	0	0
1466	hsa-miR-6775	0	0	0	0	0	0	0	0	0	0	0	0	0	0	0	0	0	0	0	0	0	0	0	0	0	0	0	0	0	0	0	0	0	0	0	0	0	0	0	0	0	0	0	0	0	0	0	0
1467	hsa-miR-6776	0	0	0	0	0	0	0	0	0	0	0	0	0	0	0	0	0	0	0	0	0	0	0	0	0	0	0	0	0	0	0	0	0	0	0	0	0	0	0	0	0	0	0	0	0	0	0	0
1468	hsa-miR-6777	0	0	0	0	0	0	0	0	0	0	0	0	0	0	0	0	0	0	0	0	0	0	0	0	0	0	0	0	0	0	0	0	0	0	0	0	0	0	0	0	0	0	0	0	0	0	0	0
1469	hsa-miR-6778	0	0	0	0	0	0	0	0	0	0	0	0	0	0	0	0	0	0	0	0	0	0	0	0	0	0	0	0	0	0	0	0	0	0	0	0	0	0	0	0	0	0	0	0	0	0	0	0
1470	hsa-miR-6779	0	0	0	0	0	0	0	0	0	0	0	0	0	0	0	0	0	0	0	0	0	0	0	0	0	0	0	0	0	0	0	0	0	0	0	0	0	0	0	0	0	0	0	0	0	0	0	0
1471	hsa-miR-6780a	0	0	0	0	0	0	0	0	0	0	0	0	0	1.20377	0	0	0	0	0	0	0	0	0	0	0	0	0	0	0	0	0	0	0	0	0	0	0	0	0	0	0	0	0	0	0	0	0	0
1472	hsa-miR-6780b	0	0	0	0	0	0	0	0	0	0	0	0	0	0	0	0	0	0	0	1.32042	0	0	0	0	0	0	0	0	0	0	0	0	0.522567	0	0	0	0	0	0	0	0	0	0	0	0	0	0	0
1473	hsa-miR-6781	3.99114	0	0	0	0	0	0	0	0	0	0	0	0	0	0	0	0	0	0	0	0	0	0	0	0	0	0	0	0	0	0	0	0	0	0	0	0	0	0	0	0	0	0	0	0	0	0	0
1474	hsa-miR-6782	0	0	0	0	4.28722	0	0	0	0	0	0	0.704094	0	0	0	0	0	0	0	0	0	0	0	0	0	0	0	0	0	0	0	0	0	0	0	0	0	0	0	0	0	0	0	0	0	0	0	0
1475	hsa-miR-6783	0	0	0	0	0	0	0	0	0	0	0	2.81638	2.1019	0	1.9566	0	0	0	1.05156	0	0	0	0	0	0	0	0	0	0	0	0	0	1.5677	0	0	0	0	0	0	0	0	0	0	0	0	0	0	0
1476	hsa-miR-6784	0	0	0	0	0	0	0	0	0	0	0	0	0	0	0	0	0	0	0	0	0	0	0	0	0	0	0	0	0	0	0	0	0	0	0	0	0	0	0	0	0	0	0	0	0	0	0	0
1477	hsa-miR-6785	0	0	0	0	0	0	0	0	0	0	0	0	0	0	0	0	0	0	0	0	0	0	0	0	0	0	0	0	0	0	0	0	0	0	0	0	0	0	0	0	0	0	0	0	0	0	0	0
1478	hsa-miR-6786	3.99114	0	7.90883	0	0	0	6.43971	0	0	41.2006	1.49229	1.76023	3.15285	0	4.69584	0	2.27593	3.02473	1.84022	2.37675	0	0	0	0	0	0	0	0	0	0	0	0	0	0	0	0	0	0	0	0	0	0	0	0	0	0	0	0
1479	hsa-miR-6787	0	0	0	0	0	0	0	0	0	0	0	0	0	0	0	0	0	0	0	0	0	0	0	0	0	0	0	0	0	0	0	0	0	0	0	0	0	0	0	0	0	0	0	0	0	0	0	0
1480	hsa-miR-6788	0	0	0	0	0	0	0	0	0	0	0	0	0	0	0	0	0	0	0	0	0	0	0	0	0	0	0	0	0	0	0	0	0	0	0	0	0	0	0	0	34.7774	0	0	0	0	0	0	0
1481	hsa-miR-6789	0	0	0	0	0	0	0	0	0	0	0	0	0	0	0	0	0	0	0	0	0	0	0	0	0	0	0	0	0	0	0	0	0	0	0	0	0	0	0	0	0	0	0	0	0	0	0	0
1482	hsa-miR-6790	0	0	0	0	0	0	0	0	0	0	0	0	0	0	0	0	0	0	0	0	0	0	0	0	0	0	0	0	0	0	0	0	0	0	0	0	0	0	0	0	0	0	0	0	67.0012	0	0	0
1483	hsa-miR-6791	0	0	0	0	0	0	0	0	0	0	0	0	0	0	0	0	0	0	0	0	0	0	0	0	0	0	0	0	0	0	0	0	0	0	0	0	0	0	0	0	0	0	0	0	0	0	0	0
1484	hsa-miR-6792	0	0	0	0	0	0	0	0	0	0	0	0	0	0	0	0	0	0	0	0	0	0	0	0	0	0	0	0	0	0	0	0	0	0	0	0	0	0	0	0	0	0	0	0	0	0	0	0
1485	hsa-miR-6793	5.98671	0	0	0	0	0	0	0	0	0	0	0	0	0	0	0	0	0	0	0	0	0	0	0	0	0	0	0	0	0	0	0	0	0	0	0	0	0	0	0	0	0	0	0	0	0	0	0
1486	hsa-miR-6794	0	0	0	0	0	0	0	0	0	0	0	0	0	0	0	0	0	0	0	0	0	0	0	0	0	0	0	0	0	0	0	0	0	0	0	0	0	0	0	0	0	0	0	0	0	0	0	0
1487	hsa-miR-6795	0	0	0	0	0	0	0	0	0	0	0	0	0	0	0	0	0	0	0	0	0	0	0	0	0	0	0	0	0	0	0	0	0	0	0	0	0	0	0	0	0	0	0	0	0	0	0	0
1488	hsa-miR-6796	0	0	0	0	0	0	0	0	0	0	0	0	0	0	0	0	0	0	0	0	0	0	0	0	0	0	0	0	0	0	0	0	0	0	0	0	0	0	0	0	0	0	0	0	0	0	0	0
1489	hsa-miR-6797	0	0	0	0	10.718	0	0	11.5013	0	0	3.35764	4.92866	0	0	0	0	0	3.78091	1.05156	0	0	0	0	0	0	0	0	0	0	0	0	0	0	0	0	0	0	0	0	0	0	0	0	0	0	0	0	0
1490	hsa-miR-6798	0	0	0	0	0	0	0	0	0	0	0	0	0	0	0	0	0	0	0	0	0	0	0	0	0	0	0	0	0	0	0	0	0	0	0	0	0	0	0	0	0	0	0	0	0	0	0	0
1491	hsa-miR-6799	0	0	0	0	0	0	0	0	0	0	0	0	0	0	0	0	0	0	0	0	0	0	0	0	0	0	0	0	0	0	0	0	0	0	0	0	0	0	0	0	0	0	0	0	0	0	0	0
1492	hsa-miR-6800	0	0	0	0	0	0	0	0	0	0	0	0	0	0	0	0	0	0	0	0	0	0	0	0	0	0	0	0	0	0	0	0	0	0	0	0	0	0	0	0	0	0	0	0	0	0	0	0
1493	hsa-miR-6801	0	0	0	0	0	0	0	0	0	0	0	0	0	0	0	0	0	0	0	0	0	0	0	0	0	0	0	0	0	0	0	0	0	0	0	0	0	0	0	0	0	0	0	0	0	0	0	0
1494	hsa-miR-6802	0	0	0	0	0	0	0	0	0	0	0	0	0	1.80565	0	3.63976	0	0	0	1.32042	0	0	0	0	0	0	0	0	0	0	0	0	0	0	0	0	0	0	0	0	0	0	0	0	0	0	0	0
1495	hsa-miR-6803	0	5.24636	21.0902	7.17829	21.4361	2.83267	22.539	19.1688	21.7916	27.4671	4.10379	4.92866	2.1019	7.8245	9.78301	5.82362	8.34506	17.3922	3.68045	1.32042	0	6.70972	0	0	0	0	0	0	0	0	0	0	0	0	0	0	0	0	0	0	0	0	0	0	0	0	0	0
1496	hsa-miR-6804	0	0	0	0	0	0	0	0	0	0	0	0	0	0	0	0	0	0	0	1.32042	0	0	0	0	0	0	0	0	0	0	0	0	0	0	0	0	0	0	0	0	0	0	0	0	0	0	0	0
1497	hsa-miR-6805	0	0	0	0	0	0	0	0	0	0	0	0	0	0	0	0	0	0	0	0	0	0	0	0	0	0	0	0	0	0	0	0	0	0	0	0	0	0	0	0	0	0	0	0	0	0	0	0
1498	hsa-miR-6806	0	0	0	0	0	0	0	0	0	0	0	0	1.40127	0	0	0	0	0	0	0	0	0	0	0	0	0	0	0	0	0	0	0	0.914493	0	0	0	0	0	0	0	0	0	0	0	0	0	0	0
1499	hsa-miR-6807	0	0	0	0	0	0	0	0	0	0	0	0	0	0	0	0	0	0	0	0	0	0	0	0	0	0	0	0	0	0	0	0	0.783851	0.837886	0	0	0	0	0	0	0	0	0	0	0	0	0	0
1500	hsa-miR-6808	0	0	0	0	0	0	0	0	0	0	0	0	0	0	0	0	0	0	0	0	0	0	0	0	0	0	0	0	0	0	0	0	0	0	0	0	0	0	0	0	0	0	0	0	0	0	0	0
1501	hsa-miR-6809	0	0	0	0	0	0	0	0	0	0	0	0	0	0	0	0	0	0	0	0	0	0	0	0	0	0	0	0	0	0	0	0	0	0	0	0	0	0	0	0	0	0	0	0	0	0	0	0
1502	hsa-miR-6810	0	0	0	3.19035	0	0	0	0	0	0	2.6115	1.76023	1.75158	9.02826	3.9132	3.63976	21.242	18.1484	3.68045	1.5845	2.35591	4.02583	0	0	0	0	0	0	0	0	0	0	0	0	0	0	0	0	0	0	0	0	0	0	0	0	0	0
1503	hsa-miR-6811	0	0	0	0	0	0	0	0	0	0	0	0	0	0	0	0	0	0	0	0	0	0	0	0	0	0	0	0	0	0	0	0	0	0	0	0	0	0	0	0	0	0	0	0	0	0	0	0
1504	hsa-miR-6812	0	0	0	0	0	0	0	0	0	0	0	0	0	0	0	0	6.06914	0	2.10311	0	0	0	0	0	0	0	0	0	0	0	0	0	0	0	0	0	0	0	0	0	0	0	0	0	0	0	0	0
1505	hsa-miR-6813	3.99114	0	15.8177	0	4.28722	3.7769	0	11.5013	0	0	0	0	2.80254	1.20377	0	11.6472	0	0	1.05156	0	0	0	0	0	0	0	0	0	0	0	0	0	0	0	0	0	0	0	0	0	0	0	0	0	0	0	0	0
1506	hsa-miR-6814	0	0	0	0	0	0	0	0	0	0	0	0	0	0	0	0	0	0	0	0	0	0	0	0	0	0	0	0	0	0	0	0	0	0	0	0	0	0	0	0	0	0	0	0	0	0	0	0
1507	hsa-miR-6815	0	0	0	0	0	0	0	0	0	0	0	0	0	0	0	0	0	0	0	0	0	0	0	0	0	0	0	0	0	0	0.933494	0	0	0	0	0	0	0	0	0	23.1849	0	0	0	0	0	0	0
1508	hsa-miR-6816	0	0	0	0	0	0	0	0	0	0	0	0	0	0	0	0	0	0	0	0	0	0	0	0	0	0	0	0	0	0	0	0	0	0	0	0	0	0	0	0	0	0	0	0	0	0	0	0
1509	hsa-miR-6817	0	0	0	0	0	0	0	0	0	0	0	0	0	0	0	0	0	0	0	0	0	0	0	0	0	0	0	0	0	0	0	0	0	0	0	0	0	0	0	0	0	0	0	0	0	0	0	0
1510	hsa-miR-6818	4.98892	3.14782	0	0	0	2.83267	0	0	0	0	0	3.87252	5.25475	1.20377	4.30452	0	0	0	3.15467	3.169	0	0	0	0	0	0	0	0	0	0	0	0	0	0	0	0	0	0	0	0	0	0	0	0	0	0	0	0
1511	hsa-miR-6819	0	0	0	0	15.0053	0	0	19.1688	0	0	0	6.68889	0	9.02826	0	0	0	0	0	2.64083	0	0	0	0	0	0	0	0	0	0	0	0	0	0	0	0	0	0	0	0	0	0	0	0	0	0	0	0
1512	hsa-miR-6820	2.99335	0	0	0	0	0	0	0	0	0	0	0	2.45222	1.80565	0	0	0	0	0	1.05633	0	0	0	0	0	0	0	0	0	0	0	0	0	0	0	0	0	0	0	0	0	0	0	0	0	0	0	0
1513	hsa-miR-6821	0	0	0	0	0	0	0	5.75064	0	0	2.23843	0	0	0	0	0	0	0	0	0	0	0	0	0	0	0	0	0	0	0	0	0	0	0	0	0	0	0	0	0	0	0	0	0	0	0	0	0
1514	hsa-miR-6822	0	0	0	0	0	0	0	0	0	0	0	0	0	0	0	0	0	0	0	0	0	0	0	0	0	0	0	0	0	0	0	0	0	0	0	0	0	0	0	0	0	0	0	0	0	0	19.6878	0
1515	hsa-miR-6823	0	0	0	0	0	0	0	0	0	0	0	0	0	0	0	0	0	0	0	0	0	0	0	0	0	0	0	0	0	0	0	0	0	0	0	0	0	0	0	0	0	0	0	0	0	0	0	0
1516	hsa-miR-6824	0	0	0	4.78553	0	0	0	0	0	13.7335	2.6115	1.40819	0	1.80565	3.52188	0	2.27593	0	5.78356	1.5845	0	0	0	0	0	0	0	0	0	0	0	0	0	0	0	0	0	0	0	0	0	0	0	0	0	0	0	0
1517	hsa-miR-6825	1.99557	0	0	0	8.57444	0	0	0	0	0	1.49229	0	0	0	0	0	0	0	0	0.528167	0	0	0	0	0	0	0	0	0	0	0	0	0	0	0	0	0	0	0	0	0	0	0	0	0	0	0	0
1518	hsa-miR-6826	0	0	0	0	0	0	0	0	0	0	0	0	0	0	0	0	0	0	0	0	0	0	0	0	0	0	0	0	0	0	0	0	0	0	0	0	0	0	0	0	0	0	0	0	0	0	0	0
1519	hsa-miR-6827	0	0	0	0	0	0	0	0	0	0	0	0	0	0	0	0	0	0	0	0	0	0	0	0	0	0	0	0	0	0	0	0	0	3.63084	0	0	0	0	0	0	0	0	0	0	0	0	0	0
1520	hsa-miR-6828	0	0	0	0	0	0	0	0	0	0	0	0	0	0	0	0	0	0	0	0	0	0	0	0	0	0	0	0	0	0	5.91213	0	0	0	0	0	0	0	0	0	0	0	0	0	0	0	0	0
1521	hsa-miR-6829	0	0	0	0	0	0	0	0	0	0	0	0	0	0	0	0	0	0	0	0	0	0	0	0	0	0	0	0	0	0	0	0	0	0	0	0	0	0	0	0	0	0	0	0	0	0	0	0
1522	hsa-miR-6830	0	0	0	0	0	0	0	0	0	0	0	0	0	0	0	0	0	0	0	0	0	0	0	0	0	0	0	0	0	0	0	0	0	0	0	0	0	0	0	0	0	0	0	0	0	0	0	0
1523	hsa-miR-6831	0	0	0	0	0	0	0	0	0	0	0	0	0	0	0	0	0	0	0	0	0	0	0	0	0	0	0	0	0	0	0	0	0	0	0	0	0	0	0	0	0	0	0	0	0	0	0	0
1524	hsa-miR-6832	0	0	0	0	0	0	0	0	0	0	0	0	0	0	0	0	0	0	0	0	0	0	0	0	0	0	0	0	0	0	0	0	0	0	0	0	0	0	0	0	0	0	0	0	0	0	0	0
1525	hsa-miR-6833	0	0	0	0	4.28722	0	0	0	0	0	0	0	0	0	0	0	0	0	0	0	0	0	0	0	0	0	0	0	0	0	0	0	0	1.11718	0	0	0	0	0	0	0	0	0	0	0	0	0	0
1526	hsa-miR-6834	0	0	0	0	0	0	0	0	0	0	0	0	0	0	0	0	0	0	0	0	0	0	0	0	0	0	0	0	0	0	0	0	0	0	0	0	0	0	0	0	0	0	0	0	0	0	0	0
1527	hsa-miR-6835	0	0	0	0	0	0	0	0	0	0	0	0	0	0	0	0	0	0	0	0	0	0	0	0	0	0	0	0	0	0	0	0	0	0	0	0	0	0	0	0	0	0	0	0	0	0	0	0
1528	hsa-miR-6836	3.99114	6.29563	7.90883	4.78553	8.57444	10.3865	0	5.75064	10.8958	0	0	3.52047	3.15285	3.00942	3.9132	0	3.03457	0	0	0	0	0	0	0	0	0	0	0	0	0	0	0	0	0	0	0	0	0	0	0	0	0	0	0	0	0	0	0
1529	hsa-miR-6837	7.98228	27.2811	15.8177	7.97588	23.5797	24.5498	16.0993	7.66752	61.7427	13.7335	3.73072	4.92866	3.85349	7.22261	7.8264	8.00747	7.58642	3.02473	3.15467	3.96125	4.71181	0	0	0	0	0	0	0	6.87607	0	0	0	0	0	0	0	0	0	0	0	0	0	0	0	0	0	0	0
1530	hsa-miR-6838	0	0	0	0	0	0	0	0	0	0	0	0	0	0	0	0	0	0	1.57734	1.5845	0	0	0	0	0	0	0	0	0	0	0	0	0.783851	0	0	0	0	0	0	0	0	0	0	0	0	0	0	46.7861
1531	hsa-miR-6839	0	0	0	0	0	0	0	0	0	0	0	0	0	0	0	0	0	0	0	0	0	0	0	0	0	0	0	0	0	0	0	0	0	0	0	0	0	0	0	0	0	0	0	0	0	0	0	0
1532	hsa-miR-6840	0	0	0	0	0	0	0	0	0	0	1.86536	0	0	0	0	0	0	0	0	0	0	0	0	0	0	0	0	0	0	0	0	0	0	0	0	0	0	0	0	0	0	0	0	0	0	0	0	0
1533	hsa-miR-6841	0	0	0	0	0	0	0	0	0	0	0	0	0	0	0	0	0	0	0	0	0	0	0	0	0	0	0	0	0	0	0	0	0	0	0	0	0	0	0	0	0	0	0	0	0	0	0	0
1534	hsa-miR-6842	31.9291	45.1187	50.0892	27.9156	49.303	21.7172	0	61.3402	54.4789	34.3338	25.7419	52.455	54.2991	42.7338	68.0897	50.2287	80.416	86.9609	35.49	37.4998	117.795	71.123	0	0	150.723	40.1522	67.6781	104.065	90.3712	85.7795	0	0	0	0	0	23.9267	32.7297	13.0672	0	0	0	0	0	0	0	0	0	0
1535	hsa-miR-6843	0	0	0	0	0	0	0	0	0	0	0	0	0	0	0	0	0	0	0	0	0	0	0	0	0	0	0	0	0	0	0	0	0	0	0	0	0	0	0	0	0	0	0	0	0	0	0	0
1536	hsa-miR-6844	0	0	0	0	0	0	0	0	0	0	0	0	0	0	0	0	0	0	0	0	0	0	0	0	0	0	0	0	0	0	0	0	0	0	0	0	0	0	0	0	0	0	0	0	0	0	0	0
1537	hsa-miR-6845	0	0	0	0	0	0	6.43971	0	0	0	0	0	0	0	0	0	0	0	0	0	0	0	0	0	0	0	0	0	0	0	0	0	0	0	0	0	0	0	0	0	0	0	0	0	0	0	0	0
1538	hsa-miR-6846	0	0	0	0	0	0	0	0	0	0	0	0	0	0	0	0	0	0	0	0	0	0	0	0	0	0	0	0	0	0	0	0	0	0	0	0	0	0	0	0	0	0	0	0	0	0	0	0
1539	hsa-miR-6847	2.99335	0	0	0	0	0	0	3.83376	0	0	0	0	0	0	0	0	0	0	0.788668	0	0	0	0	0	0	0	0	0	0	0	0	0	0	0	0	0	0	0	0	0	0	0	0	0	0	0	0	0
1540	hsa-miR-6848	0	0	0	0	0	0	0	0	0	0	0	0	0	0	0	0	0	0	0	0	0	0	0	0	0	0	0	0	0	0	0	0	0	0	0	0	0	0	0	0	0	0	0	0	0	0	0	0
1541	hsa-miR-6849	0	0	0	0	0	0	0	0	0	0	0	0	0	0	0	0	0	0	0	0	0	0	0	0	0	0	0	0	0	0	0	0	0	0	0	0	0	0	0	0	0	0	0	0	0	0	0	0
1542	hsa-miR-6850	0	0	0	0	0	0	0	0	0	0	0	0	0	2.40754	0	0	0	0	0	0	0	0	0	0	0	0	0	0	0	0	0	0	0	0	0	0	0	0	0	0	0	0	0	0	0	0	0	0
1543	hsa-miR-6851	0	0	0	0	0	0	0	0	0	0	0	0	0	0	0	0	0	0	0	0	0	0	0	0	0	0	0	0	0	0	0	0	0	0	0	0	0	0	0	0	0	0	0	0	0	0	0	0
1544	hsa-miR-6852	16.9623	23.084	57.9981	19.9397	25.7233	18.8845	12.8794	23.0026	43.5831	48.0673	9.69986	11.2655	17.5158	19.2603	18.392	15.287	24.2765	18.9045	8.41245	7.39433	41.2284	17.4453	0	19.2658	37.6808	0	11.2797	26.4292	30.4512	31.8609	0	0	1.04513	0	0	0	0	0	0	0	0	0	0	0	0	0	0	0
1545	hsa-miR-6853	0	0	0	0	0	0	0	0	0	0	0	0	0	0	0	0	0	0	0	0	0	0	0	0	0	0	0	0	0	0	0	0	0	0	0	0	0	0	0	0	0	0	0	0	0	0	0	0
1546	hsa-miR-6854	0	0	0	1.59518	0	0	0	0	0	0	2.98457	1.76023	0	0	1.56528	0	0	3.02473	2.10311	1.32042	0	0	0	0	0	0	0	0	0	3.26779	2.80048	4.1329	2.22091	3.07225	0	0	2.97543	0	0	0	0	0	0	0	0	0	0	0
1547	hsa-miR-6855	0	0	0	0	0	0	0	0	0	0	0	0	0	0	0	0	0	0	0	0	0	0	0	0	0	0	0	0	0	0	0	0	0	1.11718	0	0	0	0	0	0	0	0	0	0	0	0	0	0
1548	hsa-miR-6856	0	0	0	0	0	0	0	0	0	0	0	0	0	0	0	0	0	0	0	0	0	0	0	0	0	0	0	0	0	0	0	0	0	0	0	0	0	0	0	0	0	0	0	0	0	0	0	0
1549	hsa-miR-6857	0	0	0	0	0	0	0	0	0	0	0	0	0	0	0	0	0	0	0	0	0	0	0	0	0	0	0	0	0	0	0	0	0	0	0	0	0	0	0	0	0	0	0	0	0	0	0	0
1550	hsa-miR-6858	0	0	0	0	0	0	0	0	0	0	0	0	0	0	0	0	0	0	1.05156	0	0	0	0	0	0	0	0	0	0	0	0	0	0	0	0	0	0	0	0	0	0	0	0	0	0	0	0	0
1551	hsa-miR-6859	3.99114	0	0	2.39276	0	5.66535	0	9.5844	0	0	2.23843	2.11228	2.1019	2.40754	2.34792	6.55157	3.79321	7.56181	1.57734	0.528167	0	0	0	0	0	0	0	0	0	0	0	0	0	0	0	0	0	2.01033	0	0	0	0	0	0	0	0	0	0
1552	hsa-miR-6860	0	0	0	0	0	0	0	0	0	0	0	0	0	0	0	0	0	0	0	0	0	0	0	0	0	0	0	0	0	0	0	0	0	0	0	0	0	0	0	0	0	0	0	0	0	0	0	0
1553	hsa-miR-6861	0	0	0	0	0	0	0	0	0	0	0	0	0	0	0	0	0	0	0	0	0	0	0	0	0	0	0	0	0	0	0	0	0	0	0	0	0	0	0	0	0	0	0	0	0	0	0	0
1554	hsa-miR-6862	0	0	0	0	0	0	9.65956	0	0	0	0	0	0	0	1.56528	0	0	0	0	0	0	0	0	0	0	0	0	0	0	0	0	0	0	0	0	0	0	0	0	0	0	0	0	0	0	0	0	0
1555	hsa-miR-6863	0	0	0	0	0	0	0	0	0	0	0	0	0	0	0	0	0	0	0	0	0	0	0	0	0	0	0	0	0	0	0	0	0	0	0	0	0	0	0	0	0	0	0	0	0	0	0	0
1556	hsa-miR-6864	0	3.14782	0	0	0	0	0	0	0	0	0	0	1.75158	0	0	0	0	0	0	0	0	0	0	0	0	0	0	0	0	0	0	0	0	0	0	0	0	0	0	0	0	0	0	0	0	0	0	0
1557	hsa-miR-6865	0	0	0	0	0	0	0	0	0	0	0	0	0	0	0	0	0	4.53709	0	1.84858	0	0	0	0	0	0	0	0	0	0	0	0	0	0	0	0	0	0	0	0	0	0	0	0	0	0	0	0
1558	hsa-miR-6866	3.99114	0	0	0	0	28.3267	0	0	0	0	7.08836	3.52047	2.45222	3.00942	12.1309	8.73542	2.27593	6.04945	4.46912	2.90492	5.88977	0	0	0	0	0	6.76781	0	0	5.71863	4.35631	6.71595	4.57247	4.18943	0	0	0	0	0	0	0	0	0	0	0	0	0	0
1559	hsa-miR-6867	0	0	0	0	0	0	0	0	0	0	0	0	0	0	0	0	0	0	0	0	0	0	0	0	0	0	0	0	0	0	0	0	0	0	0	0	0	0	0	0	0	0	0	0	0	0	0	0
1560	hsa-miR-6868	0	0	0	0	0	0	0	0	0	0	0	0	0	3.61131	1.56528	2.18386	0	5.29327	2.10311	3.69717	0	0	0	0	0	0	0	0	10.8053	0	0	14.4651	0	0	0	0	0	0	0	0	0	0	0	0	0	0	0	0
1561	hsa-miR-6869	0	0	0	0	0	0	0	0	0	0	0	0	0	0	0	0	0	0	1.84022	0	0	0	0	0	0	0	0	0	0	0	0	0	0	0	0	0	0	0	0	0	0	0	0	0	0	0	0	0
1562	hsa-miR-6870	0	0	0	0	0	0	0	0	0	0	0	0	0	0	0	0	0	0	0	0	0	0	0	0	0	0	0	0	0	0	0	0	0	0	0	0	0	0	0	0	0	0	0	0	0	0	0	0
1563	hsa-miR-6871	0	0	0	0	0	0	0	0	0	0	0	0	0	0	0	0	0	0	0	0	0	0	0	0	0	0	0	0	0	0	0	0	0	0	0	0	0	0	0	0	0	0	0	0	0	0	0	0
1564	hsa-miR-6872	0	0	0	0	0	0	0	0	0	0	0	0	0	0	0	0	0	0	0	0	0	0	0	0	0	0	0	0	0	0	0	0	0	0	0	0	0	0	0	0	0	0	0	0	0	0	0	0
1565	hsa-miR-6873	0	0	0	1.59518	0	0	0	0	0	0	0	0	0	0	0	0	0	0	0	0	0	5.36777	0	0	0	0	0	0	0	0	4.04514	0	2.87412	3.35154	0	0	0	0	0	0	0	0	0	0	0	0	0	0
1566	hsa-miR-6874	0	0	0	0	0	0	0	0	0	0	0	0	0	0	0	0	0	0	0	0	0	0	0	0	0	0	0	0	0	0	0	0	0	0	0	0	0	0	90.3261	0	0	0	0	0	0	0	0	0
1567	hsa-miR-6875	0	0	0	0	0	0	0	0	0	0	0	0	0	0	0	0	0	0	0	0	0	0	0	0	0	0	0	0	0	0	0	0	0	0	0	0	0	0	0	0	0	0	0	0	0	0	0	0
1568	hsa-miR-6876	0	0	0	0	0	0	0	0	0	0	0	0	0	0	0	0	0	0	0	0	0	0	0	0	0	0	0	0	0	0	0	0	0	0	0	0	0	0	0	0	0	0	0	0	0	0	0	0
1569	hsa-miR-6877	0	0	0	0	0	0	0	0	0	0	0	0	0	0	0	0	0	0	0	0	4.71181	0	0	0	0	0	0	0	0	3.26779	0	0	0	0	0	0	0	0	0	0	0	0	0	0	0	0	0	0
1570	hsa-miR-6878	0	0	0	0	0	0	0	0	0	0	0	0	0	0	0	0	0	0	0	0	0	0	0	0	0	0	0	0	0	0	0	0	0	0	0	0	0	0	0	0	0	0	0	0	0	0	0	0
1571	hsa-miR-6879	0	0	0	0	0	0	0	0	0	0	0	0	0	0	0	0	0	0	0	0	0	0	0	0	0	0	0	0	0	0	0	0	0	0	0	0	0	0	0	0	0	0	0	0	0	0	0	0
1572	hsa-miR-6880	0	0	0	0	0	0	0	0	0	0	0	0	0	0	0	0	0	0	0	0	0	0	0	0	0	0	0	0	0	0	0	0	0	0	0	0	0	0	0	0	0	0	0	0	0	0	0	0
1573	hsa-miR-6881	0	0	0	0	4.28722	4.72112	0	3.83376	0	0	0	0	0	0	0	0	0	0	0	0	0	0	0	0	0	0	0	0	0	0	0	0	0	0	0	0	0	0	0	0	0	0	0	0	0	0	0	0
1574	hsa-miR-6882	0	11.542	0	0	0	0	0	0	0	0	0	1.76023	2.1019	4.81507	4.69584	8.00747	5.31049	3.02473	2.10311	0	0	0	0	0	0	0	0	0	6.87607	0	0	2.58306	2.09027	3.63084	0	0	0	0	0	0	0	0	0	0	0	0	0	0
1575	hsa-miR-6883	0	0	0	0	0	0	0	0	0	0	0	0	0	0	0	0	0	0	0	0	0	0	0	0	0	0	0	0	0	0	0	0	0	0	0	0	0	0	0	0	0	0	0	0	0	0	0	0
1576	hsa-miR-6884	0	0	0	0	0	0	0	0	0	0	0	0	0	0	0	0	0	0	0	0	0	0	0	0	0	0	0	0	0	0	2.17815	0	0	0	0	0	0	0	0	0	0	0	0	0	0	0	0	0
1577	hsa-miR-6885	0	0	0	0	0	0	0	0	0	0	0	0	0	1.20377	0	0	0	0	0	0	0	0	0	0	0	0	0	0	0	0	0	0	0	0	0	0	0	0	0	0	0	0	0	0	0	0	0	0
1578	hsa-miR-6886	0	0	0	0	0	0	0	0	0	0	0	0	0	0	0	2.18386	0	0	0	0	0	0	0	0	0	0	0	0	0	0	0	0	0	0	0	0	0	0	0	0	0	0	0	0	0	0	0	0
1579	hsa-miR-6887	0	0	0	0	0	0	0	0	0	0	0	0	0	0	0	0	0	0	0	0	0	0	0	0	0	0	0	0	0	0	0	0	0	0	0	0	0	0	0	0	0	0	0	0	0	0	0	0
1580	hsa-miR-6888	0	0	0	0	0	0	0	0	0	0	0	0	0	0	0	0	0	0	0	0	0	0	0	0	0	0	0	0	0	0	0	0	0	0	0	0	0	0	0	0	0	0	0	0	0	0	0	0
1581	hsa-miR-6889	0	0	0	0	0	0	0	0	0	0	0	0	0	0	0	0	0	0	0	0	0	0	0	0	0	0	0	0	0	0	0	0	0	0	0	0	0	0	0	0	0	0	0	0	0	0	0	0
1582	hsa-miR-6890	0	0	0	0	0	0	0	0	0	0	0	0	0	0	0	0	0	0	0	0	0	0	0	0	0	0	0	0	0	0	0	0	0	0	0	0	0	0	0	0	0	0	0	0	0	0	0	0
1583	hsa-miR-6891	0	0	0	0	0	0	0	0	0	0	0	0	0	0	0	0	0	0	0	0	0	0	0	0	0	0	0	0	0	0	0	0	0	0	0	0	0	0	0	0	0	0	0	0	0	0	0	0
1584	hsa-miR-6892	0	0	5.27255	0	0	0	0	0	0	0	3.73072	0	0	0	0	0	0	0	1.57734	0	0	0	0	0	0	0	0	0	0	0	0	0	1.69834	1.67577	0	0	0	0	0	0	0	0	0	0	0	0	0	0
1585	hsa-miR-6893	0	0	0	0	0	0	0	0	0	0	0	0	0	0	0	0	0	0	0	0	0	0	0	0	0	0	0	0	0	0	0	0	0	0	0	0	0	0	0	0	0	0	0	0	0	0	0	0
1586	hsa-miR-6894	0	0	0	0	0	0	0	0	0	0	0	0	0	0	0	0	0	0	0	0	0	0	0	0	0	0	0	0	0	0	0	0	0	0	0	0	0	0	0	0	0	0	0	0	0	0	0	0
1587	hsa-miR-6895	6.98449	0	0	0	0	2.83267	0	0	0	0	1.86536	0	3.50317	5.41696	0	0	0	2.26854	0.525778	0.528167	0	0	0	0	0	0	0	0	0	0	0	0	0	0	0	0	0	0	0	0	0	0	0	0	0	0	0	0
1588	hsa-miR-7	12.9712	20.9854	21.0902	16.7493	15.0053	18.8845	16.0993	9.5844	7.26385	0	27.6073	16.5462	16.4649	19.2603	16.8268	17.4708	17.4488	27.2225	17.0878	18.7499	4194.69	4206.99	4935.92	2970.79	3462.87	3503.28	5238.28	3848.75	5682.58	5168.83	834.544	709.308	1070.09	922.233	10.3366	12.7609	19.3403	0	2348.48	1742.77	1854.79	1770.85	1762	954.549	2136.99	2525.54	2293.62	1316.7
1589	hsa-miR-708	0	0	0	0	0	0	0	0	0	0	0.746143	0.704094	1.05095	0	0	2.91181	0	0	0	0	0	0	0	0	0	0	31.5831	59.4657	1.96459	0	0	1.54984	0	0	211.899	156.321	197.866	158.816	0	70.4151	150.702	0	79.1319	146.854	49.3693	0	49.2194	0
1590	hsa-miR-7106	0	0	0	0	0	0	0	0	0	0	0	0	0	0	0	0	0	0	0	0	0	0	0	0	0	0	0	0	0	0	0	0	0	0	0	0	0	0	0	0	0	0	0	0	0	0	0	0
1591	hsa-miR-7107	0	0	0	0	0	0	0	0	0	0	0	0	0	0	0	0	0	0	0	0	0	0	0	0	0	0	0	0	0	0	0	0	0	0	0	0	0	0	0	0	0	0	0	0	0	0	0	0
1592	hsa-miR-7108	0	0	0	0	0	0	0	0	0	0	0	0	0	0	0	0	0	0	0	0	0	0	0	0	0	0	0	0	0	0	0	0	0	0	0	0	0	0	0	0	0	0	0	0	0	0	0	0
1593	hsa-miR-7109	0	0	0	0	0	0	0	0	0	0	0	0	0	0	0	0	0	0	0	0	0	0	0	0	0	0	0	0	0	0	0	0	0	0	0	0	0	0	0	0	0	0	0	0	0	0	0	0
1594	hsa-miR-711	0	0	0	0	0	0	0	0	0	0	0	0	0	0	0	0	0	0	0	0	0	0	0	0	0	0	0	0	0	0	0	0	0	0	0	0	0	0	0	0	0	0	0	0	0	0	0	0
1595	hsa-miR-7110	0	0	0	0	0	0	0	0	0	0	0	0	0	0	0	0	0	0	0	0	0	0	0	0	0	0	0	0	0	0	0	0	0	0	0	0	0	0	0	0	0	0	0	0	0	0	0	0
1596	hsa-miR-7111	0	0	0	0	0	0	0	0	0	0	0	0	0	0	0	0	0	0	0	0	0	0	0	0	0	0	0	0	0	0	0	0	0	0	0	0	0	0	0	0	0	0	0	0	0	0	0	0
1597	hsa-miR-7112	0	0	0	0	0	0	0	0	0	0	0	0	0	0	0	0	0	0	0	0	0	0	0	0	0	0	0	0	0	0	0	0	0	0	0	0	0	0	0	0	0	0	0	0	0	0	0	0
1598	hsa-miR-7113	0	0	0	0	0	0	0	0	0	0	0	0	0	0	0	0	0	0	0	0	0	0	0	0	0	0	0	0	0	0	0	0	0	0	0	0	0	0	0	0	0	0	0	0	0	0	0	0
1599	hsa-miR-7114	0	0	0	0	0	0	0	0	0	0	0	0	3.50317	0	0	0	0	0	0	0	0	0	0	0	0	0	0	0	0	0	0	0	0	0	0	0	0	0	0	0	0	0	0	0	0	0	0	0
1600	hsa-miR-7150	0	0	0	0	0	0	0	0	0	0	0	0	0	0	0	0	0	0	0	0	0	0	0	0	0	0	0	0	0	0	0	0	0	0	0	0	0	0	0	0	0	0	0	0	0	0	0	0
1601	hsa-miR-7151	0	0	0	0	0	0	0	0	0	0	0	0	0	0	0	0	0	0	0	0	0	0	0	0	0	0	0	0	0	0	0	0	0	0	0	0	0	0	0	0	0	0	0	0	0	0	0	0
1602	hsa-miR-7152	0	0	7.90883	0	0	0	0	0	0	0	0	0	0	0	0	0	0	0	0	0	0	0	0	0	0	0	0	0	0	0	0	0	0	0	0	0	0	0	0	0	0	0	0	0	0	0	0	0
1603	hsa-miR-7153	0	0	0	0	0	0	0	0	0	0	0	0	0	0	0	0	0	0	0	0	0	0	0	0	0	0	0	0	0	0	0	0	0	0	0	0	0	0	56.4538	246.453	197.072	105.866	84.4073	24.4756	169.266	0	83.6729	60.1536
1604	hsa-miR-7154	0	0	0	0	0	0	0	0	0	0	0	0	0	0	0	0	0	0	0	0	0	0	0	0	0	0	0	0	0	0	0	0	0	0	0	0	0	0	169.361	264.057	266.626	115.49	52.7546	20.9791	186.898	83.1764	118.127	106.94
1605	hsa-miR-7155	0	0	0	0	0	0	0	0	0	13.7335	0	0	0	0	7.04376	0	0	0	1.05156	0	0	0	0	0	0	0	0	0	0	0	0	0	0	0	0	0	0	0	0	0	0	0	0	0	0	0	0	0
1606	hsa-miR-7156	0	0	0	0	0	0	0	0	0	0	0	0	0	0	0	0	0	0	0	0	0	0	0	0	0	0	0	0	0	0	0	0	0	0	0	0	0	0	0	0	0	0	0	0	0	0	0	0
1607	hsa-miR-7157	0	0	0	0	0	0	0	0	0	0	0	0	0	0	0	0	0	0	0	0	0	0	0	0	0	0	0	0	0	0	0	0	0	0	0	0	0	0	0	0	0	0	0	0	0	0	0	0
1608	hsa-miR-7158	0	0	0	0	0	0	0	0	0	0	0	0	0	0	0	0	0	0	0	0	0	0	0	0	0	0	0	0	0	0	0	0	0	0	0	0	0	0	0	0	0	0	0	0	0	0	0	0
1609	hsa-miR-7159	0	0	0	0	0	0	0	0	0	0	0	0	0	0	0	0	0	0	0	0	0	0	0	0	0	0	0	0	0	0	0	0	0	0	0	0	0	0	90.3261	105.623	104.332	38.4967	0	20.9791	105.791	45.369	59.0633	0
1610	hsa-miR-7160	0	0	0	0	0	0	0	0	0	0	0	0	0	0	0	0	0	0	0	0	0	0	0	0	0	0	0	0	0	0	0	0	0	0	0	0	0	0	0	0	0	0	0	0	0	0	0	0
1611	hsa-miR-7161	0	0	0	0	0	0	0	0	0	0	0	0	0	0	0	0	0	0	0	0	0	0	0	0	0	0	0	0	0	0	0	0	0	0	0	0	0	0	0	0	0	0	0	0	52.8957	0	0	0
1612	hsa-miR-7162	0	0	0	0	0	0	0	0	0	0	0	0	0	0	0	0	0	0	0	0	0	0	0	0	0	0	0	0	0	0	0	0	0	0	0	0	0	0	282.269	176.038	208.664	327.222	137.162	38.4617	229.215	226.845	137.814	133.675
1613	hsa-miR-718	0	0	0	0	0	0	0	0	0	0	0	0	0	0	0	0	0	0	0	0	0	0	0	0	0	0	0	0	0	0	0	0	0	0	0	0	0	0	0	0	0	0	0	0	0	0	0	0
1614	hsa-miR-744	1268.18	1322.08	4421.03	975.45	2175.76	1275.65	2002.75	2524.53	4834.09	2252.3	364.864	787.529	805.379	1876.68	1575.06	932.506	1505.15	1463.97	646.97	639.874	712.662	577.036	298.845	452.747	749.848	361.37	272.968	735.062	483.29	544.904	45.43	56.8273	38.8006	44.9666	96.4745	92.5167	127.943	116.599	33.8723	0	185.479	67.3692	68.581	115.385	63.4748	45.369	88.5949	60.1536
1615	hsa-miR-7515	0	0	0	0	0	0	0	0	0	0	0	0	0	0	0	0	0	0	0	0	0	0	0	0	0	0	0	0	0	0	0	0	0	0	0	0	0	0	0	0	0	0	0	0	0	0	0	0
1616	hsa-miR-758	0	0	0	0	0	0	0	0	0	0	0	0	0	0	0	0	0	0	0	0	96.5922	61.7294	0	65.5038	60.2893	0	33.839	71.0285	70.7253	80.8778	100.506	99.7061	103.86	88.5366	0	0	0	0	0	0	0	0	0	0	0	0	0	0
1617	hsa-miR-759	0	0	0	0	0	0	0	0	0	0	0	0	0	0	0	0	0	0	0	0	0	0	0	0	0	0	0	0	0	0	0	0	0	0	0	0	0	0	0	0	0	0	0	0	0	0	0	0
1618	hsa-miR-760	0	0	0	0	0	0	0	0	0	0	0	0	0	0	0	0	0	0	4.20623	3.43308	0	0	0	0	0	0	0	0	0	0	0	0	3.65797	0	0	0	0	0	0	0	0	0	0	0	0	0	0	0
1619	hsa-miR-761	0	0	0	0	0	0	0	0	0	0	0	0	0	0	0	0	0	0	0	0	0	0	0	0	0	0	0	0	0	0	0	0	0	0	0	0	0	0	0	0	0	0	0	0	0	0	0	0
1620	hsa-miR-762	0	0	0	0	0	0	0	0	0	0	0	0	0	0	0	0	0	0	0	0	0	0	0	0	0	0	0	0	0	0	0	0	0	0	0	0	0	0	0	0	0	0	0	0	0	0	0	0
1621	hsa-miR-764	0	0	0	0	0	0	0	0	0	0	0	0	0	0	0	0	0	0	0	0	0	0	0	0	0	0	0	0	0	0	0	0	0	0	0	0	0	0	0	0	0	0	0	0	0	0	0	0
1622	hsa-miR-765	0	6.29563	0	0	0	0	0	0	0	0	3.73072	2.81638	2.45222	5.41696	10.5656	9.46338	3.03457	0	4.46912	2.64083	0	0	0	0	0	0	0	0	0	0	0	0	0	0	0	0	0	0	0	0	0	0	0	0	0	0	0	0
1623	hsa-miR-766	189.579	172.081	324.262	218.539	334.403	186.012	315.546	239.61	181.596	240.337	31.338	48.5825	48.3437	41.53	51.2629	21.8386	59.1741	49.1518	26.5518	26.4083	90.7024	95.278	129.499	77.0633	139.419	77.7948	309.063	74.3321	89.3889	187.898	3.11165	4.64951	4.83375	9.21675	3.44552	0	8.92629	0	0	0	0	0	0	0	0	0	0	40.1024
1624	hsa-miR-767	0	0	0	0	0	0	0	0	0	0	0	7.74503	6.3057	0	0	0	0	0	0	0	0	0	0	0	0	0	0	0	0	0	0	0	0	0	0	0	0	0	0	0	0	67.3692	68.581	20.9791	67.0012	90.7379	59.0633	0
1625	hsa-miR-769	618.627	594.937	680.159	664.391	911.034	578.81	515.177	624.903	577.476	425.739	154.079	501.667	454.011	539.89	466.454	286.085	636.501	649.56	469.783	460.033	347.496	420.028	268.96	258.162	154.491	308.67	254.921	323.758	315.317	598.006	467.369	592.554	433.339	502.732	465.145	518.412	410.609	250.286	937.133	1197.06	718.732	587.075	511.719	300.7	786.383	521.743	659.54	401.024
1626	hsa-miR-770	0	0	0	0	0	0	0	0	0	0	0	0	0	0	0	0	0	0	0	0	0	0	0	0	0	0	0	0	0	0	0	0	0	0	0	0	0	0	0	0	0	0	0	0	0	0	0	0
1627	hsa-miR-7702	0	0	5.27255	0	10.718	0	6.43971	17.2519	0	61.8009	0	0	0	3.00942	0	0	0	0	1.05156	0	0	0	0	0	0	0	0	0	0	0	0	0	0	0	0	0	0	0	0	0	0	0	0	0	0	0	0	0
1628	hsa-miR-7703	0	0	0	0	0	0	0	0	0	0	0	1.76023	0	0	0	0	0	0	4.99489	0	0	0	0	0	0	0	0	0	0	0	0	0	0	0	0	0	0	0	0	0	0	0	0	0	0	0	0	0
1629	hsa-miR-7704	8.98006	6.29563	60.6343	4.78553	6.43083	9.44225	48.2978	30.6701	25.4235	20.6003	23.8766	11.2655	7.35666	21.6678	25.8271	40.7653	15.1728	12.0989	19.7167	20.3344	5.88977	8.05166	0	0	22.6085	0	0	8.25913	8.84066	0	70.0121	154.984	154.027	152.216	0	0	0	0	56.4538	123.226	405.736	230.98	126.611	31.4686	134.002	68.0534	98.4388	160.41
1630	hsa-miR-7705	24.9446	18.8869	7.90883	27.118	19.2925	14.1634	16.0993	30.6701	10.8958	27.4671	12.6844	20.7708	23.8216	9.63015	10.5656	15.287	16.6901	14.3674	30.758	30.6337	0	2.68389	0	0	0	0	0	0	2.94689	0	2.17815	2.58306	1.30642	2.51366	0	0	0	4.02067	0	0	0	0	0	0	59.9484	22.6845	59.0633	0
1631	hsa-miR-7706	265.411	237.135	382.26	213.754	463.02	262.494	386.383	341.205	439.463	466.94	85.8065	90.8281	98.4391	147.462	153.789	120.112	171.453	142.162	64.4079	62.8518	25.915	33.5486	0	0	30.1447	0	24.8153	47.9029	55.0086	24.5084	16.1806	19.6313	16.7222	18.9921	68.9104	54.2339	66.9472	41.2118	0	0	0	0	0	0	0	0	0	0
1632	hsa-miR-7843	0	0	0	0	0	0	0	0	0	0	0	0	0	0	0	0	0	0	0	0	0	0	0	0	0	0	0	0	0	0	0	0	0	0	0	0	0	0	0	0	0	0	0	0	0	0	0	0
1633	hsa-miR-7844	0	0	0	0	0	0	0	0	0	0	0	0	0	0	0	0	0	0	0	0	0	0	0	0	0	0	0	0	0	0	0	0	0	0	0	0	0	0	0	0	0	0	0	0	0	0	0	0
1634	hsa-miR-7845	4.98892	0	0	0	0	0	0	0	0	0	0	0	0	0	0	0	3.79321	0	0.788668	0	0	0	0	0	0	0	0	0	0	0	0	6.19934	1.82899	0	0	0	0	0	0	0	0	0	0	0	0	0	0	0
1635	hsa-miR-7846	0	0	0	0	0	0	0	0	0	0	0	0	0	0	0	0	0	0	0	0	0	0	0	0	0	0	0	0	0	0	0	0	0	0	0	0	0	0	0	0	0	0	0	0	0	0	0	0
1636	hsa-miR-7847	0	0	0	0	0	0	0	0	0	0	0	0	0	0	0	0	0	0	0	0	0	0	0	0	0	0	0	0	0	0	0	0	0	0	0	0	0	0	0	0	0	0	0	0	0	0	0	0
1637	hsa-miR-7848	0	3.14782	13.1814	6.3807	10.718	4.72112	6.43971	7.66752	36.3193	34.3338	2.6115	2.81638	2.1019	4.81507	10.957	11.6472	4.55185	8.318	2.62889	1.84858	0	0	0	0	0	0	0	0	0	0	0	0	0	0	0	0	0	0	0	0	0	0	0	0	0	0	0	0
1638	hsa-miR-7849	0	0	0	0	0	0	0	0	0	0	0	0	0	0	0	0	0	0	0	0	0	0	0	0	0	0	0	0	0	5.71863	0	0	0	0	0	0	0	0	0	0	0	0	0	0	0	0	0	0
1639	hsa-miR-7850	0	0	0	0	0	0	0	0	0	0	0	0	0	0	0	0	0	0	0	0	0	0	0	0	0	0	0	0	0	0	0	0	0	0	0	0	0	0	0	0	0	0	0	0	0	0	0	0
1640	hsa-miR-7851	0	0	0	0	0	0	0	0	0	0	0	0	0	0	0	0	0	0	0	0	0	0	0	0	0	0	0	0	0	0	0	0	1.30642	0	0	0	0	0	0	0	0	0	0	0	0	0	0	0
1641	hsa-miR-7852	0	0	0	0	0	0	0	0	0	0	0	0	0	0	0	0	0	0	0	0	3.53386	0	0	0	0	0	0	0	0	1.63389	0	0	0	0	0	0	0	0	0	0	0	0	0	0	0	22.6845	0	0
1642	hsa-miR-7853	0	0	0	0	0	0	0	0	0	0	0	0	0	0	0	0	0	0	0	1.05633	0	0	0	0	0	0	0	0	0	0	0	0	0	0	0	0	0	0	0	0	0	0	0	0	0	0	0	0
1643	hsa-miR-7854	8.98006	3.14782	18.4539	6.3807	19.2925	1.88845	9.65956	3.83376	7.26385	0	3.73072	2.81638	2.1019	2.40754	1.56528	0	2.27593	1.51236	2.366	2.37675	3.53386	6.70972	0	0	15.0723	7.52853	0	8.25913	10.8053	8.16947	0	1.54984	1.17578	0	0	0	0	0	0	0	0	0	0	0	0	0	0	0
1644	hsa-miR-7855	0	0	0	0	0	0	0	0	0	0	0	0	0	0	0	0	0	0	0	0	0	0	0	0	0	0	0	0	0	0	0	0	0	0	0	0	0	0	0	0	0	0	0	0	0	0	0	0
1645	hsa-miR-7856	0	0	0	0	0	0	0	0	0	0	0	0	0	0	0	0	0	0	0	0	0	0	0	0	0	0	0	0	2.94689	0	0	0	0	0	0	0	0	0	0	0	0	0	0	0	0	0	0	0
1646	hsa-miR-7973	0	0	0	0	0	0	0	0	0	0	0	0	0	0	0	0	0	0	0	0	0	0	0	0	0	0	0	0	0	0	0	0	0	0	0	0	0	0	0	0	0	0	0	0	0	0	0	0
1647	hsa-miR-7974	0	0	5.27255	0	0	0	0	0	0	0	1.86536	15.138	14.0127	2.40754	0	0	0	2.26854	0	1.32042	0	0	0	0	0	0	0	0	0	0	8.71261	3.09967	6.40145	5.8652	8.6138	9.57069	10.414	3.0155	0	0	0	0	0	0	0	0	0	0
1648	hsa-miR-7975	0	0	0	0	0	0	0	0	0	0	1.86536	1.05614	2.1019	0	0	0	0	0	0	0	0	0	0	0	0	0	9.02374	9.91095	0	0	0	0	0	0	0	0	0	0	0	0	0	0	10.5509	0	0	0	0	0
1649	hsa-miR-7976	3.99114	0	0	2.39276	0	1.88845	9.65956	0	0	0	9.32679	9.85732	9.10824	9.02826	17.6094	16.0149	11.3796	8.318	6.83512	9.24292	12.9575	13.4194	14.9422	11.5595	0	0	0	11.5628	0	0	11.8243	12.3987	6.40145	0	0	0	0	0	0	0	0	0	42.2037	0	31.7374	0	29.5316	60.1536
1650	hsa-miR-7977	0	0	0	0	0	0	0	0	0	0	0	0	0	0	0	0	0	0	0	0	0	0	0	0	0	0	0	0	0	0	0	0	0	0	0	0	0	0	0	0	0	0	0	0	0	0	0	0
1651	hsa-miR-7978	0	0	0	0	0	0	0	0	0	0	0	0	0	0	0	0	0	0	0	0	0	0	0	0	0	0	0	0	0	0	0	0	0	0	0	0	0	0	0	0	0	0	0	0	0	0	0	0
1652	hsa-miR-802	0	0	0	0	0	0	0	0	0	0	0	0	0	0	0	0	0	0	0	0	0	0	0	0	0	0	0	0	0	0	0	0	0	0	0	0	0	0	0	0	0	0	0	0	0	0	0	0
1653	hsa-miR-8052	0	0	0	0	0	0	0	0	0	0	0	0	0	0	0	0	0	0	0	0	0	0	0	0	0	0	0	0	0	0	0	0	0	0	0	0	0	0	0	0	0	0	0	0	0	0	0	0
1654	hsa-miR-8053	0	0	0	0	0	0	0	0	0	0	0	0	0	0	0	0	0	0	0	0	0	0	0	0	0	0	0	0	0	0	0	0	0	0	0	0	0	0	0	0	0	0	0	0	0	0	0	0
1655	hsa-miR-8054	0	0	0	0	0	0	0	0	0	0	0	0	0	0	0	0	0	0	0	0	0	0	0	0	0	0	0	0	0	0	0	0	0	0	0	0	0	0	0	0	0	0	0	0	0	0	0	0
1656	hsa-miR-8055	0	0	0	0	0	0	0	0	0	0	0	0	0	0	0	0	0	0	0	0	0	0	0	0	0	0	0	0	0	0	0	0	0	0	0	0	0	0	0	0	0	0	0	0	0	0	0	0
1657	hsa-miR-8056	0	0	0	0	0	0	0	0	0	0	0	0	0	0	0	0	0	0	0	0	0	0	0	0	0	0	0	0	0	0	0	0	0	0	0	0	0	0	0	0	0	0	0	0	0	0	0	0
1658	hsa-miR-8057	0	0	0	0	0	0	0	0	0	0	0	0	0	0	0	0	0	0	0	0	0	0	0	0	0	0	0	0	0	0	0	0	0	0	0	0	0	0	0	0	0	0	0	0	0	0	0	0
1659	hsa-miR-8058	0	0	0	0	0	0	0	0	0	0	0	0	0	0	0	0	0	0	0	0	0	0	0	0	0	0	0	0	0	0	0	0	0	0	0	0	0	0	0	0	0	0	0	0	0	0	0	0
1660	hsa-miR-8059	0	0	0	0	0	0	0	0	0	0	0	0	0	0	0	0	0	0	0	0	0	0	0	0	0	0	0	0	0	0	0	0	0	0	0	0	0	0	0	0	0	0	0	0	0	0	0	0
1661	hsa-miR-8060	0	0	0	0	0	0	0	0	0	0	0	0	0	0	0	0	0	0	0	0	0	0	0	0	0	0	0	0	0	0	0	0	0	0	0	0	0	0	0	0	0	0	0	0	0	0	0	0
1662	hsa-miR-8061	0	0	0	0	0	0	0	0	0	0	0	0	0	0	0	0	0	0	0	0	0	0	0	0	0	0	0	0	0	0	0	0	0	0	0	0	0	0	158.071	264.057	127.517	105.866	73.8564	0	74.054	75.6149	98.4388	60.1536
1663	hsa-miR-8062	0	0	0	0	0	0	0	0	0	0	0	0	0	0	0	0	0	0	0	0	0	0	0	0	0	0	0	0	0	0	0	0	0	0	0	0	0	0	0	0	0	0	0	0	0	0	0	0
1664	hsa-miR-8063	0	0	0	0	0	0	0	0	0	0	0	0	0	0	0	0	0	0	0	0	0	0	0	0	0	0	0	0	0	0	0	0	0	0	0	0	0	0	0	0	0	0	0	0	0	0	0	0
1665	hsa-miR-8064	0	0	0	0	0	0	0	0	0	0	0	0	0	0	0	0	0	0	0	0	0	0	0	0	0	0	0	0	0	0	0	0	0	0	0	0	0	0	0	0	0	0	0	0	0	0	0	0
1666	hsa-miR-8065	0	0	0	0	0	0	0	0	0	0	0	0	0	0	0	0	0	0	0	0	0	0	0	0	0	0	0	0	0	0	0	0	0	0	0	0	0	0	0	0	0	0	0	0	0	0	0	0
1667	hsa-miR-8066	0	0	0	0	0	0	0	0	0	0	0	0	0	0	0	0	0	0	0	0	0	0	0	0	0	0	0	0	0	0	0	0	0	0	0	0	0	0	0	0	0	0	0	0	0	0	0	0
1668	hsa-miR-8067	0	0	0	0	0	0	0	0	0	0	0	0	0	0	0	0	0	0	0	0	0	0	0	0	0	0	0	0	0	0	0	0	0	0	0	0	0	0	0	0	0	0	0	0	0	0	0	0
1669	hsa-miR-8068	0	0	0	0	0	0	0	0	0	0	0	0	0	0	0	0	0	0	0	0	0	0	0	0	0	0	0	0	0	0	0	0	0	0	0	0	0	0	0	0	0	0	0	0	0	0	0	0
1670	hsa-miR-8069	0	0	0	0	0	0	0	0	0	0	0	0	0	0	0	0	0	0	0	0	0	0	0	0	0	0	0	0	0	0	0	0	0	0	0	0	0	0	0	0	0	0	0	0	0	0	0	0
1671	hsa-miR-8070	0	0	0	0	0	0	0	0	0	0	0	0	0	0	0	0	0	0	0	0	0	0	0	0	0	0	0	0	0	0	0	0	0	0	0	0	0	0	0	0	0	0	0	0	0	0	0	0
1672	hsa-miR-8071	0	0	0	0	0	0	0	0	0	0	0	0	0	0	0	0	0	0	0	0	0	0	0	0	0	0	0	0	0	0	0	0	0	0	0	0	0	0	0	0	0	0	0	0	0	0	0	0
1673	hsa-miR-8072	0	0	0	0	0	0	0	0	0	0	0	0	0	0	0	0	0	0	0	0	0	0	0	0	0	0	0	0	0	0	0	0	0	0	0	0	0	0	0	0	0	0	0	0	0	0	0	0
1674	hsa-miR-8073	0	0	0	0	0	0	0	0	0	0	0	0	0	0	0	0	0	0	0	0	0	0	0	0	0	0	0	0	0	0	0	0	0	0	0	0	0	0	0	0	0	0	0	0	0	0	0	0
1675	hsa-miR-8074	0	0	0	0	0	0	0	0	0	0	0	0	0	0	0	0	0	0	0	0	0	0	0	0	0	0	0	0	0	0	0	0	0	0	0	0	0	0	0	0	0	0	0	0	0	0	0	0
1676	hsa-miR-8075	0	0	0	0	0	0	0	0	0	0	0	0	0	0	0	0	0	0	0	0	0	0	0	0	0	0	0	0	0	0	0	0	0	0	0	0	0	0	0	0	0	0	0	0	0	0	0	0
1677	hsa-miR-8076	0	0	0	0	0	0	0	0	0	0	0	0	0	0	0	0	0	0	0	0	0	0	0	0	0	0	0	0	0	0	0	0	0	0	0	0	0	0	0	0	0	0	0	0	0	0	0	0
1678	hsa-miR-8077	0	0	0	0	0	0	0	0	0	0	0	0	0	0	0	0	0	0	0	0	0	0	0	0	0	0	0	0	0	0	0	0	0	0	0	0	0	0	0	0	0	0	0	0	0	0	0	0
1679	hsa-miR-8078	0	0	0	0	0	0	0	0	0	0	0	0	0	0	0	0	0	0	0	0	0	0	0	0	0	0	0	0	0	0	0	0	0	0	0	0	0	0	0	0	0	0	0	0	0	0	0	0
1680	hsa-miR-8079	0	0	0	0	0	0	0	0	0	0	0	0	0	0	0	0	0	0	0	0	0	0	0	0	0	0	0	0	0	0	0	0	0	0	0	0	0	0	0	0	0	0	0	0	0	0	0	0
1681	hsa-miR-8080	0	0	0	0	0	0	0	0	0	0	0	0	0	0	0	0	0	0	0	0	0	0	0	0	0	0	0	0	0	0	0	0	0	0	0	0	0	0	0	0	0	0	0	0	0	0	0	0
1682	hsa-miR-8081	0	0	0	0	0	0	0	0	0	0	0	0	0	0	0	0	0	0	0	0	0	0	0	0	0	0	0	0	0	0	0	0	0	0	0	0	0	0	0	0	0	0	0	0	0	0	0	0
1683	hsa-miR-8082	0	0	0	0	0	0	0	0	0	0	0	0	0	0	0	0	0	0	0	0	0	0	0	0	0	0	0	0	0	0	0	0	0	0	0	0	0	0	0	0	0	0	0	0	0	0	0	0
1684	hsa-miR-8083	0	0	0	0	0	0	0	0	0	0	0	0	0	0	0	0	0	0	0	0	0	0	0	0	0	0	0	0	0	0	0	0	0	0	0	0	0	0	0	0	0	0	0	0	0	0	0	0
1685	hsa-miR-8084	0	0	0	0	0	0	0	0	0	0	0	0	0	0	0	0	0	0	0	0	0	0	0	0	0	0	0	0	0	0	0	0	0	0	0	0	0	0	0	0	0	0	0	0	0	0	0	0
1686	hsa-miR-8085	0	0	0	0	0	0	0	0	0	0	0	0	0	0	0	0	0	0	0	0	0	0	0	0	0	0	0	0	0	0	0	0	0	0	0	0	0	0	0	0	0	0	0	0	0	0	0	0
1687	hsa-miR-8086	0	0	0	0	0	0	0	0	0	0	0	0	0	0	0	0	0	0	0	0	0	0	0	0	0	0	0	0	0	0	0	0	0	0	0	0	0	0	0	0	0	0	0	0	0	0	0	0
1688	hsa-miR-8087	0	0	0	0	0	0	0	0	0	0	0	0	0	0	0	0	0	0	0	0	0	0	0	0	0	0	0	0	0	0	0	0	0	0	0	0	0	0	0	0	0	0	0	0	0	0	0	0
1689	hsa-miR-8088	0	0	0	0	0	0	0	0	0	0	0	0	0	0	0	0	0	0	0	0	0	0	0	0	0	0	0	0	0	0	0	0	0	0	0	0	0	0	0	0	0	0	0	0	0	0	0	0
1690	hsa-miR-8089	0	0	0	0	0	0	0	0	0	0	0	0	0	0	0	0	0	0	0	0	0	0	0	0	0	0	0	0	0	0	0	0	0	0	0	0	0	0	0	0	0	0	0	0	0	0	0	0
1691	hsa-miR-8485	0	0	0	0	0	0	0	0	0	0	0	0	0	0	0	0	0	0	0	0	0	0	0	0	0	0	0	0	0	0	0	0	0	0	0	0	0	0	0	0	0	0	0	0	0	0	0	0
1692	hsa-miR-873	0	0	0	0	0	0	0	0	0	0	0	0	0	0	0	0	0	0	0	0	126.041	38.9164	19.923	0	0	37.6427	65.4221	112.324	165.026	8.98642	0	0	0	0	0	9.57069	0	10.0517	1467.8	2464.53	1843.2	2136.57	2537.5	262.239	1777.3	1708.9	1205.87	2519.77
1693	hsa-miR-874	18.9579	19.9362	15.8177	13.559	10.718	10.3865	19.3191	7.66752	21.7916	0	7.46143	18.6585	12.2611	10.8339	16.0441	8.73542	28.0697	14.3674	14.196	13.2042	29.4488	29.5228	104.596	65.5038	26.3766	55.2092	69.934	34.6883	24.5574	31.044	76.8577	152.917	99.8104	121.493	49.96	44.6632	34.2174	28.1447	293.56	352.075	150.702	134.738	232.12	258.742	186.898	204.16	182.112	274.033
1694	hsa-miR-875	0	0	0	0	0	0	0	0	0	0	0	0	0	0	0	0	0	0	0	0	0	0	0	0	0	0	0	0	0	0	0	0	0	0	0	0	0	0	0	0	0	0	0	0	0	0	0	0
1695	hsa-miR-876	0	0	0	0	0	0	0	0	0	0	0	0	0	0	0	0	0	0	0	0	0	2.68389	0	0	0	0	0	0	2.94689	2.45084	0	0	0	0	0	0	0	0	0	0	92.7396	67.3692	0	0	0	45.369	0	0
1696	hsa-miR-877	257.429	262.318	883.152	181.052	548.764	280.435	747.006	682.409	955.197	961.347	54.0954	60.2	65.8596	186.584	141.658	236.584	177.522	189.045	115.671	108.274	29.4488	22.813	0	13.4861	0	0	33.839	16.5183	18.6636	39.2135	5.60096	2.06645	4.18054	4.74802	12.0593	15.9512	14.8771	14.0723	56.4538	0	0	0	0	0	0	0	0	0
1697	hsa-miR-885	0	0	0	0	0	0	0	0	0	0	0	0	0	0	1.9566	0	0	0	0	0	0	0	0	0	0	0	0	0	0	0	0	0	0	0	0	0	0	0	0	0	220.257	0	15.8264	10.4895	10.5791	0	19.6878	0
1698	hsa-miR-887	0	0	0	0	0	0	0	0	0	0	0	0	0	0	0	0	0	0	0	0	0	0	0	0	0	0	0	0	0	0	4.04514	9.29901	10.0594	13.4062	20.6731	27.117	25.2911	11.0568	0	0	0	0	0	0	0	0	0	0
1699	hsa-miR-888	0	0	0	0	0	0	0	0	0	0	0	0	0	0	0	0	0	0	0	0	0	0	0	0	0	0	0	0	0	0	0	0	0	0	0	0	0	0	1196.82	1109.04	2770.6	3175.98	1835.86	1216.79	2644.78	2351.62	3927.71	2606.66
1700	hsa-miR-889	0	0	0	0	0	0	0	0	0	0	0	0	0	0	2.34792	0	0	1.51236	0	0	326.293	308.647	104.596	283.208	203.476	298.632	182.731	280.81	209.229	189.532	94.2829	49.5947	93.9315	75.1305	0	3.19023	4.46314	0	0	0	57.9623	0	0	0	28.211	0	19.6878	66.8373
1701	hsa-miR-890	0	0	0	0	0	0	0	0	0	0	0	0	0	0	0	0	0	0	0	0	0	0	0	0	0	0	0	0	0	0	0	0	0	0	0	0	0	0	0	264.057	127.517	230.98	105.509	104.895	218.636	234.406	403.599	294.084
1702	hsa-miR-891a	0	0	0	0	0	0	0	0	0	0	0	0	0	0	0	0	0	0	0	0	0	0	0	0	0	0	0	0	0	0	0	0	0	0	0	0	0	0	47285.7	9101.15	6538.14	3570.57	13019.8	2290.22	10357	12975.5	31293.7	8855.95
1703	hsa-miR-891b	0	0	0	0	0	0	0	0	0	0	0	0	0	0	0	0	0	0	0	0	0	0	0	0	0	0	0	0	0	0	0	0	0	0	0	0	0	0	6740.58	2130.06	1970.72	779.558	1962.47	335.666	1720.87	1731.58	5310.77	2245.73
1704	hsa-miR-892a	0	0	0	0	0	0	0	0	0	0	0	0	0	0	0	0	0	0	0	0	0	0	0	0	0	0	0	0	0	0	0	0	0	0	0	0	0	0	90.3261	70.4151	243.442	259.853	137.162	115.385	264.478	105.861	255.941	187.145
1705	hsa-miR-892b	0	0	0	0	0	0	0	0	0	0	0	0	0	0	0	0	0	0	0	0	0	0	0	0	0	0	0	0	0	0	0	0	0	0	0	0	0	0	112.908	70.4151	104.332	86.6176	42.2037	59.4408	77.5803	0	113.205	26.7349
1706	hsa-miR-892c	0	0	0	0	0	0	0	0	0	0	0	0	0	0	0	0	0	0	0	0	0	0	0	0	0	0	0	0	0	0	0	0	0	0	0	0	0	0	0	0	0	96.2418	0	34.9652	67.0012	15.123	88.5949	0
1707	hsa-miR-9	71.8405	27.2811	15.8177	29.5108	47.1594	28.3267	83.7162	42.1714	14.5277	103.001	40.2917	43.6538	43.089	91.4864	96.2648	74.9791	50.829	42.3462	75.975	71.8307	156.668	139.562	169.345	165.686	154.491	97.8709	232.361	171.79	244.592	205.054	3.73398	3.61628	5.48696	3.63084	351.443	133.99	382.343	71.3668	1275.86	1777.98	2434.42	1703.48	1524.61	412.589	1985.35	2926.3	1535.64	2767.07
1708	hsa-miR-920	0	0	0	0	0	0	0	0	0	0	0	0	0	0	0	0	0	0	0	0	0	0	0	0	0	0	0	0	0	0	0	0	0	0	0	0	0	0	0	0	0	0	0	0	0	0	0	0
1709	hsa-miR-921	0	0	0	0	0	0	0	0	0	0	0	0	0	0	0	0	0	0	0	0	0	0	0	0	0	0	0	0	0	0	0	0	0	0	0	0	0	0	0	0	0	0	0	0	0	0	0	0
1710	hsa-miR-922	0	0	0	0	0	0	0	0	0	0	0	0	0	0	0	0	0	0	0	0	0	0	0	0	0	0	0	0	0	0	0	0	0	0	0	0	0	0	0	0	0	0	0	0	0	0	0	0
1711	hsa-miR-924	0	0	0	0	0	0	0	0	0	0	0	0	0	0	0	0	0	0	0	0	0	0	0	0	0	0	0	0	0	0	0	0	0	0	0	0	0	0	0	0	0	0	0	0	0	0	0	0
1712	hsa-miR-92a	55780.2	53554.8	180453	46769.8	164543	51346.9	151182	143356	176018	168675	21138.6	44888.8	45094.2	42875.8	49932.5	21686.4	35650.9	35804.4	15184.5	15121.4	11645.2	11229.4	12785.6	16067.7	19861.6	12497.4	15376.5	12126	10409.4	10388.3	1510.08	1238.84	1795.67	1424.13	12726	13316	12444.7	12233.9	3071.09	2746.19	1912.76	2540.78	2753.79	3027.98	2979.79	2260.89	2815.35	2486.35
1713	hsa-miR-92b	969.847	903.423	3593.24	822.313	2793.12	880.017	5180.75	3678.49	3428.54	4298.59	2303.72	390.068	380.795	365.344	409.321	652.245	259.456	233.66	497.123	524.205	0	150.298	0	140.64	0	67.7568	130.844	165.183	129.663	112.739	16.4917	18.0814	27.1735	20.3886	3879.65	4629.02	3228.34	2619.46	383.886	404.887	81.1472	182.859	216.294	94.4059	335.006	158.791	187.034	180.461
1714	hsa-miR-93	1069.63	1167.84	1225.87	1316.02	1406.21	1205.77	1258.96	1228.72	1234.85	1366.49	1469.53	1581.04	1526.33	1537.81	1621.63	1391.12	1669.01	1645.45	1548.15	1547.79	2937.82	3056.95	1972.38	2015.2	1070.14	2306.24	1685.18	2837.84	2607.01	2258.86	812.762	944.367	1028.02	937.036	1386.82	1213.88	1370.19	828.257	1061.33	1848.4	1796.83	1607.24	1651.22	1583.92	2327.41	2071.85	1545.49	1951.65
1715	hsa-miR-933	0	0	0	0	0	0	0	0	0	0	0	0	0	0	0	0	0	0	0	0	0	0	0	0	0	0	0	0	3.92918	0	0	0	0	0	0	0	0	0	0	0	0	0	0	0	0	0	0	0
1716	hsa-miR-934	0	0	0	0	0	0	0	0	0	0	0	0	0	0	0	0	0	0	0	0	0	0	0	0	0	0	0	0	0	0	0	0	0	0	6.89104	7.97558	7.43857	0	0	0	0	0	0	41.9582	0	37.8075	0	0
1717	hsa-miR-935	0	0	0	0	0	0	0	5.75064	0	0	2.23843	0	0	0	0	2.18386	3.03457	0	0	0	0	0	0	0	0	0	0	0	0	0	2.48932	9.81563	6.00953	9.77534	0	0	0	0	0	0	0	0	26.3773	6.99303	7.05276	15.123	24.6097	0
1718	hsa-miR-936	0	0	0	0	0	0	0	0	0	0	0	0	0	0	0	0	0	0	0	0	0	0	0	0	0	0	0	0	0	0	0	0	0	0	0	0	0	0	0	0	0	0	0	0	0	0	0	0
1719	hsa-miR-937	0	5.24636	18.4539	5.58312	12.8617	0	0	11.5013	21.7916	48.0673	0	5.63275	4.2038	0	13.3049	11.6472	2.27593	0	3.15467	2.64083	0	0	0	0	0	0	0	0	0	0	0	3.09967	0	0	0	6.38046	7.43857	12.062	0	0	0	0	0	0	0	0	0	0
1720	hsa-miR-938	0	0	0	0	0	0	0	0	0	0	0	0	0	0	0	0	0	0	0	0	0	0	0	0	0	0	0	0	0	0	0	0	0	0	0	0	0	0	0	0	0	0	0	0	0	0	0	0
1721	hsa-miR-939	0	0	0	0	0	0	0	0	0	0	0	0	0	0	0	0	0	0	2.366	0	0	0	0	0	0	0	0	0	0	0	0	0	0	0	0	0	0	0	0	0	0	0	0	0	0	0	0	0
1722	hsa-miR-940	14.9668	19.9362	7.90883	15.1542	12.8617	21.7172	0	0	0	0	4.84993	10.9135	11.5605	12.6396	10.5656	7.27952	18.966	18.1484	7.88668	3.96125	0	0	0	0	0	0	0	0	0	0	0	0	5.6176	5.30661	0	0	0	0	0	0	0	0	0	0	0	0	0	0
1723	hsa-miR-941	2115.3	2116.38	3382.34	2089.68	2325.82	2146.22	2044.61	2210.16	3043.55	1702.96	960.286	3855.62	3844.73	5522.29	5420.57	1532.34	4944.07	4890.23	1573.39	1584.5	601.934	767.592	906.496	682.01	633.038	619.849	421.86	227.952	836.916	656.009	157.449	205.095	166.176	206.12	477.204	344.545	514.749	163.842	67.7446	0	69.5547	153.987	131.886	76.9233	112.844	120.984	123.048	220.563
1724	hsa-miR-942	22.9491	17.8376	21.0902	20.7373	0	22.6614	51.5177	17.2519	39.9512	0	47.3801	55.2714	51.8469	42.7338	37.5667	32.0299	56.8981	34.7843	27.6034	26.1443	25.915	22.813	0	28.8987	11.3042	27.6046	0	37.992	26.522	15.522	4.04514	0	7.05466	3.07225	17.2276	7.97558	4.46314	0	191.943	387.283	301.404	125.114	290.15	31.4686	186.898	204.16	216.565	193.828
1725	hsa-miR-943	0	0	0	0	0	0	0	0	0	0	0	0	0	0	0	0	0	0	3.15467	0	0	0	0	0	0	0	0	0	0	0	0	1.03322	0	0	0	0	0	0	0	0	0	0	0	0	0	0	0	0
1726	hsa-miR-944	2.99335	0	0	2.39276	0	0	0	0	0	0	0	2.11228	2.1019	0	0	8.00747	0	0	2.10311	3.69717	0	0	0	0	0	0	0	0	0	0	0	0	0	0	304.928	185.033	148.771	126.651	0	0	0	0	0	0	0	0	0	0
1727	hsa-miR-95	0	0	0	0	0	0	0	0	0	0	2.6115	10.2094	10.5095	14.4452	10.957	11.6472	16.6901	14.3674	6.83512	5.28167	35.3386	33.5486	84.6727	63.5772	64.0574	100.38	81.2137	77.6358	40.2741	35.9457	10.2684	5.68273	14.5012	8.93745	3.44552	0	4.46314	3.0155	191.943	369.679	452.106	105.866	258.497	265.735	165.74	166.353	187.034	193.828
1728	hsa-miR-9500	0	0	0	0	0	0	0	0	0	0	0	0	0	0	0	0	0	0	0	0	0	0	0	0	0	0	0	0	0	0	0	0	0	0	0	0	0	0	0	0	0	0	0	0	0	0	0	0
1729	hsa-miR-96	0	0	0	0	0	0	0	0	0	0	0	0	0	0	0	0	0	0	0	0	5.88977	18.7872	0	0	0	0	22.5594	23.1256	6.87607	30.2271	0.933494	0	1.69834	0	129.207	78.1606	111.579	58.2997	26917.2	48709.6	33061.7	31615.4	19060.2	11748.3	23781.9	27009.7	26519.4	34989.3
1730	hsa-miR-9718	0	0	0	0	0	0	0	0	0	0	0	0	0	0	0	0	0	0	0	0	0	0	0	0	0	0	0	0	0	0	0	0	0	0	0	0	0	0	0	0	0	0	0	0	0	0	0	0
1731	hsa-miR-98	9676.52	8786.6	6458.88	9258.4	4201.47	8603.78	7882.2	4427.99	7503.56	4793	3472.92	4231.6	4254.95	4315.51	3844.33	3792.63	4047.35	3904.16	4189.67	4243.56	1203.87	1091	727.189	697.423	960.861	828.139	845.976	1192.62	926.305	938.673	512.177	662.813	712.259	683.994	2594.48	2119.91	2386.29	2558.15	135.489	264.057	486.883	221.356	448.414	513.988	229.215	189.037	182.112	193.828
1732	hsa-miR-9851	0	0	0	0	0	0	0	0	0	0	0	0	0	0	0	0	0	0	0	0	0	0	0	0	0	0	0	0	0	0	0	0	0	0	0	0	0	0	0	0	0	0	0	0	0	0	0	0
1733	hsa-miR-9898	0	0	0	0	0	0	0	0	0	0	0	0	0	0	0	0	0	0	0	0	0	0	0	0	0	0	0	0	0	0	0	0	0	0	0	0	0	2.01033	0	0	0	0	0	0	0	0	0	0
1734	hsa-miR-9899	0	0	0	0	0	0	0	0	0	0	0	0	0	0	0	0	0	0	0	0	0	0	0	0	0	0	0	0	0	0	0	0	0	0	0	0	0	0	0	0	0	0	0	0	0	0	0	0
1735	hsa-miR-9900	0	0	0	0	0	0	0	0	0	0	0	0	0	0	0	0	0	0	0	0	0	0	0	0	0	0	0	0	0	0	0	0	0	0	0	0	0	0	0	0	0	0	0	0	0	0	0	0
1736	hsa-miR-9901	0	0	0	0	0	0	0	0	0	0	0	0	0	0	0	0	0	0	0	0	0	0	0	0	0	0	0	0	0	0	0	13.9485	5.87888	10.0546	0	0	0	0	0	0	0	0	0	0	0	0	0	0
1737	hsa-miR-9902	0	0	0	0	0	0	0	0	0	0	0	0	0	0	0	0	0	0	0	0	0	0	0	0	0	0	0	0	0	0	0	0	0	0	0	0	0	0	0	0	0	0	0	0	0	0	0	53.4699
1738	hsa-miR-9903	0	0	0	0	0	0	0	0	0	0	7.46143	8.09708	0	5.41696	7.43508	8.00747	0	0	7.09801	0	4.71181	10.7355	0	0	0	0	0	8.25913	0	10.6203	4.04514	0	4.57247	3.91014	6.89104	0	0	0	45.163	105.623	81.1472	38.4967	73.8564	0	0	0	34.4536	0
1739	hsa-miR-9983	0	0	0	0	0	0	0	0	0	0	0	0	0	0	0	0	0	0	0	0	0	0	0	0	18.8404	0	0	6.6073	16.699	0	0	0	0	0	0	0	0	0	0	0	0	0	0	0	0	0	0	0
1740	hsa-miR-9985	0	0	0	0	0	0	0	0	0	0	0	0	0	0	0	0	0	0	0	0	0	0	0	0	0	0	0	0	0	0	0	0	0	0	0	0	0	0	0	0	0	0	0	0	0	0	0	0
1741	hsa-miR-9986	0	0	0	0	0	0	0	0	0	0	0	0	0	0	0	0	0	0	0	0	0	0	0	0	0	0	0	0	0	0	0	0	0	0	3.44552	0	2.97543	2.01033	0	0	0	0	0	0	0	0	0	0
1742	hsa-miR-99a	244.457	256.022	237.265	252.835	280.813	253.052	270.468	302.867	225.179	192.269	89.5372	130.609	128.216	31.298	24.2619	32.7578	77.3815	61.2507	71.243	68.3976	1202.69	885.683	1384.65	1346.68	1141.73	1262.28	1466.36	1734.42	1072.67	834.103	3826.08	4499.17	4023.77	4242.5	130.93	68.59	159.185	52.2687	99324.8	77474.2	54983	135345	53999.6	191371	97017.7	69664	115966	90390.8
1743	hsa-miR-99b	720.401	769.116	1144.14	717.032	617.359	767.655	1539.09	645.989	1303.86	1009.41	3534.11	3548.99	3580.94	6972.83	6773.75	9814.25	11568.5	11763.2	5167.61	5146.98	1003.62	909.838	1165.5	745.587	1104.05	933.538	1044.5	796.18	921.394	947.659	3233.62	3564.11	3149.38	3196.81	2448.04	2442.12	2987.33	2202.32	4629.21	3925.64	3141.56	3474.33	3429.05	5139.88	4393.87	4022.71	5222.18	4919.23
[truncated: 2,358 more columns]
