# Supplementary material for: Half of annotated human microRNAs are expressed at levels of questionable biological significance
Source: iScience. 2025 Aug 25;28(9):113445. doi: 10.1016/j.isci.2025.113445 (PMC12450571; doi:10.1016/j.isci.2025.113445)
Supplement: Table S2. miRNA expression in cell lines contained within the miTED dataset [file mmc3.xlsx]

## Sheet: Table S2-miTED cell full data
row.names	miR_base	PRJDB2675_COBL-a	PRJDB2675_MCF7	PRJDB2675_Saos-2	PRJDB2894_MCF7	PRJDB2894_THP-1	PRJDB3333_LCL	PRJDB3333_Raji	PRJDB3952_A549	PRJDB3952_H1650	PRJDB3952_H1819	PRJDB3952_H322	PRJDB3952_II-18	PRJDB3952_RERF-LC-OK	PRJDB3952_VMRC-LCD	PRJDB4080_HK2	PRJEB12989_BT-20	PRJEB12989_BT-474	PRJEB12989_MCF 10A	PRJEB12989_MCF7	PRJEB12989_MDA-MB-231	PRJEB12989_MDA-MB-468	PRJEB12989_T-47D	PRJEB12989_ZR-75-1	PRJEB25116_HMLE	PRJEB25612_MIA PaCa-2	PRJEB35690_CrizR1	PRJEB35690_H3122	PRJEB4983_MCF7	PRJEB4987_HeLa S3	PRJEB8274_HepG2	PRJNA214507_SH-SY5Y	PRJNA218007_IBL_LCLd3	PRJNA237331_BEAS-2B	PRJNA244784_A549	PRJNA244784_HEK-293	PRJNA244784_HeLa	PRJNA245819_Huh7	PRJNA246334_K-562	PRJNA248156_Jurkat	PRJNA249069_A549	PRJNA249069_C8166	PRJNA249069_HEK-293	PRJNA249069_LCL	PRJNA249069_SH-SY5Y	PRJNA256175_HEK-293 derivative	PRJNA257101_TZM-bl	PRJNA257358_HD-MyZ	PRJNA257532_HEK-293
1	hsa-let-7a	17026.6	44242.1	48353.8	28948.7	69492.8	35043.5	32815.6	36463	63665.1	23391.4	40594.7	45523.7	85349.2	3850.3	12494.2	22575.8	14801.3	10981.3	14013.1	20539.2	11821.5	30055.3	16974.6	107403	22924.5	14425	9071.27	43179.9	74847.8	18112.2	67282.5	14237	41124.6	41779.2	8365.27	74755.7	191.9	740.86	116506	18440.1	7287.08	4373.84	14489.2	6779.1	7942.31	16382.3	48636.7	8198.33
2	hsa-let-7b	730.893	1807.94	2882.29	2232.2	7836.78	600.52	583.25	2507.31	7610.53	794.08	2061.49	4441.45	1632.65	33.92	293.38	22474.4	11485.7	12203.9	9870.94	4186.68	7189.05	2094.15	13533	5222.07	1405.33	1216.87	2532.97	1975.64	4856.81	36.7183	2726.68	523.355	6960.36	4260.26	28.45	11210.3	1.14	4.76	40721.2	1694.41	339.06	36.84	355.4	412.31	47.76	1301.44	4886.22	37.8367
3	hsa-let-7c	33.6767	1117.2	1713.16	573.82	67.37	23.58	8325.34	636.76	258.37	3601.68	785.25	1625.82	77.67	6.68	48.6789	52.9	3510.63	71.52	1590.14	312.39	264.64	133.66	1117.37	232.29	22.778	142.56	82.93	615.03	10460.8	6.52913	3785.35	161.165	543.43	413.71	443.125	2878.36	28.85	3.77	289.65	1329.43	335.37	438.66	185.22	1119.03	257.7	1246.39	2467.24	433.1
4	hsa-let-7d	1248.62	2325.86	2237.98	3146.57	1729.46	3151.59	2884.31	435.77	3866.14	1918.33	5528.11	3653.59	212.39	2.28	498.893	7473.11	4724.91	991.51	4649.08	3505.52	6001.44	92.3	4224.58	2332.2	2440.83	2670.04	1774.93	2366.83	2323.85	343.054	425.492	2899.22	1836.02	841.14	85.2	2853.26	3.82	1.99	48915.2	559.32	946.1	23.75	2769.33	241.09	26.68	1305.32	2029.68	367.297
5	hsa-let-7e	1220.88	7450.94	4186.65	5886.79	567.216	792.6	111.32	5541.05	11345.5	4376.14	7086.96	1948.33	5637.46	340.64	4244.9	2041.55	1891.14	892.95	3198.25	902.9	1348.7	1055.32	2265.93	4423.09	1604.77	830.25	1080.97	9729.57	2883.49	2643.2	4126.68	1086.6	3296.93	6747.41	932.155	3314.49	168.24	773.88	428.97	4949.21	58.61	1735.94	615.81	1036.59	307.21	844.715	1317.2	3237.36
6	hsa-let-7f	25082.8	44741.3	31704.9	36099.6	27564	33667.7	33177.8	11020.8	37932.2	12720.8	39725	30531.3	3229.96	208.29	8585.84	26558.1	38373.5	7495.88	28474.3	26161.2	21818.9	2991.12	30315.8	26338.6	68619.4	44461.2	26611.5	27671.7	62112.6	7392.25	9724.39	29092.1	27190.6	9771.2	2625.24	18043.6	39.96	371.57	261889	24123.2	76986.6	11164.4	31724.8	9516.03	17459.2	42019.6	9180.55	6730.01
7	hsa-let-7g	8761.39	3441.79	4317.52	3496.89	6351.48	9594.96	20472.5	3865.15	9239.25	5070.06	8966.85	7549.2	2292.11	37.15	1094.67	5174.15	5489.28	2002.31	4200.3	5675.94	3845.18	525.34	5938.27	4688.76	4147.99	17590.9	11038.9	2953.5	2663.26	3305.85	3402.99	4671.2	5222.59	3128.64	831.445	6627.19	0.85	84.825	23584.5	1850.94	3270.57	357.3	5572.72	1310.93	449.75	3364.91	5093.82	3576.58
8	hsa-let-7i	7081.44	6212.95	4746.52	6713.83	4584.58	5366.79	9172.26	7150.14	4863.19	2312.09	7391.04	6560.58	1310.4	5.96	2517.24	8544.47	7511.61	12459	16782.8	11830.2	8473.97	358.6	4594.56	4383.99	51954.5	30885.4	27238.6	3574.69	14312.8	622.512	2310.36	17693.4	10976.5	12201.4	123.475	19222.4	0	22.09	13823.8	48869	33417.4	396.94	20206.9	5358.6	421.29	73560.6	20896.8	531.423
9	hsa-miR-1	0	0.0669231	0.437692	0.0422222	0	0	0	0.24	0.12	0	0	0	0.26	0	7.79444	0.6	337.99	4.32	0.2	1.16	0.32	0.48	0.57	0	0	6.9	2.04	0.0733333	0	0.145652	0.0333333	0	0	0	0.52	0	0	1.37	2.9	0	0	0	0	0	0	0	0.223571	4.99333
10	hsa-miR-100	133.253	46.4838	19689.5	0.178889	2.186	1.04	0	3458.19	3257.08	25.05	2357.72	2427.91	66707.5	0.79	234.887	44.77	0.62	5909.26	35.38	31579.6	14.77	40.77	1.9	77173.1	0.798	24506.3	10277.5	0	39228.3	9.46435	4408.89	0.095	6675.66	5099.65	5.29	3669.06	26.78	1.355	0	2012.24	19.41	9.1	0.2	33.98	0.35	6473.46	4381.24	136.413
11	hsa-miR-101	2524.53	2087.31	1646.36	2189.19	2423.07	907.17	1502.08	1546.28	1289.64	1209.5	1250.27	1662.09	1158.95	1817.57	526.564	1072.03	1180.34	774.8	1888.35	1010.89	1399.17	4271.97	1654.56	1452.51	750.068	2272.06	2327.91	2277.33	1098.4	1214.88	2303.47	608.67	1259.53	1319.46	1772.73	2571.75	497	6065.19	1716.69	457.47	2562.91	7121.7	770.42	2850.57	3468.61	1604.55	392.154	298.473
12	hsa-miR-10226	0	0	0	0	0	0	0	0	0	0	0	0	0	0	0	0	0	0	0	0	0	0	0	0	0	0	0	0	0	0	0	0	0	0	0	0	0	0	0	0	0	0	0	0	0	0	0	0
13	hsa-miR-10392	0.27	0.148846	0.245385	0.233889	0.298	0	0	0.72	0.31	0.91	2.01	0	0.17	0	0.154444	0.72	1.04	0.07	0.41	0.46	0.76	0.97	0.67	0	0.284	0.94	1.08	0.0733333	0	0.22	0.121667	0.065	0.24	0.145	0	0.425	0	0.255	2.48	0.83	2.23	0.33	0.23	0.19	0.35	0.91	0.0807143	0
14	hsa-miR-10393	0	0	0	0	0	0	0	0	0	0	0	0	0	0	0	0	0	0	0	0	0	0	0	0	0	0	0.055	0	0.355	0.0143478	0	0	0	0	0	0	0	0	0	0	0.19	0	0.06	0	0	0.1	0	0
15	hsa-miR-10394	0	0.0396154	0.112308	0.0405556	0.174	0	0	0	0.25	0	0	0	0.26	0.2	0.254444	0	0.21	0	0.1	0	0.11	0	0	0	0.148	0	0.055	0	1.745	0.0491304	0.045	0.065	0.24	0	0	0.155	0	0	0.08	0	0.48	0	0.11	0	0.35	0.33	0.0378571	0
16	hsa-miR-10395	16.2167	6.31115	4.48923	6.35611	8.93	0	0	8.13	13.32	4.54	18.58	10.23	6.66	4.37	5.06444	0.36	0.21	0.07	0.1	0.12	0	0.12	0.1	5.77	10.114	111.87	89.155	6.09333	0	7.38913	4.25333	1.42	8.48	18.645	37.55	20.545	0	0.565	0.17	0	1.06	0.17	2.54	0.13	0	0	0.480714	8.73667
17	hsa-miR-10396a	0	0.0196154	0	0.713333	0.086	0	0	0.36	0.12	0.09	0.11	0	0.13	0.1	0.0644444	0.3	0.05	0	0.05	0	0.11	0.18	0.33	0	0.18	0	0.025	0.07	0	0.0943478	0.0283333	0.03	0.36	0.395	0.31	0.12	0	0	0.08	0.28	0.1	0.33	0.03	0	0	0.115	0.0128571	0
18	hsa-miR-10396b	0	0.0676923	0.161538	0.737778	0.14	0	0	2.15	1.31	13.71	12.2	1.41	2.12	0.6	0.12	1.39	0.05	0	0.05	0.12	0.54	0.3	0.38	0	0.512	0	0.055	0.143333	0	0.21	0.49	0.36	1.33	0.395	1.14	0.845	0	0	0.08	0.44	0.1	0.33	0.85	0.06	0	0.445	0.0242857	0
19	hsa-miR-10397	0	0.00807692	0	0	0.106	0	0	0	0	0	0	0	0.09	0	0.00777778	0.12	0	0	0	0.12	0.11	0	0	0	0.04	0.12	0.055	0	0	0	0	0	0	0	0	0	0	0	0	0	0	0	0	0	0	0.04	0	0
20	hsa-miR-10398	0.25	0.00807692	0.03	0	0.074	0	0	0	0.12	0	0	0	0.17	0	0.0922222	0	0	0	0	0	0	0	0	0	0	0	0	0	0	0.0995652	0.0183333	0.265	0	0	0	0	0	0	0	0	0	0	0	0	0	0	0	0
21	hsa-miR-10399	17.27	8.47962	54.5292	10.1667	33.95	0	0	9.57	87.38	1.82	0.22	34.91	12.27	23.64	9.65	8.93	4.04	3.13	17.15	15.58	6.3	15.58	8.19	29.82	35.912	3.62	2.855	6.09	29.82	13.797	2.71	67.825	44.84	8.65	7.62	47.92	0	1.88	26.29	6.75	24	2	55.11	0.5	2.1	8.12	21.4936	3.35
22	hsa-miR-103a	5205.92	4624.73	3685.83	5320.42	3067.78	5959.39	6849.9	3964.89	6645.26	7199.96	6538.01	3484.67	4466.11	3345.74	5611.53	10278.7	25860.2	5131.26	12905.5	8912.14	14077.4	18138.9	12729.2	4794.57	7268.02	4279.98	5057.19	5512.79	2668.62	5151.38	5505.33	6390.27	4534.39	5535.15	8420.39	6914.53	18681	10139	75280.1	4907.07	8743.83	11257	7360.23	5778.23	3431.17	3156.59	15547.6	8755.44
23	hsa-miR-103b	0	0	0	0	0	0	0	0	0	0	0	0	0	0	0	0	0	0	0	0	0	0	0	0	0	0	0	0	0	0	0	0	0	0	0	0	0	0	0	0	0	0	0	0	0	0	0	0
24	hsa-miR-10400	0	0	0	1.03056	0	0	0	0	0	0	0	0	0.17	0.2	0.0166667	0.6	0.1	0.07	0	0.12	0.54	0	0	0	0.02	0.12	0	0	0	0.0126087	0.0366667	0.125	0	0	0	0	0	0	0	0	0.19	0	0.17	0	0	0.27	0	0
25	hsa-miR-10401	46.9933	16.68	6.31462	32.3044	26.878	0	0	28.46	86.51	36.49	18.8	35.61	61.2	1.99	39.4722	25.34	8.28	4.02	24.75	9.3	25.74	11.36	64.75	33.67	20.514	10.87	13.915	17.3867	5.835	29.68	45.0517	179.91	63.27	66.11	97.13	111.515	0	1.785	20.17	18.47	5.32	1.89	27.72	3.38	2.1	5.41	6.735	14.7733
26	hsa-miR-105	0.246667	0.0653846	83.6708	0.02	0	0	0	68.88	0.5	133.96	0.9	0	237.72	71.92	0.0133333	170.86	0.52	0.9	1.02	0.12	373.6	53.28	126.06	0	0	0.12	0	0.0733333	16.15	1.29478	47.3967	0.46	15.76	9.13	0	41.02	0	30.97	0	11.66	0	0	0.5	36.4	0	0	0	0
27	hsa-miR-10522	0	0.0207692	0.373077	0.137222	0.024	0	0	0	0	0	0	0	0	0	0.0111111	0	0	0	0	0	0	0	0	0	0	0	0.055	0	1.205	0	0	0	0	0.17	0	0	0	0	0	0	0	0.06	0	0	0	0.41	0	2.23333
28	hsa-miR-10523	0.86	0.384615	2.34538	0.515556	0.082	0	0	2.63	0.25	0.54	0	0.35	1.38	0.4	1.91222	1.21	10.66	0	0.92	1.05	2.61	0.12	1.71	2.89	0.636	1.64	1.455	0	1.71	1.28	0.0883333	0.38	1.21	1.26	1.46	1.12	0	0.37	37.04	0.66	0	0.89	0.51	0	18.54	2.44	3.16357	0
29	hsa-miR-10524	0.913333	0.0138462	0	0.0227778	0	0	0	0	0	0	0	0	0	0.4	0.0277778	0	0.1	0.22	0.1	0.23	0	0.24	0.1	0	0	0	0	0	0	0.023913	0.035	0	0	0	0.105	0	0.27	1.77	0.17	0	0	0.06	0	0	0	0	0.511429	0
30	hsa-miR-10525	0	0.0123077	0.0246154	0	0	0	0	0	0	0	0	0	0	0	0	0	0.21	0	0	0	0	0.24	0.1	0	0	0	0.11	0	0	0.0243478	0	0	0	0	0	0	0	0	0.08	0	0	0	0	0	0	0.04	0	0
31	hsa-miR-10526	0	0	0	0	0	0	0	0	0.25	0.18	0	0	1.3	0	0	0	0	0.15	0	0.23	0	0	0	0	0	0.35	0.11	0	0.745	0	0.045	0	0.24	0	0	0.63	0.27	0	0	0.06	0	0	0	0	0	0	11.0521	0
32	hsa-miR-10527	1.16	1.10692	2.71846	2.95222	0.756	0	0	4.07	10.21	11.07	5.82	5.64	1.04	1.19	4.25111	4.83	13.56	16.16	12.02	7.67	4.45	10.39	17.42	1.92	1.438	9	9.05	1.08	2.215	2.62826	2.66167	7.68	1.94	2.285	1.05	3.07	1.61	0.11	73.59	4.59	3.1	1.95	4.63	2.13	0	2.775	7.21786	23.65
33	hsa-miR-106a	5.7	0.698462	11.0669	1.47722	40.952	1.57	0	3.31	3.73	38.91	58.43	70.63	4.18	13.84	15.02	54.84	22.71	2.45	6.47	22.43	81.53	26.05	176.35	1.44	3.954	51.01	170.465	2.23333	0.67	18.3191	34.365	23.855	1.17	3.795	27.94	23.265	8.73	129.915	99.7	5.52	8.71	8.03	38.65	7.62	5.37	6.99	73.9493	61.35
34	hsa-miR-106b	1327.63	540.413	358.722	1237.48	515.05	314.22	2972.2	412.04	510.2	248.15	320.57	833.87	521.3	652.41	391.077	834.13	3104.84	342.41	1574.6	788.43	997.54	1312.89	1802.69	385.73	614.076	1699.49	533.77	1151.28	561.645	345.476	645.098	1470.73	848.17	720.76	1837.08	1240.8	2272.83	4626.69	687.82	1025.93	966.26	1359.15	1035.58	773.61	1003.53	584.685	2517.08	1341.75
35	hsa-miR-107	1202.18	579.23	559.312	757.576	451.59	560.93	1139.87	442.45	845.03	466.76	583.5	601.1	438.61	318.59	572.204	1302.37	3430.79	500.36	1799.48	1033.95	2406.99	2083.58	2063.9	546.05	879.602	153.8	156.51	559.727	811.64	445.529	735.647	630.875	231.01	660.51	731.595	906.91	218.78	842.745	12914.7	767.6	1122.2	2201.2	834.36	1500.83	477.62	1071.03	1284.66	583.803
36	hsa-miR-10a	389.747	817.268	71418.3	81.3878	237.314	182.69	223.71	17886.3	9639.66	62962.5	7238.7	47869	74924.3	17014.8	15142.7	17727.7	209.32	990.36	171.36	10522.2	376.26	18109.9	1735.73	8169.66	58324	3733.43	3657.2	187.77	117204	6.27783	80.4783	13711	18590.6	36541.5	330360	8745.38	0.8	1044.35	4.55	23495.5	311.47	187761	11899	689.86	388502	101993	1041.34	199409
37	hsa-miR-10b	6855.52	247.273	96089.3	19.9578	2.582	240.1	127.84	7107.09	6005.17	100.84	118.54	84.27	51052.9	599235	22899.4	21.36	3658.21	7.04	7.09	25.05	2.66	16.85	7.09	7094.71	22.198	163.6	758.615	37.23	103.235	389.696	229247	75.305	46.9	390.2	132487	6426.57	45.79	31.51	0	110281	283.98	139406	93.37	705179	142932	58601.8	243.063	63457.2
38	hsa-miR-11181	0	0	0	0	0	0	0	0	0	0	0	0	0	0	0	0	0	0	0	0	0	0	0	0	0	0	0	0	0	0	0	0	0	0	0	0	0	0	0	0	0	0	0	0	0	0	0	0
39	hsa-miR-11399	0	0.0207692	0.0784615	0.00666667	0.366	0	0	1.67	2.74	2.72	3.81	0.35	1.3	0	4.28889	0	0	0	0	0.46	0	0	0	0	0.474	0	0	0	0	0	0.0583333	0	0	0	0	0	0	0	0	0	0.1	0.61	0	0.38	1.05	0.66	0	1.11667
40	hsa-miR-11400	0	0	0	0	0	0	0	0	0	0	0	0	0	0	0	0	0	0	0	0	0	0	0	0	0	0	0	0	0	0	0	0	0	0	0	0	0	0	0	0	0	0	0	0	0	0	0	0
41	hsa-miR-11401	1.21333	0.00769231	0.122308	0.0111111	0	0	0	0	0.68	0.18	0	0	0	0.2	0.0466667	0.6	0	0	0	0.12	0.11	0.48	0	0	0.312	0	0	0	1.27	0.633478	0.0166667	0	0.73	0	0	0	0	0	1.24	0.06	1.45	0	0.06	0.56	0	0.565	0	0
42	hsa-miR-1178	0	0.00615385	0.0161538	0.0255556	0.026	0	0	0.24	0	0	0	0	0	0	0.144444	0	0	0	0	0	0.11	0.24	0	0	0.034	0	0	0	0	0	0.06	0	0	0	0.1	0	0	0	0	0	0	0.22	0	0	0	0	0	0
43	hsa-miR-1179	3.98333	4.27692	0.39	1.02444	0.18	2.09	0	0	0.19	1.45	0.45	0	0.26	0.2	0.152222	1.69	0.52	1.71	12.32	0.46	0.87	1.09	0.57	0.96	2.698	0	0	0.0733333	0	0.0495652	1.885	0	1.94	0	0.935	0.39	0	0.28	0.99	0.22	3	1.22	0.06	0.63	0.7	0.27	2.79143	1.57667
44	hsa-miR-1180	49.78	71.5846	72.8331	228.969	16.564	2.09	0	536.63	190.08	616.64	712.11	236.23	109.35	67.74	415.413	548.33	263.67	33	464.72	168.79	170.84	1194.38	226.8	136.59	431.67	609.52	621.065	34.1	86.905	706.54	185.565	5.045	226.4	590.51	902.835	456.93	0	70.865	8.93	248.4	59.82	454.76	2.71	97.59	128.42	71.81	588.584	354.49
45	hsa-miR-1181	0	0.00692308	0	0	0.064	0	0	0	0	0	0	0	0	0	0	0	0.1	0	0	0	0	0	0	0	0	0	0	0	0	0.00869565	0	0	0.24	0	0	0	0	0	0	0	0	0	0	0	0	0	0	0
46	hsa-miR-1182	0	0	0	0	0	0	0	0	0	0	0	0	0	0	0	0	0	0	0	0	0	0	0	0	0	0	0	0	0	0	0	0	0	0	0	0	0	0	0	0	0	0	0	0	0	0	0	0
47	hsa-miR-1183	0	0	0	0	0	0	0	0	0	0	0	0	0	0	0	0	0	0	0	0	0	0	0	0	0	0	0	0	0	0	0.0783333	0	0	0	0	0	0	0	0	0	0	0	0	0	0	0	0	0
48	hsa-miR-1184	0	0	0	0.00666667	0	0	0	0	0	0	0	0	0	0	0	0	0	0	0	0	0	0	0	0	0	0	0	0	0	0	0	0	0	0	0	0	0	0	0	0	0	0	0	0	0	0	0	0
49	hsa-miR-1185	0	0.0423077	0.0276923	0.04	0	0	0	2.4	0.12	26.23	0.44	0	75.03	0	4.02889	0.12	0.26	0.15	0.26	0	0	0	0	12.02	0.02	3.16	0.565	0.213333	0	0.146522	2.085	0	21.57	27.545	0	0	0	443.745	0	1.66	2.95	0	0.11	0.06	0	0	0	0
50	hsa-miR-1193	0	0	0	0	0	0	0	0	0	0	0	0	0.35	0	0	0	0	0	0	0	0	0	0	0	0	0	0	0	0	0	0	0	0	0	0	0	0	0.37	0	0.17	0	0	0	0	0	0	0	0
51	hsa-miR-1197	0	0.0242308	0	0.00777778	0	0	0	3.35	0	72.79	0.22	0	37.34	0	3.16444	0	0	0	0.1	0.12	0	0.24	0	2.89	0.018	1.17	0	0	0	0.111304	1.69667	0	5.33	11.19	0	0	0	80.05	0	0.28	0	0.11	0	0	0	0	0	0
52	hsa-miR-1199	0	0	0	0	0	0	0	0	0	0	0	0	0	0	0	0	0	0	0	0	0	0	0.1	0	0	0	0	0	0	0	0	0	0	0	0	0	0	0	0	0	0	0	0	0	0	0	0	0
53	hsa-miR-1200	0	0	0	0	0	0	0	0	0	0	0	0	0	0	0	0	0	0	0	0	0	0	0	0	0	0	0	0	0	0	0	0	0	0	0	0	0	0	0	0	0	0	0	0	0	0	0	0
54	hsa-miR-1202	0	0	0	0	0	0	0	0	0	0	0	0	0	0	0	0	0	0	0	0	0	0	0	0	0	0	0	0	0	0	0	0	0	0	0	0	0	0	0	0	0	0	0	0	0	0	0	0
55	hsa-miR-1203	0	0	0	0.0116667	0	0	0	0	0	0	0	0	0	0	0	0	0	0	0	0	0	0	0	0	0	0	0	0	0	0	0	0	0	0	0	0	0	0	0	0	0	0	0	0	0	0	0	0
56	hsa-miR-1204	0	0	0	0	0	0	0	0	0	0	0	0	0	0	0	0	0	0	0	0	0	0	0	0	0.018	0	0	0	0	0	0	0	0	0	0	0	0	0	0	0	0	0	0	0	0	0	0	0
57	hsa-miR-1205	0	0	0	0	0	0	0	0	0	0	0	0	0	0	0	0	0	0	0	0	0	0	0	0	0	0	0	0	0	0	0	0	0	0	0	0	0	0	0	0	0	0	0	0	0	0	0	0
58	hsa-miR-1206	0	0	0	0	0	0	0	0	0	0	0	0	0	0	0	0	0	0	0	0	0	0	0	0	0	0	0	0	0	0	0	0	0	0	0	0	0	0	0	0	0	0	0	0	0	0	0	0
59	hsa-miR-1207	0	0	0.0161538	0.0127778	0	0	0	0	0.06	0	0	0	0.17	0	0.0455556	0	0	0	0.1	0	0	0.12	0	0	0	0	0.055	0	0	0	0	0	0	0	0	0	0	0	0	0	0	0	0	0	0	0	0	0
60	hsa-miR-1208	0	0	0	0	0	0	0	0	0	0	0	0	0	0	0	0	0	0	0	0	0	0	0	0	0	0	0	0	0	0	0	0	0	0	0	0	0	0	0	0	0	0	0	0	0	0	0	0
61	hsa-miR-12113	0	0	0	0	0	0	0	0	0	0	0	0	0	0	0	0	0	0	0	0	0	0	0	0	0	0	0	0	0	0	0	0	0	0	0	0	0	0	0	0	0.58	0	0	0	0	0	0	0
62	hsa-miR-12114	0	0.117308	0.332308	0.132222	0.024	0	0	0	0.25	0.18	0.22	0	0.17	0	0.0944444	0.12	0.31	0	0.41	0	0	0.12	0.19	0	0.238	0.12	0.695	0.213333	0	0.407826	0.138333	0.04	0.73	0	1.035	0.12	0	0.365	0.83	0	0	0.17	0.06	0	0	0	0.468571	0
63	hsa-miR-12115	0	0	0	0.00722222	0	0	0	0	0	0	0	0	0	0	0	0.12	0	0	0	0	0	0.12	0	0	0	0	0	0	0	0	0	0	0	0	0	0	0	0	0	0	0	0	0	0	0	0	0	0
64	hsa-miR-12116	0	0	0	0	0	0	0	0	0	0	0	0	0	0	0	0	0	0	0	0	0	0	0	0	0	0	0	0	0	0	0	0	0	0	0	0	0	0	0	0	0	0	0	0	0	0	0	0
65	hsa-miR-12117	0	0	0	0	0	0	0	0	0	0	0	0	0	0	0	0	0	0	0	0	0	0	0	0	0	0	0	0	0	0	0	0	0	0	0	0	0	0	0	0	0	0	0	0	0	0	0	0
66	hsa-miR-12118	0	0	0	0	0	0	0	0	0	0	0	0	0	0	0	0	0	0	0	0	0	0	0	0	0	0	0	0	0	0	0	0	0	0	0	0	0	0	0	0	0	0	0	0	0	0	0	0
67	hsa-miR-12119	0	0	0	0	0	0	0	0	0	0	0	0	0	0	0	0	0	0	0	0	0	0	0	0	0	0	0	0	0	0	0	0	0	0	0	0	0	0	0	0	0	0	0	0	0	0	0	0
68	hsa-miR-12120	0	0	0	0	0	0	0	0	0	0	0	0	0	0	0	0	0	0	0	0	0	0	0	0	0	0	0	0	0	0	0	0	0	0	0	0	0	0	0	0	0	0	0	0	0	0	0	0
69	hsa-miR-12121	0	0.0292308	0	0.02	0	0	0	0	0.25	0	0	0	0.09	0	0.00888889	0	0.1	0	0.1	0	0	0	0	0	0.058	0	0	0	0	0.0504348	0.0183333	0	0	0	0	0	0	0	0	0	0	0.06	0	0	0	0	0	0
70	hsa-miR-12122	0	0	0	0	0	0	0	0	0	0	0	0	0	0	0	0	0	0	0	0	0	0	0	0	0	0	0	0	0	0	0	0	0	0	0	0	0	0	0	0	0	0	0	0	0	0	0	0
71	hsa-miR-12123	0	0	0	0	0	0	0	0	0	0	0	0	0	0	0	0	0	0	0	0	0	0	0	0	0	0	0	0	0	0	0	0	0	0	0	0.12	0	0	0	0	0	0	0	0	0	0	0	0
72	hsa-miR-12124	0	0	0	0	0	0	0	0	0	0	0	0	0	0	0	0	0	0	0	0	0	0	0	0	0	0	0	0	0	0	0	0	0	0	0	0	0	0	0	0	0	0	0	0	0	0	0	0
73	hsa-miR-12125	0	0.0138462	0.0653846	0	0	0	0	0	0	0	0	0	0	0	0.0222222	0	0	0.22	0	0	0	0.12	0.1	0	0	0	0	0	0	0	0.0183333	0	0	0	0	0	0	0	0.33	0	0	0	0	0	0	0	0	0
74	hsa-miR-12126	0	0	0	0	0	0	0	0	0	0	0	0	0.17	0	0	0	0	0	0	0	0	0	0	0	0	0	0	0	0	0	0	0	0	0	0	0	0	0	0	0	0	0	0	0	0	0	0	0
75	hsa-miR-12127	0	0	0	0	0	0	0	0	0	0	0	0	0	0	0	0	0	0	0	0	0	0	0	0	0	0	0	0	0	0	0	0	0	0	0	0	0	0	0	0	0	0	0	0	0	0	0	0
76	hsa-miR-12128	0	0	0	0	0	0	0	0	0	0	0	0	0	0	0	0	0	0	0	0	0	0	0	0	0	0	0	0	0	0	0	0	0	0	0	0	0	0	0	0	0	0	0	0	0	0	0	0
77	hsa-miR-12129	0.27	0.00538462	0.0276923	0.0277778	0	0	0	0	0	0	0.22	0	0	0	0.0166667	0	0	0	0	0	0	0	0	0	0.032	0	0	0	0	0.0426087	0	0	0	0	0.205	0	0	0	0	0	0.19	0.06	0.11	0	0	0	0	0
78	hsa-miR-12130	0	0	0	0.0127778	0.076	0	0	0	0	0	0	0	0	0	0	0.12	0	0	0	0	0	0.12	0	0	0	0	0	0	0	0	0	0	0	0	0	0	0	0.03	0	0	0	0.06	0	0	0	0	0	0
79	hsa-miR-12131	0	0	0	0	0	0	0	0	0	0	0	0	0	0	0	0	0	0	0	0	0	0	0	0	0	0	0	0	0	0	0	0	0	0	0	0	0	0	0	0	0	0	0	0	0	0	0	0
80	hsa-miR-12132	0	0.564231	0.0376923	0.306111	0	0	0	0.24	0.5	0.73	1.12	1.76	0	0	0.302222	0.48	0	0	0.1	0	0	0	0.1	0	0.078	0.12	0.055	0.146667	2.595	0.218261	0.00833333	0.04	0	0.145	0	0	0	0	0	0.11	0.1	0.56	0.06	0	2.45	0.23	0	0
81	hsa-miR-12133	0	0	0	0	0	0	0	0	0	0	0	0	0	0	0	0	0	0	0	0	0	0	0	0	0	0	0	0	0	0	0	0	0	0	0	0	0	0	0	0	0	0	0	0	0	0	0	0
82	hsa-miR-12135	91.6	31.1454	121.272	205.374	62.854	0	0	240.57	85.76	126.34	94.92	59.23	389.86	25.83	53.4489	46.58	185.41	20.63	20.54	55.22	135.43	297.78	61.6	78.88	210.056	18.7	6.945	42.07	1.395	502	97.275	35.87	195.38	95.785	63.865	67.06	0	11.545	2.15	24.28	9.87	643.78	70.07	41.28	125.27	43.485	56.5364	53.3333
83	hsa-miR-12136	82.1467	6.68615	10.3777	154.829	12.902	0	0	76.05	18.05	19.79	7.61	17.28	14	33.57	41.9378	191.62	194.31	176.31	359.76	85.68	329.08	151.13	140.92	13.47	151.58	102.87	80.555	5.32667	1.365	19.9209	14.8633	30.73	13.33	39.18	27.465	19.525	3.75	14.38	25.96	8.79	353.38	93.31	55.9	3.95	56.33	53.125	29.4071	20.1
84	hsa-miR-122	21.0133	0.445385	8.14385	1.58556	0.412	1.04	0	0	2.93	1.09	3.13	0.71	0.78	0.2	0.334444	5.67	5.69	2.76	1.64	3.25	6.08	2.66	4.28	1.92	0.208	6.78	3.71	0.213333	0	112.303	0.263333	0	1.45	0.61	0.615	0.275	2440.03	0.03	6.37	0	0.1	0.11	0	0	0.35	0	3.55429	2.23333
85	hsa-miR-1224	1.35667	0.351154	0	1.04889	0.04	1.04	31.96	0.72	0.12	0	6.72	0	0.09	36.16	0.207778	2.29	58.28	0.37	4.93	0.23	2.17	4.47	4.09	0	2.36	0.58	1.075	0.216667	3.51	0.25087	2.365	0.29	0.73	0	0.525	0	0	0	41.59	2.32	0.1	6.68	0.28	15.66	3.15	0	0.0457143	0
86	hsa-miR-1225	0	0	0	0	0	0	0	0	0	0	0	0	0	0	0	0.36	0.31	0	0	0	0.11	0	0	0	0	0	0	0	0	0	0.0166667	0.02	0	0	0	0	0	0	0	0	0	0	0	0	0	0	0	0
87	hsa-miR-1226	1.5	3.74423	2.24077	4.31833	1.352	0	0	0.96	3.05	14.52	5.82	5.64	1.04	1.79	2.19778	3.5	3	0.45	3.7	0.35	3.58	10.51	6.57	0.96	1.914	1.64	3.445	2.15667	4.19	4.89478	1.56167	1.125	3.64	0.965	10.945	7.32	0	1.155	0.74	0.77	1.74	0.95	0.56	2.32	2.45	0.545	1.95071	27.59
88	hsa-miR-1227	0	0.0161538	0.0161538	0.115	0.08	0	0	0	0.06	0	0	0	0	0	0.0533333	0	0.31	0	0	0.12	0.11	0.12	0	0	0.278	0.23	0.215	0.0733333	0	0.211739	0.136667	0	0.48	0.17	0.105	0	0	0	0.08	0	0.1	0.06	0	0	0	0	0.0907143	0
89	hsa-miR-1228	0.196667	0.0923077	0.460769	0.335556	0.1	0	0	0.72	0.68	3.45	0	0.35	5.36	0	3.29222	0.12	0	0.07	0.21	0	0.11	0.48	0.1	0	0.296	0	0.375	0.286667	0	5.48957	2.62833	0.365	5.82	0.48	1.03	0.425	0	0	0.08	1.38	0.29	0.11	0	0.75	0.35	0.155	0.0271429	0
90	hsa-miR-1229	1.96333	2.17192	0.646923	5.66944	0.436	2.09	0	2.87	1.87	12.71	6.04	2.82	1.47	2.19	1.63556	3.5	3.73	0.45	5.03	0.58	3.91	4.47	6.67	0	2.364	0.47	2.26	1.58	1.415	3.40304	1.24667	1.31	1.94	1.405	1.65	3.95	0	0.31	0.33	0.22	0.48	0.67	0.23	0.44	0	0.04	1.05214	8.14333
91	hsa-miR-122b	0	0.00769231	0.0376923	0	0	0	0	0.24	0.5	0	0	0	1.64	0	0.315556	0	0	0.15	0	0	0	0	0	0	0.184	0	0.11	0	0	0.29913	0	0.02	0	0.17	0.105	0	0	0	0	0	0	0	0.06	0	0	0	0.339286	0
92	hsa-miR-1231	0	0	0.0253846	0	0	0	0	0	0	0	0	0	0	0	0.0166667	0	0	0	0	0.12	0	0	0	0	0	0	0	0	0	0	0	0	0	0	0	0	0	0	0	0	0	0	0	0.06	0	0	0	0
93	hsa-miR-1233	0.246667	0.443846	0.18	0.816667	0.688	0	0	0.72	0.18	1.46	0.44	0.7	0.18	0	0.631111	1.32	1.44	0.22	2.06	0.7	0.66	3.14	2.38	0	0.732	0.24	0.05	0.146667	0	0.372174	0.216667	0.08	0.48	0.15	0	0.55	0	0	0	0.22	0.1	0.38	0.12	0.18	0	0.18	0.0385714	0
94	hsa-miR-1234	0	0.329231	0.406923	0.974444	0.632	0	0	0	1.74	1.27	2.91	0	0.09	0	1.31222	1.21	1.24	0.07	1.13	0.58	1.3	1.69	1.9	0	0.582	0.94	0.965	0.213333	0.415	0.795217	0.72	0.345	0.24	0.63	0.93	1.29	0	0	0	0.11	0.58	0	0.06	0.13	0	0.06	0.158571	0
95	hsa-miR-1236	0	0.0530769	0.0246154	0.127222	0	0	0	0	0	1.45	0.22	0	0	0	0.113333	0.24	0.41	0	0.62	0.35	0.65	0.48	0	0	0.058	0	0.055	0.0733333	0	0.189565	0.0866667	0.04	0.24	0	0.215	0.475	0	0.31	0.83	0	0	0.06	0	0	0	0	0.0378571	0
96	hsa-miR-1237	0	0.139615	0.0184615	0.304444	0.568	0	0	0	0.06	0.18	0.45	0.35	0.17	0	0.606667	0	0.52	0	0.1	0.12	0.33	0.6	0.19	0.96	0.49	0.23	0.16	0	2.54	0.204348	0.173333	0.45	0.24	0.17	0.315	0.78	0	0.165	0	0.39	0.1	0.11	0.11	0.25	0	0.195	0.195	0
97	hsa-miR-1238	0	0.0215385	0.0192308	0.00777778	0	0	0	0	0	0	0	0	0	0	0	0	0	0	0	0	0.11	0	0	0	0.038	0	0	0	0	0.0156522	0	0	0	0	0	0.12	0	0	0	0	0	0.11	0	0.06	0	0	0	0
98	hsa-miR-124	1.96	1.60731	0.904615	0.195	0.936	0	0	0	0.75	0	0	0	0	200.64	0.06	0.96	0.3	0	0.42	1.86	2.07	3.51	0	0	0	0.24	0.12	0	0	0.0117391	5.51	0.18	0	0.315	1.23	0	0	0.345	0.18	8.79	0	0.9	0.27	42.33	3.15	0	0.252857	16.56
99	hsa-miR-1243	3.22667	0.0380769	0.126154	0.0233333	0.994	2.09	0	2.15	0	0	0.22	0.35	0	0.6	1.44333	0	0	0.22	0	2.21	0	0.36	0	0	2.104	0.35	0.11	0	0	0.0495652	2.555	0.82	0	0.315	5.74	0	0	0.03	0	1	2.23	21.05	0.28	8.08	14	0.175	2.52857	4.99333
100	hsa-miR-1244	0	0.0261538	0	0	0.064	0	0	0	0.2	0.2	0	0	0	0	0.115556	0.24	0	0	0	0	0.12	0	0	0	0.16	1.16	0.76	0	0	0.0486957	0.0133333	0.04	0	0	0	0	0	0	0	0	0.2	0.04	0	0	0	0	0	0
101	hsa-miR-1245a	0	0	0	0	0	0	0	0	0	0	0	0	0	0	0.0177778	0	0	0.07	0	0	0	0	0	0	0.36	0	0	0	0	0	0.356667	0	0	0	0	0	0	0	0	0	0	0	0	0	0	0	0	0
102	hsa-miR-1245b	0	0.0188462	0	0	0	0	0	0	0.87	0	0	0	0	0	0.197778	0	0	0.45	0	0	0	0	0	0	0.81	0	0	0	0	0	0.331667	0	0	0	0.105	0	0	0	0	0	0.29	0	0	0	0	0.04	0	0
103	hsa-miR-1246	10.7	3.48462	103.491	7.75667	28	45.93	703.1	2.63	12.45	4.18	6.04	22.04	0.61	238.89	24.86	775.55	4.4	10.24	21.67	4.59	368.12	8.76	27.9	3.85	4.186	137.47	58.345	1.18667	22.975	4.94478	3.48167	30.945	33.21	1.86	56.14	13.165	618.71	10.31	2258.09	6.08	551.27	25.78	60.08	0.19	4.2	47.49	52.7086	196.38
104	hsa-miR-1247	0	64.4823	0	48.6817	0	0	0	27.5	0.25	2.72	0	0	0	0.6	0.0244444	0	25.16	0	82.47	0	0	0	12.28	0	0.034	0	0	3.51667	117.65	0.0286957	38.12	0	0	66.005	5.525	3.36	0.8	0	0	237.45	0.19	0.33	0	0.31	10.5	48.32	0	3.81
105	hsa-miR-1248	0	0.168077	0.254615	3.78111	0.196	0	191.75	0	0.06	0	0.22	0.35	0.26	0.6	0.265556	2.05	2.8	1.34	2.57	1.16	1.09	3.26	1.71	0	0.186	22.8	21.99	0	0	0.278261	0	0.32	0.73	0.17	0	0.305	0	1.12	0.58	0	0.29	0.33	0.4	0	0	0	0.184286	10.64
106	hsa-miR-1249	1.62333	1.82731	9.94769	6.27889	99.544	7.31	0	25.35	4.73	3.45	3.36	3.88	9.34	2.19	26.2233	2.9	11.9	5.96	7.19	5	6.62	2.3	6.95	8.66	9.546	7.48	5.91	2.15333	2.035	7.53522	12.1967	23.105	13.57	47.405	60.58	59.04	0	0.165	4.63	21.79	1.45	5.18	0.4	1.5	1.05	2.56	2.19929	8.40667
107	hsa-miR-1250	0	0.0415385	0	0.223333	0.18	0	0	0	0	0.18	0	0	0	0	0	0.12	0.1	0	0.51	0.12	0	0.85	0.95	0	0.922	0.82	2.205	0.286667	0.89	1.23522	0.678333	0	0	0.335	0.92	0	0	0.11	0.08	0	0	1.78	0	1.63	1.4	0.425	0.122857	19.3133
108	hsa-miR-1251	0	4.90577	0	82.1694	0	0	0	0	0	0	0	0	0	0	0	0	0.1	0	17.77	0	0	105.58	0.1	0	0	0	0	0	0	0.0634783	0.165	0	0	0	0	0.155	0	0	0	0	0	0	0	0	0	0	0	0
109	hsa-miR-1252	0.786667	1.48885	0.840769	4.48167	0	0	0	3.35	5.97	3.99	0	0.71	0	1.19	2.27	0	0.83	0.22	0.72	0.12	0	1.57	0.1	1.92	0.786	7.6	2.04	0.286667	0	0	3.735	0.085	0	1.365	1.565	0	0	0	0	0.5	0	1.06	0.06	1.32	0.7	0.14	1.95714	0
110	hsa-miR-1253	0	0.0146154	0	0.01	0	0	0	0	0	0	0	0	0	0	0	0	0	0	0.1	0	0	0	0	0	0.072	0	0	0	0	0	0.0133333	0	0	0	0	0	0	0	0	0	0	0	0	0.81	0	0	0	0
111	hsa-miR-1255a	0	2.04962	1.86615	2.47444	0.336	2.09	0	0	9.15	0.73	0	0	1.47	1.19	9.73556	1.45	14.8	3.13	2.36	8.72	0.54	10.15	7.62	3.85	2.212	1.99	1.455	0.216667	7.525	0.488261	3.23	5.385	3.88	0.465	3.615	1.36	12.05	3.8	23.56	1.66	8.42	15.98	5.82	3.76	23.09	6.16	6.01357	15.3733
112	hsa-miR-1255b	0	0.216923	0.193846	0.24	0.236	0	0	0.48	0.18	0	0.68	0.7	0	0	0.497778	0.24	0.52	0.38	0.2	0.24	0.86	0.24	0.28	2.88	0.42	0.94	0.38	0.0733333	0	0.623478	0.0266667	0.63	1.7	0.46	0.72	0.62	7.76	1.58	16.62	0.12	0.1	0.84	0.62	0	2.1	0.54	1.54857	7.09333
113	hsa-miR-1256	0	0.22	0.692308	0.535	0.542	0	0	0.48	0.62	0.73	0.67	0	0.35	0	0.643333	3.38	1.14	0.52	0.92	1.16	0	0.48	1.24	0	1.11	0.23	0.645	0.07	0.415	0.256087	0.371667	0.59	0.48	0	1.46	0.275	0	1.66	2.89	0.17	0.1	2.56	0.51	0.19	1.05	0.485	0.435	2.69333
114	hsa-miR-1257	0.693333	0.748077	0.133846	0.596111	0.028	0	0	0	0.44	0	0.9	0.35	0.09	0	0.34	1.21	0.1	0	0.31	0	0.33	0	0.57	0.96	0.054	0.47	0.485	0	0	4.55652	0.035	0	0	0	0.835	0.51	0	0.985	0	0.28	0	2.34	0	0	5.6	4.29	0.0257143	21.2833
115	hsa-miR-1258	0	0.0219231	0	0.0161111	0	0	0	0	0	0	0	0	0	0	0	0	0.1	0	0	0	0	0	0	0	0	0	0.055	0	0	0	0	0	0	0	0.205	0	0	0	0	0.22	0	2.12	0	0	0	0	0	0
116	hsa-miR-125a	5859.33	17392.3	13307.6	11244.2	1156.54	473.94	0	9498.36	21478.9	7617.35	10445.6	3964.49	11530.6	667.7	17001.9	17568.4	18317.2	7940.96	14298.2	11741.3	13009.6	14780.9	18409.9	3789.04	5933.62	1514.55	1753.56	4418.04	1976.38	2504.84	8821.86	1548.46	8194.92	10465.9	2532.91	5989.32	71.77	4371.74	4.13	4271.61	90.21	839.09	1581.83	1241.09	340.11	2022.11	1173.03	16590.1
117	hsa-miR-125b	16.6133	298.556	1255.62	109.887	0.482	2.09	2620.65	934.55	1462.41	682.89	819.78	818.7	8012.55	5.36	170.486	10.74	891.42	1715.1	372.8	2896.56	122.83	110.66	262.32	5209.81	1.664	820.44	360.815	125.997	2198.01	1.19478	2074.32	38.49	1484.23	1256.69	203.465	1485.86	95.87	60.505	0	927.12	329.76	865.7	28.06	1095.39	490.22	1252.07	823.742	885.567
118	hsa-miR-126	6.53667	495.992	390.109	822.887	1590.3	18.79	31.96	425.43	1377.45	408.43	851.57	877.24	44.78	857.23	600.831	1645.58	406.21	129.38	500.97	1077.39	400	375.46	860.94	332.83	2209.19	515.53	425.26	632.96	75.955	138.773	737.922	7.17	817.14	462.395	476.26	112.845	4.28	44640.2	0.58	265.21	26.71	1603.74	8.87	729.63	1946.87	222.17	417.584	139.243
119	hsa-miR-1260a	356.443	203.528	279.841	221.673	408.772	45.41	79.9	213.19	265.23	269.57	184.69	288.94	402.61	26.42	303.762	278.51	489.29	126.63	285.35	1236.07	385.82	286.67	430.85	230.38	127.99	319.02	180.715	121.207	16.985	1598.19	283.445	22.04	1320.01	174.42	1086.41	403.58	1.47	1360.31	1798.05	117.01	54.83	458.18	31.48	17.26	588.19	90.755	141.086	320.457
120	hsa-miR-1260b	356.787	242.874	357.788	276.778	478.628	70.46	143.82	272.98	310.47	230.36	233.71	402.83	476.17	33.97	412.597	275.73	528.42	153.37	333.72	1279.31	492.36	303.1	485.88	315.99	168.912	347.31	206.405	142.017	23.09	1890.68	332.808	32.55	1407.51	244.125	1426.92	634.425	7.36	1500.83	1961.35	174.63	68.67	635.23	52.82	19.14	687.21	130.29	172.978	462.46
121	hsa-miR-1261	0.27	0.00769231	0	0.0211111	0.064	0	0	0	0	0	0	0	0	0	0.0122222	7	9.52	2.83	4.31	20.34	18.79	7.73	17.33	0	0.062	0.12	0.16	0	0	0.0321739	0.0266667	0	0	0	0	0	0	0	25.13	0	0	0	0	0	0	0.08	0	1.84
122	hsa-miR-1262	0.196667	0.201923	7.40692	0.11	0.33	0	0	0.96	0.68	0.73	1.34	2.47	1.21	0.2	2.77778	0	2.59	0.3	0.21	4.07	0.43	0.12	0.29	0.96	0.29	4.33	3.065	0	4.2	0	1.11	0	1.45	1.885	5.205	2.97	0	0	0	1.11	3.19	12.47	0	0.25	8.75	11.19	8.37143	14.1867
123	hsa-miR-1263	0	0.0126923	0	0	0	0	0	0	0	0	0	0	0.17	0	0	0	0	0	0	0	0	0	0	0	0	0	0	0	0	0	0.0183333	0	0	0	0.215	0	1.34	0	0	0	0	0	0	0	0	0	0	0
124	hsa-miR-1264	0	0	0.0161538	0	0	0	0	0	0	0	0	0	0	0	0	0	0	0	0	0	0	0	0	0	0	0	0	0	0	0	0.65	0	0	0	0.1	0	0	0	0	0	0	0	0	0.06	0	0	0	0
125	hsa-miR-1265	0	0.0269231	0.0323077	0.0111111	0	0	0	0	0	0	0	0	0.26	0	0.116667	0	0	0	0.1	0	0	0	0	0	0	0	0	0	0	0	0.0166667	0	0	0	0	0	0	0.11	0	0	0	0	0	0	0	0	0	0
126	hsa-miR-1266	0	33.0754	0.146923	37.9606	0.042	0	0	12.67	1.62	15.97	5.15	22.21	4.24	9.34	5.01	8.45	15.01	0.52	53.92	1.86	5.1	35.4	20.38	0.96	0.142	38.58	30.28	15.8667	8.9	27.0043	1.22833	0.41	1.94	13.67	7.32	8.255	0	0	0.25	24.28	0	21.6	0.11	0.44	5.25	12.355	0	0
127	hsa-miR-1267	0.27	0.0738462	0	0.227778	0	0	0	0.48	0	0	0	0	1.38	0.4	3.03	0	0	0	0.1	0	0	1.57	0.57	0	0	1.64	1.29	0	0.445	0	1.83	0	0	0	0	0	0	0	0	0.11	0	0.28	0	2.82	0	0	3.59429	2.23333
128	hsa-miR-1268a	24.8	1.87308	10.5777	15.8061	27.902	3.13	15.98	43.05	18.52	13.25	19.59	14.46	63.71	1.39	19.7722	9.65	2.48	0.74	5.7	4.07	6.95	2.6	8.9	34.15	15.96	8.88	10.595	11.92	2.195	13.8122	37.7367	4.745	46.18	71.385	99.76	69.1	0	0.28	46.63	3.9	2.42	2	8.3	0.31	37.61	2.56	150.16	3.15333
129	hsa-miR-1268b	25.73	2.22231	11.9662	18.61	31.652	3.13	15.98	45.68	21.81	14.52	21.83	17.28	70.19	1.79	23.1867	10.38	2.48	0.82	5.8	4.53	7.06	2.6	9.57	45.69	16.538	9.7	11.29	13.0633	2.67	15.4396	41.76	5.505	49.57	80.535	116.085	77.32	0	2.68	62.92	4.29	3.1	2.28	9.77	0.44	43.91	2.89	160.964	4.99333
130	hsa-miR-1269a	0.59	3.68385	366.355	2.53222	5.31	0	0	7.41	10.86	5.17	86.19	1.41	9.42	115.82	0.09	0	45.13	0	13.86	0.12	1.95	39.62	73.13	0	1.496	92.82	92.275	21.8333	2.15	228.157	430.94	8.015	0	0.555	4.51	0	405.29	10.055	0	6.66	0	0.75	2.71	40.28	0.17	0.03	0	0
131	hsa-miR-1269b	0	0	0.525385	0	449.02	0	0	17.22	29.28	513.63	0	0	0	0	0	0	0	0	0	15.58	0	0.12	0	0	164.936	0	0.165	0.29	153.205	901.784	658.522	1.98	0	52.115	374.645	0.235	109.39	0	0	163.93	0.68	137.77	1.24	483.02	7.52	0.07	0	98.6633
132	hsa-miR-127	5.4	58.2331	10.63	3.67222	0.792	1.04	31.96	633.48	22.78	4048.38	1.12	0.35	18004	0.99	0.973333	1.69	1.45	0.6	0.31	1.51	1.52	2.42	4.38	4481.63	0.16	0	0.11	1.43333	0	16.82	11.3583	14.195	3751.67	5702.28	0.845	21.26	0	281.285	0	2584.1	11.81	8.96	11.63	1.32	0.35	0.52	0.325	0
133	hsa-miR-1270	5.10667	0.00692308	0	0	0	0	31.96	0	8.65	3.45	7.61	0	6.4	2.19	6.46778	32.82	12.11	0.07	0	7.79	0.11	1.45	0	19.24	0	0	0	0	0	0	11.5283	14.995	0	0.145	0	0	0	0	0	1.22	0	2.12	12.14	5.07	0	0	10.0771	0
134	hsa-miR-1271	85.4733	0.947692	923.643	0.0238889	0.122	1.04	0	0	0.62	24.69	0	0.71	0.09	0.2	5.69778	0.12	0.1	0.15	0	0.46	0.54	0.12	5.81	229.9	0.02	16.02	5.615	0	0.5	0.0247826	47.4217	0.86	23.03	0	24.48	0	0	0.225	1.16	0.5	4.16	3.51	0.23	3.63	134.71	0	0.421429	580.433
135	hsa-miR-1272	0	0.0738462	0.261538	0.103889	0.056	6.26	0	1.67	8.65	1.45	1.57	0	0.09	0	3.91444	0.36	0	0	0.1	0.46	0.65	0.24	0.19	0.96	6.444	0	0.11	0	0	0.246957	2.25167	0.065	3.39	11.885	2.82	0	0	0.03	0.41	1.82	0	1.61	0.45	0.13	2.8	1.18	0.0271429	1.57667
136	hsa-miR-1273c	0	0.208077	0.972308	0.105	0.054	0	0	0.24	0.31	0	0	1.06	0.35	0	0.218889	0.36	0.1	0.07	0.21	0	0.22	0.24	0.38	0	0.02	5.49	3.99	0	0	0.231304	0.00666667	0	0.24	0.335	0.305	0.12	0	3.49	13.23	0.11	0.58	0.11	0	0	0.35	0.04	0.304286	17.3367
137	hsa-miR-1273h	17.8733	0.05	0.0546154	0.0444444	42.97	99.17	0	0.24	1.74	2	0	0	0.86	0	0.484444	0.24	0.1	0	0	0.12	0.11	0.12	0.19	0	0.072	0.12	0.055	0.143333	3.09	0.0595652	0.0466667	163.45	0.24	0	7.075	0.425	0	33.905	47.29	0.06	6	3.34	96.33	0.13	5.25	0.835	0.386429	6.96
138	hsa-miR-1275	1.55333	1.20615	1.74769	4.98944	1.938	0	31.96	3.11	7.84	2	4.25	2.47	2.16	0.6	3.21222	19.43	5.28	2.38	20.44	5.11	14.12	17.27	65.41	2.89	7.2	5.49	6.395	2.52	1.77	11.6535	1.65833	1.8	3.39	3.295	10.52	7.71	0.54	23.325	52.83	4.53	2.03	12.64	3.11	0.81	1.05	3.34	4.72429	5.84333
139	hsa-miR-1276	2.79667	14.8623	38.5515	37.2967	0.616	4.18	0	6.7	17.86	66.8	19.92	21.16	12.53	0.79	19.0067	13.27	7.76	1.42	9.35	2.91	11.19	60.64	25.42	18.28	10.632	2.81	1.67	2.51	69.945	44.0304	42.61	3.825	10.67	8.27	39.455	12.88	0.27	0.365	7.11	12.66	20.33	110.79	3.95	12.84	20.99	18.275	0.494286	55.5033
140	hsa-miR-1277	13.87	7.04308	6.92	37.5572	0.14	4.18	0	23.2	29.5	32.13	16.34	23.27	17.03	12.32	8.07444	97.5	8.8	20.26	14.99	17.55	55.61	29.23	40.28	12.51	4.826	25.48	25.81	7.84	0.74	3.6987	18.9733	1.815	16.48	4.535	21.21	11.61	0	16.235	1.24	0.28	3.97	33.35	3.16	0.56	39.54	2.09	16.6964	1.11667
141	hsa-miR-1278	0.52	0.59	0.653077	1.56111	1.442	0	0	3.11	1.49	0.36	1.79	6.35	0.69	0.4	0.791111	3.5	1.14	0.82	1.23	1.16	0.43	1.93	2.19	0	4.248	72.24	41.72	0.286667	2.07	0.837391	0.413333	0.625	1.45	1.05	3.625	0.39	0.8	5.37	35.8	0.77	1.45	5.07	0.85	0.44	4.55	2.095	0.595714	2.69333
142	hsa-miR-1279	0	0	0	0	0	0	0	0	0	0	0	0	0	0	0	0	0	0	0	0	0	0	0	0	0	0	0	0	0	0	0	0	0	0	0	0	0	0	0	0	0	0	0	0	0	0	0	0
143	hsa-miR-128	701.877	943.117	742.295	1692.06	667.938	190	767.02	606.46	856.34	741.35	765.83	939.64	450.8	203.23	1086.87	1045.73	909.74	81.79	618.36	365.6	789.56	1188.71	754.39	246.25	2612.8	3030.51	2544.47	144.73	83.4	1418.58	959.265	646.92	728.66	301.83	668.46	611.015	11.25	623.8	12650.2	393.88	612.4	3661.18	974.77	342.51	1391.22	801.65	438.428	1360.19
144	hsa-miR-1281	0	0	0	0	0	0	0	0	0	0	0	0	0	0	0	0	0	0	0	0	0	0	0	0	0	0	0	0	0	0	0	0	0	0	0	0	0	0	0	0	0	0	0	0	0	0	0	0
145	hsa-miR-1282	0	0	0	0	0	0	0	0	0	0	0	0	0	0	0	0	0	0	0	0	0	0	0	0	0	0	0	0	0	0	0	0	0	0	0	0	0	0	0	0	0	0	0	0	0	0	0	0
146	hsa-miR-1283	0	1.18154	0	7.54778	0	0	0	0	9.64	0.36	17.9	0	21.1	0	0.273333	6.88	0.82	1.64	7.3	42.62	16.08	12.2	0.96	0	0.02	0.46	0.05	0.0733333	0	0.725217	0.0333333	0.02	0	0	0	1.05	0	0	0	0	0	0	0	0	0	0.14	0	0
147	hsa-miR-1284	0.536667	2.23538	0.837692	2.72056	5.412	0	0	0.72	2.68	1.45	1.57	2.82	1.9	0.4	19.0533	5.67	2.07	1.27	1.64	1.28	0.98	1.93	2.09	0	0.23	3.97	2.535	0.643333	0	3.52174	1.01833	0.125	0.97	1.47	3.74	0.475	0	0.03	2.4	0.88	0.77	5.51	0.11	0.13	5.6	0.255	0.0664286	16.6833
148	hsa-miR-1285	23.7967	35.6165	20.9315	176.814	110.884	26.09	31.96	92.55	80.76	37.21	120.21	265.5	53.32	3.58	68.3733	66.74	63.77	12.74	102.83	30.3	21.61	49.77	75.19	64.45	59.762	92.82	35.12	35.31	25.595	33.5813	56.6333	108.265	196.1	113.265	204.4	87.025	12.32	91.43	56.05	94.01	74.18	278.99	172.18	74.1	225.69	27.675	33.2021	158.217
149	hsa-miR-1286	0	3.33692	4.22462	15.7128	8.85	0	0	1.91	6.85	31.22	5.37	3.53	3.8	6.75	5.21333	4.83	6.63	0.3	4.52	0.12	6.41	4.47	9.14	3.85	5.764	6.31	1.94	3.24333	21.54	2.56652	4.48833	0.065	11.64	1.595	11.54	3.61	0.27	0.42	2.73	4.7	0.39	121.15	0.06	3.26	54.94	53.89	1.47286	1.57667
150	hsa-miR-1287	0	11.7773	0.0238462	32.1778	0.668	3.13	0	5.74	18.24	45.93	4.92	4.94	29.13	0.4	46.8711	11.95	220.71	19.22	132.79	50.34	44.75	121.41	91.31	12.51	1.24	40.91	42.82	3.59667	0.53	5.11261	6.47667	4.065	16.24	6.93	7.16	14.46	0	2.45	15.3	20.13	338.19	41.42	7.06	5.07	1.05	13.155	0.946429	1.57667
151	hsa-miR-1288	0.25	0.0415385	0.0976923	0.102222	0	0	0	0	0	0	0	0	0	0	0.0166667	0.12	0.1	0.07	0.1	0.12	0.11	0.36	0.1	0	0.09	1.05	0.27	0.213333	0	0.204348	0.233333	0	0.24	0	0.625	0.155	0	0	0.25	0	0.19	0.28	0.11	0	0.35	0.155	0.334286	2.23333
152	hsa-miR-1289	0	0.33	0.133846	0.167222	0	0	0	0	0	0	0.22	0	0.08	0	0.291111	0.84	0.52	0.3	1.84	1.52	0.54	1.7	0.76	0	0.088	0.47	0.53	0.36	0	0.235652	0.123333	0	0.24	0	0.11	0.24	0	0.4	0.74	0.06	0.3	0	0	0	0	0.29	0.147143	0
153	hsa-miR-129	9.81333	0.264615	36.5431	0.276667	7.058	1.04	0	1.68	42.82	24.14	11.42	19.04	67.34	29.2	0.706667	6.76	1.34	1.12	0.72	2.32	15.42	2.06	4.57	8.66	0.748	131.74	41.11	0.433333	0.89	0.103478	29.0917	0.43	13.08	6.7	12.87	0.12	0	10.71	6.53	20.58	6.68	15.08	0.22	51.18	7	1.71	0.557143	20.3667
154	hsa-miR-1290	0.293333	0.286923	4.61923	0.633889	1.006	6.26	63.92	0.24	0.62	0.18	0	0.18	0	2.88	1.14333	430.31	2.74	2.72	6.37	1.1	27.1	1.75	8.86	0	0.26	26.07	10.605	0.396667	0.355	0.183478	0.0833333	0.255	2.42	0.41	0.625	0.415	22.36	2.42	584.88	0.22	1.69	0	0.45	0	0	0.52	1.79714	3.81
155	hsa-miR-1291	4.27	1.17962	1.79231	1.28944	0.236	3.13	63.92	0.96	1.62	1.27	1.57	0.71	0.78	0.99	2.75556	0.24	0.31	0.07	1.85	0.7	0.22	0.85	0.95	19.24	0.946	46.99	17.875	0.286667	0	0.786522	0.77	0.59	1.21	0.775	1.14	0.815	0	0.28	5.54	0.17	0.58	0.17	1.13	0.13	1.05	2.435	0.0992857	1.11667
156	hsa-miR-1292	1.67667	1.14654	1.56231	2.06444	0.988	0	0	3.83	2.74	3.45	4.25	2.82	2.16	1.39	4.93444	16.89	21.64	2.31	16.43	11.62	30.63	19.21	12.76	2.89	5.674	9.94	19.515	0.643333	2.125	11.3635	1.36333	2.47	9.94	4.155	7.715	7.7	3.48	5.515	54.98	3.82	4.94	6.07	0.9	0.81	1.05	0.6	17.2064	53.2033
157	hsa-miR-1293	0	1.22962	0.0330769	2.23167	0	0	0	2.87	0.25	0	0.45	0	6.05	0.2	2.35667	0.72	0.1	0.89	5.55	0.58	0.33	0	5.05	0	0.174	10.17	5.705	0.573333	6.07	0.904348	0.411667	0.745	1.21	1.24	1.46	1.44	0	4.66	0.17	5.2	0.39	2.28	0.45	0.19	0.7	3.245	0.224286	1.84
158	hsa-miR-1294	1.75	1.555	0.5	1.87389	0.614	5.22	0	5.5	1.49	0.91	2.01	5.64	1.21	0	3.51556	2.17	1.76	5.66	1.75	3.14	0.76	4.23	3.43	0	1.662	19.76	12.02	0.576667	1.86	2.36913	0.271667	4.44	4.12	6.695	1.245	1.035	0.54	2.975	4.46	35.28	1.26	4.01	4.12	0.06	1.05	2.48	19.2264	0
159	hsa-miR-1295a	0	0.17	0.288462	0.459444	0.268	5.22	0	0.24	0	0	0	0	0.09	0	0	0	1.45	0.15	0.1	0.58	0.22	0.12	0	0	0.064	0.58	0.27	0.433333	0	0.023913	0	0.455	0	0	9.145	0	0	0	0	0.22	46.65	9.97	0.45	0.44	2.8	0	0	6.83333
160	hsa-miR-1295b	0	0	0	0	0	0	0	0	0	0	0	0	0.26	0	0	0	0	0	0	0	0	0	0	0	0	0	0	0	0	0	0	0.165	0	0	0	0	0	0	0	0	0	0	0.17	0	0	0	0	0
161	hsa-miR-1296	2.66	12.8115	229.292	52.2789	26.71	14.61	0	72.7	134.68	136.14	120.21	73.34	122.75	4.57	205.189	888.74	720.81	54.37	195.95	264.58	387.83	802.98	297.74	108.7	106.072	54.01	36.925	20.8333	8.445	128.171	73.1167	11.57	105.93	129.85	208.3	109.35	1.07	11.74	2.32	83.55	9.49	686.65	15.81	59.82	52.49	40.35	575.119	400.743
162	hsa-miR-1297	0	0	0	0.00722222	0	0	0	0	0	0	0	0	0	0	0	0	0	0	0	0	0	0	0	0	0	0	0	0	0	0.0121739	0	0.065	0	0	0	0	0	0.115	0	0	0	0	0.06	0	0	0	0	0
163	hsa-miR-1298	0	0.119231	0.0330769	0.0744444	2.81	0	0	0	0.12	0	0	0	0	0.79	0.166667	0	0	0	0	0	0	0	0	0	0.04	0.35	0.055	0.0733333	0	0	21.7617	0	0.24	0	1.77	0	0	0	0	0.06	0	0	0	2.32	0	0.62	0	0
164	hsa-miR-1299	16.7033	0.136154	2.86154	0.107222	0.05	1.04	0	44.48	0.25	50.46	0.45	0.35	1.04	0.4	0.432222	2.17	0.21	0.15	0.31	0.58	0	0.24	0	0.96	0.822	1.99	0.86	1.00333	1.12	4.12522	0.708333	7.925	0.24	22.36	12.19	0	0	4.805	1.16	54.69	5.9	20.15	10.62	2.76	4.9	2.525	0.72	0
165	hsa-miR-1301	90.7167	40.4327	171.748	73.3222	29.31	41.76	0	37.54	44.19	121.26	106.56	58.18	19.8	249.52	64.9633	77.59	136.34	4.32	104.14	23.13	29.65	43.13	298.98	24.05	40.262	76.34	113.975	53.7833	113.84	44.7413	102.133	31.025	26.66	53.22	122.795	13.17	0.8	45.255	392.9	25.05	0.39	40.53	46.98	58.13	41.99	11.41	20.6529	978.75
166	hsa-miR-1302	0	0.0719231	0.0592308	0.0366667	0.062	0	0	0	0.11	0	0	0	0.11	0	0.0244444	0.11	0	0.11	0.09	0	0.11	0.09	0.51	0	0.11	0	0.055	0.0733333	0	0.336957	0.255	0	0.22	0.495	0.11	0	0	0.165	0.11	0	0	0.33	0.11	0.33	0.36	0.055	0.0242857	0
167	hsa-miR-1303	0.393333	35.1781	48.4431	135.143	76.388	6.26	0	93.5	108.73	160.47	119.54	150.2	22.39	6.16	52.4789	79.04	46.07	10.95	156.31	37.78	58.86	418.34	229.66	22.12	116.072	232.75	121.38	27.24	9.845	59.9178	25.45	16.015	69.33	74.555	64.14	48.41	0.27	29.9	6.53	61.66	1.26	105.51	24.73	12.59	43.39	33.87	144.494	152.773
168	hsa-miR-1304	78.8167	13.8281	63.5531	35.4883	147.878	82.47	159.8	232.68	67	49.01	35.82	168.89	93.4	14.11	120.108	70.47	17.6	7	13.45	83.7	62.67	36.72	18.38	129.86	226.924	69.32	66.57	13.7633	1173.04	394.317	40.7383	69.3	218.41	145.955	332.07	522.4	0.27	17.505	35.39	576.03	498.66	695.72	65.78	65.77	117.92	727.01	118.155	143.317
169	hsa-miR-1305	29.6867	1.61846	15.8523	10.3639	0.904	0	0	8.13	0.87	0.73	8.73	0	4.15	1.19	3.59889	0	3.11	1.71	3.59	0	0	4.95	2.95	14.43	0.17	1.64	0	1.00333	0	0	2.80333	0	16	8.105	20.82	6.355	0	0.03	0	0.33	13.84	60.8	0	0.44	54.59	9.6	4.96143	18.1967
170	hsa-miR-1306	2.52667	1.16654	4.15154	6.58944	9.702	1.04	0	5.5	10.08	59.18	19.25	7.05	4.15	3.97	8.30889	12.31	38.72	3.35	13.56	11.86	15.42	20.54	47.32	7.7	14.71	25.6	13.3	2.00667	4.47	3.3487	5.405	17.52	18.18	6.09	104.965	21.53	0.54	3.815	44.56	6.53	3.68	17.7	1.69	1.88	5.95	3.315	18.2536	67.7233
171	hsa-miR-1307	1126.66	928.54	649.923	2053.35	1892.58	241.15	1566	950.58	922.87	791.09	596.15	3488.85	951.92	2502.15	780.019	1256.3	3275.81	408.78	1955.31	1465.78	1373.75	4442.66	4350.67	1545.82	1632.49	2711.72	1732.64	507.657	276.415	1579.36	1090.62	835.955	2048.31	667.835	1406.35	761.24	27.05	362.51	1686.77	709.02	539.99	5863.76	643.03	412.17	1868.84	369.835	1991.72	192.38
172	hsa-miR-130a	1.35	2.69615	499.147	0.177778	0.342	252.63	31.96	1434.71	4150.94	5100.32	5437.61	235.88	2377.76	0.6	1285.52	6832.53	205.23	4482.05	14.58	6659.75	15269.6	28259.4	6011.27	1746.86	1552.94	44.89	29.025	0.07	2.57	478.275	1040.89	372.74	2774.18	1203.23	1.46	1386.78	4603.58	12.41	16.29	1177.94	16.55	595.7	540.12	1616.06	366.7	3107.22	3371.74	3.15333
173	hsa-miR-130b	1320.41	191.304	773.088	537.902	917.446	1146.22	1597.95	341.37	473.91	850.45	809.49	735.85	1080.67	239.79	881.406	782.12	466.62	331.5	476.22	725.16	423.67	697.04	2092.4	809.94	779.582	362.39	217.99	87.7267	162.85	1008.5	996.407	2646.11	909.38	253.725	1275.28	429.81	1453.66	7263.06	1058.31	427.72	3645.61	2125.72	3136.25	1216.79	2158.57	650.295	1741.49	1478.98
174	hsa-miR-132	207.467	52.0835	57.0777	81.8967	27.118	51.15	0	69.35	152.61	48.47	47.91	57.82	143.15	92.97	141.027	1097.74	58.9	106.07	282.22	582.06	476.13	504.23	150.54	50.98	138.786	116.32	89.705	42.5733	53.32	24.0604	300.012	625.25	106.17	150.32	119.425	102.045	1.34	87.635	8.93	256.14	58.85	338.68	719.54	573.35	66.13	134.365	149.896	77.4433
175	hsa-miR-1321	0	0	0	0	0	0	0	0	0	0	0	0	0	0	0	0	0	0	0	0	0	0	0	0	0	0	0	0	0	0	0	0	0	0	0	0	0	0	0	0	0	0	0	0	0	0	0	0
176	hsa-miR-1322	0.5	0.103077	0	0.273889	2.03	0	0	0	0	0.09	0	0	1.43	0	0.315556	0.18	0	0.07	0	0.23	0.33	0	0	0	0	0	0	0.106667	0	0	0.915	0.285	2.3	0	0.94	0	0	0	0	0	1.69	17.26	0.62	0.31	7	0	0.345	4.07333
177	hsa-miR-1323	0	0.171923	0.0253846	1.04611	0	5.22	95.88	0	0	0.18	0.45	0	0.09	0	0	0.72	0.31	0.07	0.31	0	0.22	0.12	0.29	0	0	0	0.11	0	0	0.943913	0	0.06	0	1.365	0.73	4.17	0	0	0	0.06	0	0.22	0	0	0	0.04	0	0
178	hsa-miR-1324	0	0	0	0	0	0	0	0	0	0	0	0	0	0	0	0	0	0	0	0	0	0	0	0	0	0	0	0	0	0	0	0	0	0	0	0	0	0	0	0	0	0	0	0	0	0	0	0
179	hsa-miR-133a	1.5	0.233077	2.91692	0.362222	0.032	2.08	63.92	0.48	4.74	0	1.12	0	1.72	0.4	289.471	2.62	266.64	3.56	0.58	2.1	0.86	1.16	0.72	1.92	0.168	0.12	0.16	0.0733333	0	0.673913	0.29	0.14	0	0.49	3.76	0.12	0	1.05	0	1.84	1.94	1.34	0.22	5.38	1.04	0.23	1.08857	1.57333
180	hsa-miR-133b	0	0.00615385	0.00692308	0	0	0	0	0	0	0	0	0	0	0	0.87	0.04	4.49	0.02	0.03	0	0	0.04	0.03	0	0	0	0	0	0	0.00434783	0	0	0	0	0.07	0	0	0.045	0	0.09	0	0.06	0	0.25	0	0	0.0492857	0
181	hsa-miR-134	0.496667	0.366923	0.03	0.0683333	0	0	0	11.24	0.12	47.92	0	0	141.85	0.2	12.8033	0.36	0.21	0.3	0.82	0.58	0	0.12	1.14	43.29	0.038	18.24	0.645	0	0	0.224783	5.62167	0.1	44.36	66.995	0	0.235	0	38.78	0	10.56	9.1	0.33	0.06	0.25	0	0.115	0	0
182	hsa-miR-1343	0.59	2.10538	18.4054	3.07389	3.436	1.04	0	3.11	7.28	11.98	12.31	4.94	7.26	0.6	8.17333	12.67	5.07	0.45	2.46	2.67	13.03	14.86	4.95	4.81	10.538	22.68	9.27	1.08	5.97	10.0983	3.48833	0.85	6.79	5.04	17.08	9.645	0	0.98	0	2.99	2.71	3.12	0.9	1.82	2.45	3.125	2.65786	22.2633
183	hsa-miR-135a	4.8	38.8535	0.158462	157.144	0.028	0	0	0	0.18	0	0.14	0	0.17	7.36	0.462222	0.2	0.2	0.46	19.2	0.36	0.5	58.22	0.1	0	0.058	0.68	0.93	0.693333	0	0.422174	18.6733	0	0	0.17	0	0.585	1.88	105	0.25	6.14	0	0	0.06	28.19	0	0	0.332143	0
184	hsa-miR-135b	5.09	6.64269	0	4.33667	0	0	0	0.24	30.93	21.24	164.61	6.7	39.68	1.59	12.4633	202.28	0.21	124.97	12.84	69.38	481.7	1.93	1.24	16.35	36.182	147.31	403.55	1.03	1.145	135.01	3.36667	0.5	87.51	1.28	0.215	486.11	1.87	148.73	0	0.33	0	0.95	1.24	0.13	0.35	1.705	483.701	4.79667
185	hsa-miR-136	0.196667	1.12731	0.0630769	0.238333	0.078	0	0	41.13	1.56	206.21	0	0	1474.56	0	0	0.24	0.1	0.22	0	0.23	0.11	0.6	2.29	123.13	0.18	0.47	0.055	0.0733333	0	0.312174	0.303333	0.25	163.86	286.905	0.105	0.475	0	2623.64	0	6.69	0.29	0.5	0.34	0	0	0	0.0807143	0
186	hsa-miR-137	0	0	1.34154	0	0.978	0	0	14.11	65.41	4.36	50.37	1.06	0.09	0.99	3.42667	70.47	0	221.67	0	7.44	3.8	0	0.1	7.7	30.408	0.82	0.695	0	0	0	29.795	0	35.39	42.995	0	0	0	0	0	5.47	0	0	0	39.84	0	0	386.92	0
187	hsa-miR-138	3.12667	0.658462	316.212	1.255	1.09	1776.75	383.5	1493.18	64.11	277.19	465.85	2.47	1309.62	1.98	712.871	8.08	18.53	281.78	6.78	3188.23	10.65	5.68	15.9	227.98	3.384	240.69	211.52	0.286667	0	27.7683	1178.63	1897.53	653.76	3106.64	15.385	687.975	4.02	0.93	13.48	541.25	11.91	114.97	3409.46	361.43	50.04	0.12	4.94357	26.34
188	hsa-miR-139	3.44667	0.613846	0.398462	1.80778	0.242	0	0	1.43	4.67	1.63	7.84	8.46	25.93	20.86	2.52889	3.86	167.6	1.27	2.67	122.87	2.28	3.38	15.52	2.89	1.65	33.2	54.055	2.65667	18.335	1.10304	4.83833	0.1	5.09	6.865	10.695	31.005	0	23.66	3.56	13.77	0.39	0.61	0	9.33	0.35	8.595	1.67214	18.9833
189	hsa-miR-140	540.457	286.755	2120.13	380.68	1666.55	600.25	1054.65	972.34	534.56	87.68	265.72	470.7	1134.49	117.81	1082.18	1351.63	470.19	617.04	723.01	1995.4	244.36	565.24	633.28	1646.82	1622.03	559.83	424.345	258.707	447.815	2024	874.298	1375.45	1899.47	1750.88	1697.99	1815.09	4039.23	1355.34	15920.3	2085.65	2890.16	4466.36	1021.07	1245.41	413.24	1041.64	747.757	582.697
190	hsa-miR-141	149.98	26206.2	0.896923	19158.7	19.944	109.61	0	84.42	5807.78	3082.85	5980.48	17763.5	31.51	24563.8	4.59667	17322.5	18808.1	2125.66	7550.42	12.67	4460.11	3150.19	67484.1	47.13	4.196	296.28	386.09	5390.07	38.585	15.1391	7.19667	39.54	3.15	6.11	7.495	49.115	7.5	56.08	0.5	2.41	18.92	15.98	58.64	0.75	64.03	47.21	2.45714	98.2067
191	hsa-miR-142	69228.9	7.20269	24.5123	10.5944	22269	15430.2	13167.1	0.96	1.37	3.27	2.01	4.23	845.94	1.79	685.37	5.19	52.17	4.25	5.34	20.81	2.93	1.57	5.81	3.85	0.35	0.47	1.4	1.07667	0.92	4.58565	1.44333	23418.6	7.76	1.11	1.87	0.63	0	14533.7	971.83	67.02	16871.1	16.31	23627.3	132.17	5.95	1.03	0.819286	1.84
192	hsa-miR-143	34.6067	475.552	22557.8	290.862	304.08	99.17	1054.65	10.28	20.48	25.23	8.28	2.47	1441.62	264.82	4760.44	383.13	11.08	254118	380.3	69.17	313.98	29.84	29.33	1156.24	5.072	329.89	195.29	104.843	13.395	7305.96	9087.03	380.355	6.3	314.71	10.815	6.85	141.12	4.405	0.66	2072.49	9428.15	260.28	644.67	12338.1	46.19	12810.5	7.77786	28.31
193	hsa-miR-144	3.44333	0.99	0.0915385	1.515	8.892	0	0	0.24	0.06	0.54	0	0	0.09	0.4	0.137778	2.41	9.52	1.49	1.54	0.7	4.78	1.09	2.57	0	0.264	0.7	0.165	0.213333	0	0.293043	0.266667	0.125	0	0.145	0.205	0.155	3.75	640.095	0	0.17	0.58	1	0.34	0.19	0	0	1.43143	1.57667
194	hsa-miR-145	0.52	0.483846	217.222	0.771667	9.648	0	0	0	0.12	0.18	0	0	14.95	0.79	34.0111	8.45	0.62	15713.5	2.88	14.18	9.23	1.81	1.14	2.89	0.04	3.74	2.955	0.43	0	39.3743	13.925	0.4	1.21	9.43	0.515	0.39	0.27	3777.18	0	13.93	7.07	0.11	0.56	6.14	0.35	11.265	0.147143	2.23333
195	hsa-miR-1468	26.8267	15.2973	170.851	22.06	13.938	20.88	31.96	38.74	16.93	19.42	7.84	9.87	20.05	0	10.2078	6.27	3.62	1.56	6.37	1.39	3.48	0.85	7.24	22.12	84.474	0.23	0.325	3.86667	18.635	22.5587	17.8617	7.04	22.06	7.2	20.41	5.05	0	0.28	0.66	115.29	201.23	93.2	7.57	40.65	10.85	16.395	19.0057	5.38667
196	hsa-miR-1469	0	0	0	0.0133333	0	0	0	0	0	0	0	0	0	0	0.02	0.12	0	0	0	0	0.11	0.12	0	0	0	0	0	0	0	0.0195652	0.0383333	0	0	0	0	0.235	0	0	0.08	0	0	0	0	0	0	0	0	0
197	hsa-miR-146a	41388.2	13.97	9.47846	0.222778	68.166	34550.1	18504.3	0.24	1.43	1.09	0	0.53	3489.43	2.68	624.498	13.33	19.98	3020.42	58.18	43418.7	17.27	30.5	4.28	55.31	23.36	1.34	1.965	0.65	0.25	8253.83	521.225	9605.63	5886.76	24.965	6.105	349.475	4.02	101.55	10.71	39.98	26250.3	3.06	7652.8	52.96	2.62	0.815	3513.07	48.41
198	hsa-miR-146b	49721.3	1257.23	336.956	554.212	8760.12	26948.3	6487.7	81.55	554.73	136.14	57.76	149.32	769.22	297.89	723.694	153.67	233.75	264.16	1328.38	293.06	1909.18	2062.29	1291.79	36406.6	437.764	467.54	267.945	985.783	1315.7	24338.7	2423.44	4271.76	224.47	102.4	571.695	280.69	4.55	10268.7	307.7	345.17	6846.75	192.14	4550.63	411.89	889.28	562.845	71.5271	2586.05
199	hsa-miR-1470	0	0	0	0	0	0	0	0	0	0	0	0	0	0	0	0	0	0	0	0	0	0	0	0	0	0	0	0	0	0	0	0	0	0	0	0	0	0	0	0	0	0	0	0	0	0	0	0
200	hsa-miR-1471	0	0	0	0	0	0	0	0	0	0	0	0	0	0	0	0	0	0	0	0	0	0	0	0	0	0	0	0	0	0	0	0	0	0	0	0	0	0	0	0	0	0	0	0	0	0	0	0
201	hsa-miR-147a	0	0	0	0	0.04	0	0	0	1.03	0.09	0	0.18	0.09	0	0	0	0	0.45	0.05	0.52	0.11	0	0.1	0	0.146	1.34	0.08	0	0	0.00608696	0	0	0	0	0	0	0	0.03	0	0	0	0.08	0	0	0	0	0.0778571	0
202	hsa-miR-147b	4.89333	5.63962	0.923846	3.24833	9.16	0	0	17.7	159.17	4.08	33.58	92.2	4.15	0.99	1.62222	9.89	3.11	127.67	17.1	109.33	8.58	9.54	23.99	2.89	27.882	316.27	12.835	0.646667	2.26	1.63478	2.57833	0.845	11.15	17.34	8.1	1.95	0	17.065	0.99	0.22	0.97	30.32	1.47	1.06	8.75	7.97	98.845	4.92667
203	hsa-miR-148a	22278	3361.18	6861.27	4055.55	23649.4	7530.32	2684.56	2746.75	19161.3	31444.6	6230.87	844.09	10146.9	10090.5	890.489	5810.69	10219.1	1478.2	1124.11	1304.13	3950.92	14682.6	13881	3289.32	2213.05	22353.9	21919.9	4724.92	12.7	58498.1	14604.5	5161.6	4362.65	142.745	27800.4	4244.8	253.46	1094.2	331.55	347.54	25675.8	43688.2	7302.46	2226.68	49683.9	7770.43	7.85286	17305.6
204	hsa-miR-148b	941.15	866.513	2523.97	1020.41	2288.8	1192.68	830.94	2103.71	3857.74	2140.55	2107.78	2682.13	1549.55	2348.99	2521.04	793.35	766.67	352.46	560.18	806.94	648.21	2648.25	1234.28	2297.57	1911.9	3958.81	2286.86	858.36	3421.32	1944.5	1934.53	328.595	1897.65	1879.28	4082.74	3249.16	9.51	392.09	85.41	613.52	1464.97	1767.98	516.89	462.66	4622.42	3232.13	494.591	7471.56
205	hsa-miR-149	6.74333	411.612	407.984	674.264	34.342	3.13	0	257.07	1511.95	770.76	625.25	161.84	122.75	14.5	465.6	4479.28	3603.55	208.86	1951.92	226.68	1064.66	6210.86	2511.59	193.35	1471.63	403.54	618.805	78.92	64.885	66.1278	173.347	3.485	820.05	344.855	258.115	243.3	0	36.78	2.65	546.56	13.07	474.8	3.78	422.88	20.99	33.28	21.1071	348.38
206	hsa-miR-150	2.19333	0.163077	1.31077	0.307222	0.298	15.66	0	0.24	0.31	0	0.45	0.35	0	0	0.49	1.45	4.55	0.37	0.82	1.16	1.19	17.52	34.94	0	1.272	0.12	0.16	0.143333	3.665	0.447391	0.428333	27.175	0.48	0.61	0.525	1.58	0	0.165	42.83	0.33	0.58	0.89	10.28	0	0	0	0.453571	1.57667
207	hsa-miR-151a	4862.35	12518.8	9401.41	9198.9	1450.08	1369.62	1853.63	12109.8	21291.1	8393.55	22249	20608.7	8042.54	2135.42	17926.4	7270.92	8265	2516.12	4722.88	5248.46	1897.89	6263.59	6886.93	17460	8921.84	14172.6	11884.3	7639.79	19396.6	16607.4	8401.85	4484.77	23019.8	8945.77	6021.16	9548.5	552.17	3758.3	68.05	24598.3	165.32	14168.1	5221.39	5160.81	7203.15	17185.8	3261.49	9646.54
208	hsa-miR-151b	146.77	271.187	167.536	123.474	12.062	63.68	63.92	59.63	191.17	56.58	106.56	146.15	55.83	20.33	120.201	110.11	122.53	25.47	86.63	53.2	17.29	85.17	139.7	287.62	39.194	9.18	17.69	71.41	64.65	100.577	147.835	252.235	134.65	166.27	113.23	143.015	7.32	135.815	0.25	185.19	2.81	131.59	377.2	66.18	43.56	431.285	95.2143	262.17
209	hsa-miR-152	165.903	60.5746	144.242	53.2917	108.224	87.69	31.96	55.48	131.54	181.98	16.34	20.45	292.74	11.92	308.168	155.66	62.42	148.56	446.75	307.13	41.27	1296.34	499.07	136.59	98.75	194.35	232.145	30.2867	2.805	40.1991	196.69	55.75	509.29	94.62	29.27	7.645	17.14	40.32	91.44	97.27	96.65	22.47	62.99	76.3	26.94	1.635	32.925	103.25
210	hsa-miR-153	19.4667	3.13846	0.558462	3.24667	55.764	3.14	0	1.92	1.62	0.54	0.44	1.76	3.02	304.94	1.69778	1.2	8.8	0.08	2.16	0.92	0.66	0.24	7.72	1.92	6.068	0.46	0.53	0.786667	0.98	6.87826	60.9767	0.31	4.6	0.5	10.34	3.19	0	3	4.8	17.52	80.92	15.92	0.46	147.76	42.34	1.28	1.05714	11.8867
211	hsa-miR-1537	0.52	0.0353846	0.205385	0.0638889	11.23	0	0	0.72	0.37	0	1.57	0.71	0.09	0.4	0.128889	1.81	1.14	0.52	0.82	0.46	0.87	0.85	2.48	0	0.126	0.12	0.325	0	0	0.0386957	0.0616667	0.23	0.24	0	0.305	0.305	0	1.835	1.32	0	0.58	0.89	0.23	0.19	0	0.14	1.26143	0
212	hsa-miR-1538	0.963333	0.471538	2.35231	1.17667	2.518	0	0	0	2.05	1.45	0.67	1.76	2.16	0.79	1.83222	5.31	1.35	0.67	1.34	1.28	2.06	6.4	1.9	1.92	1.772	0.82	0.215	0.286667	9.99	0.353913	1.045	6.47	0.48	1.68	0.73	1.715	0	0	0.58	1.66	18.2	6.29	0.79	3.51	0	2.775	2.435	1.57667
213	hsa-miR-1539	0	0	0	0	0	0	0	0	0	0	0	0	0	0	0	0	0	0	0	0	0	0	0	0	0.022	0	0	0	0	0	0	0	0	0	0	0	0	0	0	0	0	0	0	0	0	0	0	0
214	hsa-miR-154	0	0.0138462	0	0.0116667	0	0	0	1.67	0.06	3.27	0	0	18.15	0	0.517778	0	0.21	0.15	0	0.12	0	0	0.1	1.92	0.016	0.35	0	0	0	0.0191304	0.28	0	4.61	8.145	0	0	0	948.035	0	0.55	0.68	0	0	0	0	0	0	1.84
215	hsa-miR-155	49602.8	6.48462	5.69308	2.06833	3864.72	40949.8	32822	0.24	13.94	1.45	0	0.35	2085.88	0.4	2368.33	0	0.31	0.67	6.37	0.12	0.43	0.24	0.76	1084.09	0.416	1503.45	121.555	0.286667	2.485	0.056087	0.393333	203704	4682.26	21.1	0	0	0.27	0.505	102.44	143.88	52477.8	12.92	240839	163.93	0.35	0.64	15490.8	0
216	hsa-miR-1587	0	0.0861538	0	0.164444	0	0	0	0	0	0	0	0	0	0	0.00333333	0.06	0.05	0	0.05	0	0	0	0.05	0	0	0	0	0	0	0	0	0	0	0	0	0	0	0	0	0.17	0.05	0.08	0	0.06	0	0	0	0
217	hsa-miR-15a	1142.22	479.835	233.351	1150.08	1985.57	285.51	671.14	382.62	501.89	509	659.27	574.54	574.68	145.82	255.477	3026.59	3520.84	1622.55	1782.31	1485.02	1350.57	3049.62	4079.64	536.76	445.494	54.83	80.81	366.807	42.78	128.501	337.525	762.255	1243.04	326.5	570.92	891.95	27.05	3518.71	260.03	56.4	467.98	903.76	1152.04	136.84	699.81	271.37	1623.65	339.707
218	hsa-miR-15b	549.09	285.141	1001.63	579.803	1346.54	621.65	1054.65	513.91	1171.38	1131.45	1301.54	1264.91	1220.15	348.65	1090.31	1837.75	3549.2	420.28	741.65	1176.49	1864.06	4786.41	2470.12	827.26	1132.26	223.28	205.635	714.103	244.735	308.615	645.005	253.135	1741.67	1229.14	2690.83	1804.29	44.99	1732.55	512.87	225.94	259.49	391.54	380.89	90.42	291.82	467.79	6648.35	3301.22
219	hsa-miR-16	14132.4	8624.76	10266.9	21452.7	35461.5	12714.2	21093	13225.6	21581.6	18981.6	27485.4	24394.2	25477.2	2553.47	19610.1	24460.4	37787.4	8707.39	11185.9	14436.4	18448	33026.6	30578.9	15953.6	15876.4	1027.55	2433.9	3922.46	1573.42	5480.82	9256	19326.1	40803.7	8600.17	8935.08	12965.2	323.57	24067.4	2457.9	4363.73	15507.7	19636.9	28007.2	5151.54	21100.2	10700.5	82145.9	6711.75
220	hsa-miR-17	2029.8	115.055	1181.84	338.403	3987.4	978.33	2205.18	864.05	692.23	741.8	2893.76	1655.69	919.95	1198.9	1227.92	774.26	2307.16	404.47	703.98	3736.5	3672.27	1821.29	1555.17	957.12	888.236	1583.87	2307.48	391.113	137.34	2305.52	1355.18	1243.68	542.26	1400.61	14598.9	10881.2	311.14	9768.24	1286.11	265.88	1430.3	822.11	1640.96	325.3	1790.93	529.885	13738.3	17183.1
221	hsa-miR-181a	24248.3	20357.8	80946.5	29952.4	9805.47	339732	90124.6	12328.8	50625.2	61880	45532.2	53754	5377.75	10874	52002.8	4305.7	52646.8	52852.5	30435.3	25066.2	18675.2	25353.1	67811.7	19912.9	2537.74	3893.4	4961.23	29534.4	10043.7	3809.48	13965.5	159738	13519.3	14588.7	2022.86	18851.3	2632.84	1122.97	59923.6	24549.4	31127.9	8187.8	144645	22698.5	3011.63	31230.6	9442.41	481.32
222	hsa-miR-181b	1758.49	1823.2	9898.91	4669.92	1826.7	21736.8	9395.98	2539.45	6835.71	9038.78	9465.56	7580.97	1182.69	1587.38	12891	1149.28	10340.6	6422.88	5519.64	5261.91	4260.49	8546.42	13012.2	4282.51	939.34	2216.94	2568.54	4894.72	1948.56	575.518	3170.32	24380.5	2654.96	3020.89	849.3	5255.32	1922.82	183.665	49249.2	4466.25	3522.71	2973.86	23076	4628.69	1154.86	6555.15	5227.7	410.977
223	hsa-miR-181c	8224.44	1205.7	1357.84	574.751	92.224	1126.39	0	283.86	971.04	1890.04	294.6	256.33	337.91	62.18	181.432	396.52	1234.79	741.87	1033.16	215.87	1454.77	139.41	374.39	157.76	128.494	27.88	24.965	809.95	355.915	498.572	1012.53	1907.72	813.26	899.885	208.655	216.785	14.06	181.285	266.48	539.76	2642.37	1455.92	2756.26	3908.13	489.87	630.94	298.042	88.8033
224	hsa-miR-181d	1096.78	226.298	587.774	152.613	36.168	125.97	0	137.7	379.28	631.07	175.96	85.33	85.18	7.28	110.72	141.34	388.01	136.2	336.74	101.27	679.06	75.38	117.7	137.56	45.372	132.21	164.61	189.337	236.475	279.568	530.992	522.615	388.41	204.4	87.73	61.58	71.9	4	4846.61	413.25	894.16	406.74	462.25	1516.39	441.41	281.5	208.251	161.323
225	hsa-miR-182	10152.2	70982.9	1289.63	56612.9	19201.9	245.32	31.96	19427.7	22070.5	60235.9	18431.7	72089.2	14967.8	31345.6	59311.1	27411.3	37405.2	5575.08	29793	2183.15	17401.5	14531.4	16256.1	4012.21	48727.8	2751.35	3753.39	51917.5	102150	40140.4	9348.86	407.7	21231.4	13209.8	7800.1	14421.8	202.98	218.21	85	35065.7	110802	15335.4	227.78	739.66	44443.6	36159.9	3312.91	3299.66
226	hsa-miR-1825	0	0	0	0	0	0	0	0	0	0	0	0	0	0	0	0	0	0	0	0	0	0	0	0	0	0	0	0	0	0	0	0	0	0	0	0	0	0	0	0	0	0	0	0	0	0	0	0
227	hsa-miR-1827	0	0.015	0.0269231	0.00888889	0.004	0	0	0	0.02	0	0	0	0	0	0	0.04	0.07	0.02	0.1	0.08	0	0	0	0	0	0.7	0.305	0.0466667	0.04	0	0	0	0	0	0	0	0	0	0	0	0.03	0	0	0	0	0.015	0	0
228	hsa-miR-183	2544	8918.55	288.313	6002.9	4709.03	32.36	63.92	1416.42	2138.56	10206.3	2195.42	6776.37	1530.4	25851.6	7703.75	3061.52	4999.53	955.87	2842.23	200.99	2723.62	2597.27	2046.65	865.74	2243.55	1657.64	2787.05	7302.66	4133.98	4513.42	2647.32	16.165	1949.16	1050.36	1616.12	1391.01	193.87	445.35	40.18	1347.49	4388.96	2347.45	12.08	38.71	5764.34	1763.12	85.0043	13927.1
229	hsa-miR-184	0.983333	32.1388	1.10846	7.39444	0.216	5.22	0	0.24	3.11	21.24	8.73	0.71	1.38	3.97	0.613333	125.26	60.25	3.65	32.04	7.32	13.58	1615.02	1314.54	0.96	0.622	2.57	3.605	3.15333	0	12.7417	3.41	0.395	9.94	0.145	1.345	1.425	11.25	1.735	8.43	7.08	48.98	1.84	0.28	4.7	0.35	0.66	0.162143	2.69333
230	hsa-miR-1843	34.9133	39.7792	20.2831	27.2594	27.142	0	0	12.44	5.1	34.85	23.28	9.17	3.46	13.11	35.2133	34.75	17.91	11.17	43.34	10.35	45.61	72.97	105.88	8.66	22.412	25.72	25.11	15.6467	24.345	41.7774	37.04	26.63	22.06	5.33	15.555	6.75	1.07	0.785	12.98	47.56	81.69	128.56	33.26	114.19	27.29	18.43	10.4636	7.68333
231	hsa-miR-185	29.3267	44.6558	69.2431	125.299	118.916	35.49	0	52.37	58.88	428.22	159.61	89.2	53.94	56.82	29.9411	579.64	784.43	195.6	1119.69	272.14	565.51	521.81	2223.51	42.32	54.748	1741.11	1166.72	60.8667	15.375	49.8026	22.5133	22.005	85.81	43.75	102.625	60.82	442.91	7657.14	17444.5	9.01	10.26	47.94	11.07	3.51	13.3	14.62	186.966	1332.13
232	hsa-miR-186	13027.1	4266.49	11691.9	5577.8	11516.3	6196.71	12240.3	4671.82	9533.32	9673.67	8496.02	14991.6	2783.31	4827.1	5656.49	8477.8	3209.24	2574.59	2730.9	2722.42	5226	5354.01	5387.18	6100.55	7608.5	1878.93	1522.39	1043.98	3045.11	6879.93	3439.25	7488.24	6988.97	2257.71	10639.6	6090.14	67.48	27.565	776.62	1552.47	7800.62	17746.4	8270.2	2452.87	15500.1	10194.5	10412.3	11287
233	hsa-miR-187	8.09	0.471923	0.0438462	1.51056	3.492	1.04	0	0.48	26.14	27.05	1.57	0.71	0.43	0	0.107778	71.44	697.42	1.12	1.44	0.12	102.96	57.26	75.98	0	3.352	0.7	6.24	0.216667	2.28	1.11174	3.79167	0.715	0	0.44	84.245	0.695	0	0.815	0.5	1	0	18.93	0.9	0.88	17.5	0.155	0	14.8433
234	hsa-miR-188	27.7	4.33769	25.5346	29.7172	38.946	1.04	0	19.85	47.99	38.85	31.56	13.75	5.1	8.54	6.09778	135.15	222.16	47.37	152.72	149.73	379.03	498.19	213.38	3.85	35.848	3.27	3.715	11.9967	3.605	21.0391	51.0283	9.92	14.54	25.15	89.005	68.495	0	80.585	24.72	1.88	8.42	440.56	10.84	2.19	8.05	3.685	123.234	37.24
235	hsa-miR-18a	252.737	9.96885	108.255	58.2878	623.234	84.56	63.92	103.07	56.92	102.29	382.47	244.87	123.1	283.89	147.888	237.06	320.03	69.23	93.1	510.74	552.59	243.36	232.9	79.36	80.802	97.26	215.555	55.2833	13.81	189.33	137.618	165.165	102.78	106.435	3162.09	1201.03	25.17	38465	62.3	32.9	139.57	539.41	208.47	24.3	593.96	95.285	879.954	3175.35
236	hsa-miR-18b	1.22	0.123077	2.82385	0.507222	4.87	0	0	0.48	0.34	11.35	10.63	9.34	0.26	2.78	1.96778	16.83	9.37	0.63	1.49	2.5	16.29	3.08	43.8	0.48	0.226	1.05	6.36	0.503333	0.03	1.27783	6.97833	1.775	0	0.16	2.59	1.395	1.07	184.57	6.24	0.36	0.48	14.39	1.75	0.63	3.32	0.72	1.84429	1.11667
237	hsa-miR-1908	13.2767	5.46808	12.9731	24.1328	40.32	8.35	0	22.96	70.58	34.31	71.64	28.21	85.67	12.32	16.5956	5.31	109.32	3.43	77.64	72.07	1.85	38.05	11.04	37.52	4.352	13.09	10.295	8.60333	17.515	44.867	17.04	2.625	11.88	48.245	65.585	83.465	1.07	1.605	19.43	7.41	2.61	3.12	1.36	0.88	1.05	9.71	77.4257	21.3433
238	hsa-miR-1909	0.446667	0.0688462	0.249231	0.204444	0.16	0	0	0.24	0.12	0.54	0.67	0.35	0.61	0.4	0.421111	3.5	0.62	0.3	0.31	0.35	0.33	0.24	0.86	0	0.458	0.58	0.65	0.216667	0	0.350435	0.335	0.44	2.18	0.335	0.315	1.97	0	0.225	0.83	0.06	0.19	0.78	0.4	0.06	0	0.1	0.701429	0
239	hsa-miR-190a	31.4367	31.4477	75.6662	66.2556	51.22	3.13	0	133.92	217.4	90.58	95.81	163.25	422.19	28.41	32.0778	142.63	59.21	80.44	76.92	84.98	51.15	98.21	166.34	105.81	2.144	1.29	1.56	38.1267	7.83	156.56	95.3033	0.19	199.74	82.855	59.195	96.405	0.8	3.54	0.08	0.88	0.39	1.89	0.4	2.94	6.3	6.185	93.4264	8.87
240	hsa-miR-190b	6.77333	2.59231	2.35077	5.62278	31.704	9.4	0	2.15	2.3	1.27	4.25	2.12	3.98	10.73	1.35111	3.14	896.49	4.17	7.7	1.05	7.6	206.09	56.37	1.92	1.272	4.91	9.735	0.713333	0.975	7.05043	2.48333	1.87	1.45	1.095	4.075	1.41	0.27	1.13	1.07	1.33	1.36	2.34	2.82	1	1.4	1.185	7.45286	2.69333
241	hsa-miR-191	67058.7	56417.9	52520	53735.9	219099	125782	123202	18749.9	53142.8	52402.4	32990.4	21798.7	60063.9	8175.96	28934.6	6913.44	11358.7	2691.38	7207.19	6430.63	5207.54	21840	20794.5	67062.8	23562.8	3929.35	3908.38	19901.3	34012.9	104024	121751	51072.3	53209.2	15729.7	27162.3	37136.9	3571.41	5152.27	19258.4	24571.4	158469	12793.1	53111.5	21187.6	9268.29	45951.7	15894.6	56104.9
242	hsa-miR-1910	3.9	42.3719	10.86	51.2056	28.298	8.35	0	29.41	108.98	9.8	319.45	16.22	32.85	0.2	63.8422	55.15	32.51	1.56	35.64	7.44	36.06	150.28	65.03	74.07	31.904	10.4	3.715	5.53333	827.665	2.09043	11.2367	29.17	23.76	13.775	37.275	39.815	0	0.03	0.99	92.79	2.42	29.9	0.9	9.15	11.2	32.81	5.04071	10.5767
243	hsa-miR-1911	0	1.28923	0	0.262222	0.342	0	0	0.24	0	0	0	0	0	0.2	0.0322222	0	0	0.07	5.24	0	0	0.24	0	0	0	0	0.055	1.93667	0	0.0104348	1.85333	0	0	0	0.41	0	0	0	0	0.06	0	0	0	0.06	0	0.485	0	1.11667
244	hsa-miR-1912	0	0	0	0	0.14	0	0	0	0	0	0	0	0	0	0	0	0	0	0	0	0	0	0	0	0	0	0	0	0	0	0.5	0	0	0	0.315	0	0	0.225	0	0	0	0	0	0	0	0	0	0
245	hsa-miR-1913	0.196667	0.163846	0	0.199444	0.078	0	0	0	0	0	0.22	2.47	0.43	0	0	0.24	0.52	0.07	0.62	0.7	0.11	0.24	0.86	0	0.052	0.35	0.645	0.0733333	0	0	0.638333	0.185	0	0	1.665	0.965	0	0.11	0	0	0.1	0.17	0.17	0.38	0	0	0	0
246	hsa-miR-1914	0	0.956923	4.73615	1.80222	0.302	0	0	0.48	1.74	1.45	2.46	2.12	0.43	0	1.04444	1.09	0.93	0.22	3.8	0.58	0.22	1.57	5.62	0	1.258	3.27	3.235	0.79	5.2	3.37783	1.16333	0.245	0.97	1.575	6.45	3.015	0	0.615	0.74	0.22	0	0.28	0.17	0.13	0.7	0.23	0.282143	15.3033
247	hsa-miR-1915	0.786667	0.19	0.596923	0.775556	3.606	0	0	1.43	5.66	0.73	2.46	0.35	0.78	0.4	1.22222	11.83	0.52	0.37	1.64	0.12	9.45	2.78	2.57	0	0.78	0.35	0.11	0.143333	0	3.96087	1.96667	0	0.48	3.21	8.85	6.085	0	0	0	0.88	0.1	0.89	0	0.06	0.35	0.485	0.172857	3.81
248	hsa-miR-192	2360.27	3451.52	1553.48	3530	519.444	704.12	1326.3	97243.7	2627.94	885.93	838.48	696.36	1306.81	40312.6	2744.89	1842.75	3458.21	147.97	1234.61	4108.33	3007.02	2944.64	833.75	3255.17	3875.24	1286.25	698.005	2049.9	8552.25	165501	1352.92	5838.86	3093.55	33476.8	5075.05	1194.81	10120.3	536.61	2082.93	62922.8	3849.11	14363.6	5810.72	1032.97	9706.2	7376.8	228.974	4948.29
249	hsa-miR-193a	443.183	196.264	38.4862	192.051	50.782	13.57	0	145.87	787	9.08	389.3	35.26	147.65	131.51	60.9544	19869.5	20390.7	2550.01	3098.88	1137.84	5573.16	20723.7	19826.8	97.15	113.844	11.46	8.835	413.207	27.585	26.4178	24.6083	0.19	91.87	276.16	72.31	1152.68	4.28	5.235	18.36	2.21	16.45	127.33	0.34	3.7	2.1	2.49	439.783	26.5367
250	hsa-miR-193b	330.017	787.564	459.977	1007.24	0.574	860.19	1438.16	2821.6	4777.99	39.94	700.24	1368.39	1380.85	165.68	874.383	2017.36	542.86	637.45	2837.4	225.41	805.37	1503.52	2056.08	239.52	309.376	189.85	627.86	568.883	157.99	673.905	40.2867	315.79	1100.75	5261.27	1004.87	3047.96	7.77	122.915	62.18	144.22	73.66	39.59	292.72	6.14	37.44	127.785	54.7329	51.36
251	hsa-miR-194	49.7633	68.6204	23.0785	139.451	13.666	51.15	63.92	4447.26	119.74	41.39	48.58	33.49	66.56	1033.24	118.6	345.12	783.76	36.13	300.6	577.87	568.22	601	196.43	68.29	74.316	95.98	83.86	29.8733	57.57	2312.48	80.4117	201.815	149.32	1091.85	157.67	50.095	1092.55	95.085	13.81	962.5	90.7	538.61	273.13	21.98	150.46	110.47	43.8829	747.593
252	hsa-miR-195	338.503	121.633	127.178	130.81	11.48	18.44	0	19.61	60.04	6.35	5.3	31.62	27.26	0.93	22.1011	227.42	868.88	158.38	254.53	36.97	46.56	447.5	199.32	20.2	28.816	36.24	23.53	56.7433	0.71	8.48391	141.485	7.095	96.96	39.77	48.805	13.51	5.27	27.395	2.09	28.2	15.33	20.58	13.08	61.32	47.35	28.14	25.5721	202.673
253	hsa-miR-196a	83.6633	9.99462	476.305	17.7867	9.482	1.04	0	315.14	146.97	775.47	29.1	2143.02	709.17	619.76	686.037	5266.63	5476.48	62.77	119.44	13.44	2101.8	25698.5	23942.2	166.9	9.116	488.21	1000.13	24.85	2470.82	0.659565	78.14	124.605	24.49	208.57	802.95	933.345	584.3	63.555	767.72	344.51	4.45	1257.63	66.06	0.94	3359.21	4012.38	2671.25	2028.1
254	hsa-miR-196b	87.3833	19.7585	455.601	32.7389	511.73	0	0	10.32	326.66	255.59	85.52	266.2	1.92	148.47	2518.36	8.23	8.04	345.26	91.1	0.15	102.47	261.68	101.12	41.84	0.02	0.66	1.455	25.9	322.095	4.84652	0.01	0.02	1.45	61.255	1256.92	330.695	27.58	0.45	0.55	146.42	1.74	6121.73	0.11	0.88	4749.15	547.145	1088.5	4341.36
255	hsa-miR-197	151.52	217.293	702.892	476.699	757.052	184.77	159.8	245.12	925.48	543.67	600.4	1449.84	538.46	55.03	1141.27	1057.31	276.92	43.35	212.49	159.03	374.47	208.39	337.82	213.55	811.018	474.03	943.12	143.25	172.1	892.034	455.527	423.195	1135.9	324.295	1479.82	578.58	3.75	762.405	203.15	295.07	48.2	153.5	8.81	77.24	10.15	63.255	362.11	1082.42
256	hsa-miR-1972	0.926667	1.08923	0.513846	1.52	0.492	0	0	0.32	1.06	0.6	0	0.24	0.78	0.34	1.03111	0.46	0.88	0	0.86	0.6	0.48	0.32	1.24	0.64	0.456	0.78	0.23	0.686667	2.09	1.65478	1.20333	0.44	0.16	1.1	0.51	0.28	0	0.43	0.34	1.62	0.5	2.3	0.48	0.2	0.88	0.87	0.267143	0
257	hsa-miR-1973	0	0.0207692	0.0576923	0.115556	0	0	0	0	0.75	0.18	0	0	0.43	0.2	0.0688889	0	0	0.89	0	0.12	0	0	0.19	0	0.06	0.12	0.27	0.07	0	0.0330435	0.075	0.065	0	0	0.315	0	0	7.895	0	0	0	0	0.11	0	0	0.115	0.316429	0
258	hsa-miR-1976	0.786667	0.120769	0	0.0505556	0.11	0	31.96	0	0	0	0	0	0	0	0.0766667	0	0	0	0	0	0	0.24	0.19	0	0.018	0	0.165	0	0	0.0256522	0	0.47	0	0.145	0	0.155	0	0	0	0	0.1	0.11	0.06	0.19	0	0	0.0271429	0
259	hsa-miR-198	0	0	0	0	0	0	0	0	0	0	0	0	0	0	0	0	0	0	0	0	0	0	0.1	0	0	0	0	0	0	0	0	0	0	0	0	0	0	0	0	0	0	0	0	0	0	0	0	0
260	hsa-miR-199a	5.12667	5.95462	926.518	10.9422	249.25	22.96	21.3	1.12	4.33	9.56	3.13	7.05	1.5	0.52	1.09222	27.16	13.49	4.32	26.36	3.72	12.45	47.56	5.34	4.81	1.182	4.68	7.12	4.35333	0.93	132.925	10649.5	14.825	2.1	0.95	13.44	0.81	0	5	86.67	930.75	4.37	5.07	13.47	2710.61	1.4	2286.45	1161.31	27.98
261	hsa-miR-199b	2.56333	2.965	456.165	8.64889	368.208	11.48	10.65	0.56	2.07	11.07	1.34	7.4	0.66	0.26	1.51	13.52	6.69	2.16	13.08	1.86	5.9	23.6	2.67	10.58	0.534	3.7	2.225	3.44333	0.65	122.713	5278.55	7.305	1.05	0.305	27.37	0.405	0	63.64	43.21	462.53	2.11	2.51	6.68	1338.77	0.7	1125.08	566.125	13.07
262	hsa-miR-19a	516.403	49.6285	191.814	129.076	1131.48	156.07	383.51	427.78	113.16	190.09	858.14	783.1	142.29	436.89	184.356	442.88	503.77	134.56	242.51	1000.24	564.23	313.28	436.37	228.3	133.008	148.75	179.515	117.16	82.21	108.137	276.143	202.48	98.66	124.125	1391.58	882.49	63.29	227757	6.15	12.6	245.12	427.77	344.51	45.5	1888.03	415.86	1828.53	1425.53
263	hsa-miR-19b	1701.9	174.131	601.306	322.533	2505.02	690.56	1022.69	823.64	373.48	491.72	1743.36	1781.97	316.29	1190.15	475.151	1113.16	1760.54	506.69	833.27	2835.03	2428.62	997.92	1665.5	572.99	557.008	261.68	701.89	498.997	312.28	392.603	800.162	732.21	336.7	607.87	5706.78	4914.62	108.9	255092	149.21	85	1230.74	925.42	1224.05	309.43	2170.87	1083.03	5096.9	2072.37
264	hsa-miR-200a	24.3067	1271.89	0.836923	2055.72	4.156	13.57	0	15.3	12.88	1450.21	1053.5	1523.53	1.34	1073.27	300.987	81.81	7747.74	362.82	5924.11	24.3	14748.1	7911.05	7065.59	0	1.372	6557.84	11824.7	677.507	0	144.754	1.15	3.18	22.06	53.325	0.52	484.925	0.54	14.065	0.66	11.78	2.56	0.61	4.55	0.06	0	2.57	0.663571	1.84
265	hsa-miR-200b	50.55	4560.89	14.3985	6509.58	27.662	72.03	0	68.04	17.55	7488.74	6471.63	6165.33	4.84	1427.79	3911.39	176.96	17418	830.66	8089.24	119.39	54485.8	24258.5	15056	8.66	22.04	20153.1	21909.6	1807.89	2.28	1148.96	11.4467	13.4	130.17	337.995	3.025	1699.93	24.64	9.86	0	229.15	42.97	6.4	21.68	1.13	0.35	16.835	2.29214	9.52333
266	hsa-miR-200c	8.37667	2248.6	0.724615	3360.16	8.88	24.01	0	38.86	3213.35	2365.73	8453.04	6820.44	23.25	7039.41	8.25556	19421.4	27115.2	2079.56	6020.96	21.04	6695.06	5779.96	47599.7	47.13	11.102	18417.5	19834	2887.28	12.105	42.2213	7.68	3.955	1.7	25.805	29.165	265.79	32.13	50.58	44.32	1.16	1.45	1.45	5.42	0.13	0.35	2.775	1.19357	173.667
267	hsa-miR-202	0	0.00692308	0.02	0.0822222	0.028	0	0	0	0	0	0	0	0	0.2	0.00777778	0	0	0.07	0	0.12	0	0	0	0	6.002	0.12	0.43	0	0	0.0291304	0	0	0	0	0.105	0.155	0	28.835	0.08	0	0	0.11	0	0	0	0	0.194286	7.42
268	hsa-miR-203a	0.52	2593.03	0.187692	2565.59	0.38	0	0	4.07	953.86	11695.5	257.44	615.62	1.9	0.4	91.3911	1807.16	12474.4	146.51	5076.06	8.49	1283.72	6320.67	6588.23	0	9.126	1352.88	3688.05	1101.1	129.25	0.373478	2.42167	0.085	4.36	0.145	0.94	16.275	0	0.565	19.02	3.48	0.68	10.3	0.11	2.57	0	56.365	0.912143	0
269	hsa-miR-203b	0	0.619231	0.04	0.642778	0.042	0	0	0	0.31	103.47	0	0	0	0	0.0255556	8.81	84.06	0.07	1.23	0	2.61	57.5	50.27	0	0.054	0.12	12.59	0.0733333	0	0	0.651667	0	0	0	0	0	0	0	0.08	0	0	0.45	0	0.63	0	0.06	0	0
270	hsa-miR-204	0.27	1.75654	271.114	0.468333	0.054	0	0	0.72	1.99	10.53	7.61	0	0.17	8.15	0.726667	0.72	1.04	1.42	0.51	33.13	0.98	2.05	1.33	1527.54	0.058	3.51	1.615	0.143333	2.18	11.313	101.637	2.385	0	0.62	41.64	3.825	0	34.53	0.08	0.28	0	226.91	2.2	0.06	12.6	1777.86	218.272	12.8067
271	hsa-miR-205	0.25	56.9069	0.486923	211.507	0.014	0	0	34.44	1934.67	23866.4	36316.9	7825.67	16.51	1.39	886.688	36914.3	559.32	15844.9	378.55	12.09	44163.8	16873.1	1653.03	55.79	1.18	21.98	1072.99	167.92	0	0	0.00833333	1338.94	9.21	0.44	0	0.12	0	3.03	0.08	37.22	17486.1	0.72	1354.84	70.78	0	0.83	6.43214	0
272	hsa-miR-2052	0	0	0	0	0	0	0	0	0	0	0	0	0	0	0	0	0	0	0	0	0	0	0	0	0	0	0	0	0	0	0	0	0	0	0	0	0	0	0	0	0	0	0	0	0	0	0	0
273	hsa-miR-2053	0	0	0	0	0	0	0	0	0	0	0	0	0	0	0	0	0	0	0	0	0	0	0	0	0	0	0	0	0	0	0	0	0	0	0	0	0	0	0	0	0	0	0	0	0	0	0	0
274	hsa-miR-2054	0	0	0	0	0	0	0	0	0	0	0	0	0	0	0	0	0	0	0	0	0	0	0	0	0	0	0	0	0	0	0	0	0	0	0	0	0	0	0	0	0	0	0	0	0	0	0	0
275	hsa-miR-206	0	0	0	0	0	0	0	0	0	0	0	0	0	0	0.0122222	0	0	0.07	0	0	0	0.12	0.1	0	0	0	0.055	0	0	0	0	0	0	0	0	0	0.27	0	0.5	0	0	0	0	0	0	0	0	0
276	hsa-miR-208a	0.27	0	0	0	0	0	0	0	0	0.18	0	0	0	0	0	0	0	0	0	0	0	0	0	0	0	0	0	0	0	0	0	0	0	0	0	0	0	0	0	0	0	0	0	0	0	0	0	0
277	hsa-miR-208b	0.52	0.0565385	0.584615	0.116111	0.018	0	0	0	0	0	0.9	0	0	0	0	0.84	0.1	0.74	0	0.23	0.54	0.36	1.52	0	0.018	0	0	0	0	1.70609	0.381667	0.145	0	0	0	0	0	0	0	0	0.1	0.06	0.23	0.81	0.35	0	0.06	0
278	hsa-miR-20a	3478.29	177.425	1210.93	493.411	6311.02	1299.33	2524.77	1027.38	795.92	652.58	2946.25	2111.06	1005.18	3057.38	686.479	689.43	1615.2	399.96	550.08	3235.13	2922.24	1084.41	892.24	1280.81	490.964	3306.22	4719.77	994.9	154.075	3203.84	1567.87	574.085	449.78	1983.6	18928.8	16710.6	129.63	8492.25	419.8	80.44	516.51	308.94	801.57	104.24	1280.77	288.065	5545.36	19083
279	hsa-miR-20b	0.386667	1.03577	27.3846	0.712778	47.758	0.7	0	2.83	4.84	128.01	171.14	216.31	2.23	41.45	25.5822	48.43	7.71	1.29	2.94	3.49	64.04	12.34	122.65	0.96	0.202	61.98	275.57	2.94333	0.025	38.2426	107.42	7.44	0.16	1.4	2.98	2.375	1.03	4.35	191.57	4.11	0.95	6.95	9.41	6.33	5.6	0.29	2.91357	53.9433
280	hsa-miR-21	144711	306773	28010.4	322209	22272	67165.8	35378.7	243639	71179.1	100637	109735	161170	105518	24573	141930	163729	123287	241020	369047	172460	113101	42056	35336.8	133137	132620	468673	545599	459611	50985.2	128631	65421.6	96458.6	129899	241820	1957.74	76985.5	838468	35961.1	1076.5	111745	67216	7437.1	81277.4	12777.4	5249.28	103964	257605	4427.31
281	hsa-miR-210	189.52	324.643	215.746	235.383	109.358	563.72	95.88	310.16	223.75	652.4	408.55	96.26	594.65	89.2	530.412	237.84	338.62	176.46	277.91	506.03	124.68	467.63	259.46	565.61	110.966	110.35	113.32	109.413	66.24	571.067	124.788	427.745	3566.96	130.42	293.49	127.555	24.1	193.625	90.87	201.45	2158.04	251.71	637.1	435.29	113.37	75.82	225.155	28.3767
282	hsa-miR-211	0	0.0288462	7.30846	0.0194444	3.66	1.04	0	0	0	0	0	0.35	0	0.2	0.0288889	0	0.31	0	0	0	0.11	0.12	0.1	0	0.04	0	0	0	0	0.0334783	0.00833333	0.125	0	0.16	0.77	0.295	0	1.035	0	0	0	0.03	0.17	0	0	0.37	0	0
283	hsa-miR-2110	4.69333	7.25269	8.81231	19.8272	8.052	6.26	31.96	19.85	39.21	55.55	61.79	23.27	15.13	13.31	37.7811	42.11	16.98	8.57	54.94	35.34	46.59	89.88	109.97	9.62	7.592	40.91	20.665	7.40667	10.885	15.8883	6.005	2.455	11.88	11.78	35.19	14.815	2.14	5.575	68.62	2.27	1.84	3.4	1.69	1.63	0.7	4.535	20.8293	100.487
284	hsa-miR-2113	0.643333	0.0534615	0.03	0.0133333	0.014	0	0	0	0	0.36	0	0	1.82	0	0.114444	0	0	0	0.21	0	0	0	0	0	0	0.12	0.055	0	0	0.00956522	0.131667	0	0.24	0	0.1	0	0	0.225	0	0.11	0.29	0.33	0	0.25	0	0.175	0	0
285	hsa-miR-2114	26.7167	2.55962	0.0915385	1.21278	0.052	0	0	0	0	0.18	0.45	0	0.09	0.79	0.107778	0.12	7.04	1.27	1.64	0.93	1.85	0.97	2.09	1.92	0.02	0	0	0.43	0	0.0113043	0.095	0	0.48	0.315	2.38	0	0	0.085	0.17	0	1.45	3.23	0.06	0.13	0.35	0	0.262857	0
286	hsa-miR-2115	0.27	0.201154	0.02	0.197222	0.188	0	0	0	0.12	0	1.34	0	0	0	0.0144444	10.86	3.83	0.07	0	0	0.87	1.45	83.31	0	0.022	0.35	0.215	0.146667	0	0.0113043	0.0766667	0	0	0	0.105	0.155	0.27	0	0	0	0	0.11	0	0	0	0	0.0378571	0
287	hsa-miR-2116	0	1.76923	3.93385	1.91278	4.634	12.53	0	58.59	8.46	4.54	5.15	6.7	6.22	0.2	47.8167	26.79	0.31	4.69	1.85	2.91	2.39	3.38	4.28	2.89	19.558	8.77	3.34	0.286667	49.275	8.63478	1.565	11.285	8.24	31.095	2.715	3.425	0.27	0.225	0	86.82	0.29	8.8	2.82	1.13	0.35	7.335	3.59929	3.81
288	hsa-miR-2117	0	0	0	0.0305556	0	0	0	0	0	0	0	0	0.09	0	0.00777778	0	0.1	0	0	0	0.11	0.12	0.1	0	0.016	0	0	0	0	0	0	0	0	0	0	0	0	0	0	0	0	0	0.06	0	0	0	0	0
289	hsa-miR-212	37.65	7.97	21.2154	20.3706	3.772	16.7	0	7.17	25.02	8.35	8.06	9.87	4.24	17.68	20.8611	30.65	5.28	4.92	16.84	22.09	18.68	12.56	7.71	9.62	12.79	44.77	19.115	3.22	30.07	2.50609	34.9183	96.19	7.03	10.27	7.69	2.73	0	10.03	2.89	23.39	4.26	17.09	137.44	48.55	31.49	83.15	4.20643	116.443
290	hsa-miR-214	0.27	0.112692	155.462	0.0261111	0.062	0	63.92	0	0	0	0	0	0.17	0	0.104444	0	0.21	0.22	0.1	0	0.11	0.24	0.48	0	0	0	0.27	0	0	0.0491304	898.21	1.16	0.24	0.17	0.105	0	0	0	0	214.55	0.1	0	0.62	134.05	0	0	795.899	7.88333
291	hsa-miR-215	27.6433	18.5412	11.8823	14.0617	25.854	15.14	15.98	353.21	22.78	12.62	20.71	15.87	13.27	115.22	13.9211	6.76	9.21	4.28	3.95	5.35	7.44	6.7	15.57	11.54	19.278	21.74	15.185	7.62667	575.72	292.663	530.515	80.865	12.36	53.12	96.31	4.55	1079.97	7.535	4.92	1362.28	41.57	510.74	124.9	34.3	727.98	78.97	2.04786	55.64
292	hsa-miR-216a	3.47667	0.208846	0.0769231	0.0311111	0.456	0	0	0	0.12	0	0.22	0	0.52	29	0.134444	0.24	0	7.3	0	1.39	0.11	0.85	0.19	0.96	0	0.12	0.215	0	1.95	0	0	0	0.24	0.315	0.745	0.155	0	0.03	0	0.72	0	0.67	0	0	0.35	1.86	0.737857	0
293	hsa-miR-216b	1.78	0.194231	0.0907692	0.0205556	0.612	0	0	0	0	0.36	0	0.35	0.26	32.18	0	0.36	0	0.6	0	8.25	0.11	10.39	0.1	0	0	0	0.11	0	2.75	0.0252174	0	0	0	0	1.05	0.235	1.34	0	0.08	0	0	0.89	0	0	0.7	1.105	1.31429	3.41667
294	hsa-miR-217	0.89	0.0865385	0.0276923	0.0188889	0.414	0	0	0.24	0	0	0	0	0.17	16.69	0.0688889	2.41	0	57.35	0.41	13.6	0.65	10.75	1.14	0	0	0.23	0.965	0.0733333	0	0.0130435	0	0	0	0.17	0.835	0.63	1.34	0	0.25	0	0	1	0	0	0.7	1.26	2.43857	0
295	hsa-miR-218	11.4833	11.3615	94.9738	8.34111	2.044	0	0	22.24	42.2	134.15	85.52	0	4.4	15.1	19.3589	0.12	27.23	32.77	36.46	56.5	0.54	0.24	7.61	363.61	0.084	57.4	62.555	28.2867	1.9	1.50174	1268.69	0.32	260.83	58.16	2230.59	23.12	0.54	12.77	0	152.46	0.88	2821.58	0.46	2026.17	1301.3	0.87	9.22429	2175.44
296	hsa-miR-219a	40.5467	5.36846	3.2	10.5722	7.754	1.04	31.96	5.98	3.36	4.9	1.34	12.34	9.85	4.97	53.5433	14.84	9.32	1.12	11.3	7.79	6.84	28.15	8.28	8.66	7.87	26.65	6.68	3.58333	31.48	19.323	6.465	11.5	18.18	3.17	6.835	11.525	0.27	5.425	18.11	18.08	35.62	68.43	13.61	8.96	11.55	4.7	1.21571	1.11667
297	hsa-miR-219b	0.983333	1.82808	1.06	3.875	1.728	1.04	0	0.72	1.56	2.72	1.34	2.47	1.38	0.99	1.35556	1.33	4.87	0.37	3.08	1.98	1.63	1.93	2.57	0	2.086	3.86	2.635	2.58	2.65	1.46826	1.65	0.44	1.21	1.445	3.21	1.49	0.27	8.715	9.01	0.72	3.87	2.84	0.56	1.69	2.1	1.165	0.948571	6.37333
298	hsa-miR-22	12793.8	16481.8	32327.3	36374.5	3792.2	9149.96	10450.6	96521.8	87073.5	133218	77298.5	48504	58245.6	6364.95	59747.8	89323.2	15454.1	92760	29472.8	64137.7	34666.2	45110	34331.4	73418.3	62457.5	9618.86	5519.31	3907.55	7449.84	30283.4	29873.8	9772.24	152241	63070.9	8413.05	20888	20701.2	1059.64	26.21	61019.1	6234.26	44699.6	13863	7055.24	8220.33	36039.9	4373.47	2971.29
299	hsa-miR-221	7538.28	105.209	2027.73	81.7256	2318.93	1131.61	191.75	3455.08	4657.15	706.13	6662.36	1315.15	9761.04	0.2	8462.39	2832.97	14.6	3650.01	528.08	11354.8	7572.65	9.79	32.18	12367.5	10102.2	3348.83	2248.25	36.8133	342.455	1503.74	292.858	1167.2	5443.4	6013.44	9426.19	4302.65	2847.87	97.05	9118.09	1041.3	4125.69	1050.66	1341.46	54.25	1385.28	846.3	28788.2	17726
300	hsa-miR-222	3982	130.024	3266.15	107.886	3927.88	748.49	191.75	7508.01	6319.97	1759.34	17110.2	1670.91	23027.6	0.4	36941.1	7247.57	29.81	5172.12	634.17	22559.9	16536	24.16	48.46	19519.5	46788.2	2936.76	2330.01	31.13	1116.06	4180.05	602.457	1562.95	7652.18	8279.93	11372.2	5335.18	1037.39	117.87	3143.68	16342.3	21199.6	15251.7	1956.09	87.26	5648.87	2208.23	20757.6	29466.3
301	hsa-miR-223	1.32667	0.517308	0.170769	0.0444444	870.69	3.13	0	0	0	0	0	0	0	0	0	0	0	0	0	0	0.11	0	0.38	0	0.034	0.12	0.055	0	0.295	0.0269565	0.03	4.22	0	0.315	0.1	0	0	13283.7	148.66	0.06	0	0.06	5.31	0	0	0	0.425714	0
302	hsa-miR-224	0.393333	0.943077	1243.84	0.0105556	15.774	0	0	1875.09	353.89	219.1	48.58	824.7	1162.23	0	8.62222	4333.87	568.43	715.88	3.29	52.08	12.6	1.09	5.9	359.76	0	1006.62	822.19	0	628.275	711.64	0.35	0	1701.91	1114.97	0.32	1042.34	0	1307.17	0.08	1304.74	15.39	184.73	0	1.57	0	334.9	0	19.7667
303	hsa-miR-2276	1.35667	4.05692	0.275385	6.99667	0.156	0	0	0.24	0.25	0	0.9	1.41	0.17	0.2	0.511111	5.43	12.22	0.45	24.34	1.63	2.72	5.92	7.9	0.96	2.346	1.99	3.545	1.72333	0	1.4	0.418333	0.965	1.21	0.17	0	3.78	0	0.2	0.91	0.77	0.1	2.06	0.4	0.13	0.7	0.465	4.23	2.23333
304	hsa-miR-2277	5.93667	17.0077	13.9562	24.7361	19.536	6.26	0	33.24	30.87	45.38	26.64	39.14	18.67	2.38	29.2156	14.72	16.56	5.74	25.68	23.02	14.99	35.64	34.18	8.66	44.418	17.65	30.395	5.75667	2.98	19.7839	37.425	7.925	11.88	20.24	40.04	6.95	0	0.03	5.04	16.48	21.97	128.78	9.43	12.59	64.73	34.515	5.34571	68.7067
305	hsa-miR-2278	0.93	0.464231	1.05231	2.00889	0.65	1.04	0	1.43	1.43	1.09	1.34	4.58	0.61	0.4	1.64333	2.53	3.83	2.38	6.37	3.72	2.06	2.78	8.95	0.96	0.596	3.74	2.53	0.43	0.945	0.56	0.575	0.335	0.48	0.985	4.045	1.765	0.27	3.375	1.74	0.5	0.48	1.17	0.17	0.25	1.4	0.335	2.02357	8.87
306	hsa-miR-2355	42.8733	10.0323	24.2185	16.0994	24.534	11.48	0	36.59	26.26	13.25	11.19	51.83	22.22	7.35	39.6089	12.55	9.42	6.33	2.46	0.81	2.72	1.33	15.23	26.93	0.022	26.89	10.02	1.14667	0.65	4.77087	18.4367	7.865	80.72	28.745	10.63	0.305	0	0.425	2.48	5.47	7.55	6.9	11.41	14.22	3.85	9.65	10.5471	129.263
307	hsa-miR-2392	0.25	0.00576923	0.0392308	0.0105556	0.034	0	0	0	0	0	0	0	0	0	0	0	0	0	0	0	0	0	0	0	0.018	0	0.055	0	0	0	0.101667	0	0	0	0	0	0	0	0.17	0	0	0	0	0	0	0	0	1.57667
308	hsa-miR-23a	956.187	855.795	1183.33	1109.65	880.274	577.81	0	1548.07	4649.18	607.47	2758.21	1159.31	2294.08	424.24	1078.85	3498.95	7559.33	6855.43	2865.3	4383.24	7779.87	2056.01	5205.78	1607.86	1641.67	1567.8	1220.88	1510.17	675.49	288.186	1204.39	277.19	2780.85	2481.05	217.895	6071.46	99.75	8022.31	207.4	674.79	703.08	79.39	378.51	159.91	41.46	2266.01	6043.01	1610.45
309	hsa-miR-23b	619.777	622.152	2124.86	932.589	132.16	160.24	63.92	1454.56	780.49	339.54	569.84	675.56	1491.89	557.65	727.576	4108.22	3020.63	4684.73	2197.8	3768.41	3127.74	5974.03	2498.29	800.81	88.064	1615.55	1583.75	2595.9	120.27	1111.98	1905.57	80.385	1354.18	5149.15	907.885	4430.11	102.56	1411.04	193.35	1099.23	103.9	123.77	121.98	234.61	113.89	506.035	848.641	1940.82
310	hsa-miR-23c	0	0.0573077	0.0976923	0.141667	0.004	0	0	0.24	0.55	0	0.34	0	0.61	0.1	0.106667	1.21	2.95	2.62	1.87	0.62	0.87	2.17	2.17	0	0.026	0.99	1.505	0.576667	0.015	0.16913	0.43	0.055	0.12	0.63	0.31	0.795	0.13	1.52	0	5.12	0.73	0.5	0.08	0.74	0	6.53	0.635	0
311	hsa-miR-24	1366.71	1660.35	2001.64	1342.3	710.696	307.95	31.96	1077.56	2906.34	485.4	1659.71	670.97	1340.92	752.54	598.343	40872.7	40136.5	36225.1	36346.7	37285.4	89665.8	52707.4	34265.3	1209.15	913.718	6075.4	8580.86	1896.19	1120.02	700.619	2097.16	131.29	2627.9	2620.37	326.005	6110.29	677.22	1475.41	229.6	423.91	443.1	182.34	214.45	283.26	106.38	2418.97	18403	2890.08
312	hsa-miR-2467	83.4267	31.6138	18.2177	26.4944	75.982	1.04	0	45.68	30.81	15.97	43.43	109.65	24.03	107.08	6.06778	17.98	12.63	1.94	15.51	10.35	6.84	12.08	15.62	32.71	89.222	0.82	0.7	54.14	41.44	91.78	32.195	9	18.91	28.615	43.715	39.46	0	0.055	7.03	13.16	35.72	63.92	3.33	13.28	73.83	95.25	6.74214	2.69333
313	hsa-miR-25	7958.35	7511.12	8228.06	9491.95	8147.9	5401.24	22307.5	4982.46	6638.3	4178.53	4197.42	11515.8	8929.45	3814.92	8832.05	3975.04	8068.39	1323.16	7679.03	4493.08	4561.59	4911.38	5192.25	7568.46	9103.73	7940.18	2521.43	7645.85	11831	11377.8	13596.8	8370.21	10969.5	5445.84	13228.1	6400	1436.03	1002.55	22694.1	13415.5	18660.7	35870.2	10712	14962	25279.3	8834.08	4256.62	5328.09
314	hsa-miR-2681	0.196667	0	0	0	0	0	0	0	0	0	0	0	0	0	0.00888889	0	0	0	0	0.12	0	0	0	0	0.02	0.12	0.165	0	0	0	17.685	0	0	0	0	0	0	0	0	2.49	0.1	0	0	14.72	0	0	0	0
315	hsa-miR-2682	0	0.0146154	1.51385	0.0238889	1.586	0	0	21.28	152.36	15.61	176.63	2.82	0.26	0	9.71444	9.05	0.1	12.07	0	0.93	0.22	0	0	23.09	106.75	0.23	0.27	0	0	0	103.133	0	34.18	63.505	0	0.12	0	0	0.25	80.13	0	0.72	0	182.66	0	0	95.2614	2.23333
316	hsa-miR-26a	18724	21238.5	20938.3	27036.8	9981.34	17622.1	22882.7	11058	21929.3	30351.2	26605.2	14111.9	24010.4	4304.76	25547.5	24155.7	37742.9	13274.8	28485	38116.8	23804.8	75576.2	66642.2	14755	16696.3	13647.1	16918.5	7321.04	2821.18	32993.5	19897.6	22236	17300.6	6625.64	5534.83	11581.9	4685.52	3126.8	1577.98	9044.12	11032.1	17588.7	34630.3	9479.67	16878.8	20653.6	19796.6	31779.2
317	hsa-miR-26b	3577.93	2744.55	3501.54	6550.13	4892.96	2762.56	2396.93	2728.34	5175.43	3242.59	3808.72	2631.71	3741.25	2289.25	1925.23	3158.98	4097.1	1078.54	3659.83	1600.47	2908.5	3546.87	5389.21	2178.77	3678.92	1322.33	1210.62	4479.32	539.705	15285.1	2084.24	1979.34	5360.42	1205.45	2066.76	3825.32	193.47	475.485	809	838.12	5106.95	3277.07	2885.62	998.42	2346.35	1384.36	8710.22	3359.4
318	hsa-miR-27a	4118.57	5024.53	2083.21	7320.09	2323.88	1328.04	15.98	6401.39	11341.5	1019.81	6614.76	4178.92	4143	799.12	2530.47	5729.38	9078.95	8461.68	10216.2	8955.78	14451.3	2733.12	12242.6	3143.58	5117.03	4793.9	2962.76	4563.68	1371.29	791.587	3742.13	1271.12	11247.2	5650.73	355.22	8615.1	22.05	32038.4	51.5	1866.75	2638.62	510.3	2082.06	502.67	311.07	7748.53	28788.6	2856.11
319	hsa-miR-27b	67877.5	70111	60347.2	63850.1	3511.11	8810.34	4777.88	88146	22251	14130.2	21843.4	37122.3	40656.2	9427.93	20459.7	21455.3	12129.9	14646.6	26922.3	23839.3	13813.4	27185.5	16503.6	32997.1	3656.78	16929.3	19941.6	47273.3	12246.3	50839.9	64458	4420.3	52935.5	69882.6	7085.99	27961.6	54.36	3516.37	121.11	76042.2	6217.34	14464.7	4944.08	16556.5	14245.5	55649.5	4021.23	15009.5
320	hsa-miR-28	6983.74	2867.86	5160.45	2300.81	4603.16	62.64	2109.3	6696.85	7042.12	3951.99	8281.11	10596.3	16480.6	1396.2	25587.3	4263.76	1613.06	1677.11	1844.91	4814.43	1359.64	3002.21	1642.72	5397.38	5183.18	1814.4	1021.84	774.597	9104.04	13281.3	932.053	58.975	8805.54	4822.56	1306.41	3595.74	930.01	13.68	149.16	29874	9353.33	9320.77	40.54	555.06	2279.28	5818.31	549.09	259.967
321	hsa-miR-2861	0	0	0	0	0	0	0	0	0	0	0	0	0	0	0	0	0	0	0	0	0	0	0	0	0.018	0	0	0	0	0	0	0	0	0	0	0	0	0	0	0	0	0	0	0	0	0	0	0
322	hsa-miR-2909	0	0	0	0	0	0	0	0	0	0	0	0	0	0	0	0	0	0	0	0	0	0	0	0	0	0	0	0	0	0	0	0	0	0	0	0	0	0	0	0	0	0	0	0	0	0	0	0
323	hsa-miR-296	11.1733	26.75	0.226154	80.105	0.102	8.35	31.96	0.72	33.98	3.99	0	4.23	11.58	0	77.9978	1.09	130.95	21.08	362.12	3.84	2.17	275.55	8.28	38.48	1.044	2.92	2.155	141.983	0	0.148696	28.05	19.98	0.97	0	3.74	0.695	0.54	2.195	64.9	3.93	77.82	180.22	26.03	45.04	102.52	17.515	164.682	570.187
324	hsa-miR-297	0	0	0	0	0	0	0	0	0	0	0	0	0	0	0	0	0	0.07	0.1	0	0	0	0.1	0	0	0	0	0	0	0	0	0	0	0	0	0	0	0	0	0	0	0	0	0	0	0	0	0
325	hsa-miR-298	0	0.00692308	0	0.0327778	0	0	0	0	0	0.18	0	0	0	0	0	0	0	0.07	0	0.12	0	0.12	0.1	0	0	0	0	0	0	0	0.00666667	0	0	0	0	0	0	0	0	0	0	0	0	0	0	0	0	0
326	hsa-miR-299	0.27	0.0726923	0.0192308	0.0855556	0	0	0	6.46	0.19	20.51	0.22	0	197.52	0	7.00778	0.12	0.1	0.22	0	0	0.11	0	0	28.86	0.136	0.7	0	0	0	0.263043	1.86333	0.105	23.51	37.98	0.1	0	0	1816.3	0	2.27	0.58	0.56	0.23	0.19	0.35	0	0	0
327	hsa-miR-29a	6569.6	295.201	823.662	555.299	582.382	865.41	1118.57	4743.32	3571.21	501.83	2636.43	10127.7	4947.54	801.31	2063.51	6293.39	1385	3645.45	672.58	16653.1	3532.53	588.78	2217.85	3351.36	6946.91	1857.32	3133.3	221.337	130.395	1070.61	679.383	1111.9	4144.85	4642.72	221.915	2932.14	99.35	728.28	3164.91	551.09	2045.95	190.08	1973.51	69.66	189.65	1399.68	40373.3	373.877
328	hsa-miR-29b	446.317	32.6496	35.7838	73.4667	33.406	25.06	31.96	246.79	264.11	18.34	185.13	732.44	340.73	371.24	23.7878	758.13	484.44	241.48	140.52	1687.54	456.91	557.1	1770.72	221.25	117.056	82.34	250.84	95.22	7.16	56.6596	28.6	41.16	196.18	281.73	58.725	346.33	5.26	6664.92	292.75	3.76	55.66	12.36	69.93	1.94	21	53.185	12526.5	23.2533
329	hsa-miR-29c	305.6	85.3277	12.9131	200.348	96.368	148.24	63.92	230.29	89.41	12.43	100.96	152.91	123.44	39.1	24.1856	379.83	1752.53	618.39	237.41	484.48	517.16	2086.94	5885.16	117.36	90.344	19.99	36.455	61.02	4.89	50.2278	50.3467	85.635	191.18	103.1	165.355	61.365	3.57	217.385	2405.63	13.66	25.94	177.05	153.82	14.09	183.7	115.45	262.141	52.5433
330	hsa-miR-300	0	0	0	0	0	0	0	0	0	0	0	0	0.09	0	0	0	0.1	0.07	0	0	0	0.24	1.05	0	0	0	0	0	0	0	0	0	0	0	0	0	0	0.055	0	0.03	0	0	0	0	0	0	0	0
331	hsa-miR-301a	863.46	4125.7	1568.59	7274.55	937.768	538.14	159.8	972.94	3278.77	13766.7	3576.65	2214.07	1635.51	2419.01	933.417	2534.44	12968.8	768.58	10051.3	1140.28	2291.75	13477.9	4260.17	588.7	492.888	38.81	84.415	6018.79	459.57	1217.19	1171.44	463.195	1286.19	328.6	623.375	615.05	1.61	1026.12	176.69	362.56	1901.15	3008.71	675.56	1721.61	1574.05	1032.71	1518.82	51.7567
332	hsa-miR-301b	450.993	74.3838	211.828	339.071	259.274	255.24	31.96	120.88	335.28	1733.02	828.96	515.66	362.63	798.72	373.293	603.11	143.07	173.66	252.64	161.7	401.9	961.47	1159.77	161.6	102.974	14.38	28.24	144.333	15.58	462.68	576.433	255.28	198.04	31.17	369.09	114.555	1.34	1026.26	37.25	163.82	1302.89	792.49	390.23	877.84	1230.09	196.865	135.5	15.7667
333	hsa-miR-302a	0	0.0284615	0	0.0677778	0.01	0	0	0	0	8.08	0	0	0	0	0	0.12	0	0	0	0	0	0	0.1	0	0.016	0	0	0	0	0.0143478	0.12	0	0	0	0.1	0	0	0.03	0.17	0	0	0.17	0	0.06	0.7	0	0.0271429	0
334	hsa-miR-302b	0	0	0	0.0311111	0	0	0	0	0	4.63	0.22	0	0	0	0	0	0	0	0	0	0	0	0	0	0	0	0	0	0	0	0.191667	0	0	0	0.105	0	0	0.03	0	0	0	0	0	0	0	0	0.122857	0
335	hsa-miR-302c	0	0	0	0.0127778	0	0	0	0	0	3.81	0	0	0	0	0	0	0	0	0	0	0	0	0	0	0	0	0	0	0	0	0.0183333	0	0	0	0	0	0	0	0	0	0	0	0	0	0	0	0	0
336	hsa-miR-302d	0	0.00730769	0	0.0872222	0	0	0	0	0.25	12.34	0	0	0	0	0	0	0	0	0	0	0	0	0.1	0	0	0	0	0	0	0	0.075	0	0	0	0.1	0.12	0	0.03	0	0	0	0	0	0	0	0	0.532857	0
337	hsa-miR-302e	0	0	0	0	0	0	0	0	0	0	0	0	0	0	0	0	0	0	0	0	0	0	0	0	0	0	0	0	0	0	0	0	0	0	0	0	0	0	0	0	0	0	0	0	0	0	0	0
338	hsa-miR-302f	0	0	0	0	0	0	0	0	0	0	0	0	0	0	0	0	0	0	0	0	0	0	0	0	0	0	0	0	0	0	0	0	0	0	0	0	0	0	0	0	0	0	0	0	0	0	0	0
339	hsa-miR-3059	0	0.111923	0.206923	0.0533333	0.286	0	0	0	0.06	0	0	0	0	0.4	1.07222	0	0	0.15	0	0.12	0	0	0	0	0	0	0.105	0	0	0	109.035	0	0	0	0	0	0	0	0	0	0	0	0	0.31	0	0	1.29571	0
340	hsa-miR-3064	0.733333	0.875	0.356154	1.53611	0.378	0	0	0.96	0.25	0.18	0.67	0.35	0.17	0.79	0.867778	3.02	5.07	0.45	6.06	1.51	1.85	7.73	4	0	0.676	1.87	2.475	1.29667	0	1.04609	0.491667	0.855	0	0.145	0.73	0.985	0	0.54	7.94	0.55	1.16	3.06	1.13	0.81	0.7	0.33	0.829286	0
341	hsa-miR-3065	3.19667	6.68885	12.8046	25.4939	11.428	2.09	0	3.35	86.32	148.12	42.98	16.92	22.65	2.78	4.35667	147.58	51.45	50.8	27.52	24.53	262.07	104.49	43.89	9.62	108.924	32.26	113.26	2.01333	3.86	5.02174	7.27167	0.145	20.36	6.195	20.53	9.035	0	5.465	0.17	6.36	4.45	25.28	0.11	17.29	19.24	3.06	10.0636	150.547
342	hsa-miR-3074	0.86	5.19	3.86462	8.34278	5.54	7.31	0	2.63	9.27	9.62	4.25	4.94	1.12	2.19	3.57222	3.26	11.39	0.22	5.65	2.44	2.28	3.5	11.71	4.81	9.392	19.76	3.505	0.286667	21.105	12.8548	1.44	10.2	1.7	0.8	41.85	2.05	0	3.35	1.9	1.38	21.2	26.33	7.57	1.38	15.05	7.435	3.14643	82.1
343	hsa-miR-3085	0	0.0207692	0	0	0	0	0	0	0.06	0.54	0	0	0	0	0.974444	0	0.21	0	0	0.12	0	1.45	0.1	0	0	0.47	0.54	0	0	0	0.32	0	0	3.63	1.24	0	0	0.11	0	1	0	34.41	0	8.77	1.75	0	0	4.27
344	hsa-miR-30a	128.143	560.886	10772.4	1280.39	490.118	11.48	159.8	37024	79105.6	13397	83837.8	4096	25690.9	574.83	100253	25707.5	1822.48	15029.6	1035.17	99060.4	83783	20624.3	12773.2	40074.9	109181	20779.4	3755.11	8135.55	72700.5	24.8435	4597.87	890.255	54727.5	83491.8	9800.79	143156	148.22	2.56	5.58	29890.5	16918.8	25776.3	1392.92	1595.57	12264.4	42787.7	29140.5	4418.96
345	hsa-miR-30b	532.583	805.862	1730.33	1874.71	1213.69	1434.69	447.43	1004.14	3737.69	1767.21	2113.71	3899.61	664.49	2935.84	807.257	8347.4	6961.35	2518.82	5169.42	4866.27	2812.02	6622.28	7412.76	438.96	815.068	339.98	806.17	2493.03	97.605	646.074	897.813	1095.02	2091.7	2190.53	2387.58	3901.38	1.34	1563.98	46.22	153.95	399.07	947.71	1873.55	223.98	338.71	663.065	6656.52	2844.56
346	hsa-miR-30c	1392.72	809.163	1599.12	1821.44	38617	4303.73	5592.84	7682.1	11318.4	12021.1	18498.2	5415.03	4379.32	615.46	23531.1	9546.42	3069.38	3999.77	2648.54	14003.9	19779.2	9343.58	3639.73	1904.3	9628.47	4033.23	1492.57	1140.7	1046.54	2403.48	1793.3	2762.32	6656.88	7557.56	3635.72	14367.9	7.24	2140.64	307.16	1956.65	2218.73	3004.31	3767.54	462.37	1532.59	1937.84	5146.6	14626.3
347	hsa-miR-30d	4968.77	9742.33	25073.5	10696	8104.72	15124.8	12032.6	12399	33518.6	22298.5	26882	34624.2	9294.2	6534.71	14433.9	31425.7	25055	6407.16	16958.5	18160.7	11908.8	27817.4	21702.5	10877.5	15500	11492.8	13918.6	8578.33	3992.47	14602.7	7680.15	8591.62	17145	14133.2	14049.4	18228.5	2891.25	622.96	3814.01	8116.65	6029.07	6117.64	9990.03	5923.3	4007.82	18670.3	20750.3	7343.52
348	hsa-miR-30e	7159.69	2957.04	3661.97	5555.54	147217	13255.2	21524.5	9059.66	17976	25389.2	12022.8	18848.4	8927.94	2791.8	5982.69	15998.1	8953.6	6126.35	5275.71	8635.28	28484	18879.6	7379.09	7499.2	5265.42	4409.69	4227.35	1867.19	838.015	6832.13	5792.65	7155.03	7075.99	5099.71	9347.78	7879.03	517.22	1782.47	1109.9	2186.87	6698.27	7856.78	10773.2	1924.09	19349.9	8086.52	7060.21	10559
349	hsa-miR-31	0.25	1.26	713.825	0.742778	0.028	0	0	11577.2	3761.11	235.8	0.45	8228.67	1833.64	0.4	1588.55	8084.3	299.49	11752.3	54.02	0.12	6248.85	3.87	1813.85	7302	0	794.45	829.695	1.71333	728.14	0.547391	42.8017	0.06	6681.36	9455.43	313.635	7919.8	0	0	0.17	9570.47	68.72	4041.61	0	7.77	657.47	1860.89	11747.2	709.763
350	hsa-miR-3115	0.25	0.183462	0.898462	0.592222	0.242	0	0	0	0.5	1.63	0.9	0.35	0.09	0.79	1.16	1.33	0.72	0.22	1.23	0.12	1.74	0.6	0.86	2.89	0.13	0.12	0.375	0.573333	1.59	2.32217	0.976667	0	0.48	0.505	1.88	0.46	0	0	0.17	0.33	0	0.39	0	0.06	0	0	3.96286	14.2533
351	hsa-miR-3116	0	2.33308	6.39385	5.53111	0	0	0	4.3	4.42	3.26	5.14	16.92	0.6	0.2	2.16667	6.16	0.42	0.3	2.56	0.34	2.28	1.94	0.96	0	1.216	3.98	0.65	0.866667	0	3.18609	0.183333	0.71	1.7	0.63	2.41	0.78	0	0	0	0.44	0	3.84	1.46	0.18	8.4	0.39	0.175714	2.23333
352	hsa-miR-3117	0	0.0138462	0.0684615	0	0	0	0	0	0.44	0	0.45	0	24.29	1.59	0.578889	0.6	0	17.8	0	0	0	0	0	2.89	0	0.12	0.105	0	0	0	26.1	0	2.67	0	0	0.275	0	0.195	0	4.81	0	0.11	0	27.25	2.1	34.235	28.095	0
353	hsa-miR-3118	0	0.0246154	0	0.0533333	0.032	1.04	0	5.28	0	0	0	0	0	0.6	0	0	0	0	0.12	0	0	0	0	0	0	0.92	0	0.133333	0	4.75348	0.0666667	0.08	0	1.26	0.1	0	0	0.26	0	1.32	0.08	1.72	0.04	0.08	0	0	0	0
354	hsa-miR-3119	0	0	0	0	0	0	0	0	0	0	0	0	0	0	0	0	0	0	0	0	0	0	0	0	0	0	0	0	0	0	0	0	0	0	0	0	0	0	0.08	0	0	0	0	0	0	0	0	0
355	hsa-miR-3120	0	0.0142308	0.546154	0.0166667	0.19	2.09	0	0.48	2.05	0	2.46	0.35	0.17	0	1.55778	0.36	0.93	0	0	0	0.11	0	0.19	0.96	0.018	0.47	0.265	0.143333	0	0.0130435	0.0766667	0.04	0.48	0	0.305	0	0	0	6.45	0.66	0	2.45	0	0.06	0.7	0.89	0.135	4.99333
356	hsa-miR-3121	0	0.338846	0.132308	0.608889	0.432	1.04	0	0.96	0.44	0.18	0	1.41	0.17	0.2	0.426667	0.24	0.1	0.07	0.51	0.46	0	0.36	0	0	0.856	0.47	0.705	0.363333	1.415	0.48	0.166667	1.08	0.48	0.145	1.87	0.275	0.27	0.03	2.81	1.77	1.45	2.39	1.02	0.19	0	1.725	0.222857	0
357	hsa-miR-3122	0	0.0611538	0.0376923	0.0372222	0.018	0	0	0	0.06	0	0.45	0.35	0	0	0.196667	0	0	0	0	0	0.11	0.48	0.1	0	0.266	0.12	0.055	0.07	0	0.104783	0.02	0.225	0.24	0	0.41	0	0.27	0.255	3.06	0.06	0.19	1.17	0	0.06	0	0.275	0.0257143	0
358	hsa-miR-3123	0	0	0	0	0	0	0	0	0	0	0	0	0	0	0	0	0	0	0	0	0	0	0	0	0	0	0	0	0	0	0	0	0	0	0	0	0	0	0	0	0	0	0	0	0	0	0	0
359	hsa-miR-3124	0.25	0.0876923	0.0276923	0.245	0.36	0	0	0.24	0.12	0.73	0.22	0	0.17	0.2	0.314444	0.36	0.83	0.07	0.31	0.23	0.11	0.85	0.38	0	0.328	1.29	0.43	0.0733333	0.205	0.354348	0.301667	0.185	0.48	0.145	0.525	0.425	0.27	1.47	0.41	1.33	0.87	0.78	0.17	0.56	0.35	1.905	0.400714	0
360	hsa-miR-3125	0	0.140769	0.227692	0.0377778	0	0	0	0	0	0	0.22	0	0.26	0	0.0988889	0.12	0	0.15	0.1	0.12	2.5	0	0	0	1.64	0.12	0.27	0	0	0.0113043	4.405	0	0	0	0.105	0.155	0	0	0.08	0.39	0.29	0.5	0	5.64	0.7	0.115	0.350714	0
361	hsa-miR-3126	0	0.125385	2.60923	0.263333	0.028	0	0	0.24	1.68	0.54	0.45	1.06	1.73	0	5.07222	6.64	1.86	1.34	0.31	1.39	0.54	0.24	0	0	1.124	0.82	0.215	0	2.785	2.06391	2.655	0	2.42	1.385	1.14	0.235	0	0.34	0.17	11.17	0.77	9.63	0	2.51	5.6	10.59	0.615	4.53333
362	hsa-miR-3127	1.2	6.63423	11.3538	16.2489	2.586	6.26	0	1.43	8.15	9.98	5.82	23.62	2.25	3.77	3.60778	11.34	8.28	0.6	11.5	1.16	7.17	16.19	16.19	0	8.644	7.13	7.06	4.89333	12.9	8.42522	2.62	7.74	4.85	1.95	14.97	7.645	1.07	1.18	5.54	5.75	3.39	11.47	4.35	2.69	1.4	3.335	1.38071	9.72333
363	hsa-miR-3128	0.733333	0.318077	0.253846	0.561111	0.504	0	0	1.43	1.12	0	0.67	1.41	0.09	0.4	0.445556	2.65	0	0.15	0.41	0.35	0.33	0.36	0.57	0	1.124	5.26	2.045	0.07	0.62	2.40217	0.271667	0.065	1.45	1.575	0.725	1.255	0	2.2	0.33	0.77	1.06	0.72	0.17	0.19	0.7	1.065	1.55571	0
364	hsa-miR-3129	0.25	1.05192	25.6046	0.821111	0.274	0	0	4.54	0.19	0.36	0.45	0	0	0	0.97	0.12	0.21	0.15	0.72	0	5.76	0.36	0.29	4.81	48.182	0.35	0	0.143333	0.385	0.0213043	0.0116667	0.085	6.3	16.965	0.83	0	5.89	0.79	0.33	9.79	0.77	0.28	0.11	0.13	0	4.4	13.5186	1.57667
365	hsa-miR-3130	3.54667	2.36346	2.03231	5.02056	1.75	0	0	5.26	2.42	1.64	1.34	6.7	2.08	2.38	4.01556	2.18	1.14	0.3	1.74	0.82	0.76	0.6	1.8	1.92	1.772	4.09	3.82	1.28667	0.75	7.77435	1.11	0.78	2.9	5.12	18.345	5.46	0.8	33.925	10.34	1.16	0.78	1.84	0.96	0.32	0.7	0.85	2.28357	21.6733
366	hsa-miR-3131	0	0.170769	5.04308	0.478889	0	0	0	0	0	0	0.67	0	0.61	56.22	0.257778	0.72	0.41	0	0.92	0	0.43	0	0.38	0.96	1.012	0.94	0.595	0.0733333	1.005	2.06696	0.626667	0.06	1.21	1.445	4.47	0.39	0	0.11	9.18	0.39	0.29	2.78	0	0.31	0.35	0.04	0.13	2.95667
367	hsa-miR-3132	0	0	0.09	0.0361111	0.052	0	0	0	0	0	0	0	0.09	0	0.208889	0.12	0	0	0	0	0.54	0	0	0	0	0	0	0	0	0.101739	0	0	0.24	0	0.315	0	0	0	0	0	0	0.17	0	0	0	0	0	0
368	hsa-miR-3133	0.25	0.208846	0.35	0.321667	0.434	0	0	0	0.25	0.36	0.22	0.35	0.61	0	0.104444	1.33	0.52	0	0.1	0.81	0.11	0.36	0.29	1.92	2.21	2.34	1.83	0.0733333	0	1.25043	0.238333	0.125	2.18	2.67	4.27	0.12	0	0.255	0	2.05	2.23	4.12	0.34	0	0	0	0.6	4.53333
369	hsa-miR-3134	0.716667	0.222692	0.0661538	0.253333	0.064	0	0	0.24	0.25	0	0	0.35	0.26	0	0.0611111	0.24	0	0.07	0	0.46	0	0	0.1	0.96	0.28	0.82	0.86	0.146667	0	0.135652	0.035	0.02	0.24	0.315	0	0.12	0	0.37	0.08	0	0.1	0.45	0	0.13	0	0.195	0.514286	0
370	hsa-miR-3135a	0	0.126923	0.0384615	0.145	0.064	0	0	0.48	0.12	0.18	0	0	0	0	0.135556	0.48	0.41	0	0.31	0.12	0.22	0.36	0.1	0	0	0.94	0.055	0	0	0.0678261	0.02	0.335	0.24	0	0.32	0	0	0.03	0.58	0	0.19	0.67	0.23	0	0.35	0	0.338571	0
371	hsa-miR-3135b	0	0	0	0	0	0	0	0	0	0.18	0	0	0	0	0	0.12	0	0	0	0.12	0.11	0	0	0	0.032	0	0.215	0	0	0	0	0	0	0	0	0	0	0.03	0	0	0	0	0	0	0	0	0	0
372	hsa-miR-3136	0.913333	0.918077	0.466923	1.17556	2.058	2.09	0	1.2	0.93	0.73	1.12	3.17	0.43	0.2	0.558889	3.74	0.52	0.74	1.44	2.32	0.43	1.57	3.14	0.96	0.936	1.17	0.75	0.79	0	0.888261	0.311667	2.07	3.15	1.74	4.49	2.19	0.8	1.375	6.95	0.55	1.16	1.56	2.54	0.19	0.7	0.585	0.222857	6.11
373	hsa-miR-3137	0.196667	0	0.0330769	0.00611111	0.034	0	0	0	0.12	0	0.22	0	0.17	0	0	0	0	0	0	0	0	0	0.19	0	0.02	0.12	0.43	0	0	0.06	0	0	0	0	0.105	0	0	0	0.58	0	0	0	0	0	0	0	0.359286	0
374	hsa-miR-3138	0.466667	0.143077	0.516154	0.391667	0.69	1.04	0	0.24	0.19	0.73	0.45	0	0.43	0.2	2.42333	2.41	1.04	0.3	0.72	1.63	0.54	1.09	2.48	0.96	0.176	3.86	1.29	0	0.525	0.725652	0.318333	1.455	0.73	1.07	0.42	0.12	0.54	1.545	28.69	1.88	0.68	1.06	0.45	0.13	0	0.195	14.8586	6.56667
375	hsa-miR-3139	0	0.950769	0.737692	2.83889	0.282	0	0	0.48	3.8	17.79	4.92	2.82	0	0.4	0.831111	2.53	0.62	0.22	0.92	0.23	1.41	4.11	2.29	0	0.084	0.82	0.43	1.00667	0.325	2.1313	1.37333	0.8	0.24	0	3.745	0.695	0	0.165	0	0.22	0.1	9.52	1.24	1.44	1.4	0.175	0.2	6.63667
376	hsa-miR-3140	0.25	0.226923	0.258462	0.655	1.236	1.04	0	1.91	1	0.36	0.67	2.47	0.43	0.99	0.643333	3.98	0.21	0.15	0.72	0.58	0.54	0.97	2.29	0.96	0.226	1.4	0.705	0.0733333	0	1.78652	0.263333	0.69	0.48	1.405	3.57	1.44	0.8	2.705	10	0.06	0.1	0.06	1.13	0	0.7	0.195	0.917143	92.8767
377	hsa-miR-3141	0	0.485385	3.43154	0.73	0.352	0	0	0.48	0.25	0	0.45	0	1.47	0.2	0.0566667	0	0	0.15	0	0	0.11	0	0.19	0.96	0.15	0.12	0.055	2.06667	0	1.39652	1.57	0.125	2.18	1.26	1.565	0.935	0	0.085	2.4	0	0	0.17	0.11	0	0.7	0	0.420714	0
378	hsa-miR-3142	1.24667	0	0	0	0	0	0	0	0	0	0	0.36	0.26	0	0.0333333	0	0	0	0	0.12	0	0	0	0	0	0	0	0	0	0.129565	0	0.19	0.48	0	0	0	0	0	0	0	0.68	0	0.16	0	0	0	0	0
379	hsa-miR-3143	0.663333	0.830385	0.294615	1.25944	0.5	1.04	0	0.24	0.93	0.36	0.45	0	0.69	0	0.562222	1.45	1.66	0.15	2.16	1.74	3.58	2.42	1.62	0	2.97	0.12	0.11	0.0733333	0	0.0213043	0.241667	2.11	0.73	0.48	1.14	0.78	0	0.195	3.47	0.06	1.06	1.61	2.26	0.13	1.05	0.27	1.16929	15.1733
380	hsa-miR-3144	0	0.933846	5.42231	0.933333	0.134	0	0	0.48	0.37	0	0.22	2.47	0.61	0.2	0.00777778	1.09	0	0.15	0.41	0.12	1.41	0.85	1.05	0	0.038	1.87	0.54	0.286667	0	11.8861	0.33	0.705	0	3.445	14.02	0	0.8	14.68	0.33	0.44	0	0.22	0.62	0.38	0.35	0.04	0.338571	1.57667
381	hsa-miR-3145	1.45	0.381538	0.541538	1.24167	0.324	0	0	1.2	1.43	0.91	1.34	5.64	0.69	3.18	0.317778	1.93	0.31	0.37	0.62	0.23	0.43	0.36	0.57	0	0.614	2.22	1.455	0.143333	0.5	9.61522	0.00666667	0.23	1.21	0.335	1.255	0.46	0	0	1.32	0.33	5.23	7.13	0.45	0.06	2.1	0.255	3.38857	1.11667
382	hsa-miR-3146	0	0.0869231	0.0376923	0.103889	0.218	0	0	0	0.31	0	1.12	0	0.17	0	0.34	1.21	0.31	0.07	0.21	0.23	0.33	0.72	1.52	0.96	0.132	0.82	0.695	0	0	0.164348	0.075	0.29	0	0.335	0.32	0.235	0	0.505	1.98	0.17	0.19	0.06	0.17	0	0	0.04	0.122143	0
383	hsa-miR-3147	0	0	0	0	0	0	0	0	0	0	0	0	0	0	0	0	0	0	0	0	0	0.24	0	0	0	0	0	0	0	0	0.191667	0	0	0	0	0	0	0	0	0	0	0	0	0	0	0	0.162857	0
384	hsa-miR-3148	0	0.0623077	0	0.0138889	0	0	0	0	0.06	0	0	0	0	0	0	0.72	0.31	0.15	0.31	0	0.33	0.36	0.67	0	0	15.31	2.635	0.07	0	0.0247826	0	0	0	0	0	0	0.27	0	0	0	0	0	0	0	0	0	0	0
385	hsa-miR-3149	0	0.118846	0.0530769	0.106111	0.268	1.04	0	0	0.25	0.18	1.12	0.35	0.17	0.2	0.484444	0.06	0.21	0	0	0.35	0	0.06	0.19	0	0.094	1.64	1.94	0	0	0.124348	0.181667	0.145	1.21	0.295	0.315	0.18	0	0.055	0.66	0	0	0	0.23	0	0	0.06	0.312143	3.15333
386	hsa-miR-3150a	0.466667	1.76115	1.79231	2.97667	1.542	1.04	0	2.87	1.18	1.45	0.22	2.82	1.3	0.2	2.42111	1.33	4.24	0	4.52	0.35	0.65	1.27	3.62	0.96	1.46	2.22	2.535	0.79	1.355	1.60391	0.461667	1.03	1.45	1.615	1.855	0.965	0.27	1.945	1.41	2.43	0.77	3.34	0.51	0.44	2.1	0.795	3.66786	2.95667
387	hsa-miR-3150b	0	1.14885	0.0953846	2.51833	1.97	53.24	0	0	4.11	1.45	0.22	0	0.09	0	0.0455556	0.48	5.28	0	3.08	0	0.98	0.18	2	0	0	6.9	0.835	1.00333	0.175	1.24	0.025	33.985	0	0	0	0	0	0.955	0.29	0.61	0	0	14.29	0	0	0	0.142857	0
388	hsa-miR-3151	0	0	0.0546154	0.015	0.028	0	0	0	0	0	0	0	0.26	0	0	0	0	0	0	0	0	0	0	0	0	0	0	0	0	0	0.253333	0	0	0	0.1	0	0	0	0	0	0	0	0	0	0	0	0.0278571	0
389	hsa-miR-3152	0	0.00653846	0	0	0	0	0	0	0	0.18	0	0	14.87	0	0	0	0	0	0	1.63	0	0	0	14.43	0.122	0	0	0	0	0	0.05	0	9.7	0.88	0.105	0	0	0	0	0.17	0	0.56	0	0	0.7	0.815	1.32714	0
390	hsa-miR-3153	0	0	0	0.0222222	0	0	0	0	0	0	0	0	0	0	0	0	0	0	0	0	0	0	0	0	0.022	0	0	0	0	0.0126087	0	0.165	0	0	0.105	0	0	0.11	2.4	0	0	0	0	0	0	0	0.0764286	0
391	hsa-miR-3154	0	0	0	0	1.828	0	0	0	0	0	0	0	0	0	0	0	0	0	0	0	0.11	0	0	0	0	0	0	0	0	0.652609	1.72	0	0	0	0	0	0	0	0.58	0.17	0	0	0	0.56	0	0	0	0
392	hsa-miR-3155a	1.57667	0.571538	0.276923	0.570556	0.264	1.04	0	2.63	0.19	0.18	0	1.06	1.99	0	1.53556	0.36	0.21	0.07	0.21	0.7	0.22	0.24	0.19	1.92	1.48	1.05	0.455	0.0733333	2.35	0.102174	0.0733333	1.435	0.73	2.56	5.66	2.815	0	0.565	0.5	1	0.19	1.34	0.68	0.13	0.87	1.26	0.841429	0
393	hsa-miR-3155b	0.0966667	0.0146154	0	0.00333333	0.014	0	0	0	0	0	0	0	0	0	0.0333333	0	0	0	0	0	0	0	0	0	0.01	0	0.025	0	0	0	0	0.08	0	0	0	0	0	0	0	0	0	0	0	0	0.17	0	0	0
394	hsa-miR-3156	0	0.0888462	0	0.26	0	0	0	0	0	0	0	0	0	0	0	0	0.42	0	0.81	0	0	0	3.99	0	0.028	0	0	0.07	0	0	0	0	0	0	0	0	0	0.105	0.18	0	0	0	0	0	0	0	0	0
395	hsa-miR-3157	1.59333	2.00654	1.45538	2.86	5.838	6.26	0	2.87	3.49	3.81	2.24	4.94	1.82	1.39	5.57444	0.84	1.76	0.15	1.13	1.28	0.22	2.05	2.38	0.96	3.178	1.29	1.455	1.36333	0	5.87739	2.15	2.605	1.94	2.35	24.22	1.56	0.27	7.535	0.74	0.94	1.45	7.52	2.65	1.19	12.25	1.685	1.45929	40.5933
396	hsa-miR-3158	11.7333	23.3323	8.05231	36.6422	21.24	30.28	0	66.24	38.22	27.22	12.54	47.6	17.46	2.98	85.8067	9.3	12	7	17.26	17.78	4.46	37.08	16	79.84	38.488	33.2	20.95	9.18	69.34	49.9096	19.1133	7.46	41.2	73.71	105.45	34.87	10.72	7.73	5.38	85.04	40.36	145.04	6.26	26.06	57.74	34.87	7.28857	38.0267
397	hsa-miR-3159	0.643333	0.702692	0.830769	0.330556	2.338	3.13	0	1.67	0.31	3.99	2.69	2.12	0.95	0	2.13778	0.72	0.52	0.15	0.21	1.51	0.22	0.12	0	7.7	1.4	0.12	0.215	1.44333	2.485	3.2113	0.168333	0.725	1.45	0.315	3.64	0.51	0.27	0.79	1.74	2.93	1.94	4.34	1.02	0.19	1.05	2.095	0.74	2.23333
398	hsa-miR-3160	2.32	0.567692	0.0353846	0.985556	0.432	0	0	0.48	0.24	0.36	0	0.36	0.26	0.2	0.217778	1.56	0.82	0.14	0.72	0.46	0.22	0.6	0.76	0.96	0.52	0.46	0.05	0.22	0.03	1.4513	0.26	0.42	0.72	0.29	1.46	0.82	0	1.32	2.06	0	1.64	2.22	0.5	0.38	2.8	1.03	0.114286	0
399	hsa-miR-3161	2.01667	5.48577	0.0384615	6.63722	0.024	2.09	0	0.24	0	0	0	0	0	0.4	18.8811	0.12	3.21	0	5.75	0	19.87	4.83	0.1	0	0	0	0	0.356667	0	0	1.01	0.02	10.18	0	2.28	7.71	0	0	0	0	0.77	2.56	0	0.25	1.05	0	0	1.11667
400	hsa-miR-3162	0	0.0376923	0.186154	0.0438889	0.056	0	0	0.24	0.19	0.18	0	0.35	0.09	0	0.102222	0.24	0	0	0.1	0	0.11	0	0.38	0	0.096	0.23	0.11	0	0	0.103913	0.0633333	0.165	0.24	0.295	0.425	0.425	0.27	0.085	2.07	0.22	0	0.11	0	0	0.35	0.06	0.136429	0
401	hsa-miR-3163	0.25	0.871538	0.632308	1.05944	0.3	0	0	7.41	1.37	0.91	1.79	4.23	0.35	0.2	1.41667	0.97	0.62	0	0.51	0.58	0.33	0.48	0.38	0	0.926	0.58	0.43	0.143333	5.285	1.87174	0.326667	0.21	2.67	1.26	1.575	0.475	4.55	0.03	2.98	8.79	3.1	2.12	0.23	0.19	1.4	6.015	0.170714	3.15333
402	hsa-miR-3164	0.196667	0	0.129231	0.0722222	0.106	0	0	0	0	0	0.45	0	0.17	0	0.0177778	0.24	1.24	0.22	0.41	0.46	0.87	0.48	2.38	0	0.02	9	7.76	0	0	0.108261	0.0216667	0	0.24	0	0.205	0.12	1.07	0.055	11.41	0	0	0.11	0	0	0	0	0.790714	0
403	hsa-miR-3165	0.25	0.109231	0.0830769	0.437778	0.158	0	0	0.24	0.44	0	0.45	0	0.17	0	0.222222	0.84	0.31	0.07	1.23	1.51	0.76	0.97	0.67	0	0.214	0.47	0.81	0.286667	0	0.333913	0.0766667	0.23	0.97	0.145	0.205	0	0	0.03	1.82	0.28	0.58	0.45	0.17	0.19	0.7	0.1	0.175	1.57667
404	hsa-miR-3166	0	0.0161538	0.373846	0	0	0	0	0.24	0	0	0.9	0	0	0	0.0988889	0	0	0.07	0	0	0	0.36	0	0	0.06	0.12	0.54	0	0	0	0.13	2.35	0	0	0	0	0	0	0	0	0	0.28	2.26	0	0	0.68	0	0
405	hsa-miR-3167	0	0	0.320769	0	0	0	0	0	0	0	0	0	0.86	0	0	0.24	0	0.3	0	0	0	0	0	0	0	0.12	0	0	0	0	0	0	1.45	5.33	0	0	0	0	0	0.61	0	0	0	0	0	0	2.69071	0
406	hsa-miR-3168	0	0.00538462	0	0	0.028	0	0	0	0	0	0	0	0	0	0.00777778	0.12	0.1	0.22	0.1	0.12	0	0	0	0	0	0	0	0	0	0	0.02	0	0	0	0	0.12	0.27	0	6.28	0	0	0	0	0	0	0	370.504	0
407	hsa-miR-3169	0	0	0	0	0	0	0	0	0	0	0	0	0	0	0	0	0	0	0	0	0	0	0	0	0	0	0	0	0	0	0	0	0	0	0	0	0	0	0	0	0	0	0	0	0	0	0	0
408	hsa-miR-3170	0	0.0746154	0.0815385	0.0438889	0	0	0	0.24	0.06	0	0	0	0	0	0.507778	0	0.52	0.07	0.21	0.7	0.22	0	0.38	0	0.042	0.94	0.485	0.07	0	0.73	0.273333	0.1	0	0	0	0	0.27	0	0.08	0.28	0.19	0.11	0	0	0	0.155	0.562143	1.57667
409	hsa-miR-3171	0	0.0280769	2.13231	0.00722222	0	0	0	0	0	0	0.45	0	0.43	0	0	0	0	0	0	0	0	0	0	0	0	0.23	0	0	0	0	0.16	0	0	0	0	0	0	2.295	0	0	0	0	0	0.13	0	0	0	0
410	hsa-miR-3173	1.03667	1.59692	1.05231	3.70222	1.08	0	0	3.83	1.37	0.54	2.46	3.88	0.78	0.79	5.21556	1.57	1.45	0.07	2.36	1.16	0.22	1.33	2	0	2.07	5.61	3.02	0.43	1.39	2.17522	0.516667	1.63	2.18	3.905	4.485	2.595	0	2.57	12.82	3.26	0.48	3.17	0.68	0.38	1.75	0.605	0.505714	14.7733
411	hsa-miR-3174	0.27	1.84885	0.784615	7.32333	3.756	2.09	0	3.83	4.42	1.09	3.81	15.87	0.78	1.39	4.14	14.36	3.52	0.6	2.88	1.05	2.06	7.13	7.05	1.92	3.078	4.91	3.87	1.35667	32.56	11.2687	2.96833	4.01	4.85	1.365	1.99	1.34	1.07	0.145	2.65	11.28	66.59	18.93	5.7	3.95	7	10.955	1.565	12.94
412	hsa-miR-3175	0.446667	0.737308	0.352308	1.10889	0.132	2.09	0	0	0	3.81	2.24	0.35	0.35	0	0.658889	0.24	0	0.07	1.44	0	0.11	3.38	1.52	0	0.216	0.23	0.48	0.0733333	2.36	1.53652	0.456667	0.415	0	0	0.205	0	0	0.165	2.56	0.17	0.77	0.39	0.28	0.19	0	0.195	0.223571	0
413	hsa-miR-3176	37.2133	30.6415	71.7969	60.0561	60.826	17.75	31.96	61.94	14.38	13.07	46.56	15.51	53.25	11.92	35.8156	25.7	23.71	6.93	60.18	3.37	14.44	60.64	102.55	86.57	11.87	14.61	22.71	2.15333	27.21	66.7774	58.8333	28.035	167.99	56.035	118.96	76.055	0.27	1.525	2.48	44.4	37.46	737.2	35.29	13.66	256.83	20.44	29.5436	33.3
414	hsa-miR-3177	1.89333	2.96846	4.43308	8.46111	1.978	1.04	31.96	3.59	5.23	3.27	8.73	3.53	3.2	1.19	12.3722	4.59	6.11	0.45	9.24	0.93	2.5	1.69	9.24	4.81	4.714	21.04	15.34	0.426667	7.75	7.39739	8.88	2.79	8.48	2.18	6.885	2.34	0	4.015	11.58	6.47	5.9	32.51	0.96	10.4	5.6	4.095	0.386429	27.91
415	hsa-miR-3178	0	0	0.0384615	0	0	0	0	0	0	0	0	0	0	0	0	0	0	0	0	0	0	0.12	0	0	0	0	0	0	0	0	0	0	0	0	0	0	0	0	0	0	0	0	0	0	0	0	0	0
416	hsa-miR-3179	0	0.0738462	0.0523077	0.135556	0.12	1.04	0	0.48	0.2	0.2	0	0	0	0	0.155556	0.36	0.2	0.24	0.4	0.24	0.44	0.48	1.24	0	0.272	3.96	3.78	0.0666667	2.66	0.92	0.0133333	0.26	0.24	0.14	0.84	0.12	0.52	6.76	15.64	0.24	0	0.28	0.16	0	0.36	0.08	1.05143	16.56
417	hsa-miR-3180	6.41667	0.905769	0.842308	1.28333	1.18	1.05	0	0.95	3.15	0.75	0.65	0.35	1.8	1	0.711111	0.6	5.7	0.65	4	0.1	4.55	9.4	4.3	0	2.6	1.5	1.3	0.283333	1.525	5.88261	1.88333	0.975	1.95	2.225	5	121.675	0	97.95	0.6	9.75	5.4	16.7	0.35	4.8	0.7	1.175	1.79643	17.4
418	hsa-miR-3181	0.196667	0.120769	0.514615	0.211667	0	1.04	63.92	0.48	1.18	0	0.22	0	0.43	0.79	0.42	2.78	1.04	0.45	0.21	0.46	0.54	2.05	2.48	0	0.714	0	0	0.143333	0	0.266522	0.576667	0.71	0.24	0	1.035	0.275	0.27	0.11	0.41	0	0.68	1.11	1.02	0.06	0	0.115	0.252857	0
419	hsa-miR-3182	0	0	0	0	0	0	0	0	0	0	0	0	0	0	0	0.48	0	0	0.1	0.23	0.11	0	0	0	0	0	0	0	0	0	0	0	0	0	0	0	0	0.055	0	0	0	0.06	0	0	0.35	0	0	0
420	hsa-miR-3183	0	0.358462	0.236154	0.353889	0.094	0	0	0	0.12	0.36	0.9	0.71	0.17	0	0.144444	0.48	0.83	0	1.03	0.46	0.22	0.48	0.95	0.96	0.476	1.52	0.27	0.0733333	0	0.106087	0.58	0.795	0.48	0.315	0	0.155	0	0	4.05	1.27	0.19	3.28	0.17	0.19	0	0.1	0.497143	0
421	hsa-miR-3184	0	0	0.164615	0.0138889	0.054	0	0	0	0	0.18	0	0	0	0	0.0311111	0.12	0.31	0	0	0.12	0.22	0.12	0.38	0	0.116	0.47	0.27	0	0	0	0.0266667	0	0.48	0	0.205	0.46	0	0.225	0.25	0.11	0	0.45	0	0	0	0.06	0	2.95667
422	hsa-miR-3185	0	0	0.02	0	0	0	0	0	0	0	0	0	0	0	0	0	0	0	0	0	0	0	0	0	0	0	0	0	0	0	0	0	0	0	0	0	0	0	0.08	0	0	0.06	0	0	0	0	0	0
423	hsa-miR-3186	0	0	0	0	0	0	0	0	0	0	0	0	0	0.2	0	0	0.1	0	0	0	0	0	0	0	0	0.82	10.89	0	0.355	0	0	0	0	0	0	0	0	0	0	0	0	0	0	0.06	0	0	0	0
424	hsa-miR-3187	3.8	2.69538	2.27923	10.9883	2.114	1.04	0	1.43	5.91	4.9	14.1	3.88	8.04	0.79	4.30222	38.13	14.7	1.04	33.17	5.35	25.2	111.62	53.7	1.92	8.396	6.9	20.29	2.94667	6.395	8.23348	8.57833	0.565	17.21	4.93	12.71	18.055	0.54	0.195	0.99	0.94	1.26	12.97	0.73	1	0.7	0.275	20.2707	46.6367
425	hsa-miR-3188	3.20333	1.59654	0.216923	1.93111	0.706	8.35	0	1.2	0.56	4.72	2.24	0	3.37	4.17	0.521111	19.91	6.73	0.3	6.26	0.7	8.69	1.09	7.05	0	1.312	0	0.055	4.30667	4.205	8.51652	2.25833	0.495	0.48	0.945	3.535	3.53	0.54	0.595	0.5	0.11	7.36	0.22	0.11	0.25	0	0.565	0.704286	0
426	hsa-miR-3189	0	0.305769	0	0.332222	0	0	0	1.2	0.06	0	4.03	2.82	0	0	0.0377778	0	0.1	0	0.51	0.58	0	0	0.86	0	0.116	0.12	1.455	0.0733333	0	5.54043	0	0.065	0	1.215	0	0.155	0	2.79	0	0.61	0	0.06	0.06	0.06	0	0.195	0	0
427	hsa-miR-3190	0.446667	0.252308	0.21	0.551111	0.286	0	0	0.72	0.68	0	0.45	0	0.09	0.2	0.104444	0.72	2.69	0.15	2.26	0.23	0.22	2.05	1.71	0	0.286	1.4	1.075	0.143333	0	0.788261	0.411667	0.4	0.24	0.315	0	0.12	0.27	0.165	1.07	0.77	1.26	0.17	0.45	0.13	0	0.37	0.583571	0
428	hsa-miR-3191	0.27	0.0219231	0.109231	0.0983333	0.072	0	0	0.24	0.31	0	0	0	0.09	0	0.122222	0	0.31	0.3	0.1	0.23	0	0.12	0.1	0	0.114	0.35	0.215	0.0733333	0	0.183043	0.09	0.165	0	0.315	0.315	0	0	0.255	0.08	0.17	0.39	0.33	0.11	0	0	0.155	0.195	0
429	hsa-miR-3192	0.25	0.0869231	0.102308	0.29	0.096	1.04	0	0.48	0.12	0.36	0.22	0	0.17	0	0.201111	0.12	0.1	0	0.62	0.12	0.11	0.36	0.1	0	0.308	0.35	0.215	0.143333	0.355	0.358696	0.0933333	0.245	1.45	0.65	1.24	0.355	0	0.31	8.35	0.22	0.19	0.45	0.06	0.13	0.35	0.27	0.636429	5.91333
430	hsa-miR-3193	0.196667	0.0430769	0	0.0222222	0	0	0	0.24	0.31	0.18	0	0	0.09	0.2	0.0366667	0	0	0	0.1	0	0	0	0.1	0	0.156	0.35	0.43	0	0	1.14217	0.206667	0	0.48	0	0	0.58	0	0	0.08	0.22	0	0	0	0	0.35	0.1	0.201429	0
431	hsa-miR-3194	13.4433	3.01115	0.0823077	5.915	0.064	0	0	0.24	0.62	3.09	0.45	0	0.26	1.19	0.04	8.93	6.42	4.02	123.34	131.48	70.27	105.58	113.21	0	0.292	0.47	0.27	2.65667	0	4.68174	0.0333333	5.44	1.94	1.2	0.625	0.58	0	12.76	0.91	0.39	28.65	3.23	6.78	0	0.35	0.31	0.117857	0
432	hsa-miR-3195	0	0	0.0276923	0	0	0	0	0	0.06	0	0	0	0.09	0	0	0.24	0	0	0	0	0	0	0	0	0	0	0	0	0	0	0.00833333	0.125	0	0	0	0	0.27	0	0	0	0	0	0.17	0	0	0	0	0
433	hsa-miR-3196	0	0	0	0.107778	0	0	31.96	0	0	0.18	0.22	0.35	0.43	0.2	0.0255556	3.14	0	0.15	0.21	0.35	0.54	0.12	0.1	0	0.178	0	0	0	0	0	0.146667	0.27	0	0	0	0	0	0	0	0	0.1	0.11	0.45	0.19	0.35	0	0.0271429	0
434	hsa-miR-3197	0	0.0142308	0	0.0661111	0	0	0	0	0.44	0.18	0	0	0.09	0	0.0377778	0.97	0	0.15	0.21	0.12	0.87	1.09	0	0	0.042	0.12	0.215	0	0	0	0	0	0	0	0.205	0	0	0	0	0	1.55	4.51	0	0	0	2.37	0	0
435	hsa-miR-3198	0	0.0138462	0	0.0277778	0.08	0	0	0	0	0.18	0	0	0.08	0.6	0.148889	0.48	1.24	0.22	0.82	0.12	1.3	1.7	1.8	0	0.024	1.06	0.37	0	0	0.0382609	0.02	0.1	0	0	0.1	0	0.26	0.11	10.26	0.06	0	0.22	0	0	0	0	0.707143	0
436	hsa-miR-3199	0.693333	0.13	0.307692	0.38	0.34	0	0	0.24	0.24	0	0	0.36	0.52	0	0.197778	0.24	0.32	0.38	1.34	0.58	0.86	0.24	1.8	0.96	0.2	1.4	0.86	0.0733333	0	0.223478	0.476667	0.66	0.72	0	0.84	0.43	0	0.25	1.48	0	0.2	0.38	0.5	0.06	0	0.23	0.834286	1.11333
437	hsa-miR-32	78.6833	67.6523	23.8392	158.263	52.562	28.19	63.92	21.76	64.17	50.28	41.19	106.13	22.48	27.81	19.1067	204.66	217.91	43.2	115.64	128.69	53.54	223.24	380.86	23.09	19.142	849.98	409.48	91.5267	4.245	47.9017	17.4167	33.395	84.36	29.815	111.14	32.935	0.27	779.55	34.56	2.43	15.68	43.2	50.93	3.13	29.04	19.115	275.765	104.503
438	hsa-miR-3200	17.3133	22.3469	11.1369	60.5428	6.618	5.22	0	14.11	51.66	92.94	66.49	23.27	29.74	28.81	23.9811	22.08	77.95	2.76	78.15	6.28	89.82	91.81	180.15	26.93	46.724	4.44	19.705	39.9033	10.965	2.35	44.715	0.375	84.36	9.3	103.255	1.085	0.27	1.435	15.54	13.93	1.16	82.85	0.56	18.04	12.6	16.675	1.25929	137.727
439	hsa-miR-3201	0	0	0	0.0294444	0.056	0	0	0	0	0	0	0	0	0	0	0	0.1	0	0	0	0	0	0	0	0	0	0	0	0	0	0	0	0	0	0	0	0	0	0	0	0	0	0	0	0	0	0.0271429	0
440	hsa-miR-3202	0	0.132692	0	0.0944444	0.132	2.09	0	0	0.06	0	0	0	0.17	0	0.0166667	0.12	0	0	0.1	0	0	0.12	0.29	0	0.276	0.35	0.16	0	0.41	0.023913	0.0533333	2.265	0	0	0	0	0	0.03	13.56	0	0.29	0.06	1.3	0	0.7	0	0.0271429	0
441	hsa-miR-320a	509.087	403.29	529.791	789.237	1013.19	1050.84	1992.12	1203.04	886.03	595.65	562.89	720.82	991.1	429.05	901.444	7257.17	996.54	737.79	1508.98	856.53	1926.46	1807.08	2154.31	1283.91	2224.58	1543.79	747.615	349.493	1422.88	1967.09	1139.92	3654.3	2381.78	2192.19	1272.23	1580.99	2486.56	228.09	70987	2557.95	830.16	1110.86	735.22	957.33	183.61	537.96	4662.99	6610.05
442	hsa-miR-320b	33.0633	41.5042	17.0877	82.32	51.052	35.25	117.18	49.58	35.3	13.66	17.18	33.58	15.46	21.03	50.8144	806.62	150.59	79.11	275.84	68.74	434.17	200	341.53	49.5	90.624	90.35	40.245	20.81	522.79	31.7787	49.1383	233.3	103.65	76.435	37.835	44.57	1105.12	15.76	902.46	1852.28	210.9	356.95	96.79	742.2	49.5	181.24	233.464	165.51
443	hsa-miR-320c	4.22	7.09077	4.38769	14.0244	7.836	10.72	0	8.62	9.99	1.65	6.13	9.44	2.85	4.61	9.28556	169.92	42.2	16.12	52.49	17.66	115.49	32.32	111.15	4.29	15.456	17.09	10.235	5.54	54.33	7.34348	7.315	5.685	13.72	13.13	8.905	13.705	994.77	4.615	75.25	33.05	4.22	7.67	2.7	10.09	4.59	4.455	82.8593	36.0867
444	hsa-miR-320d	1.49	9.48192	3.57154	10.2933	4.908	5.57	0	5.37	7.16	0.72	2.34	9.02	2.27	1.97	5.30222	97.4	28.34	8.25	27.18	8.7	77.61	14.71	62.34	1.78	15.46	4.43	2.82	3.00667	219.22	3.84304	3.405	4.2	9.73	5.63	3.48	6.075	139.83	5.49	20.93	51.78	4.4	9.06	2.94	18.83	5.13	16.425	27.9007	21.6967
445	hsa-miR-320e	0	0.178846	0.200769	0.297778	0.214	0	0	0.12	1.34	0.06	0.22	0	0.68	0.07	0.187778	1.59	1.27	0.36	0.29	0.64	1.25	0.72	1.67	0.48	1.838	0.86	0.45	0.126667	13.255	0.24913	0.116667	0.635	0.24	0.145	0.155	0.285	5.72	0.05	15.23	1.11	0.6	0.75	0.14	0.33	0.35	1.55	0.936429	2.79
446	hsa-miR-323a	0.196667	0.218846	0	0.0322222	0	0	0	11.48	0.37	77.33	0.22	0	248.48	0	14.9567	0.84	0.31	0.22	0.21	0.23	0.33	0	0.76	17.31	0.052	13.21	0.435	0	0	0.412609	7.36833	0.225	72.48	61.805	0	0.355	0	730.535	0	10.09	0.87	0.39	0	0.88	0	0	0	0
447	hsa-miR-323b	0	0.085	0	0.0383333	0	0	0	7.17	0.19	96.93	0.22	0	89.51	0	4.96333	0.24	0.21	0.07	0.31	0	0	0	0	8.66	0.126	3.62	0.055	0	0	0.249565	3.00667	0.12	36.12	34.345	0.105	0	0	191.52	0	6.44	7.55	0	0.06	0.19	0	0	0	0
448	hsa-miR-324	115.44	55.0085	38.4615	107.235	32.06	17.75	95.88	34.44	108.61	116.18	74.55	27.85	46.07	45.89	81.2467	508.38	619.78	141.37	1059.56	315.85	417.05	850.21	1007.76	25.01	78.204	18	65.34	36.41	35.22	86.1343	84.735	35.645	141.08	80.51	204.96	165.475	1.87	21.825	48.37	53.42	79.46	282.16	41.05	48.23	32.54	35.45	342.471	86.9667
449	hsa-miR-325	0	0	0	0	0	0	0	0	0	0	0	0	0	0	0	0	0	0	0	0	0	0	0	0	0	0	0	0	0	0	0	0	0	0	0	0	0	0	0	0	0	0	0	0	0	0	0	0
450	hsa-miR-326	7.4	14.1931	1.41615	33.8378	38.666	1.04	0	11.48	62.74	19.06	60.44	68.05	16.08	27.81	11.0222	14.96	77.74	2.23	35.74	11.39	41.16	64.03	39.99	2.89	24.974	16.02	48.47	29.2933	2.275	35.5957	9.365	0.675	21.33	7.415	75.895	244.335	0	249.115	4.63	4.26	1.94	5.29	0.9	2.69	3.85	5.83	0.161429	1.11667
451	hsa-miR-328	36.3333	22.3838	14.0223	22.1106	44.354	21.92	0	38.02	52.22	33.4	36.49	14.81	42.7	1.79	41.1311	60.82	89.75	26.74	61.52	18.48	26.39	292.59	121.59	26.93	57.526	27.47	31.86	9.12667	11.525	19.2878	48.58	12.74	18.91	17.845	32.095	7.915	0	2.215	8.6	45.95	16.26	51.05	9.2	43.91	6.3	11.27	64.1414	91.6833
452	hsa-miR-329	0	0.0492308	0	0.0111111	0	0	0	0.96	0.12	11.44	0.22	0	34.5	0	1.77333	0	0	0.14	0	0.12	0	0.12	0.1	0	0	5.02	0.26	0	0	0.026087	0.753333	0	8.96	15.07	0	0	0	1957.82	0	0.38	0.1	0	0	0	0	0	0	1.11333
453	hsa-miR-330	399.173	22.9658	55.7577	69.6594	52.908	49.06	223.71	184.14	417.62	109.46	160.51	68.05	0.17	36.95	40.6789	153.85	104.14	44.99	128.07	55.1	139.45	259.24	297.93	68.3	162.08	112.46	358.865	11.77	103.045	136.673	46.5083	116.81	189.8	70.965	171.12	52.195	9.91	9.74	4819.86	37.33	94.85	496.13	186	100.41	259.28	123.07	65.8907	517.267
454	hsa-miR-331	40.1033	35.9919	98.4162	136.004	47.742	14.61	31.96	194.18	228.73	270.29	161.18	384.67	161.56	109.86	167.527	329.43	766.16	263.45	189.58	174.84	173.99	502.54	564.53	93.31	131.234	193.94	353.735	139.16	8.98	48.1704	153.932	121.565	383.72	925.905	1548.98	918.925	84.62	70.59	586.78	79.79	44.14	136.24	155.28	38.46	49.69	19.715	33.2564	107.127
455	hsa-miR-335	0.196667	175.703	1.6	403.549	268.32	4.18	0	269.27	492.61	559.82	234.83	1497.44	332.64	476.39	4.64667	224.69	553.63	19.89	174.69	165.77	340.04	0.36	293.64	955.2	37.4	456.84	800.44	154	166.94	456.083	17.36	12.2	850.11	687.695	0.835	1273.79	2.14	18.515	0	129.17	1.65	9.8	18.69	29.19	0.7	411.54	191.698	1.11667
456	hsa-miR-337	0	0.0196154	0.0238462	0.0116667	0	0	0	4.07	0.06	14.16	0	0	118.25	0	0	0	0.1	0.07	0	0	0	0	0.48	11.54	0.018	0	0	0	0	0.0482609	0	0	16.48	43.48	0	0.235	0	2482.93	0	0.77	0.1	0	0	0	0	0	0	0
457	hsa-miR-338	4.07333	2.67962	0.448462	7.79444	25.5	4.18	0	0.24	1.49	7.08	0.45	0.71	0.17	0.99	0.337778	2.17	4.04	0.3	3.29	0.58	1.3	15.83	11.71	1.92	17.76	0.82	3.23	7.46333	72.195	48.1904	24.0983	0.06	11.15	1.72	9.47	0.235	0.8	1.47	0.08	20.35	0.1	40.42	0.06	82.06	35.34	213.99	0.299286	52.15
458	hsa-miR-339	147.88	349.349	125.705	815.303	659.088	371.64	415.47	259.47	250.94	217.1	362.88	380.09	158.62	32.78	208.73	731.74	2083.66	141.52	2070.44	412.22	542.92	1562.95	1679.5	333.79	348.038	265.71	279.3	176.043	25.28	191.207	218.995	432.29	357.54	453.66	414.295	382.755	24.64	1957.14	31.58	304.69	280.4	1041.69	638.8	227.89	276.43	230.33	373.857	650.397
459	hsa-miR-33a	59.1233	8.07192	21.5962	38.1494	42.772	7.31	0	9.8	38	13.25	15	41.96	28.57	20.46	3.31556	342.82	1103.12	141.26	192.92	241.04	663.58	562.58	852.65	11.54	3.946	13.27	21.69	9.40667	1.3	12.1935	12.4083	6.07	18.42	9.005	19.365	36.94	5.36	38.885	723.08	0.5	11.13	49.5	8.81	1	39.54	27.355	11.8179	0
460	hsa-miR-33b	118.467	85.5458	20.0754	408.146	27.06	3.13	95.88	58.35	52.93	43.93	56.41	93.08	9.68	47.48	35.4467	885.84	2045.98	133.52	725.22	482.14	534.99	710.69	8214.22	38.48	49.682	22.44	29.565	35.72	11.52	33.4857	15.925	10.66	60.6	63.24	32.275	50.73	1.34	12.94	29.23	72.33	6.68	42.65	18.69	4.26	24.14	94.08	26.6036	75.8633
461	hsa-miR-340	287.04	868.981	1129.41	1657.96	1847.17	0	0	484.02	534.31	1654.06	559.66	1445.96	537.07	1134.56	197.009	448.53	491.52	178.91	462.25	219.48	573.22	652.94	593.1	509.82	914.528	1382.69	1196.32	1359.01	356.645	773.699	590.848	0.065	1734.15	400.325	2376.26	260.28	1.61	109.915	554.04	145.04	622.26	4812.44	0.06	789.52	2282.43	335.845	611.522	1349.57
462	hsa-miR-342	282.303	2429.24	472.897	2415.4	790.95	645.14	63.92	97.33	173.02	1064.46	139.02	114.59	77.63	226.87	107.616	222.27	11654.4	510.3	10989.8	258.07	925	2786.09	3458.69	137.56	0.076	59.15	237.415	1448.49	63.42	258.615	455.533	532.11	140.11	238.035	744.895	156.145	10.18	854.74	2556.07	213.78	1276.08	103.89	326.65	176.4	106.72	151.225	230.316	1970.76
463	hsa-miR-345	407.517	2231	732.188	3601.41	1294.28	397.73	31.96	280.03	555.1	885.84	534.14	1065.52	499.3	56.42	1192.69	1341.01	9105.26	966.15	5031.39	1384.75	862.44	5862.23	9084.87	667.58	2023.47	116.78	286.79	524.89	45.885	1808.34	2315.28	514.435	1282.31	537.24	850.675	389.655	2.41	80.795	390.75	440.61	1283.92	2481.07	657.77	628.47	545.15	926.805	393.144	796.06
464	hsa-miR-346	0.786667	0.0846154	0.223846	0.465556	0.01	0	0	0.48	0.06	9.26	2.01	0	0.17	1.39	2.38667	0	0.41	0	0.82	0	0	0.72	0.29	0	6.094	0.94	0.055	0.356667	2.805	0.0408696	1.67833	0	0	0.905	27.22	1.865	0	0	4.71	0	0	3.56	0	0.38	0.35	0.04	0	103.443
465	hsa-miR-34a	1444.36	358.767	43.3923	442.251	59.29	565.8	31.96	947.95	302.66	370.31	421.31	493.27	387.35	842.73	112.327	269.46	991.31	516.48	1265.27	41.27	360.57	1633.38	1371.58	171.22	1.186	176.05	246.16	731.853	24.455	1218.19	156.403	314.94	39.27	664.82	1279.99	121.535	1.87	51.68	0.17	25.55	113.63	205.05	489.05	35.33	170.75	186.18	2.10857	17.8667
466	hsa-miR-34b	5.50333	0.0361538	11.6169	0.0766667	23.454	41.76	0	17.46	19.51	3.81	0.22	13.4	49.36	3.58	0.55	0.12	0	40.3	0.41	62.89	0.11	15.58	10.28	6.73	2.6	0.94	2.415	0.07	0	0.0595652	6.34167	0.125	34.66	79.99	0.935	0.235	0	5.585	0	3.98	0.39	1.11	0.17	1.32	3.15	0.115	0.0242857	0
467	hsa-miR-34c	31.6633	0.86	156.554	0.651111	258.258	578.33	0	378.32	287.82	60.45	5.82	98.37	724.92	2.98	13.8633	0.48	0.52	667.39	2.16	971.14	0.65	236.17	123.68	130.82	57.682	28.17	61.915	0.143333	0	0.736087	84.2767	1.395	322.4	1088.97	4.24	1.58	0	5.02	0	94.83	4.55	44.93	2.43	30.63	29.04	0.52	0.140714	0
468	hsa-miR-3529	0.196667	0.164231	0	0.0111111	0	0	0	0	0	0	0	0	0	0	0	0	0	0	0.21	0.12	0	0	0.1	0	0.224	0.23	0.11	0	0	0.0252174	0	0	0	0	0.105	0	0	0	0.5	0.17	0.1	0.06	0	0	0	0.08	0	0
469	hsa-miR-3605	5.14	3.49385	19.7208	3.75389	4.3	5.22	0	11.48	15.81	12.71	25.3	4.94	19.45	1.39	44.7467	7.84	9.94	5.14	3.18	20.11	20.64	15.22	3.9	9.62	26.45	4.21	3.505	0.643333	19.7	30.3652	20.3033	12.53	5.09	3.235	5.165	7.255	2.95	1.18	10.58	19.96	7.26	24.22	3.61	21.11	6.3	9.83	12.7671	1.84
470	hsa-miR-3606	0	0	0	0	0	0	0	0	0	0	0	0	0	0	0	0	0	0	0	0	0	0	0	0	0	0	0	0	0	0	0.00833333	0	0	0	0	0	0	0	0	0	0	0	0	0	0	0	0	0
471	hsa-miR-3609	3.95	6.77077	7.68846	6.89778	2.85	0	31.96	1.2	1.49	1.09	6.94	2.82	3.63	0.6	3.07667	0.72	0.62	0.22	1.54	0.12	2.28	0.12	0.29	0	1.272	3.86	2.58	0.933333	0	2.52174	3.68167	2.945	0.48	1.385	1.75	1.425	0	5.535	3.56	0	1.26	0.67	5.59	0.19	1.05	0.755	0.0457143	0
472	hsa-miR-361	410.08	273.265	1247.82	354.681	378.13	145.1	191.75	242.73	314.68	286.45	270.2	172.41	440.69	157.54	818.991	241.1	435.61	319.54	496.76	269	370.78	392.97	507.12	309.74	260.912	534.93	136.335	158.947	390.94	564.193	736.383	377.015	254.28	301.82	550.175	350.775	0	94.975	67.55	173.25	289.02	231.28	420.27	198.88	211.69	430.795	564.784	7534.41
473	hsa-miR-3610	0	0.0569231	0.191538	0.0411111	0.31	2.09	0	0	0.62	0	0.67	0	0.17	0.2	0.00777778	0.6	0.21	0	0.31	0	0.54	0.36	0.1	0	0.022	0	0	0.143333	0	0.043913	0.03	0.125	0	0	0	0	0	0	0.33	0.11	2.42	0.33	0.34	0	0.35	0.31	0	0
474	hsa-miR-3611	2.17333	0.693462	0.576154	3.05278	1.606	0	0	1.2	2.24	0.73	1.57	2.12	1.12	0.99	0.29	7.72	1.66	0.82	1.44	2.09	0.87	3.38	6.57	0.96	0.47	2.81	2.095	0.503333	0	0.19087	0.623333	0.32	2.18	1.385	1.67	0.9	0	2.31	0	0.17	0.29	3.62	0.51	0.19	4.2	1.335	0.912143	1.11667
475	hsa-miR-3612	0	0	0	0	0	0	0	0	0	0	0	0	0	0	0	0	0	0	0	0	0	0	0	0	0	0	0	0	0	0	0	0	0	0	0	0	0	0	0	0	0	0	0	0	0	0	0.119286	0
476	hsa-miR-3613	18.7767	8.59692	14.5792	33.3039	44.946	1.04	0	7.17	15.25	12.53	8.73	8.11	37.43	10.13	6.11667	42.36	75.36	40.74	27.32	13.25	18.68	55.45	53.8	25.01	3.302	129.88	141.87	42.8067	2.07	11.5513	10.3717	1.02	73.69	9.28	14.125	20.085	0.54	8.225	8.52	1.33	5.42	3.06	1.24	0.5	9.8	0.935	193.109	74.4167
477	hsa-miR-3614	0	28.6777	1.50923	11.9406	2.122	0	0	5.26	2.18	0.54	0.45	8.46	2.42	0	0.256667	0.24	1.35	0.15	18.49	18.13	0.11	2.66	12.66	1.92	1.67	1.4	0.54	3.52333	10.52	4.23783	0.115	6.575	5.09	1.7	0	11.44	0	0.14	0.41	11.67	0.19	0.28	9.49	0.31	0.35	9.92	2.01429	0
478	hsa-miR-3615	59.2033	27.5969	147.413	69.1122	93.77	88.73	287.63	75.09	89.37	61.72	66.93	110.71	142.2	14.3	145.262	94.24	36.03	21.97	99.41	183.67	198.97	224.45	81.89	76.95	261.67	217.78	167.08	11.6167	114.76	106.518	72.365	235.635	104.23	96.705	46.405	90.465	2.68	0.99	34.56	211.24	257.95	902.06	98.98	200.82	28.69	42.26	94.6421	21.6067
479	hsa-miR-3616	0.496667	0.0480769	0.0923077	0.0911111	0.028	1.04	0	0	0	0	1.12	0	0	0	0	0.6	0.1	0.07	0.92	0	0.43	0.12	0.19	0	0.018	7.83	4.045	0.216667	0	0	0	0	0.73	0	0.215	0	0	0	0	0	0	0.33	0	0	1.4	0	0	4.99333
480	hsa-miR-3617	0	0.0896154	0.197692	0.161667	0.024	0	0	0	0.06	0	0.67	5.29	1.99	0	0.964444	2.17	0.72	2.23	0	9.18	2.93	0.24	1.52	0	2.874	16.02	4.095	0	0	0.0743478	0.0566667	0	4.85	0.17	0.205	0.39	0	0	0	0	0	0.11	0.06	0	1.05	1.105	2.41	5.19
481	hsa-miR-3618	0	0	0	0	0.026	0	0	0	0	0	0	0	0	0	0.0244444	0	0.1	0	0	0	0	0	0.38	0	0	0	0	0	0	0	0	0	0	0	0.1	0	0	1.97	0	0	0	0.06	0	0	0	0	0	0
482	hsa-miR-3619	0.25	0.251923	0.862308	1.47611	8.44	0	0	2.15	4.54	2	2.46	1.76	3.2	1.19	1.34778	2.9	3.83	0.45	1.44	0.23	0.54	4.47	3.24	3.85	1.542	0.12	1.94	1.15	0	0.0630435	2.495	0.105	5.82	4.825	1.14	14.765	0	0.395	0.33	0.88	0.1	2.73	0.06	0.19	1.75	0.465	1.20357	0
483	hsa-miR-362	121.68	16.4458	144.665	31.9717	86.248	28.19	0	46.15	100.83	65.17	77.46	28.91	13.4	60.39	36.6456	11.1	20.81	3.8	14.69	21.04	24.76	25.37	24.76	30.78	71.642	33.78	25.92	52.3433	12.78	133.2	135.963	23.89	7.03	68	157.69	97.45	4.28	184	41.75	3.98	2.9	8.18	29.48	1.63	12.25	5.895	50.8893	1494.37
484	hsa-miR-3620	1.05667	1.41423	0.585385	2.32889	0.788	0	0	0.48	1.18	5.45	1.34	3.53	0.13	1.19	1.14667	2.84	3.19	0.74	3.85	0.35	1.85	4.59	6.38	0	0.804	0.47	1.155	2.22	1.365	1.29174	1.12833	0.795	1.45	0.65	2.195	0.815	0.27	0.14	0.62	9.59	5.28	13.61	0.48	2.38	5.25	1.26	0.108571	0
485	hsa-miR-3621	0	0	0	0.00666667	0	0	0	0	0	0	0	0	0	0	0	0	0	0	0	0	0	0	0	0	0	0	0	0	0	0	0	0	0	0	0	0	0	0	0	0	0	0	0	0	0	0	0	0
486	hsa-miR-3622a	0	0.118846	0.570769	0.0566667	0	0	0	0.48	0.5	2.18	0	0	0.09	0	0.166667	0.12	0.21	0.07	0.21	0.23	3.04	0.36	0.29	0	0.062	0.12	0.055	0	2.125	0.0552174	0.235	0	2.18	0.48	0.105	0.75	0.54	0	0	3.26	0	0.45	0	0.13	0.35	0.115	0	1.11667
487	hsa-miR-3622b	0	0.0938462	0	0.0455556	0.028	0	0	0	0	0	0	0	0	0	0	0	0.21	0.07	0.31	0	0.22	0.72	1.62	0	0	0	0	0	0	0.164783	0	0	0	0	0.215	0.155	0	0	0.08	0	0	0	0	0	0	0	0	0
488	hsa-miR-363	0.466667	11.0458	159.068	3.71333	141.052	1.04	0	13.15	6.29	436.21	347.66	623.37	0.09	23.04	149.754	146.01	24.53	0.15	5.65	0.23	128.7	20.05	417.99	0	0.044	280.33	1291.05	2.3	0.06	85.3939	534.757	66.015	0.73	1.24	0	0.12	0	0.03	1336.53	29.81	0.19	229.33	97.91	220.87	176.7	0.06	0.0178571	552.23
489	hsa-miR-3646	0	0.0142308	0	0.00944444	0	0	0	0	0.06	0	0	0	0	0	0.113333	0	0.31	0.15	0.1	0	0.87	0	0.1	0	0	0	0	0	0.325	0	0	0	0	0	0	0.305	0	0	0	0	0	0	0	0	0	0	0	0
490	hsa-miR-3648	0	0.0569231	0.116923	0.344444	0.236	0	0	0.72	0.44	1.46	0.68	0	0.6	0.4	0.191111	3.62	0.32	0.14	0.42	0.12	1.96	1.08	0.48	0	0.248	0.12	0.27	0	0	0.346087	0.366667	0.13	0.24	0.74	0.63	0.67	0.26	0	0.34	0.38	0.58	1	0.28	0.06	0	0.12	0.0557143	0
491	hsa-miR-3649	0	0	0	0	0	0	0	0	0	0	0	0	0	0	0	0	0	0	0	0	0	0	0	0	0	0	0	0	0	0	0	0	0	0	0	0	0	0	0	0	0	0	0	0	0	0	0	0
492	hsa-miR-3650	0	0	0	0	0	0	0	0	0	0	0	0	0	0	0	0	0	0	0	0	0	0	0	0	0	0	0	0	0	0	0	0	0	0	0	0	0	0	0	0	0	0.22	0	0	0	0	0	0
493	hsa-miR-3651	2.54667	0.580385	1.71769	2.18	1.398	0	63.92	3.35	5.17	2.9	3.58	10.23	3.28	0.99	3.80444	0.84	0.31	0.22	0.92	1.63	0.76	0	0.38	0	4.704	10.05	4.36	0.43	2.54	2.22391	0.643333	1.485	2.42	17.11	19.275	11.915	0	0.48	0.58	1.05	2.23	1.22	2.43	0.25	0	0.735	0.46	0
494	hsa-miR-3652	0	0.00692308	0	0.00944444	0.128	0	0	0	0	0	0.22	0	0.09	0	0.0788889	0	0	0.07	0	0.23	0.11	0	0.19	0	0	0	0	0	0	0.043913	0.04	0	0	0.145	0	0	0	0.335	0.17	0	0.48	0.06	0	0	0.35	0.195	0	0
495	hsa-miR-3654	0	0.00769231	0	0	0	0	0	0	0	0	0	0	0	0	0.0122222	0	0	0	0	0	0	0	0	0	0.062	0	0	0	0	0	0.00666667	0	0	0	0	0	0	0	0.08	0	0.1	0	0	0	0	0	0	0
496	hsa-miR-3655	0	0	0	0	0	0	0	0	0.06	0	0	0	0	0	0	0	0	0	0	0	0	0	0	0	0	0	0	0	0	0	0	0	0	0	0	0	0	0	0	0	0	0	0	0	0	0	0	0
497	hsa-miR-3657	0.25	0.03	0.0192308	0.291667	0.128	0	0	0.24	0.25	0.36	0	0	0.26	0.2	0.00777778	0.12	0.1	0.07	0.1	0	0.11	0.24	0.76	0	0	0	0	0	0	0.0252174	0.0483333	0.085	0	0	0.205	0.235	0	8.835	0.08	0	0	0.5	0.11	0	0	0.215	2.02857	0
498	hsa-miR-3658	0	0	0	0	0	0	0	0	0	0	0	0	0	0	0	0	0	0	0	0	0	0	0	0	0	0	0	0	0	0	0	0	0	0	0	0	0	0	0	0	0	0	0	0	0	0	0	0
499	hsa-miR-3659	0.27	0.12	0	0.172778	0	0	0	0	0.12	0	0	0	0.09	0	0.174444	0.12	1.66	0.22	0.72	0.12	0.22	0	0.1	0.96	0.148	0	0.055	0	0	1.94217	0.00666667	1.72	0.24	0	0.625	0.12	0	0	0	0.17	2.23	1.84	2.65	0.06	1.05	0.215	0.0242857	0
500	hsa-miR-365a	53.0233	169.437	86.6692	197.728	11.404	172.77	63.92	281.35	558.03	8.89	160.17	140.51	149.07	60.1	137.076	471.28	450.73	147.67	191.74	63.76	239.15	806.12	611.14	38.48	107.688	70.2	93.505	148.06	54.78	108.022	9.23833	35.985	107.63	413.455	130.52	568.48	30.79	5.8	30.51	61.46	9.63	16.45	60.93	0.91	15.22	28.575	530.721	435.983
501	hsa-miR-365b	53.0233	169.45	86.7885	197.738	11.428	172.77	63.92	281.35	558.4	8.89	160.17	140.51	149.07	60.1	137.124	471.28	450.73	147.67	191.84	63.76	239.26	806.24	611.42	38.48	107.704	70.55	93.505	148.06	54.78	108.064	9.23833	35.985	107.63	413.92	130.52	568.48	2.54	5.8	17.61	61.46	9.63	16.45	60.93	0.91	15.22	28.575	530.788	435.983
502	hsa-miR-3660	0	0.122308	0.0853846	0.0927778	0.026	0	0	0	0	5.99	0	0	6.4	0.79	0	0	0.1	0	0	0	0	0	0	0	0	0.58	0	0.143333	0	0	0.0683333	0	0	0	1.365	11.46	2.14	0.115	0.08	0	0	0.06	0	0	0	0	0	4.92667
503	hsa-miR-3661	2.81667	3.09615	2.15308	5.70444	3.608	2.09	63.92	2.15	4.61	14.89	3.81	6.35	10.37	0.6	11.6022	3.38	3.62	1.27	4.83	5.58	1.09	4.35	0.86	26.93	7.064	7.95	1.13	2.08	17.64	24.9943	14.07	3.65	46.3	4.89	8.315	6.665	0.27	0.28	0.5	16.15	3.48	28.84	2.6	4.82	6.65	25.585	0.851429	9
504	hsa-miR-3662	58.8767	0.436154	0.965385	0.733333	0.534	0	0	1.43	0.25	0.54	1.57	1.41	1.56	0.2	1.74	0.72	0.62	0	0.72	0.46	2.82	0.12	0.29	1.92	5.802	7.95	6.155	0.503333	0	1.84261	0.476667	2.035	2.42	0.775	2.6	0.865	0	0.59	10.91	1.88	0.68	4.62	4.35	0.5	9.1	1.535	3.775	2.69333
505	hsa-miR-3663	0.393333	0.0726923	0.0238462	0.288889	0	0	0	2.15	0.12	0.73	0	0.71	0	0	0.121111	0	0	0	2.98	0.46	0	0	0.38	0	0.07	0.35	0.27	0	0	0.0295652	0.2	0	0	1.135	4.045	0	0	0	0.08	0.17	0	3.06	0	0.13	0.35	0.08	0	0
506	hsa-miR-3664	0	4.55692	0	10.7583	0	0	0	19.13	2.61	2	6.27	22.92	0	0	4.32111	3.74	16.05	0.45	7.5	0.58	5.86	18	16.38	5.77	1.048	3.04	2.795	1.21667	0	28.5565	0	0.375	0.73	12.26	0.93	1.15	2.14	0	0	7.69	0	2.17	0.68	0.06	2.8	0	0	0
507	hsa-miR-3665	0	0	0	0	0	0	0	0	0	0	0.22	0	0	0	0	0	0	0	0	0	0	0	0	0	0	0	0	0	0	0	0	0	0	0	0	0	0	0	0	0	0	0	0	0	0	0	0	0
508	hsa-miR-3666	0	0	0	0	0	0	0	0	0	0	0	0	0	0	0	0	0	0	0	0	0	0	0	0	0	0	0	0	0	0	0	0	0	0	0	0	0	0	0	0	0	0	0	0	0	0	0	0
509	hsa-miR-3667	0	0	0.193077	0	0.648	3.13	0	0	0	0	0	0	0	0	0	1.21	0	0	0	0	0	0	0	0	0	0	0	0	0	0	0	0.575	0	0	0	1.39	0	70.675	0.08	0	0	0	0.4	0	0	0	0	0
510	hsa-miR-3668	0	0	0	0	0	0	0	0	0	0	0	0	0	0	0	0	0	0	0	0	0	0	0	0	0.02	0	0	0	0	0	0	0	0	0	0	0	0	0.31	0	0	0	0	0	0	0	0.04	0	0
511	hsa-miR-367	0	0	0	0	0	0	0	0	0	0.18	0	0	0	0	0	0	0	0	0	0	0	0	0	0	0	0	0	0	0	0	0	0	0	0	0	0	0	0	0	0	0	0	0	0	0	0	0.0521429	0
512	hsa-miR-3670	0	0	0	0	0	0	0	0	0	0	0	0	0	0	0	0	0	0	0	0	0	0	0	0	0	0	0	0	0	0	0	0	0	0	0	0	0	0	0	0	0	0	0	0	0	0	0	0
513	hsa-miR-3671	0	0	0	0	0	0	0	0	0	0	0	0	0	0	0	0	0	0	0	0	0	0	0	0	0	0	0	0	0	0	0	0	0	0	0	0	0	0	0	0	0	0	0	0	0	0	0	0
514	hsa-miR-3672	0	0.045	0	0.0277778	0	0	0	0	0	0	0	0	0	0	0.138889	0	0.1	0	0	0	0	0	0	0	0	0.47	0.27	0	0	0	0	0	0	0	0	0	0	0	0	0	0	0	0	0	0	0	0.0392857	0
515	hsa-miR-3674	0	0.00692308	0	0.00722222	0	0	0	0	0	0	0	0	0.17	0	0	0	0.1	0	0	0	0	0	0	0	0.04	0	0	0	0.385	0	0	0	0	0	0	0	0	0	0	0	0	0	0	0	0	0	0	0
516	hsa-miR-3675	0	0	0	0	0	0	0	0	0	0	0	0	0.17	0	0	0	0	0	0	0	0	0	0	0	0	0	0	0	0	0.0126087	0.035	0	2.18	0	0	0	0	0.655	0	0	0	0	0	0	0	0.04	0.0271429	0
517	hsa-miR-3677	11.5467	15.0158	17.6185	37.9022	13.952	1.04	31.96	14.83	30.12	7.44	9.4	7.76	4.32	10.13	2.99111	4.83	4.97	0.89	5.65	1.63	2.5	14.62	15.04	44.25	13.578	0.94	0.915	16.5867	6.445	12.3661	29	41.52	52.36	54.38	98.51	46.055	0.54	2.32	4.88	2.99	8.32	22.66	16.66	2	42.34	18.545	4.53857	33.17
518	hsa-miR-3678	0.25	0.00769231	0.0515385	0.0372222	0.052	0	0	0	0	0.18	0	0	0	0	0.0666667	0	0.21	0	0.1	0	0	2.54	0.29	0.96	0.116	0	0.32	0	0	0.0252174	0.185	1.14	0.73	0	0.1	0	0	0.11	1.07	0	0.58	0.56	1.41	0.06	0	0.1	0.0178571	0
519	hsa-miR-3679	0	3.29038	1.73769	6.36889	0.098	2.09	0	2.63	2.74	2.18	6.27	1.41	3.63	1.59	6.58667	2.29	2.48	0.37	3.08	0.23	0.76	1.21	4	0	2.47	5.03	4.3	0.143333	7.3	8.8513	3.97	1.03	3.64	1.135	7.05	4.17	1.34	12.245	2.48	0.66	0.1	0.78	0.56	0.5	1.4	1.555	28.2464	3.35
520	hsa-miR-3680	0.246667	0.0684615	0.08	0.173333	0.108	0	0	0.96	0.24	0.18	0	0.7	0.18	0	0.117778	0.24	0.1	0	1.12	0.12	0	0.12	0.76	0	0.204	0.7	0.75	0	0	0.293043	0.09	0	0.72	0.46	0.63	0.7	0.26	1.97	0.58	0.12	0	0.78	0.06	0.06	0.34	0	0.298571	2.23333
521	hsa-miR-3681	6.58	0.282692	2.05308	0.109444	0.068	440.53	0	0	5.04	0	3.13	0	2.68	0	253.131	0	0.1	0	0.21	36.15	0.11	0	0	0.96	3.01	0.12	1.88	0.0733333	0	0.0186957	0.188333	80.715	0.73	0	0	0.155	0	84.945	0.08	3.7	570.87	1.56	103.56	2.13	0	0.485	0.81	0
522	hsa-miR-3682	0	0.0265385	0.183846	0.0544444	0.148	0	0	0	0.19	0	0.45	0.35	0	0.2	0.0988889	0.12	0	0.07	0	0.23	0.22	0.12	0.57	0	0.09	0.94	0.055	0	0	0.257391	0.055	0.02	0.24	0.315	0.515	0.155	0.27	0.34	2.07	0.06	0	0.17	0.06	0	0	0.08	0.446429	1.84
523	hsa-miR-3683	0	0	0	0	0	0	0	0	0	0	0	0	0	0	0	0	0	0	0	0	0	0	0	0	0	0	0	0	0	0	0	0	0	0	0	0	0	0.6	0	0	0	0	0	0	0	0	0	0
524	hsa-miR-3684	0.446667	0.685769	0.645385	1.83222	1.528	0	0	2.15	1.31	0.91	0	3.53	0.35	0.2	3.08222	4.46	0.62	0.89	1.13	2.32	0.76	1.93	1.43	1.92	1.794	1.17	0.645	0.216667	2.57	3.02652	1.13167	0.8	0.48	1.885	3.23	0.935	0	6.125	1.24	1.11	2.32	8.41	0.96	0.69	3.15	1.885	1.70071	4.27
525	hsa-miR-3685	0.25	0.256154	0.303077	0.961667	0.212	0	0	0.72	0.56	1.63	0.22	1.06	0.09	0.79	0.912222	0.24	0.1	0.22	0.21	0	0.11	0.85	0.19	0	0.89	0.7	0.7	0.143333	1.035	0.735217	0.61	0.52	0.48	0.61	2.4	0.425	0	0.11	0.08	0.83	0	4.34	0.45	0	1.05	0.485	0.465714	3.15333
526	hsa-miR-3686	0	0	0	0	0.11	0	0	0	0	0	0	0	0	0	0	0	0	0	0	0	0	0	0	0	0	0	0	0	0	0	0	0	0	0	0	0	0	0.03	0	0	0	0	0	0	0	0	0	0
527	hsa-miR-3688	0.833333	1.64	0.896154	1.37944	0.782	1.04	0	3.11	0.88	0.72	0.67	4.24	0.18	0.2	1.01444	4.7	0.52	0.6	1.13	0.7	0.44	0.84	1.53	1.92	0.592	1.99	0.965	0.436667	0	1.62217	0.333333	0.35	2.42	1.11	2.18	0.515	0	1.495	0.08	0.99	3.39	4.96	0.9	0.12	2.44	0.89	0.298571	4.79333
528	hsa-miR-3689a	0	0	0	0	0	0	0	0	0	0	0	0	0	19.39	0	0	0.03	0	0	0	0.14	0.04	0	0	0	0	0	0	0	0	0	0.04	0	0	0	0	0	0.1	0	0	0	0	0.06	0	0	0	0.075	0
529	hsa-miR-3689b	0	0	0	0	0	0	0	0	0	0	0	0	0	19.39	0	0	0.03	0	0	0	0.14	0.04	0	0	0	0	0	0	0	0	0	0.04	0	0	0	0	0	0.1	0	0	0	0	0.06	0	0	0	0.075	0
530	hsa-miR-3689c	0	0	0	0	0	0	0	0	0	0	0	0	0	0	0	0	0	0	0	0	0	0	0	0	0	0	0	0	0	0	0	0	0	0	0	0	0	0	0	0	0	0	0	0	0	0	0	0
531	hsa-miR-3689d	0	0	0	0	0	0	0	0	0	0	0	0	0	0.2	0	0	0	0	0	0	0	0	0	0	0	0	0	0	0	0	0	0	0	0	0	0	0	0.06	0	0	0	0	0	0	0	0	0	0
532	hsa-miR-3689e	0	0	0	0	0	0	0	0	0	0	0	0	0	19.39	0	0	0.03	0	0	0	0.14	0.04	0	0	0	0	0	0	0	0	0	0.04	0	0	0	0	0	0.1	0	0	0	0	0.06	0	0	0	0.075	0
533	hsa-miR-3689f	0	0	0	0	0	0	0	0	0	0	0	0	0	17.28	0	0	0.1	0	0	0.12	0.22	0.36	0	0	0	0.12	0	0	0	0.0213043	0	0.265	0	0	0	0	0	0	0	0	0	0	0.06	0	0	0	0.560714	0
534	hsa-miR-369	1.11	0.153846	0.0492308	0.642778	0.026	0	0	8.37	0.12	41.57	0	0	223.98	0	7.54	1.93	0.62	3.35	1.03	0.7	0.87	0.48	1.05	9.62	0.284	1.87	0.215	0.146667	0	0.383478	2.94167	0.125	79.27	33.23	0	0	0	389.475	0	5.03	2.9	0.11	0.11	0.06	0	0	1.05286	0
535	hsa-miR-3690	0.513333	0.0646154	0	0.0544444	5.88	5.22	0	1.2	0	2.18	2.92	0	18.24	0	0.00888889	0	0	0	0	0.24	1.62	3.26	0	0	0.332	0.36	0.05	0	32.81	0	0	0.02	0	1.11	0.21	0	0	0.03	0	0.6	0	0	0	0	0	6.75	0	8.27333
536	hsa-miR-3691	4.2	1.28192	3.63077	3.80278	2.06	3.13	0	5.74	2.86	4.9	4.92	9.52	1.82	3.38	10.3011	3.02	1.97	0.37	1.75	1.86	2.93	3.62	1.52	3.85	4.998	9.7	8.285	0.716667	26.73	37.0791	4.30167	5.15	9.21	3.57	14.665	8.75	0	1.69	5.04	13.77	10.16	15.81	5.03	4.45	8.05	9.7	4.13714	21.3433
537	hsa-miR-3692	0.27	0.015	0.0938462	0.0227778	0	0	0	0	0.06	0	0	0	0.09	0	0.0111111	0	0	0	0.1	0	0	0	0	0	0.036	0.47	0.215	0	0	0	0.0116667	0	0	0	0.1	0	0	0.735	0.5	0	0	0	0	0	0.35	0.115	0	1.11667
538	hsa-miR-370	0	0.209615	0	0.015	0	0	0	2.63	0.06	69.34	0	0	346.98	0	0.0466667	0.24	0.41	0.3	0.31	0.12	0.22	0.24	1.43	14.43	0.538	0.23	0.265	0	0	0.269565	5.635	0.04	54.54	30.71	0	0	0	27.625	0	7.74	0	0	0	0.06	0	0	0.0271429	0
539	hsa-miR-3713	0	0	0	0	0	0	0	0	0	0	0	0	0	0	0	0	0	0	0	0	0	0	0	0	0	0	0	0	0	0	0	0	0	0	0	0	0	0	0	0	0	0	0	0	0	0	0	0
540	hsa-miR-3714	0	0	0	0	0	0	0	0	0	0	0	0	0	0	0	0	0	0	0	0	0	0	0	0	0	0	0	0	0	0	0	0	0	0	0	0	0	0	0	0	0	0	0	0	0	0	0	0
541	hsa-miR-371a	0	0.196154	0.0238462	0.152222	0	0	0	0.24	41.33	166.64	6.04	1.41	1.21	0	0.0433333	1.93	0.52	0.3	0.31	0.23	0.22	0.12	1.43	0	0.08	0.23	0.105	0.143333	0	27.6713	0	0.1	0.24	0.17	0	0.235	0	0.335	0.08	0.06	0.1	0.17	0	0	0	0	0.14	0
542	hsa-miR-371b	0.446667	0.0742308	0	0.0533333	10.042	0	0	0	0.31	0.36	0.22	0.71	0.09	0	0.0611111	0	0.62	0	0.1	0.23	0	0	0	0	1.008	0.47	0.49	0	0	0.116087	0.015	0	0	0	0	0	0	0.14	0	0.11	0	0	0	0	0	0	0	0
543	hsa-miR-372	0	0.0357692	0	0.0988889	0	0	0	0	17.99	102.2	4.25	0.71	0.95	0	0.00777778	0.84	0	0.07	0.21	0	0.22	0.24	0.38	0	0.042	1.52	0.97	0.07	0	10.8326	0	0.305	0	0	0.1	0	0	0.115	0	0.06	0	0.06	0.06	0	0	0	0.0392857	0
544	hsa-miR-373	0	0.0407692	0.0330769	0.0822222	0	0	0	0.24	14.69	112.91	4.48	1.06	0.95	0.2	0	0.24	0	0.07	0	0	1.09	1.33	0.57	0	0.044	0	0	0	0	13.4226	0.0333333	0.305	0	0	0	0	0.27	1.135	0	0.5	0	0.06	0	0	0	0	0	0
545	hsa-miR-374a	177.393	203.107	252.115	496.253	437.31	53.24	63.92	627.02	209.31	333.46	183.12	364.22	349.32	246.74	167.181	144.12	136.18	79.48	92.19	120.08	84.98	105.84	291.1	444.41	228.174	93.87	72.955	409.033	454.87	270.813	333.495	34.115	552.44	195.715	266.015	230.355	8.3	514.965	23.56	42.8	136.18	666.94	59.88	123.53	735.5	330	636.88	7757.48
546	hsa-miR-374b	48.7133	66.585	93.7254	137.626	104.666	13.57	0	140.14	43.78	118.54	69.73	102.96	62.48	112.44	107.724	274.81	517.03	203.62	423.35	271.44	152.27	375.36	863.3	37.52	87.562	393.7	276.3	86.8167	31.58	81.13	62.48	35.22	116.84	101.49	204.165	83.315	33.47	1232.77	54.2	78.61	114.24	217.12	56.92	62.14	190	145.635	958.494	3995.12
547	hsa-miR-374c	0.603333	0.0615385	0.594615	0.137778	6.134	0	0	0.12	0.12	0.18	0	0	0.2	0	0.156667	0.4	0.93	0.2	0.33	0.64	0.05	0.56	0.84	0	0.064	0.16	0.16	0.06	0.055	0.183478	0.02	0.005	0	0	0.245	0	0.27	1.69	0.37	0.23	0.08	0.06	0.03	0.03	0	0.375	0.790714	3.18333
548	hsa-miR-375	2.46	563.325	0.892308	2937.48	1.994	0	0	178.4	81.1	347.62	21.27	2822.11	62.15	67089.9	6.16111	43.32	18275.2	5.29	1777.95	14.88	4204.89	17748.5	20180.4	5.77	20.178	1249.54	519.825	907.52	6.87	22.377	1142.44	10.06	4.61	32.86	398.645	3.39	1.07	12.29	2.56	829.57	9.68	319.75	11.58	7773.72	263.13	2.5	0.231429	20.7533
549	hsa-miR-376a	0	0.0269231	0	0.0277778	0	0	0	5.98	0.19	15.74	0.45	0	64.26	0	1.02111	0.24	0.1	0.45	0.21	0.12	0	0.24	0.48	3.84	0.036	0.82	0.055	0	0	0.0913043	1.21333	0	9.94	21.1	0	0.12	0	9013.9	0	0.83	1.36	0	0.06	0.25	0	0	0.0785714	0
550	hsa-miR-376b	0	0.00538462	0	0.01	0	0	0	3.35	0	10.59	0.22	0	61.49	0	0.637778	0.12	0	0	0	0	0	0	0.19	2.89	0.022	0.12	0	0.0733333	0	0.0252174	0.643333	0	6.06	18.475	0	0	0	3860.93	0	0.06	0.87	0	0	0	0	0	0.0271429	0
551	hsa-miR-376c	0.25	0.133462	0.0215385	0.119444	0	0	0	5.98	0.19	22.33	0	0	171.19	0	2.94889	0.36	0.31	1.27	0.72	0.23	0.65	0.24	1.33	2.89	0	0.58	0.325	0	0	0.106087	2.60833	0.02	28.12	51.145	0	0.12	0	38531.2	0	0.33	2.52	0	0.06	0.06	0	0	0.427143	0
552	hsa-miR-377	0	0.025	0	0.0283333	0	0	0	2.63	0.12	10.17	0	0	56.97	0	1.59556	0.12	0.1	0.15	0.1	0.12	0	0.36	0.29	6.73	0.072	1.75	0.055	0	0	0.0104348	0.92	0.02	11.39	18.85	0	0.235	0	213.2	0	2.32	0.77	0.06	0.06	0.06	0	0	0	0
553	hsa-miR-378a	2261.61	1272.41	1524.03	2844.74	11544.4	20175	42497.6	5050.9	9327.91	2529.65	3063.22	4437.05	2309.63	753.38	2224.35	6434.92	17277.4	1133.17	6582.39	11332.1	16570.2	6087.57	2770.62	3790.11	11455.3	5328.01	3440.79	1009.88	4322.23	2218.23	452.992	16953.8	2931.9	5249.8	14398.3	7794.76	50683.9	1762.1	4710.2	9108.08	14986.1	37832.9	14578.8	248.07	9914.01	4936.14	4224.48	5864.59
554	hsa-miR-378b	0.46	0.186154	0.0646154	0.226667	0.542	2.87	0	0.72	0.43	0.18	0.11	1.76	0.15	0.45	0.0355556	0.03	0.79	0.02	0.1	0.16	0.3	0.03	0.07	0	0.296	0.26	0.24	0.216667	0.065	0.0352174	0.005	0.565	0.18	0.04	0.13	0	377.44	1.205	0.39	0.3	0.48	0.81	0.47	0	0.35	0.13	0.0307143	0.556667
555	hsa-miR-378c	158.737	47.5977	18.0477	97.8194	180.334	323.79	934.8	55.17	112.51	24.51	30.44	85.24	18.77	52.3	12.8778	87.7	291.15	18.41	174.74	136.96	164.72	62.95	119.8	18.87	97.854	183.63	88.325	50.8467	40.285	13.4761	3.09667	384.64	46.46	79.295	290.9	106.8	1714.35	286.22	88.87	46.53	130.54	572.44	481.29	2.67	180.52	77.475	21.6479	38.03
556	hsa-miR-378d	34.2033	11.7465	6.24385	21.865	36.132	53.06	247.69	9.24	34.25	4.04	5.55	23.57	4.41	8.34	2.25333	21.29	53.09	2.33	15.88	20.42	20.12	11.6	19.44	9.52	19.982	79.57	45.54	11.4033	11.175	3.03043	0.733333	74.46	10.19	16.435	56.73	19.74	464.92	95.495	11.25	28.16	23.06	172.59	122.31	0.68	47.49	24.925	5.31071	17.5367
557	hsa-miR-378e	0.196667	0.127308	0.269231	0.271111	0.308	0	0	0.05	0.82	0.13	0.04	0.35	0.05	0	0.0311111	0.59	1.91	0.04	0.36	0.82	0.37	0.43	0.47	0.19	0.79	1.4	1.055	0.106667	0.59	0.0317391	0.0633333	1.825	0.1	0.29	0.875	0.25	10.95	0.675	0.04	0.16	0.5	8.32	3.37	0.03	0.44	1.035	0.0821429	0
558	hsa-miR-378f	1.77	1.00692	1.24154	1.83667	5.77	11.22	63.92	2.43	12.44	0.91	1.19	4.17	3.36	1.44	1.32556	3.6	16.99	0.94	6.65	9.23	9.12	3.36	3.16	1.12	4.77	15.51	7.555	0.906667	1.975	1.41739	0.126667	15.945	1.88	2.85	7.97	3.195	179.84	4.395	4.84	7.24	16.44	24.91	14.16	0.33	5.42	5.54	1.26857	5.41667
559	hsa-miR-378g	0.196667	0.303077	0.949231	1.34778	4.392	4.18	7.99	1.57	5.39	0.45	0.78	0.85	1.71	0.7	0.304444	5.41	11.97	0.82	4.55	7.12	11.54	7	2.79	1.92	2.842	9.33	6.195	0.973333	0.455	1.02913	0.281667	60.625	0.55	0.71	2.425	0.82	48.91	1.08	3.16	30.58	24.78	140.53	100.06	0.81	1.87	17.975	2.84	5.19
560	hsa-miR-378h	0.1	0.0342308	0.0338462	0.0944444	0.142	0	0	0.12	1.8	0	0.04	0.25	0.35	0	0.0533333	0.08	0.43	0.06	0.17	0.14	0.28	0.02	0.28	0	0.354	0.53	0.295	0.0366667	0.025	0.0404348	0.00166667	0.53	0	0	0.165	0.09	10.71	0	0.08	0.24	0.53	1.31	0.72	0	0.31	0.13	0.139286	0
561	hsa-miR-378i	6.48667	3.93077	3.99846	8.39556	45.362	82.99	287.63	17.7	35.79	5.9	5.93	26.39	6.68	8.34	4.39667	10.56	53.24	4.77	19.92	38.87	28.15	11.52	15.38	6.25	30.13	339.02	228.29	3.04667	9.425	3.71348	0.78	89.845	6.79	15.24	38.82	16.01	137.67	32.445	15.74	16.47	41.06	62.17	79.47	0.85	41.64	22.58	13.9043	6.57
562	hsa-miR-378j	0	0.00269231	0.00692308	0.0138889	0.044	0.35	0	0	0.1	0	0	0	0.03	0	0	0	0.17	0	0	0.1	0.04	0	0.1	0	0.012	0.14	0.055	0.0233333	0	0.00304348	0	0.08	0	0	0	0	1.46	0.01	0.03	0	0	0.15	0.06	0	0	0	0.00785714	0
563	hsa-miR-379	0	0.152308	0	0.07	0	0	0	5.26	0.12	17.43	0.22	0	162.95	0	4.98556	0.36	0.62	0.82	1.03	0	0.11	0	0.95	16.35	0.062	45.82	1.13	0	0	0.263478	3.98	0.065	21.57	29.685	0.1	0	0	2240.37	0	2.85	0.19	0	0.06	0.06	0	0	0.0557143	0
564	hsa-miR-380	0	0.160385	0	0.0116667	0	0	0	4.54	0	20.51	0	0	86.88	0	3.08	0	0	0.07	0	0	0	0	0.1	2.89	0.154	1.17	0.055	0	0	0.0917391	1.36	0	9.94	22.965	0	0	0	191.005	0	0.17	0.1	0	0	0	0	0	0	0
565	hsa-miR-381	2.41333	2.24423	0.324615	1.05444	0.138	0	0	386.45	3.3	424.59	2.46	0	5121.7	1.19	123.824	1.09	0.93	0.82	0.62	0.35	0	0.48	0.48	812.83	1.69	106.61	3.55	0.286667	0.5	3.74391	60.4917	1.335	1008.88	3242.02	1.14	3.95	0	8265.62	0	273.14	354.25	5.34	1.24	9.77	0	0.23	0.0878571	0
566	hsa-miR-382	0	0.131923	0.0484615	0.0211111	0	0	0	5.26	0.12	29.95	0.22	0	90.51	0.2	3.99333	0.48	0.1	0.45	0.1	0	0.11	0	0.57	20.2	0.022	7.48	0.11	0.07	0	0.136957	3.16	0.06	40.97	27.92	0	0	0	790.59	0	2.27	1.74	0.06	0.06	0.19	0	0	0.0392857	0
567	hsa-miR-383	32.1833	0.0353846	0	0	0	0	0	0	0	0	0	0	0	0.79	0.0144444	0.12	0.21	0.15	0.1	0.23	0.11	0.24	1.14	0	0	0.12	0	0	0	0	2.94833	3.965	0	0	0	0	0	0.395	0	0	0	32.12	8.58	0.13	0	0	0.0178571	28.18
568	hsa-miR-384	0	0.0388462	0	0	0	0	0	0	0	0	0	0	0	0	0	0	0	0.07	0	0	0	0	0.19	0	0	0	0	0	0	0	0	0	0	0	0	0	0	0	0	0	0	0	0	0	0	0	0	0
569	hsa-miR-3907	0	0.00692308	0.168462	0.025	0.028	0	0	0	0.19	0	0	0	0.61	0	0.104444	0.12	0	0.07	0	0.12	0.11	0	0.29	0	0.044	0.12	0	0.0733333	0	0.0556522	0.106667	0	0	0	0.205	0	0	0	0.17	0.11	0	0.22	0	0.38	0	0	0.0171429	0
570	hsa-miR-3908	0	0.00576923	0	0	0	0	0	0	0	0	0	0	0	0	0.0966667	0	0	0	0	0	0	0	0	0	0.038	0	0	0	0	0.0104348	0	0	0	0	0	0	0	0.055	1.41	0.06	0	0.95	0	0	1.05	0	0.0278571	0
571	hsa-miR-3909	1.08667	13.0131	58.7162	29.6672	12.748	38.63	0	37.78	78.54	87.86	58.2	37.37	30.51	3.97	75.44	49.47	20.7	7.08	17.97	16.27	19.33	57.26	40.09	13.47	64.522	74.82	43.175	2.80333	2.87	79.1617	13.5883	11.465	16.97	14.425	62.195	11.98	1.07	21.015	2.98	7.52	18.58	93.65	14.46	3.07	13.3	22.91	9.12429	66.5333
572	hsa-miR-3910	0	0	0.0738462	0	0	0	0	0	0	0	0	0	0	0	0	0	0	0	0	0	0	0	0	0	0	0	0.05	0	0	0	0	0	0	0	0.11	0	0	1.72	0	0	0	0.16	0	0	0	0	0	0
573	hsa-miR-3911	0.536667	0.471923	0.0669231	1.02944	0.144	0	0	0	0.25	1.09	1.12	0.35	0	0.4	0.245556	0.24	2.43	0.07	2.67	0.12	3.91	1.69	0.76	1.92	0.896	1.29	0.43	0.143333	3.28	0.0147826	0.86	0.125	0.48	0.145	1.99	0.9	0	0.14	9.51	1.94	0.39	10.36	0.11	1.32	0.35	1.225	0.370714	0
574	hsa-miR-3912	21.0667	6.73385	6.13308	8.285	17.504	8.35	0	5.98	7.16	7.08	8.95	13.05	8.9	2.58	2.62111	5.67	3.11	3.87	5.03	3.6	4.45	15.1	7.62	11.54	5.924	7.6	5.33	8.46333	0.325	4.01391	4.36833	3.75	13.82	2.9	6.94	4.185	0	6.29	0.91	1.71	9.78	8.13	4.69	3.01	6.65	7.835	6.99714	0
575	hsa-miR-3913	5.01333	3.08846	4.39846	2.39889	1.52	2.08	0	2.4	2.98	0.18	0.44	3.52	4.24	1.4	4.43556	1.68	1.76	1.42	3.08	0.82	0.86	7.98	2	0.96	0.556	3.5	2.42	3.29333	1.92	1.78	10.0867	6.09	0.96	1.28	1.98	1.29	0	6.07	0.5	4.92	19.74	6.74	8.02	13.96	2.1	5.28	2.06143	0
576	hsa-miR-3914	0	0	1.17769	0	0.084	0	0	0	0	0	0	0	0.08	0	0	0	0	0	0	0	0	0	0	0	0	0	0	0	0	0	0	0	0	0	0	0	0	0	0	0	0	0	0	0	0	0	0	0
577	hsa-miR-3915	0.196667	0	0	0	0	0	0	0	0	0	0	0	0	0	0	0	0	0	0	0	0	0	0	0	0	0	0	0	0	0	0.0316667	0	0	0	0	0	0	0	0	0	0	0	0	0	0	0	0	0
578	hsa-miR-3916	1.01667	0.550385	0.155385	0.828889	1.608	0	0	2.39	1.12	0.73	1.12	0.35	0.35	0	1.56444	2.29	2.59	0.15	1.03	1.63	1.41	1.93	1.71	0.96	0.996	1.29	1.345	0.146667	0	0.571739	0.603333	1.02	0.97	0.145	0.41	0.58	0	0.765	9.34	0.77	1.06	1.39	1.81	0.19	1.4	0.505	0	0
579	hsa-miR-3917	0.766667	0.0742308	0.256923	0.255	0.692	1.04	0	0	0.87	0.36	1.57	0.35	0.95	0	0.267778	0.36	0.31	0.07	0.21	0.7	0.33	0.72	0.48	0	0.14	0.82	0.59	0.14	0	0.476087	0.193333	0.065	0	0.295	0.1	0.58	0	0	11.49	0.06	3.97	0.22	0.06	0.06	0.7	0.155	0	0
580	hsa-miR-3918	1.00333	0.437308	0.85	0.403333	0.264	0	0	0.24	0.62	0.18	0	0	0.95	0	1.39556	0.12	0.31	0	0.41	0.58	0.11	1.33	0.38	0	1.208	2.81	0.92	0.216667	0	0.419565	0.143333	0.605	1.94	0.63	0.205	0.155	0	0.11	0.41	1.99	0.68	0.78	0.51	0.13	0	0.335	0.495	2.23333
581	hsa-miR-3919	0	0.0496154	0	0.0344444	0	0	0	0	0	0	0.22	0	0.26	0.2	0	0	0.1	0	0.1	0	0	0.12	0.1	0	12.798	0.12	0	0	0	0	0.09	0	0	0	0	0	0	0	0	0.44	0	0.33	0	2	0	0	5.18714	0
582	hsa-miR-3920	0	0.0307692	0	0	0	0	0	0	0	0	0	0	0	0	0	0	0	0	0	0	0	0	0	0	0	0	0.055	0	0	0	0	0	0	0.145	0	0	0	0	0	0	0	0.06	0	0	0	0	0	0
583	hsa-miR-3921	0	0.00692308	0	0.0133333	0	0	0	0	0	0	0	0	0	0	0	0	0.1	0.22	0	0	0	0	0	0	0.02	0	0	0	0	0	0	0	0	0	0	0	0	0	0	0	0	0	0	0	0	0	0	0
584	hsa-miR-3922	0	0.06	0	0.186667	0.306	0	0	0.48	0	0	0	0	0.26	0	0.165556	0	0.1	0	0.41	0.12	0	0.12	0.48	0	0.042	0.12	0.16	0	0.295	0.0386957	0	0.085	0	0.48	0.315	0.275	0	0.165	0.17	0.44	0	0.33	0.06	0	0.7	0	0.107857	0
585	hsa-miR-3923	0	0.03	0	0.065	0	0	0	0	0.06	0	0	0	0	0	0	0	0	0	0	0.81	0	0	0	0	0	0.12	0	0	0	0.0213043	0.00833333	0.29	0	0	0	0	0	0	0	0.17	0	0	0.17	0	0	0	0	0
586	hsa-miR-3924	0	0.0326923	0	0.0105556	0	0	0	0	0	0	0	0	0	0	0.122222	0	0	0	0	0	0	0.12	0	0	0	0.47	0	0	0	0	0	0	0	0	0	0	0	0	0	0.06	0	0.06	0	0	0	0.04	0	0
587	hsa-miR-3925	0	1.62077	0.0923077	0.0133333	0.046	0	0	0	0	0	0	0	0	0	0.0433333	0.12	0.1	0	16.84	0.23	0.43	0	0	0	0	0	0.055	0	0.5	0.0356522	0	0.06	0	0	0.105	0	0.27	0.14	0.08	0	0	0.06	0.11	0	0	3.8	0	2.23333
588	hsa-miR-3926	0	0.00769231	0.0323077	0.00666667	0	0	0	0	0	0	0	0	0	0	0	0	0	0.3	0	0	0	0	0	0	0	0	0	0	0	0.0478261	0.0333333	0	0	0	0	0	0	0	0	0	0	0	0	0	0	0.1	0	0
589	hsa-miR-3927	0	0.0503846	0	0	0	0	0	0	0.06	0	0.67	0	0	0	0	1.93	0	0	0	0	0.22	0	0.38	0	0	0	0	0	0	0	0	0	0	0	0	0	0	0	0	0	0	0	0	0	0	0	0	0
590	hsa-miR-3928	1.75	1.51	1.17615	2.59778	4.156	5.22	31.96	0.72	2.18	2	0.67	0.71	3.46	0.2	1.4	36.8	12.11	10.2	26.6	16.74	39.86	50.98	49.99	0	2.84	9.24	2.105	0.0733333	0.47	0.894783	2.10667	4.79	4.36	0.945	1.985	1.625	10.44	0.705	49.86	1.05	4.26	15.31	4.35	1.25	1.75	4.4	4.91857	6.11
591	hsa-miR-3929	0	2.62615	0.0192308	5.97278	0.05	0	0	0.96	9.4	0.18	1.57	1.41	1.04	0.4	17.0333	4.46	8.8	0.89	9.65	0.46	22.26	0.36	1.43	0.96	0.404	2.57	3.715	0.716667	3.22	4.83217	3.38333	0	0.24	0.17	0.105	0.66	0	0	0	3.82	0.1	2.28	0	1.38	0.35	1.16	0	0
592	hsa-miR-3934	1.12667	0.736538	0.921538	3.54222	0.884	2.09	0	2.87	4.05	1.27	1.79	1.06	4.58	0.79	11.8878	10.62	7.45	1.04	5.03	11.16	26.39	4.11	6.76	6.73	19.618	19.87	11.525	0.503333	0	2.39217	0.12	6.155	11.39	2.165	0.525	6.935	1.61	1.205	15.46	3.04	5.71	4.23	4.29	0.06	3.15	0.855	2.86071	1.57667
593	hsa-miR-3935	0	0.0523077	0	0.288333	0	0	0	0	2.68	0	1.12	0	4.06	0	2.58222	15.2	0.83	0.67	0.51	1.86	22.81	0.48	0.1	2.89	0.444	0	0.32	0.0733333	1.425	0	1.42667	0	13.33	1.575	0	15.035	0	0	0.08	0.61	1.26	0.11	0	0.31	0	3.45	0.0271429	0
594	hsa-miR-3936	0	0.0219231	0.0969231	0.229444	0.026	0	0	0.48	0.37	1.27	0.22	0.35	0.09	0	0.345556	1.09	0.31	0.07	0.21	0.23	0.33	1.57	0.29	0.96	0.094	0	0.055	0.0733333	1.615	0.168696	0.0183333	0.105	0	0	0.1	0	0	0	1.65	3.43	0	3.9	0.11	0.31	0	1.415	0	0
595	hsa-miR-3937	0	0.00538462	0.100769	0.0238889	0	0	0	0	0	0	0	0	0	0	0	0	0	0	0	0	0	0	0	0	0	0	0	0	0	0	0	0	0	0	0	0	0	0.03	0.08	0.06	0	0.11	0	0	0	0	0	0
596	hsa-miR-3938	0.393333	1.93346	10.3908	3.77889	0	0	0	0.24	0	3.81	0	0.35	0	1.19	3.52778	0.97	1.04	0.37	2.36	0	0	0	1.24	0	0	0.58	0.215	2.08667	0	0.0395652	3.68833	0.04	0	0	9.675	0	0	0	0	0	0.29	8.18	0	1.63	7.35	0	0	18.2567
597	hsa-miR-3939	1.33667	1.88038	4.48846	2.84222	6.058	1.04	0	1.2	3.49	7.08	2.91	2.82	3.37	0.4	6.43111	4.95	1.76	0.22	0.72	2.56	2.17	2.05	1.43	5.77	4.998	1.64	0.59	0.573333	0.355	10.3104	2.44667	1.585	7.27	0.44	12.43	2.8	0	2.49	0.25	0.83	8.52	30.73	1.64	2.44	15.05	1.05	0.987857	27.91
598	hsa-miR-3940	5.97	1.24	10.22	1.43167	2.024	1.04	31.96	3.59	0.81	1.09	4.03	1.41	5.79	1.19	2.30111	6.88	1.66	0.82	3.49	2.44	1.09	0.85	6.95	3.85	3.94	6.55	2.37	1.07667	0.62	2.35217	1.33	29.64	12.36	7.665	6.75	16.68	0	2.875	2.07	0.33	0.87	0.22	2.88	0.13	0	1.165	4.84857	71.4667
599	hsa-miR-3941	0	0.135769	0.199231	0.115556	0	0	0	0	0.06	0.18	0	0	0	0	0.148889	0	0	0	0.1	0	0	0	0.1	0	0.052	0.82	0.11	0	0	0.212609	0.04	0	0	0	0.105	0.12	0	0.085	0.33	0	0	0.45	0	0	1.75	0.155	0	2.69333
600	hsa-miR-3942	0.93	1.16846	0.829231	1.88833	5.458	0	0	2.63	1.62	1.45	3.58	11.28	0.26	0.99	0.927778	0.97	0.1	0.15	0.31	1.05	0.43	0.97	1.9	0.96	27.076	0.7	0.7	1.00667	0.5	2.53391	0.983333	0.48	1.45	0.945	3.215	0.595	0	0.455	0.5	0.5	2.03	4.45	0.79	0.13	14.35	1.59	0.572143	43.4233
601	hsa-miR-3943	1.21333	0	2.63846	0	1.168	4.18	0	0	0	0	0	0	3.8	0	0	0	0	0	0	0.12	0	0.12	0	0	0.018	0	0.16	0	0	0	0	0.73	0	0	2.305	0	0	0	0	0	5.03	0.39	0.56	0.06	0	0	0.325714	0
602	hsa-miR-3944	1.16	1.36	0.311538	2.78611	1.104	1.04	0	1.91	1.06	0.36	2.91	3.17	0.95	0.79	2.13111	1.21	1.76	1.04	4.93	1.98	1.74	0.97	2.57	0	3.346	1.75	3.28	1	5.825	2.23957	0.825	1.14	1.21	2.67	8.345	3.39	0	3.21	0.25	2.6	2.52	7.13	0.79	0.38	1.4	1.165	2.15214	90.5767
603	hsa-miR-3945	0	0	0	0	0	0	0	0	0	0	0	0	0	0	0	0	0	0	0	0	0	0	0	0	0	0	0	0	0	0	0	0	0	0	0	0	0	0	0	0	0	0	0.06	0	0	0	0	0
604	hsa-miR-3960	0.0966667	0.0284615	0.118462	0.359444	0.13	0	0	0.36	1.09	1.27	2.35	0.18	5.19	1.79	0.164444	3.26	0.21	0	0.1	0.29	0.27	0.36	0	0	0.244	0.12	0.055	0	0.015	0.114783	0.375	0.525	0.48	0.47	0.155	0.355	0	0	0.08	0.06	0.19	0.06	0.85	0.19	0	0	0.127143	0
605	hsa-miR-3972	0	0	0	0	0	0	0	0	0	0	0	0	0	0	0	0	0	0	0	0	0	0	0	0	0	0	0	0	0	0	0	0	0	0	0	0	0	0	0	0	0	0	0	0	0	0	0	0
606	hsa-miR-3973	0	0	0	0	0	0	0	0	0	0	0	0	0	0	0	0	0	0	0	0	0	0	0	0	0	0	0	0	0	0	0	0	0	0	0	0	0	0	0	0	0	0	0	0	0	0	0	0
607	hsa-miR-3974	0	0	0	0	0	0	0	0	0	0	0	0	0	0	0	0	0	0	0	0	0	0	0	0	0	0	0	0	0	0	0	0	0	0	0	0	0	0	0	0	0	0	0	0	0	0	0	0
608	hsa-miR-3975	0	0	0	0	0	0	0	0	0	0	0	0	0	0	0	0	0	0	0	0	0	0	0	0	0	0	0	0	0	0	0	0	0	0	0	0	0	0	0	0	0	0	0	0	0	0	0	0
609	hsa-miR-3976	0	0	0	0	0	0	0	0	0	0	0	0	0	0	0	0	0	0	0	0	0	0	0	0	0	0	0	0	0	0	0	0	0	0	0	0	0	0	0	0	0	0	0	0	0	0	0	0
610	hsa-miR-3977	0	0	0	0	0	0	0	0	0	0	0	0	0	0	0	0	0	0	0	0	0	0	0	0	0	0	0	0	0	0	0	0	0	0	0	0	0	0	0	0	0	0	0	0	0	0	0	0
611	hsa-miR-3978	0	0	0	0	0	0	0	0	0	0	0	0	0	0	0	0	0	0	0	0	0	0	0	0	0	0	0	0	0	0	0	0	0	0	0	0	0	0	0	0	0	0	0	0	0	0	0	0
612	hsa-miR-409	0.786667	3.17731	0.563846	0.587222	0.102	0	0	133.92	2.99	822.13	2.24	0	4162.95	0.79	176.09	0.84	1.14	0.97	1.54	0.12	0.22	0.36	1.9	501.16	1.908	29.34	0.54	0.496667	0	2.19478	83.815	0.29	607.95	1150.28	0	0.66	0	1786.98	0	411.85	118.18	2.51	0.23	2.13	0	0.155	0.110714	0
613	hsa-miR-410	4.13667	4.40692	0.330769	0.598333	0.07	0	0	76.29	1.43	1401.01	1.12	0	3404.58	0.4	84.9756	0.48	0.41	0.45	1.23	0.12	0.22	0.24	1.43	255.87	0.92	0.47	0	0.936667	0	2.58783	106.113	0.705	404.57	862.98	0.615	1.255	0	257.495	0	187.07	210.81	1.67	0.85	6.2	1.05	0.04	0.0557143	0
614	hsa-miR-411	3	4.62731	1.09692	1.08	0.068	0	0	274.77	8.71	1165.76	4.03	0	10077.5	0.6	320.341	2.17	1.35	3.05	1.44	1.16	0.76	3.02	4.57	833.03	2.826	32.38	1.135	0.646667	0	8.48435	126.592	2.015	1481.81	1072.17	0.73	0.985	0	1061.19	0	100.31	25.36	3.17	1.98	12.97	3.15	0.545	0.112143	1.84
615	hsa-miR-412	0	0.0203846	0	0.0333333	0	0	0	0	0	11.25	0.45	0	40.97	0	0.893333	0.12	0	0	0	0.12	0	0	0	2.89	0.054	0	0	0	0	0.0265217	2.43	0	3.64	2.58	0	0	0	2.5	0	0.94	0.39	0	0	0.06	0	0	0	0
616	hsa-miR-421	310.347	616.896	304.462	1539.3	400.344	191.04	191.75	874.05	361.48	2170.5	1104.31	750.3	194.5	377.66	1035.36	1094	2621.24	221	1097.87	397.1	503.28	2175.79	1807.95	268.38	956.936	44.19	38.465	244.93	592.29	1007.61	497.257	316.81	390.75	198.7	501.56	136.37	38.29	68.73	94.59	501.16	1198.55	1980.61	353.08	708.96	2108.18	1701.54	723.411	1302.08
617	hsa-miR-422a	0.336667	0.147308	0.165385	0.577222	1.684	3.65	0	3.11	9.01	1.18	1.46	2.23	2.56	0.7	0.148889	2.21	6.66	1.7	3.51	5.29	7.46	2.21	2.4	0.48	1.956	9.52	6.175	0.32	0.44	0.290435	0.0983333	11.035	0	0.245	1.885	1.14	46.45	1.095	1.12	11.49	23.29	36.29	10.2	0.38	0.7	3.685	0.662143	3.05333
618	hsa-miR-423	2246.11	1121.67	1962.95	1763.9	4475.73	1973.01	6839.25	6533.52	4753.19	4085.23	8450.8	3539.97	2606.88	559.83	8196.96	14087.2	18437.1	2963.03	6174.95	14372.5	7653.12	43216.4	12898	2060.45	13263.1	8829.21	7390.61	270.853	12052.1	6088.74	3607.53	7265.12	2335.8	2851.53	1682.72	1987.89	143	629.14	16730.2	9610.01	4633.83	22099.1	3655.08	1904.45	2950.05	4865.1	2201.05	10804.8
619	hsa-miR-424	380.687	135.369	37.4177	148.733	34.054	6.26	0	316.14	117.75	95.48	114.84	589.53	148.86	26.22	582.364	1048.74	146.59	94.08	378.86	426.98	145.42	2.66	267.75	146.21	32.288	180.61	69.76	58.73	15.075	0.0252174	28.2033	13.335	532.56	786.515	350.265	173.14	371.41	171.755	127.99	403.06	26.42	148.82	11.86	9.15	106.02	37.925	878.571	551.65
620	hsa-miR-425	1495.21	1901.26	417.325	3148.91	4003.68	2784.13	3867.05	657.87	1396.25	1770.6	1333.32	811.66	1112.96	155.55	716.432	1551.46	3688.34	375.7	2139.25	1449.97	1058.58	6376.61	8138.14	462.69	1005.76	858.16	1261.1	393.88	127.295	1331.88	791.347	5768.49	1089.12	656.415	1019.51	1684.17	23.3	3610.51	401.33	505.47	5885.24	671.23	7110	472.75	253.68	789.155	3920.1	1666.39
621	hsa-miR-4251	0	0	0	0	0	0	0	0	0	0	0	0	0	0	0	0	0	0	0	0	0	0	0	0	0	0	0	0	0	0	0	0	0	0	0	0	0	0	0	0	0	0	0	0	0	0	0	0
622	hsa-miR-4252	0	0	0	0	0	0	0	0	0	0	0	0	0	0	0	0	0	0	0	0	0	0	0	0	0	0	0	0	0	0	0	0	0	0	0	0	0	0	0	0	0	0	0	0	0	0	0	0
623	hsa-miR-4253	0	0	0	0	0	0	0	0	0	0	0	0	0	0	0	0	0	0	0	0	0	0	0	0	0	0	0	0	0	0	0	0	0	0	0	0	0	0	0	0	0	0	0	0	0	0	0	0
624	hsa-miR-4254	0	0.0192308	0.995385	0.102222	0	0	0	0	0.68	0.54	0	0.71	0	0.4	0.341111	0.12	0.21	0.22	0.21	0	0	1.45	0.76	0	0.512	0	0.105	0.0733333	0	0	0.508333	0	0.48	1.66	3.615	0.12	0	0.615	0.08	0.06	0	0.06	0	0	0	0	0.235	3.15333
625	hsa-miR-4255	0	0	0	0	0	0	0	0	0	0	0	0	0	0	0	0	0	0	0	0	0	0	0	0	0	0	0	0	0	0	0	0	0	0	0	0	0	0	0	0	0	0	0	0	0	0	0	0
626	hsa-miR-4256	0	0	0	0	0	0	0	0	0	0	0	0	0	0	0	0	0	0	0	0	0	0	0	0	0	0	0	0	0	0	0	0	0	0	0	0	0	0	0	0	0	0	0	0	0	0	0	0
627	hsa-miR-4257	0	0	0	0	0	0	0	0	0	0	0	0	0	0	0	0	0	0	0	0	0	0	0	0	0	0	0	0	0	0	0	0	0	0	0	0	0	0	0	0	0	0	0	0	0	0	0	0
628	hsa-miR-4258	0	0	0	0	0	0	0	0	0	0	0	0	0	0	0	0	0	0	0	0	0	0	0	0	0	0	0	0	0	0	0	0	0	0	0	0	0	0	0	0	0	0	0	0	0	0	0	0
629	hsa-miR-4259	0	0	0	0	0	0	0	0	0	0	0	0	0	0	0	0	0	0	0	0	0	0	0	0	0	0	0	0	0	0	0	0	0	0	0	0	0	0	0	0	0	0	0	0	0	0	0	0
630	hsa-miR-4260	0	0	0	0	0	0	0	0	0	0	0	0	0	0	0	0	0	0	0	0	0	0	0	0	0	0	0	0	0	0	0	0	0	0	0	0	0	0	0	0	0	0	0	0	0	0	0	0
631	hsa-miR-4261	0	0	0	0	0	0	0	0	0	0	0	0	0	0	0	0	0	0	0	0	0	0	0	0	0	0	0	0	0	0	0	0	0	0	0	0	0	0	0	0	0	0	0	0	0	0	0	0
632	hsa-miR-4262	0	0	0	0	0	0	0	0	0	0	0	0	0	0	0	0	0	0	0	0	0	0	0	0	0	0	0	0	0	0	0	0	0	0	0	0	0	0	0	0	0	0	0	0	0	0	0	0
633	hsa-miR-4263	0	0	0	0	0	0	0	0	0	0	0	0	0	0	0	0	0	0	0	0	0	0	0	0	0	0	0	0	0	0	0	0	0	0	0	0	0	0	0	0	0	0	0	0	0	0	0	0
634	hsa-miR-4264	0	0	0	0	0	0	0	0	0	0	0	0	0	0	0	0	0	0	0	0	0	0	0	0	0	0	0	0	0	0	0	0	0	0	0	0	0	0	0	0	0	0	0	0	0	0	0	0
635	hsa-miR-4265	0	0	0	0	0	0	0	0	0	0	0	0	0	0	0	0	0	0	0	0	0	0	0	0	0	0	0	0	0	0	0	0	0	0	0	0	0	0	0	0	0	0	0	0	0	0	0	0
636	hsa-miR-4266	0	0	0	0	0	0	0	0	0	0	0	0	0	0	0	0	0	0	0	0	0	0	0	0	0	0	0	0	0	0	0	0	0	0	0	0	0	0	0	0	0	0	0	0	0	0	0	0
637	hsa-miR-4267	0	0	0	0	0	0	0	0	0	0	0	0	0	0	0	0	0	0	0	0	0	0	0	0	0	0	0	0	0	0	0	0	0	0	0	0	0	0	0	0	0	0	0	0	0	0	0	0
638	hsa-miR-4268	0	0	0	0	0	0	0	0	0	0	0	0	0	0	0	0	0	0	0	0	0	0	0	0	0	0	0	0	0	0	0	0	0	0	0	0	0	0	0	0	0	0	0	0	0	0	0	0
639	hsa-miR-4269	0	0	0	0	0	0	0	0	0	0	0	0	0	0	0	0	0	0	0	0	0	0	0	0	0	0	0	0	0	0	0	0	0	0	0	0	0	0	0	0	0	0	0	0	0	0	0	0
640	hsa-miR-4270	0	0	0	0	0	0	0	0	0	0	0	0	0	0	0	0	0	0	0	0	0	0	0	0	0	0	0	0	0	0	0	0	0	0	0	0	0	0	0	0	0	0	0	0	0	0	0	0
641	hsa-miR-4271	0	0	0	0	0	0	0	0	0	0	0	0	0	0	0	0	0	0	0	0	0	0	0	0	0	0	0	0	0	0	0	0	0	0	0	0	0	0	0	0	0	0	0	0	0	0	0	0
642	hsa-miR-4272	0	0	0	0	0	0	0	0	0	0	0	0	0	0	0	0	0	0	0	0	0	0	0	0	0	0	0	0	0	0	0	0	0	0	0	0	0	0	0	0	0	0	0	0	0	0	0	0
643	hsa-miR-4273	0	0	0	0	0	0	0	0	0	0	0	0	0	0	0	0	0	0	0	0	0	0	0	0	0	0	0	0	0	0	0	0	0	0	0	0	0	0	0	0	0	0	0	0	0	0	0	0
644	hsa-miR-4274	0	0	0	0	0	0	0	0	0	0	0	0	0	0	0	0	0	0	0	0	0	0	0	0	0	0	0	0	0	0	0	0	0	0	0	0	0	0	0	0	0	0	0	0	0	0	0	0
645	hsa-miR-4275	0	0	0	0	0	0	0	0	0	0	0	0	0	0	0	0	0	0	0	0	0	0	0	0	0	0	0	0	0	0	0	0	0	0	0	0	0	0	0	0	0	0	0	0	0	0	0	0
646	hsa-miR-4276	0	0	0	0	0	0	0	0	0	0	0	0	0	0	0	0	0	0	0	0	0	0	0	0	0	0	0	0	0	0	0	0	0	0	0	0	0	0	0	0	0	0	0	0	0	0	0	0
647	hsa-miR-4277	0	0	0	0	0	0	0	0	0	0	0	0	0	0	0	0	0	0	0	0	0	0	0	0	0	0	0	0	0	0	0	0	0	0	0	0	0	0	0	0	0	0	0	0	0	0	0	0
648	hsa-miR-4278	0	0	0	0	0	0	0	0	0	0	0	0	0	0	0	0	0	0	0	0	0	0	0	0	0	0	0	0	0	0	0	0	0	0	0	0	0	0	0	0	0	0	0	0	0	0	0	0
649	hsa-miR-4279	0	0	0	0	0	0	0	0	0	0	0	0	0	0	0	0	0	0	0	0	0	0	0	0	0	0	0	0	0	0	0	0	0	0	0	0	0	0	0	0	0	0	0	0	0	0	0	0
650	hsa-miR-4280	0	0	0	0	0	0	0	0	0	0	0	0	0	0	0	0	0	0	0	0	0	0	0	0	0	0	0	0	0	0	0	0	0	0	0	0	0	0	0	0	0	0	0	0	0	0	0	0
651	hsa-miR-4281	0	0	0	0	0	0	0	0	0	0	0	0	0	0	0	0	0	0	0	0	0.11	0	0	0	0	0	0	0	0	0	0	0	0	0	0	0	0	0	0	0	0	0	0	0	0	0	0	0
652	hsa-miR-4282	0	0	0	0	0	0	0	0	0	0	0	0	0	0	0	0	0	0	0	0	0	0	0	0	0	0	0	0	0	0	0	0	0	0	0	0	0	0	0	0	0	0	0	0	0	0	0	0
653	hsa-miR-4283	0	0	0	0	0	0	0	0	0	0	0	0	0	0	0	0	0	0	0	0	0	0	0	0	0	0	0	0	0	0	0	0	0	0	0	0	0	0	0	0	0	0	0	0	0	0	0	0
654	hsa-miR-4284	0.196667	0	0.0969231	0.116111	0.052	0	0	0.24	0.68	0.18	0	0	0.26	0.4	0.154444	0.24	0.41	0.07	0.31	0.23	0.33	0.85	0.86	0	0.524	0.35	0	0	0	0.0817391	0.13	0.06	0	0	0	0.235	0	1.375	0.17	0	0	0.06	0.06	0	0.35	0.14	0.950714	0
655	hsa-miR-4285	0	0	0	0	0	0	0	0	0	0	0	0	0	0	0	0	0	0	0	0	0	0	0	0	0	0	0	0	0	0	0	0	0	0	0	0	0	0	0	0	0	0	0	0	0	0	0	0
656	hsa-miR-4286	60.62	11.4173	114.428	24.7656	121.96	6.26	63.92	5.98	49.17	32.86	15.67	7.76	76.42	4.37	33.3744	239.29	372.88	89.46	183.32	621.23	985.49	316.87	157.68	27.9	28.706	24.78	34.905	7.33	5.995	96.0365	68.115	6.87	135.5	17.275	211.365	77.5	1.87	187.47	485.5	39.59	39.78	146.65	10.73	21.17	10.5	12.685	55.1329	70.8067
657	hsa-miR-4287	0	0	0	0	0	0	0	0	0	0	0	0	0	0	0	0	0	0	0	0	0	0	0	0	0	0	0	0	0	0	0	0	0	0	0	0	0	0	0	0	0	0	0	0	0	0	0	0
658	hsa-miR-4288	0	0	0	0	0	0	0	0	0	0	0	0	0	0	0	0	0	0	0	0	0	0	0	0	0	0	0	0	0	0	0	0	0	0	0	0	0	0	0	0	0	0	0	0	0	0	0	0
659	hsa-miR-4289	0	0	0	0	0	0	0	0	0	0	0	0	0	0	0	0	0	0	0	0	0	0	0	0	0.01	0	0.075	0	0	0	0	0	0	0	0	0	0	0	0.04	0	0	0.04	0	0	0	0.03	0	0
660	hsa-miR-429	13.6	1251.73	0.616923	1857.41	4.372	19.83	0	15.07	2.21	2201.36	1437.64	1627.01	1.3	966.2	311.527	20.21	1943.5	101.82	1154.4	5.58	5149	3059.35	3067.26	0	2.252	2855.92	5533.95	510.847	0	133.647	1.36833	1.625	18.91	36.64	0	196.48	0	4.445	0	5.2	4.65	1.5	2.6	0	0	1.495	0.31	0
661	hsa-miR-4290	0	0	0	0	0	0	0	0	0	0	0	0	0	0	0	0	0	0	0	0	0	0	0	0	0	0	0	0	0	0	0	0	0	0	0	0	0	0	0	0	0	0	0	0	0	0	0	0
662	hsa-miR-4291	0	0	0	0	0	0	0	0	0	0	0	0	0	0	0	0	0	0	0	0	0	0	0	0	0	0	0	0	0	0	0	0	0	0	0	0	0	0	0	0	0	0	0	0	0	0	0	0
663	hsa-miR-4292	0	0	0	0	0	0	0	0	0	0	0	0	0	0	0	0	0	0	0	0	0	0	0	0	0	0	0	0	0	0	0	0	0	0	0	0	0	0	0	0	0	0	0	0	0	0	0	0
664	hsa-miR-4293	0	0	0	0	0	0	0	0	0	0	0	0	0	0	0.00777778	0	0	0	0	0	0	0	0	0	0	0	0	0	0	0	0	0	0	0	0	0	0	0	0	0	0	0	0	0	0	0	0	0
665	hsa-miR-4294	0	0	0	0	0	0	0	0	0	0	0	0	0	0	0	0	0	0	0	0	0	0	0	0	0	0	0	0	0	0	0	0	0	0	0	0	0	0	0	0	0	0	0	0	0	0	0	0
666	hsa-miR-4295	0	0	0	0	0	0	0	0	0	0	0	0	0	0	0	0	0	0	0	0	0	0	0	0	0	0	0	0	0	0	0	0	0	0	0	0	0	0	0	0	0	0	0	0	0	0	0	0
667	hsa-miR-4296	0	0	0	0	0	0	0	0	0	0	0	0	0	0	0	0	0	0	0	0	0	0	0	0	0	0	0	0	0	0	0	0	0	0	0	0	0	0	0	0	0	0	0	0	0	0	0	0
668	hsa-miR-4297	0	0	0	0	0	0	0	0	0	0	0	0	0	0	0	0	0	0	0	0	0	0	0	0	0	0	0	0	0	0	0	0	0	0	0	0	0	0	0	0	0	0	0	0	0	0	0	0
669	hsa-miR-4298	0	0	0	0	0	1.04	0	0	0	0	0	0	0	0	0	0.12	0	0	0	0	0	0	0	0	0	0	0	0	0	0	0.00666667	0	0	0.17	0	0	0	0	0	0	0	0	0	0	0	0	0	0
670	hsa-miR-4299	0	0	0	0	0	0	0	0	0	0	0	0	0	0	0	0	0	0	0	0	0	0	0	0	0	0	0	0	0	0	0	0	0	0	0	0	0	0	0	0	0	0	0	0	0	0	0	0
671	hsa-miR-4300	0	0	0	0	0	0	0	0	0	0	0	0	0	0	0	0	0	0	0	0	0	0	0	0	0	0	0	0	0	0	0	0	0	0	0	0	0	0	0	0	0	0	0	0	0	0	0	0
672	hsa-miR-4301	0	0.015	0.0438462	0.0116667	0.332	0	0	0	0	0	0	0	0.09	0.6	0.211111	0.24	0	0	0.1	0.12	1.09	0	0	0	0.02	0	0	0	0	0	0.00666667	0.105	0	0	0	0	0	2.415	0.08	0	0.68	0	0.11	0	0	0.1	0.0378571	0
673	hsa-miR-4302	0	0	0	0	0	0	0	0	0	0	0	0	0	0	0	0	0	0	0	0	0	0	0	0	0	0	0	0	0	0	0	0	0	0	0	0	0	0	0	0	0	0	0	0	0	0	0	0
674	hsa-miR-4303	0	0	0	0	0	0	0	0	0	0	0	0	0	0	0	0	0	0	0	0	0	0	0	0	0	0	0	0	0	0	0	0	0	0	0	0	0	0	0	0	0	0	0	0	0	0	0	0
675	hsa-miR-4304	0	0	0	0	0	0	0	0	0	0	0	0	0	0	0	0	0	0	0	0	0	0	0	0	0	0	0	0	0	0	0	0	0	0	0	0	0	0	0	0	0	0	0	0	0	0	0	0
676	hsa-miR-4305	0	0	0	0	0	0	0	0	0	0	0	0	0	0	0	0	0	0	0	0	0	0	0	0	0	0	0	0	0	0	0	0	0	0	0	0	0	0	0	0	0	0	0	0	0	0	0	0
677	hsa-miR-4306	0	0.0238462	0	0.065	0	0	0	0	0	0	0	0	0	0	0	0.18	0.05	0	0.15	0	0.11	0.06	0.62	0	0	0	0	0	0	0.0113043	0	0	0	0	0	0	0	0	0	0	0	0	0	0	0	0	0	0
678	hsa-miR-4307	0	0	0	0	0	0	0	0	0	0	0	0	0	0	0	0	0	0	0	0	0	0	0	0	0	0	0	0	0	0	0	0	0	0	0	0	0	0	0	0	0	0	0	0	0	0	0	0
679	hsa-miR-4308	0	0	0	0	0	0	0	0	0	0	0	0	0	0	0	0	0	0	0	0	0	0	0	0	0	0	0	0	0	0	0	0	0	0	0	0	0	0	0	0	0	0	0	0	0	0	0	0
680	hsa-miR-4309	0	0	0	0	0	0	0	0	0	0	0	0	0	0	0	0	0	0	0	0	0	0	0	0	0	0	0	0	0	0	0	0	0	0	0	0	0	0	0	0	0	0	0	0	0	0	0	0
681	hsa-miR-431	0	0.309615	0	0.0633333	0.01	0	0	15.54	0.37	117.81	0	0	768.48	0	0.0955556	0	0.21	0.07	0.1	0	0	0.12	0.86	33.67	0.056	0.12	0.055	0	0	0.531739	0.025	0.185	78.3	106.78	0.1	0.355	0	648.17	0	33.18	0.1	0.56	0.17	0	0	0.06	0	0
682	hsa-miR-4310	0	0	0	0	0	0	0	0	0	0	0	0	0	0	0	0	0	0	0	0	0	0	0	0	0	0	0	0	0	0	0	0	0	0	0	0	0	0	0	0	0	0	0	0	0	0	0	0
683	hsa-miR-4311	0	0	0	0	0	0	0	0	0	0	0	0	0	0	0	0	0	0	0	0	0	0	0	0	0	0	0	0	0	0	0	0	0	0	0	0	0	0	0	0	0	0	0	0	0	0	0	0
684	hsa-miR-4312	0	0	0	0	0	0	0	0	0	0	0	0	0	0	0	0	0	0	0	0	0	0	0	0	0	0	0	0	0	0	0	0	0	0	0	0	0	0	0	0	0	0	0	0	0	0	0	0
685	hsa-miR-4313	0	0	0	0	0	0	0	0	0	0	0	0	0	0	0	0	0	0	0	0	0	0	0	0	0	0	0	0	0	0	0	0	0	0	0	0	0	0	0	0	0	0	0	0	0	0	0	0
686	hsa-miR-4314	0	0	0	0	0	0	0	0	0	0	0	0	0	0	0	0	0	0	0	0	0	0	0	0	0	0	0	0	0	0	0	0	0	0	0	0	0	0	0	0	0	0	0	0	0	0	0	0
687	hsa-miR-4315	0	0	0.0261538	0	0	0	0	0	0	0	0	0	0	0	0	0.12	0	0	0	0	0	0	0	0	0	0	0	0	0	0	0	0	0	0	0	0	0	0	0	0	0	0.06	0	0	0	0	0	0
688	hsa-miR-4316	0	0	0	0	0	0	0	0	0	0	0	0	0	0	0	0	0	0	0	0	0	0	0	0	0	0	0	0	0	0	0	0	0	0	0	0	0	0	0	0	0	0	0	0	0	0	0	0
689	hsa-miR-4317	0	0	0	0	0	0	0	0	0	0	0	0	0	0	0	0	0	0	0	0	0.11	0	0	0	0	0	0	0	0	0	0	0	0	0	0	0	0	0	0	0	0	0	0	0	0	0	0	0
690	hsa-miR-4318	0	0.00384615	0	0.00333333	0	0	0	0	0	0	0	0	0	0	0	0	0	0	0	0	0	0	0.05	0	0	0	0	0	0	0	0	0	0	0	0	0	0	0	0	0	0	0	0	0	0	0	0	0
691	hsa-miR-4319	0	0	0	0	0	0	0	0	0	0	0	0	0	0	0	0	0	0	0	0	0	0	0	0	0	0	0	0	0	0	0	0	0	0	0	0	0	0	0	0	0	0	0	0	0	0	0	0
692	hsa-miR-432	0.27	0.0488462	0	0.0511111	0.054	0	0	9.33	0.19	132.51	0	0	194.84	0	0.0455556	0.12	0.21	0	0	0.12	0	0.12	0.67	17.31	0.042	0	0.11	0	0	0.151304	0.16	0.06	40	56.94	0	0.12	0	87.425	0.17	13.99	0.39	0.06	0	0	0	0	0.269286	0
693	hsa-miR-4320	0	0	0	0	0	0	0	0	0	0	0	0	0	0	0	0	0	0	0	0	0	0	0	0	0	0	0	0	0	0	0	0	0	0	0	0	0	0	0	0	0	0	0	0	0	0	0	0
694	hsa-miR-4321	0	0	0	0	0	0	0	0	0	0	0	0	0	0	0	0	0	0	0	0	0	0	0	0	0	0	0	0	0	0	0	0	0	0	0	0	0	0	0	0	0	0	0	0	0	0	0	0
695	hsa-miR-4322	0	0	0	0	0.024	0	0	0	0	0	0	0	0	0	0	0	0	0	0	0	0	0	0	0	0	0	0	0	0	0	0	0	0	0	0	0	0	0	0	0	0	0	0	0	0	0	0	0
696	hsa-miR-4323	0	0	0	0	0	0	0	0	0	0	0	0	0	0	0	0	0	0	0	0	0	0	0	0	0	0	0	0	0	0	0.01	0.02	0	0	0	0	0	0	0	0	0	0	0	0	0	0	0	0
697	hsa-miR-4324	0	0	0	0	0	0	0	0	0	0	0	0	0	0	0	0	0	0	0	0	0	0	0	0	0	0.08	0.055	0	0	0	0	0	0	0	0	0	0	0	0	0	0	0	0	0	0	0	0	0
698	hsa-miR-4325	0	0	0	0	0	0	0	0	0	0	0	0	0	0	0	0	0	0	0	0	0	0	0	0	0	0	0	0	0	0	0	0	0	0	0	0	0	0	0	0	0	0	0	0	0	0	0	0
699	hsa-miR-4326	31.0067	0.162692	25.4931	0.465556	22.114	16.7	0	78.2	51.6	204.76	0.67	260.21	2.33	15.3	109.914	42.23	33.02	3.05	0.21	50.8	10.86	106.07	61.7	71.18	146.548	789.07	340.125	0.143333	30.625	146.678	28.0633	12.215	62.78	86.96	37.99	99.485	0	29.735	5.04	55.46	0.58	39.92	12.03	7.45	19.94	74.58	6.59143	6.30667
700	hsa-miR-4327	0	0	0	0	0	0	0	0	0	0	0	0	0	0	0	0	0	0	0	0	0	0	0	0	0	0	0	0	0	0	0	0	0	0	0	0	0	0	0	0	0	0	0	0	0	0	0	0
701	hsa-miR-4328	0	0	0	0	0	0	0	0	0	0	0	0	0	0	0	0	0	0	0	0	0	0	0	0	0	0	0	0	0	0	0	0	0	0	0	0	0	0	0	0	0	0	0	0	0	0	0	0
702	hsa-miR-4329	0	0	0	0	0	0	0	0	0	0	0	0	0	0	0	0	0	0	0	0	0	0	0	0	0	0	0	0	0	0	0	0	0	0	0	0	0	0	0	0	0	0	0	0	0	0	0	0
703	hsa-miR-433	0	0.0738462	0	0.00722222	0	0	0	0.96	0.06	44.11	0	0	52.99	0	0.00888889	0.12	0	0	0	0	0.11	0	0.48	0	0	0	0	0	0	0.05	0.045	0.06	7.51	5.815	0	0	0	219.365	0	0.61	0	0	0	0	0	0	0	0
704	hsa-miR-4330	0	0	0	0	0	0	0	0	0	0	0	0	0	0	0	0	0	0	0	0	0	0	0	0	0	0	0	0	0	0	0	0	0	0	0	0	0	0	0	0	0	0	0	0	0	0	0	0
705	hsa-miR-4418	0	0	0	0	0	1.04	0	0	0	0	0	0	0	0	0	0	0	0	0	0	0	0	0	0	0	0	0	0	0	0.0956522	0	0.065	0	0	0	0	0	0	0	0	0	0	0.06	0	0	0	0	0
706	hsa-miR-4420	0	0	0	0	0.456	1.04	0	0	0	0	0	0	0	0	0	0	0	0	0	0	0	0	0	0	0	0	0.055	0	0	0	0	0.825	0	0	0	0	0	0.28	0.08	0	0.19	0	1.81	0	0	0	0	0
707	hsa-miR-4421	0.196667	0.0146154	24.8515	0.0144444	12.334	0	0	1.2	0	1.09	0.22	0	1.64	0	1.35556	0	0	1.79	0	0.12	0.54	0.24	0	3.85	0.792	0.12	0	0	2.65	0.0773913	24.1733	0	6.54	1.095	8.325	0.12	0	0.055	13.64	0.28	0.1	10.24	0	0.81	1.05	0.565	5.56643	9.45667
708	hsa-miR-4422	0	0.0353846	0.13	0.117222	0.024	0	0	0	0.75	0.18	1.79	0.35	0	0	0.00777778	1.57	0.21	0.07	0.1	0	1.3	0.12	0	0	0.222	0	0.11	0	0	0.0182609	0.303333	0.085	0.24	0	0.1	0	0.27	0.42	0.58	0.06	0	0.39	0.11	0.06	0.35	0	0.175714	0
709	hsa-miR-4423	0.93	0.0242308	1.09462	0.0872222	6.2	2.09	0	0	0	0.54	0	0.71	0	0	0.257778	0	0	0.22	0	0	0.11	0	0.38	0.96	0.094	0.12	0.055	0	0	0.0104348	0	0.745	0	0.295	4.06	0	0	0.615	0	0	0.39	0.45	0.45	0	0.7	0	1.42	5.38667
710	hsa-miR-4424	0.59	0.378462	0.616923	0.563889	0.08	0	0	2.39	0.12	0.18	0	0	1.12	0.2	0.03	0	0.41	0.07	0.21	0.23	0.11	0	2.19	0	0.042	0.23	0.375	0.5	1.445	0.336087	0.0633333	0.145	0.24	0.315	2.6	0.58	0	0.54	0	0.11	0	4.12	0.17	0.19	1.75	0.755	0.931429	0
711	hsa-miR-4425	3.49667	0	0.414615	0.00722222	0.054	3.13	0	1.2	0	0	1.79	0	0.17	0	1.84222	0	0	0.82	0	0.12	3.8	0	0	0	0	8.07	17.395	0	1.09	0.0130435	0.0166667	9.02	0.97	0.145	0.1	0.275	0	0.14	29.1	0.06	1.74	0	13.33	0	0	4.035	0.0357143	0
712	hsa-miR-4426	0	0.00615385	0	0.0355556	0	0	0	0	0.12	0	0	0.35	0.26	0	0.0144444	0	0	0	0	0	0	0	0	0	0.104	0.23	0.375	0	0	0.0126087	0.0416667	0	0	0	0	0	0	0	1.24	0	0.1	0	0	0	0	0	0	0
713	hsa-miR-4427	0.196667	0	0	0	0	0	0	0.24	0	0	0.22	0	0	0	0	0	0	0	0	0	0	0	0	0	0	0	0	0	3.32	0	1.13667	0	0	0	0	0.75	0	0	2.48	0	0	0	0	0.25	0	2.02	0	0
714	hsa-miR-4428	0	0.00538462	0	0.00722222	0	0	0	0	0	0	0	0	0	0.4	0.0144444	0.24	0	0.07	0.31	0	0	0.97	0.57	0	0	0	0	0	0	0	0.0183333	0	0	0	0.105	0	0	0.34	0	0	0	0	0	0	0	0	0.0621429	0
715	hsa-miR-4429	0	0.0119231	0.00230769	0.0177778	0.034	0	0	0	0	0	0	0	0.01	0	0.00444444	1.15	0.22	0.12	0.46	0.03	0.97	0.15	0.72	0	0.064	0.31	0.105	0	0.02	0.0808696	0.0316667	0.085	0	0	0	0.12	5.87	30.285	76.12	0.12	0.29	0.24	0	0.09	0	0.145	0.150714	0
716	hsa-miR-4430	0	0.00807692	0	0.0116667	0.028	0	0	0	0	0	0	0	0	0	0.0255556	0	0	0	0.1	0	0	0.24	0	0	0	0	0	0	0	0	0	0	0	0	0	0	0	0	0.5	0	0.1	0	0.06	0	0	0	0.0257143	0
717	hsa-miR-4431	8.37667	0	0	0	0	0	0	0	0	0	0.22	0	0.43	0	0	0	0	0	0	0	0.11	0	0	0	0	1.05	0.11	0	0	0	0	0.81	0.24	0	0	0	0	0	0	0	0	0	1.19	0	0	0.08	0	0
718	hsa-miR-4432	0	0	0	0	0	0	0	0	0	0	0	0	0.09	0	0	0	0	0	0	0	0	0	0	0	0	0	0	0	0	0	0	0	0	0	0	0	0	0	0	0	0	0	0	0	0	0	0	0
719	hsa-miR-4433a	0	0.015	0.0276923	0.0227778	0	0	0	0	0	0	0	0	0	0	0.0266667	0	0	0	0.1	0.12	0	0	0.1	0	0	0	0	0	0	0	0.055	0.43	0	0	0	0	0	0	0.58	0	0	0	0.06	0	0	0	0	0
720	hsa-miR-4433b	0.27	0.015	0.0246154	0.0488889	0	0	0	0	0	0.18	0	0	0	0	0.0644444	0.24	0	0.07	0.31	0	0.22	0	0	0	0.076	0.35	0.16	0	0	0.00869565	0.0233333	0	0.24	0	0	0.155	0	0	0.17	0	0.1	0.11	0	0	0	0.115	0	0
721	hsa-miR-4434	0.196667	0	0	0	0.3	0	0	0	0	0	0	0	0.09	0	0	0	0	0	0	0	0	0	0	0	0	0	0	0	0	0	0	0	0	0	0	0	0	0	0	0	0.19	0	0	0	0	0	0	0
722	hsa-miR-4435	6.92	3.28462	22.0292	4.41667	5.724	1.04	63.92	23.44	70.46	9.8	121.34	56.42	23.26	3.58	22.0444	6.64	0	1.12	2.88	12.56	5.22	1.82	8.66	12.5	21.84	4.32	4.42	1	125.94	39.0722	4.42333	0.1	48.72	5.58	2.61	15.34	2.68	0	1.58	13.22	0.2	12.86	0.12	1.44	2.1	15.99	2.02286	0
723	hsa-miR-4436a	0	0	0	0	0	0	0	0	0	0	0	0	0	0	0	0	0	0	0	0	0	0	0	0	0	0	0	0	0	0	0	0	0	0	0	0	0	0	0	0	0	0	0	0	0	0	0	0
724	hsa-miR-4436b	0	0.00769231	0	0	0	0	0	0.96	0.12	0	0.44	1.76	0	0	0.304444	0.24	0	0	0	0	0.1	0	0	0	0.484	0.36	0.32	0	0	0	0.07	0	0	0.79	0	0.27	0	0	0	1.88	0	0	0	0	0	0	0	0
725	hsa-miR-4437	0	0	0	0	0	0	0	0	0	0	0	0	0	0	0	0	0	0	0	0	0	0	0	0	0	0	0	0	0	0.0247826	0	0.39	0	0	0	0	0	0	3.47	0	0	0	0.11	0	0	0	0	0
726	hsa-miR-4438	0	0.0161538	0	0.0133333	0	0	0	0	0	0	0	0	0	0	0	0	0	0	0	0	0	0	0	0	0	0	0	0	0	0	0	0.02	0	0	0	0	0	0	0	0	0	0	0.06	0	0	0.08	0	0
727	hsa-miR-4439	0	0.00692308	0	0	0	0	0	0.24	0.06	0	0	0	0	0	0.15	0	0	0.07	0	0.23	0	0	0	0	0	0	0	0	0	0	0	0	0	0.17	0	0	0	0	0	0	0.1	0	0	0	0	0	0	0
728	hsa-miR-4440	1.28333	0.0196154	0.389231	0.126111	0.766	0	0	1.2	0	0.18	0.22	1.76	0.17	0.2	0.148889	0.24	0.1	0	0.1	0.46	0.22	0	0.19	0	0.736	0.7	0.535	0.07	0.385	1.59783	0.49	0	0.24	0.315	0.315	0.78	0	2.485	10.09	0.22	0.68	0.56	0	0.81	0	0.485	1.47357	0
729	hsa-miR-4441	0	0	0	0	0	0	0	0	0	0	0	0	0	0	0	0	0	0	0	0	0	0	0	0	0	0	0	0	0	0	0	0	0	0	0	0	0	0	0	0	0	0	0	0	0	0	0	0
730	hsa-miR-4442	0	0.0142308	0	0.0377778	0	0	0	0	0	0	0	0.35	0	0	0	0	0.1	0	0	0	0	0.24	0	0	0	0	0.055	0	0	0.0182609	0	0	0	0	0	0	0	0	0	0	1.55	0	0	0	0	0	0	0
731	hsa-miR-4443	0	0.0330769	0.213846	0.0727778	0.222	0	0	0.24	0.12	0.18	0.45	0.71	1.64	0	0.126667	0.72	0.52	0	0.51	1.51	1.41	0.48	0.38	2.89	0.314	0.58	0.485	0	0	0.481304	0.17	0	0	0.48	0.625	0.58	0.27	0.055	8.93	0.11	0.29	0.22	0.11	0	0.7	0	0.339286	0
732	hsa-miR-4444	0	0.00538462	0	0.00888889	0	0	0	0	0	0	0	0	0.08	0	0	0.12	0	0	0	0	0	0	0.1	0	0.016	0	0	0	0	0.0530435	0	0	0	0	0	0	0	0	0.66	0	0.58	0	0	0	0.34	0	0	0
733	hsa-miR-4445	0	0	0	0	0.028	0	0	0	0	0	0	0	0	0	0	0.12	0	0.3	0	0	0	0.12	0	0	0.04	0	0	0	0	0	0	0	0	0	0	0	0	0	0	0	0	0	0	0	0	0	0	0
734	hsa-miR-4446	0	13.3373	0	73.2911	0.046	0	0	0.48	0	0	2.01	24.68	0	0.2	0.0133333	5.79	32.09	0	60.8	0.12	0.22	78.16	23.33	0	0	1.75	12.335	20.9767	0	0.0317391	0.0383333	19.63	0	1.83	1.04	0	2.14	0	14.14	2.43	0.1	2.56	4.8	0.06	0	0	0	1.11667
735	hsa-miR-4447	0	0.0207692	0	0.0527778	0.01	0	0	0	0	0	0	0	0.09	0	0	0	0	0	0	0	0	0	0	0	0	0.12	0	0.0733333	0	0.178261	0	0.065	0	0.315	0.41	0	0	0	0.08	0.11	0	0.72	0.06	0	0	0	0	6.50333
736	hsa-miR-4448	2.26667	0.178462	2.59154	0.217778	0.758	0	0	0.24	0.12	0	0	0	4.5	0.79	14.0367	100.88	77.74	35.98	64.08	125.78	211.67	205.85	90.55	2.89	13.536	11.92	2.805	0	0	0.0978261	0.733333	2.375	2.67	0.65	0	1.07	0.27	14.69	97.81	2.54	0.29	18.76	4.86	1.88	2.8	5.725	4.16429	0
737	hsa-miR-4449	0.716667	0.948077	0.363077	1.33889	0.51	0	0	0.48	0.93	0.73	2.69	1.76	0.86	4.17	2.94222	11.22	1.14	0.52	3.59	0.58	0.87	3.38	2.86	0.96	1.134	0.47	0.215	0.216667	0.66	0.92	0.508333	1.775	0.24	0.145	0.215	0.12	0	0.815	2.07	0.61	5.32	0	1.75	1.06	0	0.33	0.0907143	0
738	hsa-miR-4450	0	0	0	0	0	0	0	0	0	0.18	0	0	0.17	0	0	0	0	0	0	0	0	0	0	0	0	0	0	0	0	0	0	0	0	0	0	0	0	0	0	0	0	0	0	0	0	0	0.484286	0
739	hsa-miR-4451	0.196667	0.0226923	0.04	0.0544444	0.23	0	0	0	0	0	0	0	0	0	0.0166667	1.33	1.24	0	1.54	0.93	4.56	0.36	0.95	0	0.018	0.12	0.055	0	0	0.093913	0.1	0.065	0	0	0.41	0.155	0	0	0.74	0.5	0.1	8.52	0.17	0	0.7	0.195	0	0
740	hsa-miR-4452	0	0	0	0	0	0	0	0	0	0	0	0	0	0	0.0488889	0	0	0	0	0	0	0	0	0	0	0.12	0	0	0	0	0.0216667	0	0	0	0	0	0	0	0	0	0	0	0	0	0	0	0	0
741	hsa-miR-4453	0	0	0	0.0277778	0	0	0	0	0	0	0	0	0	0	0.00777778	0	0	0	0	0	0	0	0	0	0	0	0	0	0	0.03	0	0	0	0	0	0	0	0	0.74	0	0.29	0.06	0.06	0	0	0	0.0278571	0
742	hsa-miR-4454	26.6333	50.3238	144.087	11.8394	55.298	45.93	95.88	11.96	13.32	6.35	44.1	9.17	216.2	8.15	6.15444	1018.21	860.98	114.63	157.23	302.25	1091.22	1422.52	451.94	84.65	853.264	1.17	14.105	22.4433	35.015	254.79	18.4733	8.18	21.09	44.8	551.73	154.2	0.27	61.675	62.96	5.89	47.77	301.29	15.87	3.45	229.19	99.93	734.729	761.573
743	hsa-miR-4455	0	0.00807692	0.0361538	0.0566667	0.05	0	0	0	0.19	0	0.22	0	1.04	0	0.0211111	0.12	0.1	0	0	0.12	0.22	0.12	0.1	0	0.182	6.9	2.8	0.0733333	0.085	0.073913	0.0716667	0	0	0	0	0.275	0	0.11	0.08	0	0	0.17	0.11	0	0	0.1	0.0257143	1.84
744	hsa-miR-4456	0	0	0	0	0	0	0	0	0	0	0	0	0	0	0	0	0	0	0	0	0	0	0	0	0	0	0	0	0	0	0	0	0	0	0	0	0	0	0	0	0	0	0	0	0	0	0	0
745	hsa-miR-4457	0	0.0734615	0	0.127778	0.146	0	0	0	0.12	0.54	0.22	0	0	0	0.0844444	0.12	0.72	0	0.1	0	0	0.12	0	0	0.054	0.12	0.43	0	0	0.0282609	0	0.105	0	0	0	0	0	0.03	3.47	0	0.19	0.28	0.11	0	0	0	0.0257143	0
746	hsa-miR-4458	0	0.00769231	0.02	0.0311111	0.166	0	0	0	0.19	0	0.22	0	0.26	0	0.00777778	0.12	0.41	0.15	0.1	1.63	0.43	0.36	0.48	0	0.05	0.35	0	0	0	0.111739	0.04	0	0.73	0.17	0.315	0	0	1.355	20.59	0	0.1	0.78	0.06	0	1.05	0.155	0.0257143	1.11667
747	hsa-miR-4460	0	0	0	0.0133333	0	0	0	0	0	0	0	0	0	0	0	0	0	0	0.1	0	0	0	0	0	0	0	0	0	0	0	0	0	0	0	0	0	0	0	0.08	0	0	0	0	0	0	0	0	0
748	hsa-miR-4462	0	0	0	0	0	0	0	0	0	0	0	0	0	0	0	0	0	0	0	0	0.22	0	0	0	0	0	0	0	0	0	0	0.225	0	0	0	0	0	0	0	0	0	0	0.11	0	0	0	0	0
749	hsa-miR-4463	0	0.00730769	0.0192308	0.205556	0.05	0	0	0	0.12	0	0	0.71	0	0	0.00888889	0	0	0	0	0	0	0	0	0	0.13	0.23	0	0	0.235	0.0586957	0.115	0	0	0.295	0	0.275	0	0	0	0	0	0	0	0	0	0	0.0271429	0
750	hsa-miR-4464	0	0	0	0	0	0	0	0	0	0	0	0	0	0	0	0	0	0	0	0	0	0	0	0	0	0	0	0	0	0	0	0	0	0	0	0	0	0	0	0	0	0	0	0	0	0	0	0
751	hsa-miR-4465	0	0.00692308	0.0253846	0	0	0	0	0	0	0	0	0	0	0	0	0	0	0	0	0	0	0	0	0	0	0	0	0	0	0	0	0	0	0	0	0	0.27	0	0	0	0	0	0	0	0	0	0	0
752	hsa-miR-4466	1.18	0.998846	0.122308	2.30167	1.464	0	0	0.72	2.49	1.63	0.45	2.12	0.17	0	1.58667	1.93	0.62	0	1.95	0.23	2.39	1.45	3.81	0.96	0.308	0.82	0.755	0.36	0.83	0.591739	1.525	62.99	1.94	0.17	0.73	1.49	0	6.925	0.41	1.82	0.29	0	8.07	0.63	0	0.04	1.33071	0
753	hsa-miR-4467	1.37667	0.0884615	0.34	0.182222	0.066	0	0	0.24	1.49	0	0	0	0	0.2	0.00888889	0	0.1	0	0.41	0	0.65	0.12	0.29	0.96	0.12	0	0.48	0	2.65	0.830435	0.246667	0.245	0.24	0.44	8.83	1.61	0	0	1.32	0.61	0.1	7.57	0.11	0.44	5.95	0.155	0	61.6767
754	hsa-miR-4468	0	0	0	0	0	0	0	0	0	0	0	0	0	0	0	0	0	0	0	0	0	0	0	0	0	0	0	0	0	0	0	0	0	0	0	0	0	0	0.17	0	0	0	0	0	0	0	0	0
755	hsa-miR-4469	0	0	0.0253846	0.00722222	0	0	0	0	0	0.18	0	0	0	0	0.0544444	0.48	0	0.07	0	0	0.22	0.24	0	0	0.06	0	0	0	0	0.0213043	0.0316667	0.065	0	0	0	0.155	0	0	0.17	0	0	0.28	0.06	0.06	0	0	0.0392857	0
756	hsa-miR-4470	0	0.0226923	0.0238462	0.0411111	0	0	0	0	0.12	0	0.22	0	0	0.2	0.0211111	0.48	0.83	0.37	0.51	0.12	0.76	1.57	1.05	0	0.022	1.64	1.455	0	0	0.0704348	0.0266667	0	0	0.145	0.105	0.235	0	0.03	1.65	0	0	0.06	0	0	0	0	0.209286	4.27
757	hsa-miR-4471	0	0	0	0	0	0	0	0	0	0	0	0	0	0	0	0	0	0	0.1	0	0	0	0	0	0	0	0	0	0	0	0	0	0	0	0	0	0	0	0	0	0	0	0	0	0	0	0	0
758	hsa-miR-4472	0	0	0	0	0	0	0	0	0	0	0	0	0	0	0	0.12	0	0	0	0	0	0	0	0	0	0	0	0	0	0	0	0	0	0	0	0	0	0	0	0	0	0	0	0	0	0	0	0
759	hsa-miR-4473	7.61	1.48115	0.436923	1.975	0.026	0	0	12.2	2.24	7.08	0	12.69	0.35	0.2	5.37778	1.09	0.21	0	1.23	0.58	0	1.09	0.86	4.81	0	9.82	8.415	0.216667	0.945	1.74348	0.235	2.955	1.21	3.295	14.075	1.545	0	0.34	0.66	1.88	0.87	6.12	4.46	0.31	5.95	1.845	2.17929	9.06667
760	hsa-miR-4474	2.62667	0.494615	0.0592308	0.813333	0	0	0	2.15	0.5	0.54	0	2.47	0.17	0	1.05111	0.48	0	0	0.1	0.35	0.11	0.12	0.19	1.92	0	0.58	0.865	0.0733333	0.325	0.763913	0.075	1.095	0	0.63	1.96	0.425	0.27	0	1.24	1.05	1.45	7.46	1.47	0.06	4.55	1.42	0.746429	0
761	hsa-miR-4475	0.196667	0.0642308	0	0.151111	0.082	0	0	0	0.06	0	0	0	0.09	0	0	0	0	0	0	0	0.54	0	0	0	0	0	0	0.146667	0	0.0430435	0	0	0	0	0.205	0	0	0	0	0	1.45	0.22	0	0	0.35	0	0.189286	0
762	hsa-miR-4476	0	0	0	0	0.026	0	0	0	0	0	0	0	0	0	0	0	0	0	0	0	0.11	0	0	0	0	0	0	0	0	0	0	0.31	0	0	0	0	0	0	0	0	0	0	0.17	0	0	0	0	0
763	hsa-miR-4477a	0	0.0488462	0.0192308	0.0405556	0.534	0	0	0	0.06	0.54	0.22	0	0.26	0.2	0	0.12	0	0	0	0	0	0.36	0	0	0	0.23	0.675	0	0	0	0.193333	0	0	0	0	0	0.27	0.425	0	0	0.1	0	0.08	0	0.35	0.135	0	0
764	hsa-miR-4477b	1.05667	0.741154	0.554615	1.31333	2.556	2.09	0	0.24	0.56	0.18	0.9	0	0.52	0	0.41	0.48	0	0	1.44	0.23	0.11	1.93	0.48	0	0.032	1.64	1.1	0.5	0	0.249565	1.235	1.46	0.97	0.145	0.205	0	0	0.395	0.08	0.17	0.87	1	2	0.75	1.4	0.465	1.43357	1.57667
765	hsa-miR-4478	0	0	0.0253846	0.169444	0	1.04	0	0	0	0	0.22	0	0.26	0	0	0.6	0.1	0	0.31	0.35	0.11	0.72	0.19	0	0	0.12	0	0	0	0.0369565	0	0	0	0	0	0	0	0	0.58	0	2.03	0.22	0.11	0	0	0.155	0	0
766	hsa-miR-4479	0.496667	0.503077	0.383077	0.689444	1.176	0	0	0	1.8	0.54	3.81	0.35	1.04	0	1.22889	3.02	0.31	0.15	1.75	1.05	1.09	1.33	0.38	1.92	0.792	1.75	0.755	0.286667	2.42	0.644783	0.576667	0.81	2.91	1.11	0.215	0.73	0	0.11	0.17	1.77	4.26	2.73	0.79	0.75	0	1.865	0.457857	0
767	hsa-miR-448	0	1.25385	0	0.955556	0.196	0	0	0	0.5	0	0	0	0	0.2	0.123333	0	0	0	4.62	0	6.62	0	0.29	0	0	0	0.16	14.21	0	0	7.28667	0	0	0	0.205	0	0	0.03	0	0.11	0	0.17	0	0.44	0	0.27	0	0
768	hsa-miR-4480	0.25	0	0	0	0	0	0	0	0	0	0	0	0	0	0	0	0	0	0	0	0.87	0.12	0.1	0	0	0	0	0	0	0	0	0	0	0	0	0	0	0	0	0	0	0	0	0	0	0	0.351429	0
769	hsa-miR-4481	0	0	0	0	0	0	0	0	0	0	0	0	0	0	0	0	0	0	0	0	0	0	0	0	0	0	0	0	0	0	0	0	0	0	0	0	0	0	0	0	0	0	0	0	0	0	0	0
770	hsa-miR-4482	0	0.113462	0	0.145556	0	3.13	31.96	0	0.19	0.73	0	30.32	2.59	0	1.67667	0.6	1.14	0	0	0.12	2.61	10.39	0.1	0	6.134	0.82	0.645	0	21.5	0	0.0583333	4.495	23.51	0	0.1	1.545	0	0	0	0.11	11.52	0.06	2.82	0.13	0	80.685	0	0
771	hsa-miR-4483	0	0.00692308	0.0276923	0.102222	0.108	0	0	0	0.06	0	0	0	0.17	0	0	0	0	0	0	0	0	0.12	0	0	0	0.47	0	0.213333	0	0.123913	0.025	0	0	0.145	0.205	0	0	0	0	0	0	1.11	0	0	0.7	0	0.0271429	2.95667
772	hsa-miR-4484	0.196667	0.0819231	0.216923	0.572778	0.302	1.04	0	0.48	1.12	0.91	0.22	1.06	1.56	1.79	0.935556	0.12	1.55	0.15	0.51	2.67	0.98	1.93	1.52	0	0.266	0.23	0.265	0.286667	0	0.385652	0.265	0.4	0.48	1.55	3.75	0.695	0	0.535	0	0.17	0.1	7.46	0.79	0	1.05	0	5.41	17.6033
773	hsa-miR-4485	7.60333	11.3342	34.4162	6.69444	0.82	0	0	1.43	24.71	21.06	4.25	2.12	14.09	26.62	7.92667	6.03	0.52	5.81	1.44	1.74	5.54	1.09	7.14	4.81	13.998	6.2	5.01	1	260.195	1.79087	6.92167	1.08	1.45	1.72	0.93	1.475	0	6.69	3.64	0.61	3.58	0.5	2.15	0.44	4.9	7.465	7.45143	8.54
774	hsa-miR-4486	0	0	0	0.0116667	0	0	0	0	0	0	0	0	0	0	0	0	0	0	0	0	0	0	0	0	0	0	0	0	0	0	0	0	0	0	0	0	0	0	0	0	0	0	0	0	0	0	0	0
775	hsa-miR-4487	0	0	0	0	0.028	5.22	0	0	0	0	0	0	0	0	0	0.12	0	0	0	0	0	0	0	0	0	0	0	0	0	0	0.0133333	1.52	0	0	0	0	0	0	0.08	0	0.1	0.28	1.24	0	0	0	0	0
776	hsa-miR-4488	0	0.0138462	0.0769231	0.065	0.082	1.04	31.96	0	0	0.73	0.45	0.35	1.38	0.6	0.13	82.18	0	0.07	0.21	0	1.63	0.12	0.1	0	0.136	0.23	0.055	0	0	0.123913	0.191667	1.26	0.24	0	0	0	39.36	0.14	11.24	0	0	0	1.69	0.06	0	0.06	0.0178571	0
777	hsa-miR-4489	0	0.0142308	0.0446154	0.0144444	0.028	0	0	0	0	0	0	0	0	0	0	0.12	0	0	0.21	0	0.11	0.24	0.19	0	0.02	0.12	0	0	0	0.0295652	0.128333	0.08	0	0	0	0	0	0.11	0.83	0	0	0	0	0	0	0.04	0.0278571	0
778	hsa-miR-4490	0	0	0	0.0138889	0	0	0	0	0	0	0	0	0	0	0	0	0	0	0	0	0	0	0	0	0	0	0	0	0	0	0.0466667	0	0	0	0	0	0	0	0	0	0	0	0	0.06	0	0	0	0
779	hsa-miR-4491	0	0	0	0	0	2.09	0	0	0	0	0	0	0.09	0	0	0	0	0	0	0	0	0	0	0	0	0.12	0.055	0	0	0.0213043	0	2.67	0	0	0	0	0	0	0	0	0	0	2.03	0	0	0	0	0
780	hsa-miR-4492	0	0.0288462	0.154615	0.113333	0.054	0	0	0	0.31	0.18	0.45	0	0.43	0.4	0.177778	4.83	0	0	0	0	0.22	0.24	0	0	0.094	0.47	0.485	0.07	2.495	0.0426087	0.163333	1.145	0.24	0	0	0.155	0	0	0.5	0.39	0.68	0.06	0.34	0.56	0.35	0.06	0	0
781	hsa-miR-4493	0.52	0	0	0	0	0	0	0	0	0	0	0	0	0	0	0	0	0	0	0	0	0	0	0	0	0	0	0	0	0	0	0.815	0	0	0	0	0	0	0	0	0	0	1.36	0	0	0	0	0
782	hsa-miR-4494	0.25	0.00807692	0	0	0	0	0	0	0	0	0	0	0	0	0.0611111	0	0	0	0	0	0	0	0	0	0	0	0	0	0	0	0	0	0	0	0	0	0	0	0	0	0	0	0	0	0	0	0	0
783	hsa-miR-4495	0	0.0146154	0	0	0	0	0	0	0	0	0	0	0	0	0	0	0	0	0	0	0	0	0	0	0	0	0	0	0	0	0	0	0	0	0	0	0	0	0	0	0	0	0	0	0	0	0	0
784	hsa-miR-4496	0	0	0	0	0	0	0	0	0	0	0	0	0	0	0.0177778	0	0	0	0	0	0	0	0	0	0.018	0	0.055	0	0	0	0	0.065	0	0	0	0	0	0	0.74	0	0	0	0.06	0	0	0	0	0
785	hsa-miR-4497	0	0.00692308	0	0	0	0	0	0	0	0.18	0	0	0	0	0	0.12	0	0	0	0	0	0	0	0	0	0	0	0	0	0.0113043	0	0	0	0	0	0	0	0	0	0	0	0.06	0	0	0	0	0	0
786	hsa-miR-4498	0.25	0.065	0.0938462	0.200556	0.088	1.04	0	0.24	0.19	0.73	0.67	0	0.17	0	0.178889	0	0.93	0	0.41	0.12	0.43	3.02	0.57	0.96	0.124	1.87	1.56	0.07	0.445	0.698696	0.381667	0.04	0	0	0.42	0.275	0	0	2.32	0.17	0.39	0.56	0.06	0.38	0.35	0.27	0.610714	0
787	hsa-miR-4499	0	0	0	0.0133333	0	0	0	0	0	0	0	0	0	0	0	0	0	0	0	0	0	0	0	0	0	0	0	0	0	0	0	0	0	0	0	0	0	0	0.08	0	0	0	0	0	0	0	0	0
788	hsa-miR-449a	657.167	1.39	20.5131	0.631111	64.06	2.09	0	1.43	5.17	3.99	6.72	27.5	4.58	0.6	0.622222	22.93	25.72	9.65	13.45	34.64	10.1	14946	1203.47	5.77	8.282	5.32	5.465	1.79667	1.685	0.893043	2.55833	1.11	2.91	2.94	8.145	3.275	0	5.83	4.38	1.41	247.01	16.37	1.47	0.47	54.59	3.88	62.3607	3.81
789	hsa-miR-449b	269.937	0.358462	3.04385	0.500556	20.032	0	0	1.43	3.8	0.91	5.6	14.81	1.04	0.6	0.176667	5.43	11.44	1.97	1.95	6.16	2.39	2665.1	590.95	19.24	3.776	0.53	0.78	0.286667	11.535	0.111304	5.53333	0.38	1.45	1.68	32.6	3.845	0	8.47	1.9	0.41	39.44	2.45	0.96	0.28	15.75	3.6	42.0279	0
790	hsa-miR-449c	802.08	1.18846	25.58	0.799444	114.254	2.09	0	7.41	7.72	5.81	19.7	76.86	6.66	0.6	1.18	6.15	8.07	4.1	1.95	7.79	2.17	4053.38	482.46	11.54	8.306	21.28	21.32	0.783333	10.705	1.46957	6.36167	4.625	6.06	4.385	24.585	5.85	0	14.97	61.6	8.29	550.88	31.35	7.96	1.19	136.81	4.97	21.2886	41.1233
791	hsa-miR-4500	0	0	0	0	0	0	0	0	0	0	0	0	0	0	0	0	0	0	0	0	0	0	0	0	0	0	0	0	0	0	0	0	0	0	0	0	0	0	0	0	0	0	0	0	0	0	0	0
792	hsa-miR-4501	0	0.800769	0	1.83667	0.106	0	0	0	0	0	2.24	0	0	0.4	0	0.12	0.62	0	0.51	0	0	0.6	3.81	0	0	0	0.16	1.79333	0	0	1.80333	0.355	0	0	0.305	0	0	0	0	0.39	0	13.75	0.34	1.06	4.55	0	0	0
793	hsa-miR-4502	0	0	0.0238462	0.0333333	0	0	0	0	0.06	0	0	0	0	0	0.0688889	0.36	0.21	0	0	0.35	0.65	0	0.1	0.96	0.156	0.12	0.215	0	0	0.145217	0.0566667	0	0.24	0	0	0	0.27	0.11	3.89	0.06	0	1.56	0.06	0	1.4	0.06	0.589286	0
794	hsa-miR-4503	0	0	0	0.035	0	0	0	0	0	0	0	0	0	0	0.00777778	0	0	0	0	0	0	0	0	0	0.016	0.47	0.055	0.0733333	0	0.0717391	0	0	0	0	0.1	0.12	0	0	0	0	0	0.11	0	0	0	0	0	0
795	hsa-miR-4504	0.393333	1.13731	0.198462	0.870556	0.15	1.04	0	0.48	0.25	0.18	0.45	0.35	0.52	0.2	0.0688889	0.97	0	0.07	1.64	0.12	0.22	0.97	1.14	0	0.672	5.49	2.53	0.43	0	0.236522	0.216667	0.4	0.73	0	0.42	0.51	0	0.645	0.99	0.28	1.16	0.22	0.62	0.19	1.05	0.23	0.731429	1.84
796	hsa-miR-4505	0	0	0	0	0.074	0	0	0	0	0	0	0	0	0	0	0	0.1	0.07	0	0	0	0	0	0	0	0	0	0	0	0	0	0.065	0	0	0	0	0	0	0	0	0	0	0.06	0	0	0	0	0
797	hsa-miR-4506	0.536667	0.0203846	0	0	0	0	0	0	0	0	0	0	0	0	0.0166667	0	0	0	0	0	0	0	0	0	0	0	0	0	0	0.0382609	0	0.625	0	0	0	0	0	0	0	0	0.1	0	0.51	0	0	0	0	0
798	hsa-miR-4507	0	0.0619231	0.0861538	0.0716667	0.16	0	0	0	0	0.09	0	0.18	0.04	0	0.0222222	0	0.03	0	0.1	0	0	0	0	0	0.02	0	0.025	0	0	0.0795652	0.0733333	0	0	0	0	0	0	0	0.21	0.08	0.48	0.22	0.03	0.13	1.05	0.02	0.00857143	0
799	hsa-miR-4508	0	0.0215385	0.236923	0.206111	0.216	0	0	0.48	0.19	0	0	0.35	0.17	0.2	0.185556	7.96	0.52	0.3	0.21	2.79	1.85	1.21	1.33	0	0.396	0.7	0.54	0	0	0.250435	0.19	0.38	1.45	0.65	0.41	0.39	0.8	0.165	6.45	0.83	0.19	1	0.56	0.06	0	0.155	0.801429	0
800	hsa-miR-4509	0	0.00576923	0	0	0.03	0	0	0	0	0	0	0	0	0	0	0.12	0	0	0	0	0	0	0	0	0	0	0	0	0	0	0	0	0	0	0	0	0	0.09	0	0	0	0	0	0	0	0	0	0
801	hsa-miR-450a	91.55	101.371	46.7854	126.756	17.888	7.3	0	82.98	40.39	53.91	40.74	161.49	57.75	16.49	159.697	149.88	55.38	10.5	55.46	19.88	20.63	0.72	55.79	84.64	25.526	518.8	327.23	34.95	8.59	0.181739	23.6583	0.49	179.62	132.96	117.515	34.6	0	21.3	11.49	9.46	7.36	95.26	1.24	0.94	48.28	7.66	185.498	733.867
802	hsa-miR-450b	144.633	229.71	156.092	313.683	50.742	8.35	0	175.05	99.83	186.97	113.05	354	167.18	26.02	505.813	333.29	71.64	18.03	64.8	36.04	40.62	1.45	77.22	252.99	85.512	322.64	196.825	38.2067	40.22	0.556957	73.6733	0.695	365.3	147.585	178.735	35.85	0	13.13	2.23	18.8	26.81	476.42	1.3	3.88	371.95	21.845	62.8021	518.613
803	hsa-miR-4510	0	1.28731	1.33615	0.442778	0.156	0	31.96	0	0.6	0.54	0	0.35	1.23	0	0.236667	0.12	1.19	0	1.18	0.16	0	0	0.48	0.48	0.004	0.11	0.05	2.25	3.18	0.0104348	4.61833	0.01	0.61	0.16	0.315	2.74	0.13	0	0.08	0.61	0.29	0.61	0	0.25	0	0.145	1.09	7.25667
804	hsa-miR-4511	2.10333	1.18692	1.03923	1.63556	6.082	7.31	0	3.35	0.56	1.09	4.25	6.35	0.86	0.2	1.09667	3.74	0.21	0.07	1.34	1.63	0.22	0.97	1.24	2.89	1.932	1.64	0.64	0.356667	2.3	6.18826	0.153333	2.87	1.94	1.135	3.325	0.58	0.27	0.48	1.41	3.15	11.23	13.58	2.65	0.44	7	4.08	0.0614286	4.46667
805	hsa-miR-4512	1.37667	1.44038	0.09	2.07278	0.654	3.13	31.96	0.96	1.49	1.27	3.81	3.53	0.43	0.79	0.843333	2.65	1.86	0.07	3.49	0.93	0.76	1.45	2.67	1.92	1.052	0.58	0.11	0.146667	1.3	1.01261	0.463333	1.215	0.97	1.03	1.355	0.155	0	0.62	2.65	3.21	2.61	3.73	0.51	0.44	0.7	5.71	0.0242857	1.57667
806	hsa-miR-4513	0	0	0.02	0	0	1.04	31.96	0	0	0	0	0	0	0	0	0	0	0	0	0	0	0	0	0	0	0	0	0	0	0	0	1.065	0	0	0	0	0	0	0.08	0	0.19	0	1.19	0	0	0	0	0
807	hsa-miR-4514	0	0	0	0	0	0	0	0	0.06	0	0	0	0	0	0	0	0	0	0	0	0	0	0	0	0.032	0	0	0	0	0	0	0	0	0	0	0	0	0	0	0	0	0	0	0	0	0	0	0
808	hsa-miR-4515	2.21	0.495	0.256923	0.420556	0.326	1.04	0	0.24	0.25	0.73	0.22	1.06	0.17	0.2	0.0733333	0	0.21	0	0.72	0	0.22	0.48	0.19	0	0.16	0.35	0	0.363333	3.13	0.83087	1.25667	1.55	0.73	0.145	1.24	0.155	0	0	16.54	0.11	3.77	6.79	2.09	1.94	1.4	0.255	0	0
809	hsa-miR-4516	0	0.00692308	0.637692	0.075	0.018	0	0	0	0	0.18	0	0	0	0.79	0.0466667	2.78	0	0.07	0	0.12	0.33	0	0	0	0.232	0	0	0	0	0.0326087	0.0183333	0.375	0	0	0	0	5.89	0.11	0.33	0	0.29	0.06	0.45	0.19	0	0.06	0.195	0
810	hsa-miR-4517	10.79	3.23538	3.57923	8.305	3.192	6.26	63.92	14.35	13.26	4.18	17.01	3.17	14.44	4.37	8.32111	12.55	5.8	0.22	8.83	13.83	15.2	5.32	5.33	5.77	10.76	1.29	2.205	1.44667	0	5.70087	2.575	6.995	5.33	4.555	11.555	9.73	79	0.425	0.66	0.77	1.94	1.95	12.37	0.19	9.1	3.1	17.2964	15.8967
811	hsa-miR-4518	0.943333	0.0742308	0	0.07	0.924	11.48	0	0	0	0	0.45	0	0	0	0	0	0	0	0	0	0.33	0	0.29	0	0	0	0	0	0	0.0573913	0	15.34	0	0	0	0	0	0	7.85	0	5.03	0	30.94	0	0	0	0	0
812	hsa-miR-4519	0.25	0	0.153846	0.0527778	0.028	0	0	0.48	0.68	0	1.57	0	0.52	0	0.0111111	0.12	0.41	0.07	0	0	0.33	0.24	0	0	0.034	0	0	0	0	0.15087	0.0466667	0	0	0.17	0.205	0.305	0	0	0.08	0	2.9	0.11	0.11	0	1.05	0.33	0	0
813	hsa-miR-451a	2.66	0.879231	0.0730769	1.20944	7.802	3.13	159.8	0.72	0.19	0.18	0	0	0	0.4	0.138889	1.45	4.87	0.97	0.82	1.63	1.09	1.33	1.43	0	0.51	0.23	0.16	1.57333	0	0.658261	0.458333	0.335	1.45	2.08	2.165	1.32	1.61	13906.9	0	0	0.39	0.06	0.45	0.06	0.35	0	1.40714	0
814	hsa-miR-451b	0	0	0	0	0	0	0	0	0	0	0	0	0	0	0.0177778	0	0	0	0	0	0	0	0	0	0	0	0	0	0	0	0	0	0	0	0	0	0	0	0	0	0	0	0	0	0	0	0	0
815	hsa-miR-452	0.25	0.0757692	314.338	0	6.994	0	0	484.97	98.96	113.82	15.22	422.05	547.71	0	2.12444	1711.22	100.93	231.43	0.41	8.02	4.02	0.12	1.05	236.63	0	318.55	222.34	0	123.785	317.325	0.11	0	818.11	410.14	0.315	659.41	0.27	928.67	0	229.82	2.32	556.42	0	0.31	0.35	271.02	0.0635714	3.81
816	hsa-miR-4520	0	0.446923	0.328462	0.251667	0	0	0	0	0.06	0	0	0	0	0	0.0177778	0	0	0.15	0.1	0.12	0	0	0.05	0	0.016	0.12	0.24	0	0	0.601304	0.0566667	0.6	0	0	0	0	0	0	0.66	0	0	0.25	0.68	0	0.35	0	0	0
817	hsa-miR-4521	30.3067	8.34731	16.1308	23.9339	9.506	13.57	0	20.81	22.65	23.42	10.97	18.33	46.94	3.18	18.9656	160.85	12.01	7.15	15.92	122.99	179.53	60.88	114.92	33.67	11.512	481.28	393.84	7.54333	0	10.3383	23.825	6.615	29.82	101.7	342.9	422.725	0	91.065	301.95	4.64	1.06	12.64	14.46	1.57	51.09	9.155	19.7514	1802.17
818	hsa-miR-4522	1.26333	0.0230769	0.21	0.0672222	0.122	0	0	0	0.19	0.36	0.9	0	0.09	0.4	0.228889	0	0	0	0	0	0.11	0.85	0	0	0.248	0	0.215	0	0.47	0.386087	0.506667	0.02	0.48	0.44	0.205	0	0	0	0.5	0.06	2.32	6.68	0.11	0.38	0.7	0.155	0.0178571	1.57667
819	hsa-miR-4523	0.496667	0.637308	0.332308	2.30389	1.082	0	0	0.48	0.87	8.71	2.69	1.06	0.35	0.99	0.607778	0.48	1.24	0.15	0.72	0.46	0.43	6.52	1.43	0.96	1.312	0.35	0.215	0.43	0.325	2.36696	1.45167	1.075	1.7	0.65	6.135	2.51	0	1.205	1.82	0.06	1.06	13.36	0.79	0.06	3.85	0.1	4.54357	0
820	hsa-miR-4524a	0	0.03	0	0.0711111	0.082	4.18	0	0	0	0	0	0	0	0.6	0	0	0	0.15	0.1	0	0	0	0.29	0	0.516	0	0	0.146667	0	0	0	0.97	0	0.335	0.41	0	0	8.865	0	0	0	0.06	1.64	0	0	0	0.438571	0
821	hsa-miR-4524b	0	0	0	0	0	0	0	0	0	0	0	0	0	0	0	0	0	0	0	0	0	0	0	0	0	0	0	0	0	0	0	0	0	0	0	0	0	0	0	0	0	0	0	0	0	0	0	0
822	hsa-miR-4525	0.466667	0.116538	0.0161538	0.472778	0.052	0	0	0	0.12	0	0.22	0	0	0.4	0.0433333	0.24	0.72	0.15	1.64	0.12	0.76	1.57	2.29	0	0	0	0	0.146667	0	0.0317391	0.02	0.02	0.48	0.59	0.945	0.355	0	0.45	2.48	0	0	0.17	0	0	0	0	0.185714	0
823	hsa-miR-4526	1.60667	0.42	0.216923	0.803333	0.028	1.04	0	0	0.06	0	0	0.35	0	0.2	0	0	0.41	0.15	1.95	0.23	0.11	2.05	3.52	0	0	0	0	0.0733333	0	0.213043	0.025	0.335	0	0	0.105	0	0	0.11	5.79	0	0	1.84	0.34	0	0.35	0	0	0
824	hsa-miR-4527	0	0	0	0	0.024	0	0	0	0	0	0	0	0	0	0	0	0	0	0	0	0	0	0	0	0	0	0	0	0	0	0	0	0	0	0	0	0	0	0	0	0	0	0	0	0	0	0	0
825	hsa-miR-4528	0	0	0	0	0	0	0	0	0	0	0	0	0	0	0	0	0	0	0	0	0	0	0	1.92	0	0	0	0	0	0	0.00666667	0.02	0	0	0	0	0	0	0	0	0	0	0	0	0	0	0	0
826	hsa-miR-4529	0	0	0.126923	0	0	0	0	0	0	0	0	0	0.09	0	0	0	0	0	0	0	0	0.12	0	0	0	0	0	0	0	0	0.15	0	0	0	0	0	0	0	0	0	0	0	0	0	0	0	0	0
827	hsa-miR-4530	0	0	0	0	0	0	0	0	0	0	0	0	0	0	0	0	0	0.07	0	0	0	0	0	0	0	0	0	0	0	0	0	0	0	0	0	0	0	0	0	0	0	0	0	0	0	0	0	0
828	hsa-miR-4531	0	0	0	0	0	0	0	0	0	0	0	0	0	0	0	0.12	0	0	0	0	0	0	0	0	0	0	0	0	0	0	0	0	0	0	0	0	0	0	0	0	0	0.56	0	0	0	0	0	0
829	hsa-miR-4533	0	0	0.0423077	0	0	0	0	0	0	0	0	0	0	0	0	0	0	0	0	0.12	0	0	0	0	0	0	0	0	0	0	0	0	0	0	0.1	0	0	0	3.31	0	0	0.11	0	0	0	0	0	0
830	hsa-miR-4534	0	0	0	0	0	0	0	0	0	0	0	0	0	0	0	0	0	0	0	0	0	0	0	0	0	0	0	0	0	0	0	0	0	0	0	0	0	0	0	0	0	0	0	0	0	0	0	0
831	hsa-miR-4535	0	0	0	0	0	0	0	0	0	0	0	0	0	0	0	0	0	0	0	0	0	0	0	0	0	0	0	0	0	0	0	0	0	0	0	0	0	0	0	0	0	0	0	0	0	0	0	0
832	hsa-miR-4536	0	0.0353846	0.0492308	0.0344444	0.112	0	0	0	0	0	0	0	0.08	0	0	0.12	0.2	0.08	0.1	0.12	0.32	0.12	0.48	0	0.04	0	0.05	0	0	0.0252174	0.0566667	0	0.24	0	0	0	0	0.28	0.08	0	0	0	0.06	0	0	0	0.0185714	0
833	hsa-miR-4537	0	0	0	0	0	0	0	0	0	0	0	0	0	0	0	0	0	0	0	0	0	0	0	0	0	0	0	0	0	0	0	0	0	0	0	0	0	0	0	0	0	0	0	0	0	0	0	0
834	hsa-miR-4538	0	0	0	0	0	0	0	0	0	0	0	0	0	0	0	0	0	0	0	0	0	0	0	0	0	0.06	0	0	0	0	0	0	0	0	0	0	0	0	0	0	0	0	0	0	0	0	0	0
835	hsa-miR-4539	0	0	0	0	0	0	0	0	0	0	0	0	0	0	0	0	0	0	0	0	0	0	0	0	0	0	0	0	0	0	0	0	0	0	0	0	0	0	0	0	0	0	0	0	0	0	0	0
836	hsa-miR-454	327.993	869.551	607.255	2053.72	411.746	222.35	63.92	280.03	896.79	1427.15	839.93	444.96	683.51	500.83	524.898	470.85	2331.9	189.12	1545.33	465.46	431.06	1285.71	757.91	272.23	361.298	177.69	323.175	1439.87	44.675	710.772	283.86	233.76	1035.79	313.825	522.82	584.1	1.61	510.325	23.4	67.46	148.48	530.48	339.53	48.48	360.05	101.935	1429.13	378.393
837	hsa-miR-4540	0	0	0	0	0	0	0	0	0	0	0	0	0	0	0	0	0	0	0	0	0	0	0	0	0	0	0	0	0	0	0	0	0	0	0	0	0	0	0	0	0	0	0	0	0	0	0	0
838	hsa-miR-455	95.62	4.58385	61.2969	14.9656	36.188	3.13	0	58.35	1.62	1.45	13.43	0	91.89	1.19	202.238	42.84	44	228.37	23	483.59	0.43	94.83	111.78	105.81	74.884	205.16	161.635	4.46667	2.485	492.441	13.17	0.065	159.26	421.325	205.33	456.485	27.58	9.22	1.41	21.95	1.94	131.45	0.11	3.57	56.33	124.01	453.495	589.84
839	hsa-miR-4632	0	0	0	0.00888889	0.056	0	0	0	0	0	0	0	0	0	0	0	0	0	0	0	0	0	0	0	0	0	0	0	0	0	0	0.06	0	0	0	0	0	0	0	0	0	0	0	0	0	0	0	0
840	hsa-miR-4633	0	0.0434615	0	0.00888889	0	0	0	0	0	0	0	0	0	0	0	0	0	0	0	0	0	0	0	0	0	0	0	0	0	0	0.0166667	0.02	0	0	0	0	0	0	0	0	0	0	0	0	0	0	0	0
841	hsa-miR-4634	0	0	0	0	0	0	0	0	0	0	0	0	0	0	0	0	0	0	0	0	0	0	0	0	0.02	0	0	0	0	0	0	0	0	0	0	0	0	0	0	0	0	0	0	0	0	0	0	0
842	hsa-miR-4635	0.766667	0.13	0.307692	0.196667	0	0	0	0.24	0.19	0	0.22	1.41	0	0	0.116667	0	0.31	0	0.1	0.23	0	1.21	0.1	0	0.534	0.58	0.65	0	0	0.336957	0	0.02	0	0.17	0	0	0	0	0.83	0	0	0.56	0.23	0	0	0.155	0	0
843	hsa-miR-4636	0	0.386923	0.285385	0.325556	0	9.4	0	0	5.29	0.91	0	0	0	0	2.82	9.17	1.14	0.37	0.1	0	0.11	0.12	0	0	0	0	0.105	0	0	0	0.263333	1.1	0	0	0	0	0	0	0	0.11	0.1	0.17	2.03	0.13	0	0.14	0.786429	0
844	hsa-miR-4637	0	0.0211538	0	0.0205556	0	0	0	0	0.06	0	0	0	0.09	0	0.00777778	0.48	0	0.07	0	0	0	0	0	0.96	0	0.12	0.11	0	0	0.0604348	0	0.185	0	0	0	0	0	0	0.91	0.17	0	0.39	0.23	0	0.35	0.23	0.0171429	1.84
845	hsa-miR-4638	5.79333	2.60192	0.684615	3.42	1.158	0	0	1.67	3.49	2	2.69	2.82	3.46	2.58	1.65	0.84	1.76	1.12	3.08	0.7	2.06	1.09	3.81	0	3.218	0.35	0.43	1.36333	1.39	1.90217	3.66667	1.7	4.12	1.28	0.935	0.66	0	0.03	1.74	1.77	4.84	3.45	1.69	2.94	1.4	3.995	2.04	0
846	hsa-miR-4639	0.196667	0.208462	0.0246154	0.195556	0.146	0	0	0	0.06	0	0.22	0	0.09	0	0.00777778	0.12	0.62	0	0.31	0.23	0.22	0	0.29	0	0.056	0.58	0.27	0.07	0	0.0308696	0.055	0.27	0	0	0	0.155	0	0.11	0	0	0.1	0.17	0.28	0	0	0.195	0	0
847	hsa-miR-4640	0	2.96038	0.07	3.38556	0	0	0	1.43	1.62	1.09	1.79	0.71	1.73	0.79	1.84556	1.45	1.76	0.45	3.9	0.12	3.69	2.66	6.86	0.96	0.11	0.7	0.59	1.58	1.005	0.789565	0.801667	0.955	0.97	0.63	0.42	0.58	0	0	0	0.17	0	0.06	0.06	0	0.35	0.195	0.0557143	1.11667
848	hsa-miR-4641	0	0.174615	0.02	0.135556	0.024	0	0	0	0.06	0	0.45	0.71	0.09	0	0.0911111	0	0.31	0	0.41	0.12	0	0	0	0	0.02	0	0	0.356667	0	0.405652	0.0333333	0.085	0	0.17	0	0	0	0.03	0	0	0.19	0	0.06	0	0	0.06	0	0
849	hsa-miR-4642	0.93	0.306154	0.17	0.311667	1.758	0	0	0.24	0.19	0.54	0.45	0.71	0.09	0.2	0.53	0.24	0.21	0	0.82	0.12	0.65	0.12	0.1	0	0.17	0.23	0.055	0	0	1.66304	0.325	0	1.21	0	0.73	0.71	0	0	0.08	0.5	0.58	5.68	0.06	0.06	1.4	0.29	0.0442857	0
850	hsa-miR-4643	0.25	0.0511538	0.0161538	0.085	0.128	0	0	0	0	0	0	0	0	0	0	0	0	0	0	0	0	0	0.29	0	0	0	0	0	0	0	0	0.225	0	0	0.1	0	0	0.34	0	0	0	0	0.11	0	0	0	0	0
851	hsa-miR-4644	0	0.0588462	0.0423077	0.137222	0.01	0	0	0	0	0	0.22	0	0	0	0.0255556	0.24	0.1	0	0.82	0.12	0	0.6	0.57	0	0.018	0.23	0.11	0	0	0.103043	0.0266667	0.08	0	0	0.205	0	0	0.055	0.74	0	0	0.28	0.06	0	0	0	0.09	0
852	hsa-miR-4645	4.85	0.797308	0.686154	0.796111	2.18	0	31.96	1.43	0.5	0	0	0.71	3.8	0	0.237778	0.84	0	0.45	0.82	1.74	1.41	5.68	0.29	0	4.544	3.51	1.505	0.5	3.54	1.54174	0.136667	3.205	2.42	0.63	0.205	0.695	0	0.085	0.08	0.44	0.19	0.61	5.03	0	0	2.93	0.19	0
853	hsa-miR-4646	0.25	0.0638462	0	0.12	0.076	0	0	0	0.06	0	0	0.35	0.09	0.2	0.0322222	0.12	0.1	0	0	0	0.22	0.36	0.1	0	0.022	0.12	0.11	0	0	0.160435	0.0183333	0.345	0	0	0.105	0	0	0	0.41	0	0	0.06	0	0	0	0.06	0.0271429	0
854	hsa-miR-4647	0	0.189615	0.166923	0.110556	0.104	0	0	0.24	0.37	1.63	0.45	0	0.17	0.2	0.815556	0.24	0.52	0.37	0.21	0.7	0	0.6	0.38	0	0.102	0.47	0.43	0.286667	0	1.02304	0.723333	0.165	0.48	0.17	0	0.39	0	0.11	3.72	0.83	0.39	0.78	0.23	0.13	0	0.385	0.0271429	0
855	hsa-miR-4648	0	0.336154	0.0161538	0.715	0	0	0	0	0	0.54	0.67	0	0.09	0	0.268889	0.12	0.72	0	0.72	0	0	0.36	0.19	0	0.074	0	0.165	0.213333	0	0.0243478	0.0683333	0.02	0	0	0	0	0	0	0	0	0.48	0	0	0.06	0	0.04	0	0
856	hsa-miR-4649	0	0	0	0	0	0	0	0	0	0	0	0	0	0	0.0388889	0	0	0	0	0	0	0	0.1	0	0	0	0	0	0	0	0.203333	0	0	0	0	0	0	0	1.98	0	0	0	0	0.13	0	0	0	0
857	hsa-miR-4650	0	0	0	0	0	0	0	0	0	0	0	0	0	0	0.104444	0	0	0.08	0	0	0	0	0	0	0	0	0	0	0	0	0.14	0	0	0	0	0.15	0	0	0	0	0	0	0	0.12	0	0	0	0
858	hsa-miR-4651	0	0.0880769	0.0984615	0.398889	0.054	0	0	0.24	0.37	0	0	0	0.17	0	0.0633333	0.24	0	0	0	0	0.11	0	0.1	0	0.1	0.23	0	0.143333	0	0.148261	0.118333	0.255	0.24	0	0	0	0	0	1.07	0	0.19	0	0.28	0.06	0.35	0.08	0.192143	0
859	hsa-miR-4652	0	2.73423	0.0215385	4.65833	0	0	0	0.48	0	1.45	0	36.32	0.35	4.37	0.0177778	5.07	0	0	3.39	0	0	3.26	0	0	5.406	1.29	0.055	0.643333	4.54	0	0.0433333	0	0	0	6.9	0	4.28	0.595	0	0.55	0	15.48	0	1.63	2.45	7.8	0	11.56
860	hsa-miR-4653	0	0.0526923	0.383846	0.136667	0.102	0	0	0.48	0.06	0.18	0	0	0.09	0.2	0.108889	0.84	0.21	0	0.1	0	0.22	0.72	0.57	0	0.278	0.12	0.11	0.07	0.295	0.0791304	0.23	0.06	0.97	0.17	0	0.12	0	0	0.25	0.06	0	0.39	0.06	0.06	0	0.04	0.987143	0
861	hsa-miR-4654	0.196667	1.76769	0.106154	3.49222	0.064	0	0	0.24	0.62	0.73	0	0	0.09	0	0.176667	0.12	2.17	0.15	8.11	0	0.11	0.85	3.81	0	2.196	0.58	0.59	1	0.945	0.885217	0.0833333	0	0	0	0.425	2.035	0	0	0	0.28	0	0.72	0	0	0.7	3.105	0.277143	0
862	hsa-miR-4655	0	0.0688462	0.0853846	0.307778	0.024	0	0	0.24	0.31	0.18	0.45	0	0.09	0	0.103333	0.12	0.41	0	0.41	0	0.11	0.12	0.1	0	0.22	0.12	0	0.216667	0	0.12	0.153333	0.02	0.24	0	1.15	0.305	0	0.055	0.58	0	0.1	0.11	0	0.13	0	0	0.0178571	1.84
863	hsa-miR-4656	0	0.015	0.0161538	0.0238889	0	0	0	0	0	0	0.22	0	0.17	0	0	0.12	0	0.07	0	0	0	0.48	0	0	0	0	0.055	0	0	0	0.0666667	0	0	0	0.42	0	0	0.11	0.66	0	0	0.06	0	0.06	0	0	0.170714	0
864	hsa-miR-4657	0	0.0942308	0.0376923	0.0766667	0	1.04	0	0	0.19	0	0	0	0	0	0	0.24	0.1	0.07	0.31	0	0.22	0.85	0.1	0	0.016	0.12	0.27	0	0	0.0195652	0	0.285	0	0.17	0	0	0	0.03	1.16	0.06	0	0	0.11	0	0	0	0.055	0
865	hsa-miR-4658	0	0.158462	0.0238462	0.101111	0.012	0	0	0	0.12	0	0	0.35	0	0	0.0733333	0	0.26	0	0.51	0	0.22	0.24	0.48	0	0.466	0	0.055	0.0733333	0.175	0	0.0416667	0.125	0.73	0	0	0	0	0	0	0.11	0	0	0.06	0.19	0	0.04	0.121429	0
866	hsa-miR-4659a	0.196667	0.252692	0.188462	0.474444	0.74	0	0	0.96	0.25	0	0.22	2.47	0.26	0.2	0.418889	0.36	0	0.15	0.41	0.81	0.33	0.85	0.86	0	0.778	4.5	1.915	0	0	1.09087	0.178333	1.36	0.24	0.48	0.47	0.51	0.27	0.89	1.57	0.39	0.39	0.33	2.37	0.13	3.15	0.195	4.13214	11.3
867	hsa-miR-4659b	0	0.0173077	0.0246154	0.0238889	0	0	0	0	0.03	0	0	0	0	0	0.00333333	0	0	0	0	0	0	0	0	0	0	0.06	0.025	0	0	0.00695652	0	2.04	0	0	0.05	0	0	0.13	0	0	0	0	2.99	0	0	0	0.112143	0
868	hsa-miR-466	0	0.00730769	0.03	0.0116667	0	4.18	0	0	0	0	0	0	0	0	0.0866667	0.12	0	0.07	0	0	0	0	0	0	0	0	0.16	0	0	0.565217	0	0.39	0	0	0	0	0	0.03	0.74	0	0	0	0.56	0	0	0.54	0	0
869	hsa-miR-4660	1.18	0.0930769	0.0492308	0.387778	0.394	0	0	0.48	0.06	0	0.45	1.06	0.17	0.2	0.0577778	0.72	4.24	0.15	1.54	0.93	0.54	3.14	1.14	0	0.158	0.7	0.43	0.0733333	2.1	1.19087	0.548333	0.565	0	0.61	1.15	1.055	0	1.065	2.15	0.17	0.1	0.95	0.56	0.63	0.35	0.68	0.742857	2.95667
870	hsa-miR-4661	1.16	13.4169	1.53308	5.99167	30.212	2.09	0	7.65	0.68	7.26	5.37	5.99	1.47	2.19	19.9489	2.9	7.76	1.27	3.7	3.37	0.22	2.05	0.48	5.77	1.194	15.08	8.565	1.79333	26.53	7.90087	0.485	7.09	7.51	4.515	12.31	2.645	0	2.505	0.5	11.11	7.84	33.41	5.25	0.81	14	2.64	2.68643	15.4367
871	hsa-miR-4662a	27.5	14.2408	12.8854	11.1072	8.69	6.26	0	0.72	4.17	8.53	4.25	0	11.06	4.37	18.6833	0	2.9	1.04	1.64	0.93	0	0.12	6.47	3.85	0.33	1.52	0.165	0.286667	0.325	17.8622	0.325	0	0.24	0	0.105	0	0	0.84	0	0.06	44.23	0.95	0	0.69	1.75	0	31.9407	1.11667
872	hsa-miR-4662b	0.536667	0.0515385	0.08	0.03	0.014	0	0	0	0	0	0.22	0	0	0	0.00777778	0	0	0.22	0	0	0	0	0.76	0	0	0	0.055	0	0	0.0317391	0	0	0	0	0	0	0	0	0	0	0.29	0	0	0	0	0	1.395	0
873	hsa-miR-4663	0	0.00576923	0	0.0555556	0	0	0	0	0.06	0	0	0	0	0	0.0466667	0	0.21	0	0.51	0	0	0	0	0	0	0	0	0	0	0	0	0	0	0	0	0	0	0	0.08	0	0	0	0	0	0	0	0.0785714	0
874	hsa-miR-4664	1.58333	1.26846	0	5.98722	6.254	0	0	4.54	10.39	7.44	12.76	1.41	0	2.38	1.91667	3.5	3.93	0.45	4.31	0.35	4.13	12.2	7.24	4.81	5.808	45.82	32.45	2.50667	30.805	4.55826	0.025	0.36	1.45	5.395	0.835	9.985	0	14.24	0.25	8.35	5.32	21.55	0.51	0.13	4.2	7.53	0	0
875	hsa-miR-4665	0	0.0842308	0.14	0.158889	0.75	0	0	0.24	0.87	0	0.67	1.06	0.17	0	0.413333	1.21	0.31	0.22	0.31	0.23	0.43	1.21	1.05	0	0.672	0.94	0.27	0.216667	1.09	0.316957	0.423333	0.06	0.24	0.67	1.975	0.865	0	0	0.08	0.17	0.1	1.06	0.06	0.06	0	0	1.27714	5.84333
876	hsa-miR-4666a	2	0.408077	0.923077	0.532778	0.206	0	0	0.24	0.12	0.91	0.22	0	0.17	0.6	0.00777778	0.36	0.1	0.22	0.31	0	0.76	0.6	1.14	0	0.12	0	0	0.216667	0.47	0	1.62	0	0	0.465	0.205	0.12	0	0.03	0.08	0	1.65	0.33	0	0.38	0.35	0.155	0.0521429	1.84
877	hsa-miR-4666b	0	0	0	0.0138889	0	0	0	0	0	0	0	0	0	0	0	0	0	0	0	0	0	0	0	0	0.506	0	0	0	0	0	0	0	0	0	0	0	0	0	0	0	0	0	0	0	0	0	0	0
878	hsa-miR-4667	0	0.0561538	0.204615	0.382222	0.122	0	0	0	0.5	0.36	1.12	0	0.52	0.2	0.463333	0.84	0.52	0.22	0.62	0.12	4.45	1.57	2	0	0.26	0.12	0.16	0.14	1.265	0.532609	0.208333	0.535	0.73	0.145	0.42	0.12	0	0.165	2.81	1	0.48	2.56	0.28	1.13	0.35	0.1	0.282143	0
879	hsa-miR-4668	0.196667	0.401538	0.0253846	0.465556	0.074	0	0	0	0.12	0	0.45	0	0.26	0	1.09444	1.93	0	0.07	0.92	3.6	1.3	2.66	0.29	0	0.222	0.23	0.055	0	0	0.0334783	0.03	0.145	0.73	0	0	0	0	0.055	0	0.11	0.19	0.06	0.11	0.06	0.35	0.04	0.905714	0
880	hsa-miR-4669	0	0.459615	0.388462	1.03944	0.028	0	0	0	0	0	0	0	0	0	0.0844444	0	1.86	0.07	3.59	0	0.54	0	1.52	0	0	4.09	1.565	0.213333	0	0.542609	0.04	0	0.24	0	0	0.58	0	0	0	0	0	0	0	0	0	0	0	0
881	hsa-miR-4670	0	0.378077	0.126923	0.212222	0.056	0	0	0	0.12	0.36	0.45	0	0.35	0	0.0711111	0.48	0.21	0	0.21	0.12	0.11	0	0	0	0.108	0.23	0.055	0.143333	0.47	0.0256522	0	0.245	0	0	0.105	0	0	0.225	0.91	0.22	0.1	0.11	0.17	0.06	1.05	0.14	0.214286	0
882	hsa-miR-4671	0.196667	0.124615	0	0.0366667	1.052	2.09	0	15.54	1.99	0	2.69	0	0.09	0.2	1.27667	3.62	0.21	0.15	0.1	2.91	0	0.12	0.76	0	0.04	0.58	0.215	0	0	0.0204348	0.835	14.545	9.45	5.145	0.315	2.765	0	0	0	13.77	0.1	1.22	14.85	1.19	0	3.41	0.835714	0
883	hsa-miR-4672	0	0.124615	0.58	0.227222	0.01	0	0	0.24	0.25	0	0.22	0.71	0.09	0	0.362222	0.12	0.1	0.07	0.31	0	0	0.12	0.1	0.96	0.352	0.23	0.16	0.07	0.06	0.39	0.108333	0.08	0	0.145	0.1	0.155	0	0.255	0	0	0.29	0.39	0	0.06	0.35	0.29	0.0714286	1.11667
884	hsa-miR-4673	0	0.0480769	0.0438462	0.167222	0.16	0	0	0	0	0	0.22	0	0.09	0	0.191111	0	0	0	0	0.12	0.33	0.36	0.19	0	0.334	0	0	0.0733333	0.415	0.0482609	0.15	0.505	0	0	0.1	0	0	0	0.33	0.11	0.19	0.5	0.45	0	0	0	0	0
885	hsa-miR-4674	0	0.0996154	0	0.117778	0	0	0	0	0.19	0	0	0	0	0	0	0.12	0	0	1.44	0.12	0.11	0	0.95	0	0.076	0.23	0	0.143333	0	0	0.0583333	0.21	0	0	0	0	0	0	0.25	0	0.1	0	0.23	0	0	0	0	0
886	hsa-miR-4675	0	0.192692	0	0.271667	0	0	0	0	0.12	0	0	0	0	0	0	0	0	0.22	0.62	0	0	0	0	0	0	0	0	0	0	0	0.0183333	0	0	0	0	0	0	0	1.57	0	0	0	0	0	0	0	0	0
887	hsa-miR-4676	0	0.385769	0.220769	0.621111	0.348	1.04	0	0.72	1.24	0.54	0.45	1.41	0.35	0	1.49667	0.48	0.41	0	0.51	1.05	0.76	0.12	0.57	0.96	0.694	5.84	4.045	0	0	0.401739	0.0333333	0.295	0.24	1.43	1.56	1.225	0	1.205	0.08	2.05	0	1.61	0.28	0	1.4	0.585	0.0835714	3.81
888	hsa-miR-4677	57.9233	16.1469	18.5546	22.9122	145.288	31.32	0	27.5	33.55	31.04	48.13	233.77	17.12	20.46	54.4067	48.27	40.79	8.42	10.06	14.41	6.3	31.41	25.52	85.61	385.91	28.17	13.35	23.35	66.26	35.4017	88.435	19.315	48	38.275	128.835	42.005	0	13.585	0.17	20.29	40.36	136.63	27.84	26.81	164.46	99.05	32.6729	97.6033
889	hsa-miR-4678	0	0	0	0	0	0	0	0	0	0	0	0	0	0	0	0	0	0	0	0	0	0	0	0	0	0	0	0	0	0	0	0	0	0	0	0	0	0	0	0	0	0	0	0	0	0	0	0
890	hsa-miR-4679	0	0.0138462	0	0.0122222	0	0	0	0	0	0	0	0	0	0	0	0	0	0	0	0	0	0	0	0	0	0.12	0	0	0	0	0	0.02	0	0	0	0	0	0	0	0	0	0	0	0	0	0.04	0	0
891	hsa-miR-4680	0.27	0.0726923	0	0.0783333	0.144	0	0	0	0	0	0	0	0.09	0	0.0333333	0	0.21	0	0	0.12	0.22	0.12	0.19	0	0.174	0	0	0	0	0.0143478	0.0166667	0	0	0.145	0	0	0	0	0.17	0	0	0.11	0	0	0	0.06	0.0278571	0
892	hsa-miR-4681	0.27	0	0	0	0	0	0	0	0	0	0	0	0	0	0	0	0	0	0	0	0	0	0	0	0	0	0	0	0	0	0	0	0	0	0	0	0	0	0	0	0	0	0	0	0	0	0	0
893	hsa-miR-4682	0	0.0776923	0.111538	0.295556	0	0	0	1.43	0	1.82	0	0	3.28	0.6	1.99667	0	0	0.07	0.1	0.23	0	0.24	0.95	0	0.472	0	0	0.0733333	0	0.488696	0.175	0.145	0.73	2.055	0.825	0	0	0	0.17	1.22	0.1	0.22	0.17	0	0	1.45	0	0
894	hsa-miR-4683	0.196667	0.171538	0	0.0672222	0	0	0	0	0.06	0	0	0	0	0	0	0.72	2.17	0.15	3.59	0.46	0.11	0.24	0.76	0	0.1	0.12	0.325	0	0	0	0.0516667	0	0	0.145	0	0.12	0	0	0.08	0	0	0	0	0	0	0	1.41071	5.91333
895	hsa-miR-4684	0	0.0146154	0.297692	0.0455556	0	0	0	0	0	0	0	0.35	0	0	0.108889	0.12	0	0.07	0	0.12	0.33	0	0	0	0.06	5.38	1.505	0	0	0	0.095	0.065	0.73	0.775	0.205	0	0	0.31	2.4	0.44	0	0.22	0.06	0.06	0.35	0.04	0.114286	0
896	hsa-miR-4685	0.52	0.618077	0.0546154	0.864444	1.008	1.04	0	0.72	0.5	0.18	0	0.35	0.26	0.2	0.916667	0.12	1.24	0.15	0.72	0.81	0.54	0.97	1.14	0	0.632	0.12	0.775	0.356667	0.53	0.653043	0.418333	4.565	1.21	0.59	1.875	1.205	0	0	0.58	0.39	0.87	0.39	0.56	0.25	0	0.255	0.436429	1.11667
897	hsa-miR-4686	0	0.0307692	0	0.12	0	0	0	0	0	0	0.67	0	0	0	0.00777778	0.72	0.52	0	0.21	0	0	0.12	0.29	0	0.054	2.1	1.99	0	0	0	0	0	0.24	0	0	0.235	0	0	0	0	0	0	0	0	0	0	0	0
898	hsa-miR-4687	1.52333	0.423462	1.8	0.602778	2.196	4.18	0	0.48	1.37	3.09	0.45	1.41	2.77	0.2	2.13	0.84	0.31	0.15	1.13	0.12	1.09	0.48	0.76	0.96	0.994	1.52	1.665	0.0733333	0	5.26609	1.67667	5.4	5.09	1.405	6.425	1.695	0	0.11	18.19	0.22	1.26	0.72	1.07	0.19	0.35	0.465	0.504286	1.84
899	hsa-miR-4688	0.196667	0.306923	0.106154	0.53	0.458	0	0	0	0.56	0.36	0.45	0	0.17	0	0.336667	0.24	1.24	0.07	1.44	0.12	0.54	1.21	0.76	0	0.194	0.35	0.32	0	0.62	0.350435	0.243333	0.185	0.48	0.145	0.105	0.235	0	0.085	5.04	0.66	1.45	0.17	0.11	0.13	0	0.23	0.151429	0
900	hsa-miR-4689	0	0.410769	0.509231	0.925	0.36	0	0	0.24	0.25	0.36	1.57	0.71	0.35	0.4	0.317778	1.45	0.1	0	0.82	0.35	0.54	0.48	1.9	0.96	0.614	0.12	0.805	0.216667	1.36	1.15304	0.333333	0.08	1.21	0.815	1.035	0.71	0	0	1.24	0	0	0.06	0	0	0	0	3.165	2.23333
901	hsa-miR-4690	0.733333	0.626154	0.0423077	0.815	0.272	0	0	0.48	1.24	0.18	0.22	1.41	0.09	0.2	0.446667	0.6	1.24	0.15	1.34	0.23	0.87	0.48	0.48	0.96	0.286	0.47	0.695	1.86667	0	0.446522	0.756667	0.295	1.7	0.925	0.31	0.235	0	1.025	0.41	3.59	0.77	1	0.34	0.13	0	0.385	0.0257143	0
902	hsa-miR-4691	0	0.134615	0.06	0.535556	0	0	0	0	0	2.36	0	0	0.17	0	0.127778	0	0.21	0	0.1	0	0.11	0.12	1.14	0	0.054	0.12	0.165	0.5	0	0.184348	0.258333	0.145	0.24	0	0.42	0.155	0	0	2.56	0	0.39	1.06	0.23	0.38	0.35	0.425	0	0
903	hsa-miR-4692	0	0	0	0.055	0	0	0	0	0	0.18	0	0	0	0	0	0	0.21	0	0.21	0	0	0.12	0	0	0	0	0	0.07	0	0.036087	0	0.02	0	0	0	0	0	0	0	0	0	0	0	0	0	0	0	0
904	hsa-miR-4693	0	0	0	0	0	0	0	0	0	0	0	0	0	0	0	0	0	0	0	0	0	0	0	0	0	0	0	0	0	0	0	0	0	0	0	0	0	0	0	0	0	0	0	0	0	0	0	0
905	hsa-miR-4694	0	0.0138462	0	0.0105556	0	0	0	0	0.25	0	0	0	0.09	0	0.0977778	0.24	0	0	0	0.12	0	0	0	0	0.042	0	0	0	0	0	0.138333	0	0	0	0	0.155	0	0	0	0	0	0	0	0.13	0	0	0.717857	0
906	hsa-miR-4695	0	0.0180769	0	0.0611111	0.018	0	0	0	0.06	0.18	0	0	0.09	0	0.123333	0.48	1.14	0.07	0.1	0.12	0.43	0.12	1.33	0	0.064	0.12	0.055	0	0	0.338696	0.0316667	0	0	0	0	0.305	0	0.225	0.41	0	0.1	0	0	0	0	0.06	0	0
907	hsa-miR-4696	0	0	0	0	0	0	0	0	0	0	0	0	0	0	0	0	0	0	0	0	0	0.12	0	0	0	0	0	0	0	0	0	0	0	0	0	0	0	0	0	0	0	0	0	0	0	0	0	0
908	hsa-miR-4697	0.27	7.17615	0	4.18222	0	0	0	0.24	0.5	0.18	0	0.35	3.8	0	0.0844444	0	8.9	0.22	16.53	0	0	3.02	16.85	0	0.558	0	0.055	0.936667	0	0	0.173333	0.245	0	0	0	0	0	0	0.08	0.22	0.39	0	0.4	0.06	0	0	0	0
909	hsa-miR-4698	0	1.96038	0	0.487222	0.028	0	0	0	0.12	0	0.45	0	0	0	0.0322222	0	0.21	0	1.34	0	0	0	0	0	0	0	0.055	0	0	0	0	0	0	0	0	0	0	0	0	0	0	0	0	0	0	0	0	0
910	hsa-miR-4699	0	0.220385	0.377692	0.379444	0.208	0	0	0	0	0	0	0	0.09	0	0.128889	0	0	0	0.1	0.12	0	0.36	0.1	0	0	1.05	0.54	0.07	0	3.63261	0	0	0	0	0.315	0	4.82	0	0	0	0	0	0	0	0.7	0	0	0
911	hsa-miR-4700	0	0.310385	0.0730769	0.251667	0.01	0	0	0	0.06	0	0	0.35	0	0	0	0	0.1	0	0.31	0.35	0	0.85	0.48	0	0.022	0	0.055	0.216667	0.205	0.205217	0	0	0	0	0	0	0	0	0	0	0	0	0	0	0	0.115	0.170714	0
912	hsa-miR-4701	0	0.0561538	0.0523077	0.142222	0	0	0	0	0.06	0	0	0	0.09	0	0.0255556	0.24	0.52	0	0.1	0	0.22	0.85	1.24	0	0.04	0	0.055	0	0.325	0.0326087	0.0566667	0.06	0.24	0.315	0.205	0.51	0	0	0	0	0	0	0.06	0	0	0	0.0942857	0
913	hsa-miR-4703	0	0.00653846	0	0	0.018	0	0	0	0	0	0	0	0	0	0	0	0	0	0	0	0	0	0	0	0	0	0.055	0	0	0	0	0.02	0	0	0	0	0	0.165	0	0	0.19	0	0	0	0	0	0	0
914	hsa-miR-4704	0	0	0.179231	0	0	0	0	0	0	0	0	0	0	0	0	0	0	0	0	0	0	0	0	0	0	0	0	0	0	0	0	0	0	0	0	0	0	0	0	0	0	0	0	0	0	0	0	0
915	hsa-miR-4705	0	0	0	0	0	0	0	0	0	0	0	0	0	0	0	0	0.1	0	0.1	0.46	0	0	0.1	0	0	0.23	0.11	0	0	0	9.52667	0	0	0	0	0	0	0	0	0.28	0	0	0	2.38	0	0	0	0
916	hsa-miR-4706	0	0.0807692	0.0769231	0.360556	0.162	0	31.96	0.24	0.06	2	2.01	0	0.09	0	0.276667	0.84	0.31	0	1.13	0.12	0.33	1.57	0.86	0	0.018	0.23	0.915	0.07	0	0.473043	0.346667	0.185	0.97	0.295	1.985	0.58	0	0.085	5.62	0	0	0.11	0.11	0	0	0	0.124286	5.19
917	hsa-miR-4707	0.393333	0.661154	0.893077	2.50056	2.106	0	0	0	1.93	0.36	0	0	0.52	0	0.02	8.81	3	0.52	9.65	5.7	4.78	0.24	6.38	2.89	6.844	7.36	8.795	1.07333	0	1.60348	0.0116667	5.275	1.21	0.145	0.105	0.155	0	0.14	6.86	0	0.29	0	1.52	0	0	0.625	0.0557143	0
918	hsa-miR-4708	0	0.114615	0	0.0922222	0	0	0	0	0	0.91	0	0.35	0	0	0	0.12	2.48	0	0.1	0	1.74	0.12	0.1	0	0	2.92	2.585	0.143333	0	0	0	0.065	0	0	0	0	0	0	0	0	0	0.22	0.11	0	0	0.175	0	0
919	hsa-miR-4709	0	0.159615	0.0576923	0.103333	0.028	0	0	0.48	0.06	1.27	0.45	0	0.17	0	0.213333	0	0.31	0.74	0	0.35	0	0.24	0	0.96	0	0.35	0.86	0.0733333	0	0.358261	0.266667	0	0	0.17	0	0.12	0	0	0	0.22	0	0.22	0	0.06	0	0.31	0	0
920	hsa-miR-4710	0	0	0.0246154	0	0.094	0	0	0	0	0	0	0	0	0	0.0244444	0.24	0.1	0.15	0	0.23	0.11	0	0.1	0	0.042	0	0	0	0	0	0.0133333	0	0	0	0	0	0	0	0.25	0	0	0	0	0	0	0	0.0378571	0
921	hsa-miR-4711	0	0	0	0	0	0	0	0	0	0	0	0	0	0	0	0	0	0	0	0	0	0	0	0	0	0	0	0	0	0	0.00666667	0	0	0	0	0	0	0	0	0	0	0	0	0	0	0	0	0
922	hsa-miR-4712	0.446667	0.445769	0.0561538	0.341111	0.104	0	0	0.24	0.19	0	0	0	0.26	0	0.0144444	0	0.1	0	0.1	0.12	0	0	0	0	0.208	0	0	0.0733333	0.295	0.493478	0.055	0.245	0.24	0.145	0	0.12	0	0	0	0.17	0.39	0.17	0.23	0.19	0	0.31	0.0242857	0
923	hsa-miR-4713	0	7.48846	0	26.1911	0	0	0	0	0	1.27	0	16.22	0	3.18	0	4.34	0	0	6.98	0	0	0	0	0	5.13	0.12	0.265	3.37667	0	6.54217	0	0	0	0	10.81	0	0	0.11	0	0	0	1.78	0	0	0	0	0	13.4033
924	hsa-miR-4714	0.196667	2.17077	0.719231	2.69389	0.04	0	0	2.39	0.37	0.54	0.67	1.41	0	0	0.33	3.02	0.83	0.3	6.16	0.7	0.11	2.42	1.24	0.96	0.7	0.12	0.105	0.716667	0.415	0.396522	0.465	0	0.97	4.285	0.625	0.54	0	0.145	0	2.71	0.1	3.34	0	0.13	0	0.815	0.055	0
925	hsa-miR-4715	0	0	0.0246154	0	0	0	0	0	0	0	0	0	0.09	0	0	0	0	0.07	0	0	0	1.33	0.1	0	0	0	0	0	0	0.0178261	0	0.855	0	0.145	0	0	0	0	0	0	0	0	1.19	0	0	0	0	0
926	hsa-miR-4716	0	0.00730769	0.0523077	0.0227778	0	0	0	0	0	0	0	0	0.09	0	0.0955556	0.12	0	0.07	0	0	0.11	0.12	0	0	0	0	0.055	0	0	0	0	0.04	0	0	0	0.155	0	0.165	0.83	0	0	0	0	0	0	0	0.0171429	0
927	hsa-miR-4717	0.25	0.570769	0.159231	1.29889	0.598	0	0	0	0.68	0.54	0.67	0.35	0.52	0	0.678889	1.81	3.62	0.45	2.36	2.67	1.63	4.95	1.52	2.89	0.828	1.75	1.08	0.0733333	0	1.56609	0.341667	0.97	1.45	1.575	0.715	0.54	0	0.935	1.74	1.38	0.77	2.45	0.34	0.13	0.35	0.68	0.563571	2.95667
928	hsa-miR-4718	0	0.00769231	0	0	0	0	0	0	0	0	0	0	0	0	0.00888889	0	0	0	0	0	0	0	0	0	0	0	0	0	0	0	0	0.125	0	0	0	0	0	0	0	0	0	0	0.11	0	0	0	0	0
929	hsa-miR-4719	0	0	0	0	0	0	0	0	0	0	0	0	0	0	0	0	0	0	0	0	0	0	0	0	0	0	0	0	0	0	0	0.295	0	0	0	0	0	4.795	0	0	0	0	0.51	0	0	0	0	0
930	hsa-miR-4720	0	1.23615	0.0253846	0.495	0.01	0	0	0	0.62	0	0	0	0.09	0	0.0288889	0	0.1	0	0.31	0.12	0.22	0	0.48	0	0.064	0	0	0.0733333	0	0.119565	0	0.04	0	0.145	0	0.275	0	0	0.08	0	0	0.11	0.06	0	0	0	0	0
931	hsa-miR-4721	0	0.0665385	0	0.207222	0	0	0	0	0	0	0	0	0	0.2	0.104444	0.12	0	0	0.72	0	0.11	0.12	0.1	0	0.062	0.12	0.055	0	2.325	0.0365217	0.0583333	0.085	0	0	0	0.12	0.27	0.195	0.66	0	0	0.22	0.11	0	0	0.1	0	0
932	hsa-miR-4722	0	0.0357692	0	0.04	0.014	0	0	0	0	0	0	0	0	0	0.116667	0.6	0.21	0	0.72	0	0.43	0.24	0.29	0	0	0	0	0.07	0	0.0256522	0	0	0	0	0	0	0	0	2.98	0	0	0.11	0	0	0	0.04	0.112857	0
933	hsa-miR-4723	0	0.141923	0.109231	0.263889	0.072	0	0	0.24	0.37	0	0.45	0	0.43	0	0.381111	0.84	0.72	0.15	0.62	0.35	0.11	1.81	1.14	0	0.188	0.12	0.165	0	0	0.401304	0.37	0.265	0.24	0.315	0.31	0.155	0	0.255	0.58	0.44	0	0.06	0.06	0.19	0.35	0.1	0.0442857	2.23333
934	hsa-miR-4724	0	0.735385	0.282308	0.365556	0	0	0	0	0	0	0	0	0	0	0	0	1.14	0.15	2.57	0	0.11	1.21	2.19	0	0.136	0.23	0.165	0	0	0.748261	0	0.185	0	0	0	0	0	0.11	0	0	0	0	0.23	0	0	0	0	0
935	hsa-miR-4725	0.196667	0.241538	0.0192308	1.01611	0.018	0	0	1.2	2.37	0	2.01	0	0.52	0.4	0.437778	5.19	18.32	0.3	2.77	0.12	0.87	11.36	11.71	0.96	0.34	0	0.16	0.933333	0.09	0.0186957	0.0133333	0	0.73	0.44	0.31	2.525	0.27	0	0	0.28	0	0.06	0	0	0	0	10.9343	1.84
936	hsa-miR-4726	0.196667	0.332692	0.396154	0.438333	0.264	2.09	0	0	1	0.91	0.45	0	0.43	0.4	0.176667	2.05	16.77	0.22	0.82	0.58	1.63	3.99	1.52	0.96	0.12	0.35	0.915	0.286667	0	3.30913	0.528333	0.395	0.24	0	0.63	0.63	0	0.11	0.08	0	0	0.78	0.4	0.25	0.35	0.1	0.675714	0
937	hsa-miR-4727	0	0.02	0	0.0672222	0.028	1.04	0	0	0	0	0.22	0	0.17	0	0.0344444	0	2.28	0.07	0.1	0.12	0.11	0.97	0.48	0	0.034	0	0	0.0733333	0	0.114783	0.015	0	0	0	0	0	0	0.14	0.25	0.33	0.19	0.17	0	0.19	0	0.115	0.0242857	0
938	hsa-miR-4728	1.05667	3.15154	0.730769	4.31389	0.014	0	0	0.72	3.49	54.28	2.91	2.47	0.26	0	1.98556	6.27	116.77	0.3	4.83	0.46	3.58	3.74	8.86	0.96	1.732	0.47	1.295	3.29333	0.89	2.67565	0.025	0.49	1.45	0.925	0.73	2.39	0	0	0.08	0.61	0.29	0.45	0.06	0	0	0.215	0.425	0
939	hsa-miR-4729	0	0.0292308	0.0407692	0.0372222	0.08	0	0	0	0	0	0	0	0	0	0.04	0	0.1	0	0	0	0	0	0	0	0.016	0	0	0	0	0.0552174	0.0333333	0.02	0	0	0.105	0	0	0	0.08	0.11	0	0.45	0	0	0	0	0.055	0
940	hsa-miR-4730	0.27	0.158462	0.0692308	0.360556	0.028	0	0	0	0.12	0.18	0.22	0.71	0.09	0	0.0488889	0	0.21	0.07	0.41	0.12	0.11	0.48	1.24	0	0.212	0.23	0	0	0	0.0704348	0.13	0.065	0	0.17	0.42	0	0	0.11	0	0.06	0	0.11	0.06	0.06	0.35	0	0.656429	0
941	hsa-miR-4731	0	0.0584615	0.362308	0.335	0	0	0	1.67	0.19	0	0	0.35	0.61	0	0.25	0.12	0	0.07	0.1	0.7	0.22	0	0.29	0	0.06	0.12	0	0.36	0	0.0547826	0.216667	0	0.73	1.385	1.355	0.425	0	1.375	0	0.5	0	0.11	0	0	0.7	0.33	0.818571	3.15333
942	hsa-miR-4732	0	0	0	0	0	0	0	0	0	0	0	0	0	0	0	0	0	0	0	0	0	0	0	0	0	0	0	0	0	0	0	0	0	0	0	0	0	0.39	0	0	0	0	0	0	0	0	0	0
943	hsa-miR-4733	0	0.103846	0.0676923	0.243333	0.026	0	0	0.24	0.12	0	0.45	0	0	0	0.428889	0.36	0.41	0.07	0.31	0.12	0	0.36	0.76	0	0.4	0.12	0.165	0.0733333	0	0.322609	0.11	0.065	0	0.17	0	0.235	0	0.23	0.08	0.11	0.29	1.11	0.06	0.19	0.35	0.06	0.215	2.23333
944	hsa-miR-4734	0	0.0276923	0.0276923	0.0477778	0.116	0	0	0	0.44	0	0.67	0	0	0.6	0.02	0	1.35	0.07	0	0.35	0.22	0.6	0.29	0	0.09	0	0	0.0733333	0	0.086087	0.0816667	0.49	0.24	0.17	0.205	1.035	0.27	0	5.79	0	0.1	0.11	0.06	0.06	0.35	0	0.035	0
945	hsa-miR-4735	0	0.0126923	0	0.0227778	0	0	0	0	0	0	0	0	0	0.4	0.0511111	0	0	0	0	0	0	0	0	0	0	0.23	0.055	0	0	0	0.341667	0	0	0	0.31	0	0	0	0	0.11	0	0.22	0	0.31	0	0	0.283571	1.57667
946	hsa-miR-4736	0	0	0.0276923	0	0	0	0	0	0	0	0	0	0	0	0	0	0	0	0	0	0	0	0	0	0	0	0	0	0	0	0	0.065	0	0	0	0	0	0	0.41	0	0.68	0	0.17	0	0	0	0	0
947	hsa-miR-4737	0	1.91077	0	1.05444	0.17	0	0	0	0.31	0	0	0.71	0	0	0	0	0.47	0	5.03	0	0.11	0.36	0.29	0.96	0.062	0.12	0	0.576667	0	0.283478	0.025	0	0.24	0	0	0.12	0	0	0	0	0	0	0	0	0	0.08	0	0
948	hsa-miR-4738	0	1.34885	0.497692	1.56444	0.096	0	0	0.24	0.56	1.09	0	0.71	0.09	0.2	0.476667	0.24	0.83	0.22	3.29	0.46	2.28	3.14	2	0	0.392	0.35	0.265	0.143333	0.885	1.25217	0.541667	0.4	0.97	0	0.31	0.475	0	0	0.83	0.28	0	0.95	0.34	0.25	0.35	0.255	0.135714	4.07333
949	hsa-miR-4739	0	0	0.0930769	0.0244444	0.126	0	0	0	0	0	0	0.35	0	0	0	0	0.52	0	0	0	0	0	0.38	0	0.02	0	0.055	0	0	0.434783	0.191667	0.735	0.24	0.145	0	0	0	0	0.08	0.06	0	0	0	0	0	0	0	0
950	hsa-miR-4740	0	0	0	0	0.106	0	0	0	0	0	0	0	0.09	0	0	0	0	0.15	0	0	0	0	0	0	0	0	0	0	0	0.0543478	0	0	0	0.315	0.205	0	0.27	0	0.66	0	0	0.06	0	0	0	0.23	0	0
951	hsa-miR-4741	3.14333	0.0130769	4.97077	0.138889	2.236	0	0	0.72	1.62	4.18	4.03	1.41	2.51	9.14	2.95889	2.05	3.83	0.97	0.1	2.56	9.88	6.28	2.67	0	1.98	1.29	2.095	0	14.63	1.75783	10.195	0.98	5.09	0.945	15.32	3.255	0.54	0	12.4	4.7	3	28.62	0.28	23.74	3.5	0.485	1.27429	1.11667
952	hsa-miR-4742	5.7	0.798462	0.703077	0.779444	0.588	0	0	0.72	1.62	3.81	2.91	1.41	0.43	0.4	1.44889	1.69	2.28	0.52	1.75	1.05	2.5	8.21	8.38	0.96	2.59	0.7	1.24	0.496667	0.385	0.567391	1.36333	3.065	0.48	0.63	2.7	1.085	0	1.1	1.65	0.61	1.94	5.01	2.99	1.25	0.7	0.68	0.364286	9.79
953	hsa-miR-4743	0	0.0361538	0.06	0.0622222	0.094	0	0	0	0.25	0.18	0.22	0	0.09	0	0.16	0.84	0.31	0.07	0.1	0.12	0.87	0.72	0.67	0	0.23	0	0	0.0733333	0	0.41	0.21	0.125	0.24	0	0	0	0	0	0.58	0.5	0	0.56	0.11	0.75	0	0.04	0.477857	0
954	hsa-miR-4744	0	0	0	0	0	0	0	0	0.06	0	0	0	0	0	0	0	0	0	0	0	0	0	0.1	0	0	0.23	0	0	0	0	0	0	0	0	0	0	0	0	0.08	0	0	0	0	0	0	0	0	0
955	hsa-miR-4745	1.5	5.26692	0.493846	9.11889	1.364	3.13	0	0.48	1.31	4.54	10.75	4.58	0.26	1.19	11.9467	2.78	1.04	0.22	8.01	0.23	3.04	2.66	7.81	6.73	3.542	0.7	0.915	0.573333	132.945	16.9757	10.325	2.41	7.03	0.48	1.975	5.205	0.8	0.335	3.14	4.92	13.07	6.63	2.54	10.34	1.4	1.96	0.415714	6.30667
956	hsa-miR-4746	16.1867	19.3738	16.3315	22.7083	37.172	9.4	0	9.09	16.24	14.89	25.07	26.44	44.86	4.37	27.6122	9.05	13.15	1.34	9.86	27.32	4.78	22.23	6	87.54	67.56	29.11	12.075	11.49	119.76	56.403	32.0333	30.335	8.73	20.785	129.725	29.275	1.34	1.39	0.41	98.32	136.96	320.91	32.52	25.06	67.18	40.16	9.35286	26.4033
957	hsa-miR-4747	0	0.0711538	0.0876923	0.123333	0.068	0	0	0.24	0.25	0	0.22	0	0.17	0	0.0611111	0.24	0.1	0	0	0	0	0.12	0.19	0	0.034	0	0.16	0	0.325	0.16087	0.00666667	0.04	0	0.315	0.205	0.235	0	0	3.56	0	0.1	0.33	0.06	0	0	0.04	0.647857	2.23333
958	hsa-miR-4748	0	0.0769231	0.217692	0.205556	0.236	0	0	0	0.19	0.54	0.45	0.35	0	0	0.208889	1.09	1.66	0.15	0.51	0	0.87	0.85	1.62	0	0.434	0	0.27	0.143333	0	0.11913	0.123333	0.33	0.24	0	0.315	0.12	0	0.255	0.83	0	0.58	1.73	0.17	0	0.7	0.175	0.252857	0
959	hsa-miR-4749	0	0.107692	0.116154	0.237778	0.122	0	0	0.24	0.62	0.18	0.22	0	0.09	0	0.113333	0.6	1.55	0.15	0.62	0.58	1.09	0.6	0.67	0	0.17	0.12	0.055	0	0	0.332174	0.438333	0.205	0.24	0.335	0.31	0.815	0	0.28	3.8	0.11	0	0.39	0.06	0.06	0.7	0.06	0.912143	5.25667
960	hsa-miR-4750	0	0.0923077	0.396923	0.37	0.23	0	0	0.72	1.12	0.36	1.57	0	0.43	0	0.138889	0.48	0.1	0.15	0.62	0	0.33	0.36	0.57	0	0.058	0.47	0.755	0.716667	0	0.852174	0.341667	0.06	0	0.465	0.725	0.39	0	0.11	3.97	0.22	0.19	0.06	0.17	0	0	0	0.560714	0
961	hsa-miR-4751	0.196667	0.116538	0	0.182222	0.014	0	0	0	0.25	0.73	0	0	0	0	0.216667	0	0.1	0	0	0	0	0	0.29	0	0.248	0	0	0.143333	0	0.254783	0.111667	0	0	0.145	0	0	0	0	0.17	0.17	0.48	0.17	0.06	0.13	0	0.1	0	0
962	hsa-miR-4752	0	0.00769231	0.0253846	0.00722222	0	0	0	0	0	0.18	0	0	0	0	0	0	0.1	0	0	0	0	0	0	0	0	0	0	0	0	0	0	0	0	0	0.215	0	0	0	0	0	0	0.06	0	0	0	0	0	0
963	hsa-miR-4753	0.196667	0.324615	0.0476923	0.321667	0.762	0	0	0.48	0.25	0.18	0.22	1.41	0.86	0	1.01778	0.36	0.31	0.15	0.1	0.46	0.22	0.24	0.76	0.96	0.388	0.12	0.215	0	0	0.28087	0.165	0.65	0.24	0.17	1.155	0.66	0.27	1.22	1.82	0.28	0.1	1	0.06	0	0.35	0.115	0.331429	0
964	hsa-miR-4754	0	0.015	0	0.0438889	0.056	0	0	0	0	0	0	0	0.09	0	0.153333	0.12	0.31	0	0.21	0.12	0.65	0.36	0.48	0	0.038	0	0.215	0	0	0.0143478	0.00666667	0.085	0	0	0.31	0.12	0	0	0.41	0.28	0	0.06	0.11	0	0	0.06	0.0807143	0
965	hsa-miR-4755	0.25	0.686154	0.478462	0.57	0.484	0	0	0.48	0.5	0.36	0.22	0.71	0.17	0.2	0.435556	0.72	0	0.15	0.62	0.12	0	0.12	0.67	0	0.4	4.91	3.175	0.143333	0.415	1.62696	0.396667	0.33	0	0.965	0.74	0.54	0	0	0.99	0.5	0.58	0.17	0.17	0.13	1.05	0.215	0.734286	1.84
966	hsa-miR-4756	0	0.163846	0	0.09	0	0	0	0	0	0	0	0	0	0	0	0	0.62	0	0.31	0	0	0	0.76	0	0	0	0	0.216667	0	0.0130435	0	0	0	0	0	0	0	0	0	0	0	0	0	0	0	0	0	0
967	hsa-miR-4757	0.446667	0.349231	0.144615	0.407222	0.026	0	0	0.48	0.12	0	0.22	0.71	0.09	0	0.406667	0.12	0.41	0.15	0.31	0.12	0	0.12	0.1	0.96	0.42	0	0.11	0.07	0	0.0813043	0.075	0.245	0.24	0.61	0.215	0.305	0	0.56	0.25	0.72	0.19	0.11	0.06	0.06	0	0.255	0.055	0
968	hsa-miR-4758	0	13.3042	0.0184615	21.6844	0.082	0	0	8.13	6.47	3.81	24.62	4.58	0	0.2	6.53	4.34	2.17	0.22	22.49	0.23	2.72	1.57	11.81	0	0.514	1.05	5.95	3.38333	2.6	5.09609	1.07667	0.105	3.15	1.11	0.1	0.63	0	0	0	1.66	0	0.06	0.06	0.19	0	1.52	0.0271429	0
969	hsa-miR-4759	0	0	0	0	0	0	0	0	0	0	0	0	0	0	0	0	0	0	0	0	0	0	0	0	0	0	0	0	0	0	0	0	0	0	0	0	0	0	0	0	0	0	0	0	0	0.115	0	0
970	hsa-miR-4760	0	3.05962	0	7.87833	0	0	0	0	0	0	0	0	0	0.2	0	0	0	0	3.59	0	0	0.6	0.19	0	0	0	0	1.36333	0	0	0	0	0	0	0	0	0	0	0	0	0	0	0	0	0	0	0	0
971	hsa-miR-4761	0.693333	0.0276923	0.488462	0.154444	0.676	0	31.96	2.63	0	1.09	4.7	4.23	0	0.2	0.112222	0	4.55	0.3	0	0.23	0.65	0	7.43	0	3.114	0.12	0	0	0.385	0.0778261	0.618333	0.465	3.88	1.405	1.985	0.935	0	9.115	0.5	0.44	1.36	4.84	0.62	0.19	1.75	1.785	0.772857	1.57667
972	hsa-miR-4762	0.733333	0.661154	0.639231	1.13167	1.432	2.09	0	4.07	2.3	0.91	2.69	4.58	1.99	0.2	1.93	0.97	0.31	0.15	0.41	0.46	0.43	0.36	0.57	0.96	2.504	0.94	0.7	0	0	2.67609	1.53	1.47	4.61	2.685	2.195	2.19	0.27	0.255	0.17	3.54	2.32	8.41	1.64	0.56	3.15	3.975	1.18643	0
973	hsa-miR-4763	0.393333	0.176923	0.0438462	0.577222	0.132	0	0	0	0.25	0.18	0	0.35	0	0	0.0566667	0.48	0.52	0.07	1.13	0	0.22	0.97	1.33	0	0.06	0	0.325	0.213333	0	0.0104348	0.25	0	0.73	0	0	0.39	0	0	0.33	0.33	0	0.06	0	0	0	0.04	0.14	0
974	hsa-miR-4764	0	0.0357692	0.0238462	0.125556	0	0	0	0.24	0	0	0	0	0	0	0.0566667	0	0.1	0	0.1	0	0	0.36	0.67	0	0.062	0.12	0.11	0.0733333	0	0.19087	0.03	0.065	0	0	0.105	0	0	0	0.17	0	0	0.06	0.06	0	0	0	0	0
975	hsa-miR-4765	0.25	0.00730769	0.0638462	0.100556	0.052	0	0	0	0.06	0	0	0	0	0	0.0466667	0.12	0.1	0	0.1	0	0	0	0	0	0.086	0.35	0.54	0	0	0.135652	0.00666667	0.065	0	0	0	0.155	0	0.255	0.08	0.22	0	0.11	0.06	0	0	0	0	0
976	hsa-miR-4766	0.27	0.134231	0.396154	0.559444	0.906	1.04	0	2.63	1.31	0.91	2.24	3.17	1.3	0.99	0.675556	1.21	0.21	0.22	0.31	0.81	0.65	1.21	0.86	2.89	0.936	0.7	0.43	0.356667	0.975	0.793913	0.18	1.11	3.15	1.095	6.545	1.745	0	4.32	0.25	0.22	0.97	7.85	1.58	0.19	6.65	1.61	1.62357	1.57667
977	hsa-miR-4767	3.28667	2.84923	1.47077	3.68389	1.878	2.09	0	2.87	1.49	1.82	0.9	1.06	1.56	0.2	3.06778	0.12	1.86	0.45	2.88	1.28	0.98	3.5	3.33	1.92	0.6	0	0	0.216667	0.945	0.357391	1.57167	9.585	2.91	1.55	0.1	2.035	0	0	0	0.44	0.97	0.06	11.86	0.69	0	1.245	0.501429	0
978	hsa-miR-4768	0	1.67692	0	2.06944	0.028	0	0	7.89	3.24	0	1.12	3.53	1.82	0	5.10111	3.62	0.21	0.6	1.75	1.51	0.54	0	0.95	0	0	0.7	0.915	1.21667	5	0	0.953333	0	4.85	15.245	0.845	9.035	0	0	0	4.31	0	7.13	0	0.25	0	2.23	0	0
979	hsa-miR-4769	0.25	0.00730769	0.02	0.07	0.05	0	0	0	0	0	0	0	0	0	0.113333	0.12	0	0	0.1	0.46	0.11	0.12	0	0	0.598	0.12	0	0	0	0.0404348	0.0733333	0.225	0.24	0.44	0.105	0.155	0	0	0	0.17	0.1	0.11	0.17	0	0	0	0.495	0
980	hsa-miR-4770	0	0	0	0	0	0	0	0	0	0	0	0	0	0	0	0	0	0.52	0	0	0	0	0	0	0	0	0	0	0	0	0	0	0	0	0	0	0	0	0	0	0	0	0	0	0	0	0	0
981	hsa-miR-4771	0	0	0	0.0144444	0	0	0	0	0	0	0	0	0	0	0	0	0	0	0	0	0	0	0	0	0	0	0	0	0	0	0	0.06	0	0	0	0	0	0	0	0	0	0	0.06	0	0	0	0.0385714	0
982	hsa-miR-4772	0.466667	0.00769231	0	0.01	0.024	9.4	0	0.24	0	0	0	0	0	0	0.0133333	0	0	0	0	0	0	0	0	0	0	0	0.055	0	0	0	0	5.115	0.48	0	0.1	0.12	0	4.555	0	0	0.1	0.84	8.98	0	0	0	0.147857	0
983	hsa-miR-4773	0	0	0	0	0	0	0	0	0	0	0	0	0	0	0.0866667	0	0	0.14	0	0	0	0	0	0	0	0	0	0	0	0	0.0333333	0.29	0	0	0	0	0	0	0	0.12	0	0	0.16	0.06	0	0	0	0
984	hsa-miR-4774	0	0.00653846	0.0423077	0.102778	0.276	0	0	0	0.12	0.18	0	0.35	0.09	0.2	0.0833333	0	0.1	0	0.21	0	0	0	0.1	0	0.216	0.47	0.11	0	0	0.105217	0.0183333	0.08	0	0	0.205	0.155	0	0.03	0.83	0.06	0.87	0.67	0.11	0.06	0.35	0.23	0.0257143	0
985	hsa-miR-4775	2.85667	5.95577	2.77462	17.0733	21.054	7.31	0	31.09	61.24	6.9	66.26	90.97	26.37	0.4	20.1633	20.51	0.52	1.86	3.7	7.09	25.41	2.66	1.43	25.01	6.582	18.12	4.53	11.8367	9.34	10.7252	4.93	1.115	41.94	8.145	5.71	46.07	0	0	0.25	5.97	1.16	13.31	1.75	1.19	17.5	13.885	4.86929	17.1433
986	hsa-miR-4776	0	0.00692308	0	0	0	0	0	0	0	0	0	0	0	0	0	0	0	0	0	0	0	0	0	0	0	0	0.05	0	0	0	0.01	0.08	0	0	0	0	0	0.34	2.73	0	0.68	0	0	0	0	0	0.0257143	0
987	hsa-miR-4777	0	0	0	0.00722222	0.328	0	0	0	0	0	0	0	0	0	0.0377778	0	0	0	0	0	0	0	0	0	0.098	0	0	0	0	0	0	0	0	0	0.205	0	0	0	0	0	0	0	0	0	0	0	0	0
988	hsa-miR-4778	0	0.142692	0	0.578889	0	0	0	0	0	0.18	0	0	0	0.4	0	0	0	0	0.31	0	0	0	0	0	0	1.29	0.805	0.0733333	0	0	0	0	0	0	1.88	0	0	0.31	0	0	0	0.45	0	0	0	0	0	0
989	hsa-miR-4779	0	0.0115385	0	0.015	0.062	0	0	0.24	0	0	0	0	0	0	0.0477778	0.12	0.21	0	0	0.23	0	0.12	0.1	0	0	0	0	0	0	0.0256522	0	0	0	0	0.105	0	0.27	0	0.25	0	0	0	0	0	0	0	0.035	0
990	hsa-miR-4780	0	0	0	0	0	0	0	0	0	0	0	0	0	0	0	0	0	0.07	0	0	0.11	0	0	0	0	0	0	0	0	0	0.0466667	0	0	0	0	0	0	0	0	0	0	0	0	0	0	0	0	0
991	hsa-miR-4781	3.01667	0.936538	4.91538	0.869444	4.014	5.22	0	0.48	1.62	0.91	0.45	2.47	0.95	0.4	1.13333	0.48	1.14	1.27	1.03	0.46	0.33	1.93	1.14	1.92	2.228	0.12	0.105	0.143333	1.13	1.21609	2.71833	1.77	1.7	0.63	3.365	1.12	0	0.055	0.25	3.04	5.03	3.73	1.69	6.77	0.7	1.515	1.21	0
992	hsa-miR-4782	0.27	0.0476923	0.02	0.0188889	0	0	0	0.24	0.06	0	0	0.35	0	0	0.162222	0	0	0	0	0	0.11	0	0	0	0.062	0.58	0	0.0733333	0.385	0.063913	0.0133333	0	0	0.335	0.105	0.12	0	0.085	0	0	0	0.28	0	0	0	0	0.035	0
993	hsa-miR-4783	0	0.231154	0.13	0.904444	0.064	0	0	0.48	0.25	0.73	0.45	0	0.69	0.2	0.0611111	0.72	2.48	0.15	2.67	0	0.22	1.09	1.81	0.96	0.458	0.12	0.595	0.356667	0	0.153913	0.236667	0.08	1.7	0.295	0.845	1.055	0	0	2.15	0.11	0.29	1.89	0.11	0.06	0.7	0.1	0.658571	0
994	hsa-miR-4784	0	0.0653846	0.0684615	0.144444	0	0	0	0	0	0	0	0	0	0	0.0266667	0.12	0.83	0	0.72	0.12	0.22	0	0.38	0	0.082	0	0.055	0.07	0.86	0.138261	0.0916667	0.08	0	0	0	0.235	0	0.335	0.33	0	0	0	0	0	0	0.31	0.205	1.84
995	hsa-miR-4785	0.196667	0.212308	1.27	0.580556	0.28	0	0	0.96	2.43	1.63	1.12	0.35	4.5	0.2	1.37556	3.14	1.86	1.49	1.75	2.44	6.19	7.01	0.86	0	0.318	0.35	0.325	0.5	0	0.330435	1.14333	0.085	1.7	1.47	2.495	0.39	0	0.03	1.24	0.28	0.58	9.46	0.11	0.13	1.4	0.64	5.14571	0
996	hsa-miR-4786	2.39	0.386538	0.997692	1.20333	1.014	1.04	0	0.48	1.93	3.27	3.36	3.17	2.85	0.2	0.954444	0.72	1.35	0.07	0.51	1.05	1.52	0.6	1.81	2.89	2.938	0.58	0.27	1.14667	7.025	6.94478	3.26833	0.465	1.7	0.48	22.84	2.39	0.54	0.165	0.66	2.76	6.19	10.41	0.51	0.75	6.3	4.69	0.921429	13.07
997	hsa-miR-4787	8.07	0.24	3.30846	0.215556	0.486	0	31.96	8.61	13.01	11.44	25.97	23.98	10.29	1.79	0.275556	6.4	1.35	1.12	1.13	1.86	12.49	0.85	4.38	0	0.22	5.84	7.57	0.286667	0.385	0.116087	0.91	0.145	1.45	3.865	38.575	4.305	0	0	16.04	0.33	0.58	2.78	0	0.69	1.4	0.255	2.37571	16.0267
998	hsa-miR-4788	0	0.0284615	0.148462	0.0655556	0	0	0	0.72	0.12	0	0.22	1.41	0.52	0	7.58444	0.24	0	0.15	0	1.05	0	0	0.19	0.96	0.088	14.14	0.595	0.07	0	0	0	0	0.97	1.24	0	0.275	0	0	0	6.8	0	0	0	0.13	0	0	2.51357	0
999	hsa-miR-4789	0	0.0223077	0	0.111667	0.028	0	0	0	0	0.18	0.22	0.35	0	0	0	0	0.1	0	0	0	0.11	0	0.38	0	0	0	0.055	0	0	0	0	0	0	0	0	0	0	0.11	0	0	0	0	0	0	0	0	0	0
1000	hsa-miR-4790	0	0	0	0	0	0	0	0	0	0	0	0	0	0	0	0	0	0.07	0	0	0	0	0	0	0	0	0	0	0	0	0	0	0	0	0	0	0	0	0	0	0	0	0	0	0	0	0	0
1001	hsa-miR-4791	0.196667	0.182692	0.803077	0.296667	0.276	0	0	0.24	0.87	0	0	0.71	0.35	0.2	0.0955556	1.45	2.28	0.07	0.92	2.32	0.65	2.54	1.24	0	0.608	1.4	1.13	0.0733333	0	1.04435	0.256667	0.32	0	0.315	0	0.355	0	0.255	0.25	0.28	0.48	2	0.51	0	0.35	0.275	0.252857	1.57667
1002	hsa-miR-4793	0.27	0.132308	0.133077	0.361667	0	0	0	0	2.61	0.91	0.45	0	0.26	0.2	0.826667	0	0.31	0	0.1	0.12	0.22	0.36	0.48	0	0.258	0.35	0.055	0	0.295	0.33913	1.62167	0.165	0.48	0.17	1.035	0	0	0	1.32	1.33	0.58	0.17	0	1	0	0.155	0.267857	0
1003	hsa-miR-4794	0.27	0.0369231	0.0253846	0.0538889	0.04	0	0	0	0	0	0.22	0	0	0	0.158889	0	0	0.07	0	0	0	0	0	0	0.108	0.12	0	0	0	0	0.0983333	0	0	0	1.15	0.39	0	0	0	0.11	0	0.67	0	0.06	0.35	0	0	0
1004	hsa-miR-4795	0	0.0434615	0.0607692	0.0583333	0.026	0	0	0	0.06	0.18	0	0	0.17	0	0.0133333	0	0.1	0.07	0.1	0.12	0.22	0.12	0.19	0	0.08	0.23	0.325	0.0733333	0	0.0443478	0.025	0	0	0	0.205	0.155	0	0.085	0	0	0	0	0	0	0	0	0.11	0
1005	hsa-miR-4796	0.27	0.0153846	0.06	0	0.096	0	0	2.63	0	0	0	0.35	0	0.79	1.73667	0	0	0.07	0	0.12	0	0	0	0	0.036	0	0.16	0	0.415	1.35913	0.111667	0.29	0	3.42	0	0	0.54	0.03	0.25	0.66	0.19	0.39	0.34	0.19	0	0.23	0.0392857	0
1006	hsa-miR-4797	1.21333	0.642692	1.22538	0.648889	0.282	1.04	0	0.24	0.37	0.18	0.22	3.88	1.99	0.2	2.37667	1.09	0.93	0.15	0.62	0.46	0.54	1.21	0.19	0.96	1.5	3.62	1.775	0.0733333	0	0.766087	0.723333	0.555	2.67	0.945	0.835	1.44	0	1.27	0.08	0.33	1.06	2.62	0.73	0.31	1.4	0.99	0.716429	1.11667
1007	hsa-miR-4798	0	0.0903846	0	0.0316667	0.028	0	0	0	0.12	0	0	0	0	0	0.146667	0.36	0	0.15	0.51	2.32	0.11	0	0.48	0	0.016	0.58	0.535	0.146667	0	0	0	0	0	0.295	0.1	0.845	0	0	0	0.17	0	0	0	0	0	0.66	0	0
1008	hsa-miR-4799	0	0.1	0.0423077	0.0972222	0.196	0	0	0	0.12	0	0.45	1.06	0.09	0	0.233333	1.69	0.41	0.07	0.1	0.12	0	0	0	0	0.06	0.23	0.16	0	0	0.0330435	0	0.185	0.24	0.985	0.525	0.815	0	1.19	0.08	0.06	0.1	0.28	0.11	0	0	0.23	0.449286	0
1009	hsa-miR-4800	0	0.285	0.0492308	0.152222	0	0	0	0	0	0	0	0	0	0	0.0488889	0	0.1	0	0.51	0.12	0	0.12	0.1	0	0.08	0	0	0	0.325	0.0473913	0	0.02	0.24	0	0	0	0	0.11	0	0	0.1	0	0	0	0	0	0	0
1010	hsa-miR-4801	0.25	0	0	0	0	0	0	0	0	0	0	0	0	0	0	0	0	0	0	0	0	0	0	0	0	0	0	0	0	0	0	0	0	0	0	0	0	0	0	0	0	0	0	0	0	0	0	0
1011	hsa-miR-4802	0	0.535	0.0438462	2.51889	0.704	3.13	0	2.63	2.93	2.9	6.27	21.16	0.86	0.99	0.828889	13.39	9.94	0.07	2.57	0.23	4.67	4.83	6.38	0	0.538	7.72	5.87	0.216667	0	0.0408696	0.116667	1.56	0.48	0.315	0.42	0.305	9.37	0.565	0	1.11	0	1.22	3.16	0.13	0	0.155	0.0378571	3.35
1012	hsa-miR-4803	0.466667	0.00692308	0	0.0272222	0	0	0	0	0.12	0	0	2.12	0	0	0.227778	0	0	0	0	0	0	0	0	0	0	0	0	0	0	0.0669565	0.203333	0	1.45	0	0.825	0	0	0.17	0	0	0	0.5	0	0.06	0	0	0	0
1013	hsa-miR-4804	1.45	0.404231	0.523846	1.00944	1.456	1.04	0	0.96	1.12	0.91	0.67	6.35	1.21	0.6	1.78222	1.93	0.72	0.22	1.34	0.93	0.54	1.09	0.95	2.89	1.056	1.64	1.405	0.573333	0.265	0.912609	0.413333	0.23	3.15	0.76	4.705	1.36	0	0.085	8.68	0.66	0.29	5.57	0.06	0.38	1.05	0.155	4.045	20.8233
1014	hsa-miR-483	0	0.381538	1.89077	0.879444	0.158	0	0	0.24	0.25	4.18	54.62	0	0	0.79	0.246667	0.24	0.52	0.3	1.34	0.12	0	1.57	0.29	0.96	0.34	28.76	29.225	0.143333	0	3552.43	11.5767	0.04	0.97	9.05	3.35	0.12	485.49	1.15	1.16	4.7	78.01	0.89	0	12.4	0	0	1.73714	1.84
1015	hsa-miR-484	304.387	729.038	868.221	1046.88	2416.34	371.64	319.59	847.03	1497.88	682.9	351.02	339.54	1501.79	441.03	598.213	575.48	1777.86	275.45	684.09	557.88	815.2	1267.23	1564.86	594.47	282.892	477.89	267.2	235.14	564.335	1179.26	1072.3	500.325	2017.04	1139.55	1308.48	747.525	1.34	330.06	116.41	255.86	78.21	880.51	361.66	154.22	1070.36	228.89	468.521	6994.94
1016	hsa-miR-485	0	0.107308	0	0.00722222	0	0	0	4.07	0.12	19.42	0	0	48.24	0	3.62	0.48	0.31	0.3	0.21	0.35	0.33	0.24	0.57	7.7	0.058	3.97	0.215	0	0	0.0956522	1.53667	0.06	8.73	38.065	0	0	0	1535.1	0	5.47	2.23	0	0.06	0	0	0	0	0
1017	hsa-miR-486	7048.98	855.447	6208.86	251.817	872.8	877.94	1725.8	3587.57	739.64	6237.21	97.6	0.36	4878.01	768.82	3.29556	14.12	9.42	39.4	163.5	1199.91	148.36	261.42	30.08	1527.54	21234.2	21.98	6.74	216.687	3049.54	143.525	283.25	21193	1307.52	8065.48	1953.04	27019.5	0	153.02	0.34	2742.52	2189.1	720.05	3549.04	1529.74	337.66	1966.12	275.199	502.197
1018	hsa-miR-487a	0.27	0.0276923	0	0	0	0	0	0.48	0	43.2	0.22	0	52.13	0	3.08778	0.36	0.21	0	0.31	0	0	0	0.19	7.7	0.074	0.94	0.055	0	0	0.07	3.14	0.02	15.76	17.085	0	0	0	226.345	0	0.72	3.29	0.11	0	0.06	0	0	0	0
1019	hsa-miR-487b	0.196667	0.325385	0.0630769	0.0955556	0	0	0	21.76	0.5	71.34	1.12	0	279.3	0	11.2978	0.12	1.55	0.89	0.31	0.46	0.11	0.97	0.67	13.47	0.12	3.39	0.055	0	0	0.365652	7.57	0.125	74.18	76.905	0.105	0	0	1310.33	0	10.51	12.49	0.22	0.11	1	0.35	0	0	0
1020	hsa-miR-488	20.7933	0.0946154	0.848462	0.0422222	0.042	0	0	0	0	0.18	0	0	31.55	26.22	0	0.12	1.14	0.22	0	0.12	0	0.36	0.48	0	0	0	0	0	0	0.01	3.20833	0	0	0	0	0	0	0.765	0	0.83	0	18.48	0	6.64	9.8	0	0.0178571	1.84
1021	hsa-miR-489	0	739.29	0.107692	2104.95	0	0	0	7.17	38.4	170.45	0	47.25	0.52	5.17	277.427	2.17	214.08	0.15	4511.72	23.37	0.43	1107.4	5.62	0	1.276	0.23	0.055	72.5833	0	0.0508696	14.2783	0.04	0	0.63	2.28	0.305	0.54	7.695	0	3.15	0	6.46	0.06	1.69	0.35	1.69	0.210714	3.41667
1022	hsa-miR-490	8.32333	0.0169231	4.69846	0.0266667	0	0	0	0	0	0	0	0	0	0	0	0.12	1.24	0.15	0	0	0	0.24	0.29	0	0	1.05	0.54	0	0	0	309.538	0	0	0	0	0	0	0.42	0.08	26.71	0.1	0.11	0	149.33	0	0	3.92857	0
1023	hsa-miR-491	0.496667	0.756154	1.54385	1.48722	1.89	0	0	3.59	4.54	15.07	0	10.58	1.38	0.79	2.36667	4.59	9.83	5.51	4.52	13.95	2.93	11.23	20.66	1.92	0	2.22	3.81	0.646667	0.295	2.46391	0.868333	1.18	3.64	4.875	15.52	4.78	2.14	6.715	0.99	0.77	0.87	1.78	1.3	0.88	0.35	1.05	17.8814	40.9233
1024	hsa-miR-492	0	0.0123077	0	0.00888889	0	0	0	0	0	0	0	0	0	0	0	0.12	0.31	0.15	0.21	0.23	1.3	0.48	0.95	0	0	0.23	0.27	0	0	0	0	0	0	0	0	0	0	0	0	0	0	0	0	0	0	0	0	0
1025	hsa-miR-493	0.393333	0.085	0.0530769	0.0866667	0	0	0	14.59	0.37	107.46	0.22	0	745.84	0	0.0111111	0	0.72	0.07	0	0.12	0.11	0	1.14	32.71	0.174	0.23	0.11	0	0	0.437391	0.04	0.125	75.63	102.5	0	0.12	0	1948.9	0	22.67	0.19	0.22	0.28	0	0	0.04	0	0
1026	hsa-miR-494	0	0.0176923	0	0.0944444	0	0	0	6.7	0	14.52	0	0	83.42	0	1.48111	1.33	0.83	3.87	4.11	0.23	0.33	1.69	3.43	2.89	0.152	10.64	0.215	0.0733333	0	0.036087	1.59333	0	41.94	89.35	0	0	0	2855.8	0	1.66	0.19	0.06	0.06	0	0	0	0.0664286	0
1027	hsa-miR-495	0.27	0.0365385	0.0438462	0.0327778	0	0	0	3.11	0.19	25.6	0	0	77.45	0	3.87111	0.12	0.21	0.22	0	0	0	0	0.57	1.92	0.05	16.13	2.95	0	0	0.147826	2.47167	0.065	16.97	63.05	0	0	0	790.065	0	0.17	0.87	0.06	0.06	0	0	0	0	0
1028	hsa-miR-496	0	0.0930769	0.0238462	0.00777778	0	0	0	0.96	0	16.52	0	0	24.55	0.2	0.636667	0	0	0	0	0.12	0	0	0.29	2.89	0	0.12	0	0	0	0.00869565	0.873333	0	3.39	8.21	0	0	0	33.155	0	0	0.19	0	0	0	0	0	0	0
1029	hsa-miR-497	208.447	100.335	100.882	145.464	10.31	7.31	0	25.11	77.61	7.62	3.58	36.32	38.21	0	30.8422	190.06	363.46	141.45	352.36	19.18	29.43	402.28	117.4	13.47	33.768	12.04	15.605	23.9667	2.36	10.3648	155.713	7.15	134.53	47.805	51.53	11.375	0	7.27	0.74	17.47	31.07	78.28	11.97	124.97	25.89	25.23	5.31429	33.1667
1030	hsa-miR-498	0	0.015	0	0.0616667	0	0	0	0	0	0	0	0	0	0	0	0	0	0	0	0	0	0	0	0	0	0	0	0	0	0.106087	0	0	0	0	0	0	0	0	0	0	0	0	0	0	0	0	0	0
1031	hsa-miR-4999	1.16	0.172308	0.167692	0.233333	0.746	0	0	0.96	0.25	0.18	0	0	0.35	0.6	0.204444	0.12	0.62	0.3	0.1	0.12	0	1.09	0.19	0	0.358	1.52	1.725	0.143333	0	0.305652	0.515	0.65	0.24	0	0.305	0.155	0	0.935	0.17	0.17	0.19	0.78	0.56	0.19	0.7	0.27	0.652857	0
1032	hsa-miR-499a	5.14	0.854231	0.983846	1.60222	0.75	3.13	0	1.43	2.12	6.53	5.37	0.71	1.04	1.39	0.476667	1.81	24.02	0.67	0.41	0.7	1.19	1.93	6.19	0	1.044	20.11	13.625	1.07333	0	1.2087	1.29333	0.545	1.7	0.775	1.67	0.235	0	4.01	8.6	0.22	3.77	1	1.13	0.5	0.7	0.795	2.02357	5.65
1033	hsa-miR-499b	0	0.00807692	0.0246154	0.0538889	0.028	0	0	0.24	0	0	0.22	0	0	0	0.124444	0.12	0.41	0.07	0	0.46	0.22	0.36	0.1	0	0.02	0.47	0.16	0	0	0.0326087	0.0533333	0	0	0.17	0	0	0	0.535	0.41	0	0	0.28	0	0	0	0	0.0721429	0
1034	hsa-miR-5000	3.49333	4.39731	7.12615	5.27556	5.162	4.18	0	5.5	3.86	2.72	4.25	10.58	5.01	2.58	7.68444	2.41	0.72	0.52	1.03	0.81	0.76	0.36	0.48	10.58	2.01	5.26	3.07	5.17667	7.205	18.1613	2.995	1.11	16	3.38	16.35	10.255	0	0.37	0.17	4.15	5.42	26.72	1.64	1.69	26.94	15.97	2.91857	8.8
1035	hsa-miR-5001	8.78333	7.14038	0.784615	13.0256	2.264	4.18	0	3.59	4.67	4.72	6.94	5.99	0.95	0.79	2.83667	1.81	3.52	0.37	4.52	0.46	0.98	4.71	10.66	1.92	5.826	3.97	4.525	2.44	1.27	3.2887	1.67167	2.71	3.39	3.15	9.045	4.51	0.54	1.08	21.99	1	2.13	1.73	4.18	0.25	3.15	0.755	0.993571	23.25
1036	hsa-miR-5002	0.446667	0.156538	6.26231	0.118889	0.044	0	0	0	0.37	0.54	0	0	0.26	0	3.68444	0.12	2.8	0.3	0.1	0	0	0.12	0	0.96	0.088	0.12	0.055	0	0	0.0865217	4.04667	0	0.97	0.17	0.1	0.12	0	0	0.17	0.11	0	4.01	0	3.26	0.7	0.115	0	1.57667
1037	hsa-miR-5003	0	0.205	0.360769	0.477778	0	0	0	0.24	0.19	0	0	0.35	0.09	0.2	0.0177778	0.12	0.83	0.22	0.82	0.12	0.11	0.97	2	0	0.352	1.29	0.54	0.213333	0	0	0.0783333	0	0.73	0.295	0.105	0	0	0	0	0.39	0	0.17	0	0.06	0	0.27	0.492857	0
1038	hsa-miR-5004	0.196667	0.0423077	0.0546154	0.142222	0.018	0	0	0	0	0.18	0	0	0.09	0.2	0.0655556	0	0.1	0.07	0.1	0	0	0.97	0.19	0.96	0.12	0.12	0.055	0.143333	0	0.0495652	0.128333	0.21	0	0	0.31	0.155	0	0	1.07	0	0.1	0	0.06	0.06	0	0.115	0.319286	0
1039	hsa-miR-5006	0.393333	0.329615	4.04538	0.493889	0.198	0	0	0.24	0	0.18	0.45	0	0.09	0.4	0.307778	0.36	0.31	0.37	0.1	0.12	0.11	0.48	0.29	1.92	0.254	0.47	0.965	0.0733333	0	0.981739	0.228333	0.27	0.24	0.17	0.41	0.275	0	0	0.41	0.06	0.68	0.45	0.28	0.19	0	0.31	0.438571	2.23333
1040	hsa-miR-5007	0	0	0	0	0	0	0	0	0	0	0	0	0.09	0	0	0	0	0	0	0	0	0	0	0	0	0	0	0	0	0	0	0	0	0	0	0	0	0	0	0	0	0	0	0	0	0	0	0
1041	hsa-miR-5008	1.03333	0.101538	0.113077	0.357778	0.64	0	0	0.24	0.44	2.72	4.03	2.47	0	1.79	0.111111	6.76	4.45	0.45	2.26	1.63	0.65	5.32	13.43	0	0.166	9.7	2.04	0.5	0.295	0	0.0633333	0	0.48	0.65	1.04	0.695	0	0.62	0	0.11	0	0.17	0	0	0	0.405	0.136429	3.81
1042	hsa-miR-5009	0.963333	0.413077	0.296923	0.617778	0.444	0	0	3.35	0.87	0.36	0.9	4.58	0.26	0.4	0.516667	0.6	0	0.15	0.51	0.58	0.11	0.72	0.67	0.96	0.386	0.58	0.375	0.0733333	2.92	0.481739	0.281667	0.27	1.21	0.63	1.77	0.815	0	0.03	2.4	1.27	0.48	0.5	0.23	0.13	1.75	2.02	0.342857	1.84
1043	hsa-miR-500a	1037.6	358.663	2559.02	452.221	973.294	387.29	0	433.08	715.07	2142.09	892.65	372.86	264.46	109.26	1255.91	201.46	326.97	61	164.53	186.87	525.22	380.29	240.47	642.57	1497.74	47.46	23.715	182.237	1620.16	1847.43	2837.55	187.985	191.5	302.87	1303.16	777.82	10.18	28.4	50.64	191.91	434.86	2251.69	210.27	177.84	870.56	390.715	20.6321	1885.63
1044	hsa-miR-500b	13.5133	1.44654	2.19231	4.20833	3.662	1.57	0	3.47	5.04	4.9	3.25	2.12	0.22	1.69	1.65556	2.47	7.04	0.71	2.93	1.16	3.86	3.14	6.33	0.96	3.456	0.7	0.67	3.48667	0.585	3.58652	2.55333	1.07	0.61	2.595	6.25	6.545	0.13	19.145	3.6	0.11	0.87	1	1.27	0.22	2.1	0.67	3.32	15.6333
1045	hsa-miR-501	1035.23	262.1	1493.39	158.882	184.664	26.1	0	126.15	127.48	493.3	123.68	113.71	41.44	91.19	111.929	123.63	172.83	25.66	158.57	75.56	319.68	367.18	173.2	283.29	151.25	28.82	17.325	48.41	1619.93	214.846	555.823	34.605	26.42	49.8	148.195	59.3	26.24	26.75	14.55	20.93	21.37	107.09	20.66	9.71	167.25	44.125	34.2993	3309.78
1046	hsa-miR-5010	6.62	2.13808	2.18385	3.89278	4.41	0	31.96	4.3	3.92	7.26	5.37	2.12	2.59	4.17	4.71111	3.62	4.55	0.6	4.11	5.58	4.13	18.24	3.24	0.96	6.322	8.18	13.495	1.29	0.12	6.09565	1.815	4.92	4.36	5.165	7.36	4.575	0	2.88	6.61	3.98	0.48	3.23	3.56	0.63	1.05	0.45	2.43857	25.7467
1047	hsa-miR-5011	0	0	0	0.0105556	0	0	0	0	0	0	0	0	0	0	0	0	0	0	0	0	0	0.12	0.1	0	0	0	0	0.07	0	0	0.00666667	0	0	0	0	0	0	0	0	0	0	0	0	0	0	0	0	0
1048	hsa-miR-502	88.95	23.1277	68.63	36.1489	28.434	15.66	0	41.25	51.09	53.64	29.33	23.98	6.6	5.56	19.2533	17.5	72.26	6.26	25.57	24.64	22.59	38.78	54.32	12.99	51.88	27.24	12.985	7.92667	17.06	31.0822	56.0883	22.915	12.85	27.84	54.705	40.07	5.09	38.36	65.03	9.57	12.71	83.24	22.24	6.26	12.6	25.655	25.1836	533.633
1049	hsa-miR-503	13.9533	17.8408	4.86077	24.8039	1.054	1.04	0	12.44	6.35	2.9	6.27	20.45	3.72	4.17	31.9511	567.15	58.7	21.68	328.74	250.28	100.89	2.05	235.18	20.2	5.518	234.15	143.545	6.02333	1.77	0	4.77667	0.31	38.06	59.86	57.13	24.785	1.61	257.045	234.56	6.8	1.06	9.69	0.23	0.19	2.8	1.45	164.49	232.2
1050	hsa-miR-504	2.53667	11.9735	1.20769	14.4767	0	0	0	0	0.06	15.61	0.22	0	18.07	18.28	0	0.12	37.37	0.45	61.62	0.12	0.11	0.72	11.62	0	0.108	48.98	40.855	10.84	0	0.08	0.0766667	0	0.24	0.17	0.205	0	0	1.435	0.17	0.44	0.29	23.22	0	0	3.15	0.295	3.87071	16.4867
1051	hsa-miR-5047	0	0	0	0	0	0	0	0	0	0	0	0	0	0	0	0	0	0	0	0	0	0	0	0	0	0	0	0	0	0	0	0	0	0	0	0	0	0	0	0	0	0	0	0	0	0	0	0
1052	hsa-miR-505	8.51	24.0215	79.1385	77.8122	41.612	24.01	95.88	42.33	165.93	23.05	11.64	0	16.08	29.2	49.0067	308.19	146.07	69.79	250.38	76.72	2.72	138.56	399.71	25.01	39.318	96.79	100.715	41.5567	14.1	49.7522	37.1983	47.04	141.08	74.41	322.68	199.36	0	277.94	121.46	14.99	11.61	63.8	56.01	11.9	30.44	11.31	104.183	350.757
1053	hsa-miR-506	0	0.0276923	0.221538	0	0	0	0	0	0	0	0	0	0	0	0	0.24	0.83	0.15	0	0.12	0	0.24	3.05	0	0	0.12	0.105	0.143333	0	0.0321739	0.14	0.65	0	0	0	0	0	0	0	0	0	0	1.19	0	0	0	0	4.92667
1054	hsa-miR-507	0	0	0.02	0	0	0	0	0	0	0	0	0	0	0	0	0	0	0	0	0	0	0	0	0	0	0	0	0	0	0	0	0.085	0.24	0	0	0	0	0	0	0	0	0	0.28	0	0	0.06	0	0
1055	hsa-miR-508	0.983333	0.155769	0.185385	0.0883333	0.31	0	0	0	0.06	2.18	0.67	0	0	0	0.0144444	0.24	0.41	1.56	0.62	0.12	0.11	0.48	4.09	0	0	0.35	0.055	0.213333	0	0.144348	0.706667	1.645	0.48	0	0.215	0.12	0	0	0.41	0.22	0.68	0	3.5	0.19	0	0	0	0
1056	hsa-miR-5087	0	0.00576923	0.0438462	0.0394444	0.214	1.04	0	0	0.06	0	0	0	0.09	0	0.0877778	0	0	0	0.21	0	0	0.12	0	0	0.304	0.12	0	0.07	1.06	0.0234783	0	0.38	0	0	0.1	0	0	0.085	0	0.33	0	0.06	0.56	0	1.4	0.115	0.146429	0
1057	hsa-miR-5088	0	0.133846	0.15	0.331667	0.078	0	0	0	0.19	0.36	0.45	0	0	0.2	0.257778	0.12	0	0	0.31	0.12	0.33	0.48	0.67	0	0.14	0	0	0.0733333	0.5	0.337826	0.178333	0.345	0.24	0.17	0.315	0.155	0	0.055	2.4	0.22	0.1	0.06	0.06	0.06	0	0	0.197857	0
1058	hsa-miR-5089	0	0.00538462	0.0215385	0.00611111	0.024	0	0	0.24	0	0	0	0	0.17	0	0.0466667	0.12	0.41	0	0	0.58	0	0.24	0.19	0	0.058	0.23	0.215	0	0	0.21913	0	0.04	0	0	0.315	0	0	0.11	0	0.44	0.19	0.45	0	0	1.4	0.08	0	7.88
1059	hsa-miR-509	1.63	0.740769	0.613846	0.163333	0.744	0	31.95	0	0	7.26	0.45	0	0	0	0.386667	0.36	2.58	4.38	5.76	0.24	0	1.44	10.56	0	0.102	0.82	0.435	0.28	1.635	0.853043	3.48	12.33	0.48	0	0.105	0	0.27	0.03	0.41	0.12	2.7	0.39	21.39	1.14	0.69	0	0.0728571	2.23333
1060	hsa-miR-5090	0.25	0.180385	0.0484615	0.483333	0.07	0	0	0	0.19	0.73	0	0.71	0.61	0.79	0.348889	0.24	0.21	0.15	1.85	0.23	0.43	0.12	1.62	0	0.172	0.12	0.43	0.646667	0.205	0.359565	0.443333	0.04	0.48	0.17	0.215	0.12	0	0.255	5.79	0.17	0.19	0.06	0.06	0.06	0	0	0.627143	0
1061	hsa-miR-5091	0.943333	0.216154	1.12846	0.462222	1.204	0	0	1.2	1.49	0.54	3.36	0.35	3.28	0.4	0.426667	1.33	1.14	0.52	0.82	0.7	0.33	1.21	0.67	0.96	0.492	0.7	1.455	0.506667	0	0.647391	0.333333	0.445	0.24	0	0.305	0.305	0.27	0.225	3.64	0.5	11.81	1.11	1.02	0.25	1.75	1.625	0.103571	0
1062	hsa-miR-5092	0	0.199231	0.249231	0.403333	0.19	0	0	0	0.75	0.54	0.45	7.76	1.38	1.19	3.75778	1.69	1.97	0.07	0.21	0.23	1.09	4.35	3.52	0.96	0.02	0	0	0	0	0.0730435	0.0533333	0	0	0	0.93	0.275	0	0	0.17	0	0.39	0	0.06	0	0	0	0	1.57667
1063	hsa-miR-5093	0	0	0	0.01	0	0	0	0.24	0	0	0	0	0	0	0.0188889	0.24	0	0	0	0.12	0.22	0.36	0.1	0	0	0.12	0	0	0	0.0286957	0	0	0	0	0	0	0	0	0.41	0	0	0	0	0	0	0.04	0	0
1064	hsa-miR-5094	6.74333	8.93423	7.19462	14.415	0.832	5.22	31.96	5.02	3.67	7.99	3.81	16.57	3.03	9.54	1.66111	1.09	0.52	0.07	14.17	1.39	2.61	7.25	28.85	4.81	2.428	0.35	0.915	1.94	45.735	11.9065	4.58167	1.355	2.18	7.12	5.95	7.32	0	0.34	0.25	1.49	2.03	4.96	1.64	0.69	10.85	3.045	2.20357	71.7233
1065	hsa-miR-510	0	0	0	0	0.054	0	0	0	0	0	0	0	0	0	0	0	0	0	0	0	0	0	0.1	0	0	0	0	0	0	0.0204348	0.0316667	0	0	0	0	0	0	0	0	0	0	0	0	0	0	0	0	0
1066	hsa-miR-5100	5.03667	1.58308	4.86	1.68778	7.44	1.04	0	3.35	1.87	1.82	0.67	0.35	1.56	0.4	1.41667	22.44	3.83	2.68	3.8	30.34	12.16	3.74	12.19	5.77	4.544	18.35	10.77	0.866667	0.415	4.49913	2.78667	2.19	20.85	7.515	24.245	5.68	0	49.94	90.78	2.27	0.29	12.14	4.29	1.13	5.25	0.78	1.405	20.0367
1067	hsa-miR-511	0	0.0492308	0	0.0661111	0.028	0	0	0	0.12	0.18	0	0	0.09	0	0.121111	0.12	0.31	0.07	0	0	0	0.12	0.1	0	0.272	1.17	0.27	0	0	0.0656522	0.0433333	0	0	0	0.525	0	0	0.28	0.33	0.06	0.19	0.78	0	0	0.35	0.06	0	0
1068	hsa-miR-512	0.193333	1.23615	0.129231	2.31889	0	0	0	0	0.12	0.54	1.8	0	0	0	0.0488889	7.96	1.96	0.08	2.06	0.34	0.44	0.6	1.24	0.96	0.036	0	0.1	0.14	0	5.87391	0.02	0.58	0	0.29	0.1	0.15	0	0.14	0	0.34	0	0.84	0.9	0.06	0	0	0.172857	0
1069	hsa-miR-513a	0.5	0.00692308	0.163077	0.0366667	0.012	0	0	0	0.06	0	0	0	0	0	0.0466667	0	0.1	0.22	0.1	0	0	0	0.1	0	0	0	0	0	0	0.0286957	0.0933333	2.78	0	0	0	0	0	0	0	0	0	0	1.46	0	0	0	0	0
1070	hsa-miR-513b	0	0.177692	0.0184615	0.0355556	0	0	0	0	0	0	0	0	0	0	0	0	0.1	0.89	0.62	0	0	0	0.48	0	0	0	0	0.143333	0	0.0230435	0	7.535	0.24	0	0	0	0	0	0	0	0	0	8.53	0	0	0	0	0
1071	hsa-miR-513c	0.496667	0.0976923	0	0.045	0	0	0	0	0	0.18	0	0	0	0	0	0	0.1	0.89	0.1	0	0	0	0.1	0	0	0.12	0	0.14	0	0.00869565	0.095	17.96	0	0	0.105	0	0	0	0	0	0	0	11.46	0	0	0	0	0
1072	hsa-miR-514a	0	0.0784615	0.154615	0.055	0.132	1.05	0	0	0	0.72	0	0	0	0	0.02	0	0.21	0.75	0.21	0.12	0	0.36	2.1	0	0	0.57	0.69	0.21	0	0.0965217	0.395	0.99	0.24	0	0	0	0	0	0	0	0	0.06	1.35	0	0	0	0	1.12
1073	hsa-miR-514b	0	0	0	0.00666667	0.028	0	0	0	0	0	0	0	0	0	0	0	0	0.07	0	0	0	0	0.1	0	0	0	0	0	0	0.0117391	0	0	0	0	0	0	0	0	0	0	0	0.06	0	0	0	0	0	0
1074	hsa-miR-515	0.246667	0.262308	0.0476923	1.82111	0	0	0	0	0.12	0.36	0.44	0	0	0.2	0	0.6	0.52	0	0.62	0	0.22	0.12	0.1	0	0.024	0	0	0	0	0.628696	0.0133333	0.02	0	0.17	0.1	0	0	0.31	0	0	0	0.16	0.06	0	0	0	0	0
1075	hsa-miR-516a	0	7.17	0.113846	24.7278	0	0	0	0	12.82	0	22.62	0	32.32	0	0.36	3.02	0.32	0.3	3.28	11.4	3.04	2.54	0.28	0	0	0.7	0.05	0.22	0	1.6313	0	0.13	0	0.17	0	2.08	0	0	0	0	0	0	0.28	0	0	0	0.0271429	1.11333
1076	hsa-miR-516b	0	0.686923	0.0853846	1.20444	0	0	0	0	0.37	0.54	0.22	0	0.43	0	0	0.6	0.31	0.07	0.62	0	0.22	0.36	0.29	0	0.06	0.82	0.425	0	0	0.0830435	0	0.32	0	0.17	0.105	0	0	0.03	0	0.06	0	0.28	0.56	0	0	0	0	0
1077	hsa-miR-517	0	0.136154	0	0.308333	0	0	0	0	0.06	0	0	0	0	0	0.0166667	0	0	0	0	0	0	0	0	0	0	0	0	0	0	0.06	0	0	0	0	0	0	0	0.03	0	0.12	0	0.06	0	0	0	0	0	0
1078	hsa-miR-517a	0	0.08	0.0223077	0.248333	0	0	0	0	0.09	0	0	0	0.04	0	0	0.06	0.41	0.04	0.1	0.06	0	0	0.19	0	0.01	0.12	0.16	0.0366667	0	0.0269565	0	0.03	0	0	0.055	0	0	0.84	0	0	0	0.06	0.03	0	0	0	0	0
1079	hsa-miR-517b	0	0.08	0.0223077	0.248333	0	0	0	0	0.09	0	0	0	0.04	0	0	0.06	0.41	0.04	0.1	0.06	0	0	0.19	0	0.01	0.12	0.16	0.0366667	0	0.0269565	0	0.03	0	0	0.055	0	0	0.84	0	0	0	0.06	0.03	0	0	0	0	0
1080	hsa-miR-517c	0	0.0126923	0	0.0588889	0	0	0	0	0	0	0.45	0	0	0	0	0	0.21	0.07	0.1	0	0	0	0	0	0	0	0	0	0	0.0113043	0	0	0	0	0	0	0	0.085	0	0	0	0	0	0	0	0	0	0
1081	hsa-miR-5186	0	0	0	0	0	0	0	0	0	0	0	0	0	0	0	0	0	0	0	0	0	0	0	0	0.04	0	0	0	0	0	0	0	0	0	0	0	0	0	0	0	0	0	0	0	0	0.06	0	0
1082	hsa-miR-5187	0.196667	0.0523077	0.258462	0.118889	0.562	0	0	0.24	0.19	0	0.22	0	0.26	0.6	0.307778	0.6	0	0.89	0.21	0.12	0.87	1.81	0.76	0	0.23	0	0.215	0.07	0	0.58	0.336667	0.145	0	0	0.42	0.305	0.27	0.395	11.08	0.11	0.29	0.06	0.23	0.19	0.35	0.08	0.854286	1.84
1083	hsa-miR-5188	0	0.0261538	0	0.0655556	0.056	2.09	0	0	0.5	0	0	0.35	0.09	0	0.0877778	0.12	0.1	0.15	0	0	0	0	0	0	0.188	0.23	0.27	0.143333	0.92	0.0230435	0.0116667	0.355	0.24	0.145	0	0	0	0.225	0.17	0.28	0.39	0	0.23	0	0	0.255	0.0378571	0
1084	hsa-miR-5189	0.25	0.26	0	0.456667	0.166	2.09	0	0.24	0.06	0.36	0.45	0	0.17	0.2	0.553333	1.21	0.1	0	0.62	0.46	0.33	0.24	0.29	0	1.534	0.58	0.49	0.143333	0.945	3.47478	0.326667	0.62	0	0.48	0.73	0.275	0	1.465	0.99	0.39	1.84	1.39	0.4	1	0	0.385	0.0864286	3.41667
1085	hsa-miR-518a	0	0.0423077	0.0307692	0.194444	0	0	0	0	0.24	0.54	0.14	0	0.64	0	0.00444444	0.4	0	0.2	0.3	1.54	0.22	0.32	0.32	0	0	0	0	0	0	0.0104348	0.00333333	0.19	0	0.11	0	0.34	0	0.03	0	0	0	0	0.16	0	0	0	0	0
1086	hsa-miR-518b	0	0.204615	0	0.331111	0.028	0	0	0	0.06	0	0	0	0	0.2	0	0	0.21	0	0.1	0	0	0.12	0.19	0	0	0.12	0.16	0.0733333	0	0.257391	0	0.085	0	0	0	0	0	0	0	0	0	0	0.06	0	0	0	0	0
1087	hsa-miR-518c	0	0.135	0.0184615	0.416667	0	0	0	0	0	0	0	0	0	0	0	0.12	0.21	0	0.1	0.23	0	0	0.05	0	0	0	0.055	0	0	0.121304	0	0.065	0	0	0	0.12	0	0	0	0	0	0	0.06	0	0	0	0.0278571	0
1088	hsa-miR-518d	0	0.005	0	0.0211111	0	0	0	0	0.03	0	0	0	0	0	0	0	0.02	0.07	0	0	0.11	0.12	0.1	0	0	0	0.015	0	0	0	0	0	0	0	0	0	0	0	0	0	0.02	0.06	0	0	0	0	0	0
1089	hsa-miR-518e	0	0.0496154	0	0.151111	0	0	0	0	0.05	0	0.04	0	0.03	0	0	0.1	0.21	0.07	0.1	0.27	0.04	0.12	0.38	0	0.018	0	0.055	0.07	0	0.0126087	0.00666667	0.02	0	0.145	0	0.02	0	0.42	0	0.02	0	0.05	0.06	0	0	0	0	0
1090	hsa-miR-518f	0	0.0230769	0	0.133889	0	0	0	0	0	0	0	0	0	0	0	0	0.1	0	0.1	0	0	0	0	0	0	0	0	0	0	0.0130435	0	0	0	0	0	0	0	0.03	0	0	0	0	0	0	0	0	0	0
1091	hsa-miR-5190	0.196667	0.05	0.0192308	0.115	0.01	0	0	0	0.06	0	0	0	0	0.4	0	0	0.1	0	0	0	0	0	0.1	0	0.022	0	0	0.0733333	0	0.105652	0	0.065	0	0	0	0	0	0	0.41	0.06	0	0.17	0.11	0.06	0	0	0	0
1092	hsa-miR-5191	0	0.0142308	0	0.0166667	0	0	0	0	0	0	0	0	0	0	0.0633333	0	0	0	0	0.12	0	0	0	0	0.038	0	0	0	0	0	0	0	0	0	0	0	0	0	0	0.06	0	0.06	0	0.06	0	0.04	0.22	0
1093	hsa-miR-5192	0	0.00692308	0	0.0127778	0	0	0	0	0	0	0	0	0	0	0.0844444	0	0	0	0	0	0	0	0	0	0	0	0	0	0	0	0	0.085	0	0	0	0	0	0	0	0	0	0	0.06	0	0	0	0	0
1094	hsa-miR-5193	0	0	0	0	0.384	0	0	0	0	0	0	0	0.26	0	0.0211111	0	0	0.07	0	0.12	0.11	0	0	0	0	0.35	0	0	0	0.073913	0.0833333	0.305	0	0	0	0	0	0.14	0	0	0	0	0	0	0	0	0	0
1095	hsa-miR-5194	0	0.0426923	0.0546154	0.165	0.094	0	0	0.24	0.31	0	0.45	0.35	0	0.2	0.08	0.36	0.1	0	0.21	0.12	0	0	0.67	0	0.018	0.23	0.055	0.356667	0	0.0226087	0.0133333	0	0	0	0.105	0	0	0	0.17	0	0	0	0	0	0	0	0	0
1096	hsa-miR-5195	0	0	0	0	0	0	0	0	0	0	0	0	0	0	0	0	0	0	0	0	0	0	0	0	0	0	0	0	0	0	0	0	0	0	0	0	0	0	0	0	0	0	0	0	0	0	0	0
1097	hsa-miR-5196	0.393333	0	0	0.0361111	0	1.04	31.96	0	0	0.18	0	0	0	0	0.0877778	0.48	0	0	0.1	0.58	0.43	0.12	0	0	0	0	0	0	0	0.0247826	0	20.465	0	0	0	0.155	0	0	0	0	0	0	3.44	0	0	0	0	0
1098	hsa-miR-5197	0	0	0.0253846	0	0.052	0	0	0	0	0.18	0	0	0	0	0	0	0	0	0	0	0	0	0	0	0	0	0	0	0	0	0.0266667	0	0	0	0	0	0	0	0	0	0	0	0	0	0	0	0	0
1099	hsa-miR-519a	0	0.398462	0	2.18667	0	0	0	0	2.86	0.09	2.68	0	3.72	0	0.0355556	1.05	0.42	0.16	0.92	7.71	2.5	2.3	0.38	0	0.008	0	0.01	0.14	0	0.146087	0.00666667	0.04	0	0	0	0.88	0	0.145	0	0	0	0.06	0.06	0	0	0	0	0
1100	hsa-miR-519b	0	0.00692308	0	0.0433333	0	0	0	0	0.05	0	0.04	0	0.03	0	0	0.1	0.14	0.01	0.1	0.27	0.04	0.12	0.1	0	0.008	0.23	0.01	0.143333	0	0.0256522	0.00666667	0	0	0	0	0.02	0	0.03	0	0.02	0	0.05	0.01	0	0	0	0	0
1101	hsa-miR-519c	0.25	0.195385	0.0876923	1.03	0	0	0	0	0.05	0	0.04	0	0.03	0	0	0.48	0.21	0.01	0.72	0.27	0.22	0.12	0.1	0	0.02	0	0.01	0	0	0.352174	0.00666667	0	0.24	0	0	0.02	0	0.01	0	0.02	0	0.05	0.01	0	0	0	0	0
1102	hsa-miR-519d	0	0.0338462	0	0.0911111	0	0	0	0	0	0	0.22	0	0	0.2	0	0	0.1	0	0.21	0	0.11	0.12	0.1	0	0	0	0.055	0	0	0.0213043	0	0.125	0	0.315	0	0.03	0	0.37	0	0	0	0.11	0.11	0	0	0.01	0	0
1103	hsa-miR-519e	0	0.0138462	0	0.015	0	0	0	0	0	0	0	0	0	0	0	0	0	0.07	0	0	0.11	0	0.19	0	0	0	0	0	0	0.0130435	0	0	0	0	0	0	0	0.255	0	0	0	0	0	0	0	0	0	0
1104	hsa-miR-520a	0.25	0.283077	0.0161538	0.403889	0.024	0	0	0	0	0	0.22	0	0	0	0	0.24	0.1	0.07	0.21	0.17	0	0.12	0.57	0	0	0	0.375	0.0733333	0	0.11	0	0.12	0	0.315	0.105	0	0	0.565	0	0.11	0	0.17	0.06	0	0	0	0	0
1105	hsa-miR-520b	0	0.0484615	0	0.376667	0	0	0	0	0.25	0.09	0.11	0	0.82	0	0.0277778	0.24	0.1	0	0.26	1.86	0.71	0.3	0.03	0	0	0	0	0	0	0.00695652	0	0	0	0.05	0	0.235	0	0	0	0	0	0	0	0	0	0	0	0
1106	hsa-miR-520c	0	0.0503846	0	0.273889	0	0	0	0	0.06	0	0	0	0	0	0	0	0.02	0	0	0	0.11	0.12	0.03	0	0.02	0	0.015	0.0733333	0	0.0617391	0	0	0	0.05	0	0	0	0.59	0	0	0.02	0.03	0	0	0	0	0	0
1107	hsa-miR-520d	0	0.0342308	0	0.279444	0.024	0	0	0	0	0.18	0	0	0	0	0	0	0.52	0.3	0.1	0.12	0.22	0	0.29	0	0	0	0.055	0.0733333	0	0.0213043	0	0.085	0	0	0	0	0	0.03	0	0.22	0	0.11	0.11	0	0	0.01	0	0
1108	hsa-miR-520e	0	0	0	0.0333333	0	0	0	0	0	0	0	0	0	0	0	0.12	0.1	0	0	0	0	0	0.19	0	0	0	0	0	0	0.0247826	0	0	0	0	0	0	0	0	0	0	0	0	0	0	0	0	0	0
1109	hsa-miR-520f	0	0.200385	0	0.883889	0	0	0	0	0.06	0	0.22	0	0	0.2	0	0.12	0	0.07	0.1	0	0.11	0	0.03	0	0	0	0.215	0.143333	0	0.625652	0	0	0	0.17	0	0	0	0.48	0	0	0	0	0	0	0	0	0	0
1110	hsa-miR-520g	0	0.0657692	0	0.181111	0	0	0	0	0	0.18	0.22	0	0.09	0	0	0.24	0.1	0	0.1	0	0	0	0.05	0	0	0.12	0.16	0	0	0.0895652	0	0	0	0.17	0	0.03	0	0.365	0	0	0	0	0	0	0	0	0	0
1111	hsa-miR-520h	0	0.0123077	0	0.0372222	0	0	0	0	0	0	0	0	0	0	0	0	0	0	0	0	0	0	0	0	0	0	0	0	0	0	0	0	0	0	0	0	0	0	0	0	0	0	0	0	0	0	0	0
1112	hsa-miR-521	0	0.0369231	0	0.136667	0	0	0	0	0.06	0	0	0	0.08	0	0	0	0.1	0.08	0.42	1.16	0.1	0.12	0	0	0	0	0	0	0	0	0	0	0	0	0	0.24	0	0	0	0	0	0	0	0	0	0	0	0
1113	hsa-miR-522	0	0.859231	0.0253846	5.5	0	0	0	0	6.66	0	13.88	0	13.74	0	0.285556	1.93	0.21	0.22	0.92	5.7	2.72	2.3	0.29	0	0.008	1.05	0.27	0.143333	0	1.02739	0.00666667	0.04	0	0	0	1.595	0	0.01	0	0.02	0	0.05	0.06	0	0	0.115	0	0
1114	hsa-miR-523	0	0.00730769	0	0.0433333	0	0	0	0	0.05	0	0.04	0	0.03	0	0	0.12	0.14	0.15	0.31	0.46	0.04	0.12	0.1	0	0.008	0	0.105	0	0	0.0713043	0.00666667	0	0	0	0	0.02	0	0.11	0	0.02	0	0.05	0.01	0	0	0	0	0
1115	hsa-miR-524	0	0.0211538	0.0184615	0.159444	0	0	0	0	0.06	0	0	0	0	0	0	0.12	0.1	0.07	0.1	0	0	0	0	0	0	0	0.055	0	0	0.0143478	0	0	0	0	0	0	0	0.03	0	0	0	0	0	0	0	0.01	0	0
1116	hsa-miR-525	0	0.11	0	0.182778	0	0	0	0	0	0.36	0	0	0	0.2	0	0	0.1	0.07	0	0	0	0	0.57	0	0	0	0.055	0.146667	0	0.108261	0	0	0	0	0	0	0	0.785	0	0	0	0	0	0	0	0	0	0
1117	hsa-miR-526a	0	0.01	0	0.0311111	0	0	0	0	0	0	0	0	0	0	0	0	0.04	0	0	0	0	0	0.04	0	0	0	0.055	0	0	0	0	0	0	0	0	0	0	0.11	0	0	0.04	0.06	0	0	0	0	0	0
1118	hsa-miR-526b	0	0.0626923	0.0330769	0.331111	0	0	0	0	0	0.18	0.22	0	0	0	0	0	0.21	0.07	0.21	0	0	0	0	0	0	0.23	0.165	0	0	0.175217	0	0.065	0	0.465	0	0	0	0	0	0	0	0	0.06	0	0	0	0	0
1119	hsa-miR-527	0	0.0211538	0	0.0972222	0	0	0	0	0.12	0	0.07	0	0.32	0	0.00222222	0.2	0	0.1	0.03	0.77	0.11	0.16	0.16	0	0	0	0	0	0	0	0.00166667	0	0	0.055	0	0.17	0	0	0	0	0	0	0	0	0	0	0	0
1120	hsa-miR-532	2730.31	361.337	673.47	514.651	749.896	335.1	0	383.34	795.09	615.92	432.28	298.99	81.95	139.46	238.094	524.43	1092.87	169.45	812.77	817.81	1382.33	1779.55	1064.03	205.85	1730.16	918.83	560.165	366.363	628.78	753.873	1329.26	679.16	266.16	383.675	896.135	912.945	26.51	75.81	360.07	330.51	626.04	2720.37	676.52	198.82	366.35	532.805	402.886	399.1
1121	hsa-miR-539	0	0.045	0.03	0.0138889	0	0	0	11.72	0.31	50.1	0.22	0	156.46	0	1.41333	0.24	0	0.3	0	0.35	0	0.12	0.19	29.82	0.07	3.86	0.055	0	0	0.046087	3.56833	0.02	39.27	38.465	0	0	0	144.015	0	0.88	4.65	0.06	0	0.38	0	0	0	0
1122	hsa-miR-541	0	0	0	0.0316667	0.054	0	0	0	0.12	6.9	0	0	7.43	0	0.322222	0	0	0	0	0	0.22	0.24	0.95	1.92	0.018	0.35	0	0	0	0.0156522	0.628333	0	0.24	1.11	0	0	0	1.56	0	0.5	0.48	0	0	0	0	0	0	0
1123	hsa-miR-542	83.8567	85.2323	37.7246	101.912	18.726	3.13	0	49.98	35.85	61.9	36.04	108.24	52.21	25.63	90.7033	166.04	63.04	13.63	70.04	17.9	41.92	0.6	50.08	145.25	28.052	266.65	185.375	83.7367	28.12	0.206522	50.88	0.92	210.16	97.19	130.945	44.175	0	14.035	13.72	13.6	35.52	312.9	1.07	5.57	49.34	17.225	36.2714	31.66
1124	hsa-miR-543	0.25	0.04	0.0607692	0.0527778	0	0	0	1.91	0.19	19.97	0	0	43.48	0	5.95111	0.36	0.21	0.07	0.1	0	0	0	0.1	0.96	0	20.81	0.595	0	0	0.106957	1.98333	0.145	3.88	24.71	0	0	0	417.415	0	1.05	1.65	0	0.11	0.13	0	0	0.035	0
1125	hsa-miR-544a	0	0	0	0	0	0	0	0	0	0.18	0	0	1.04	0	0	0	0	0	0	0	0	0	0.19	0	0	0	0	0	0	0	0.0866667	0	0	0	0	0	0	8.415	0	0	0	0	0	0	0	0	0.119286	0
1126	hsa-miR-544b	0	0.503077	0	0.366667	0	1.04	0	0	0	0	0	0	0	0	0	0	0	0	0.1	0	0	0	0	0	0	7.13	7.765	0.213333	0	0	0	0	0	0	0	0.39	0	0	0	0	0	0	0	0	0	0	0	0
1127	hsa-miR-545	2.19333	1.76231	2.01385	11.8272	3.486	0	0	4.3	3.42	9.44	4.92	5.29	2.33	4.57	4.24	9.17	9.94	3.5	6.78	4.3	6.3	4.47	13.52	0.96	3.7	0.94	0.32	2.44333	1.415	3.84348	2.435	0.905	2.67	1.975	6.51	2.85	0.27	54.81	0	0.5	1.06	9.85	1.36	0.75	15.75	2.425	12.4536	28.1133
1128	hsa-miR-548a	2.37	0.0484615	0.260769	0.568333	2.122	5.22	0	4.07	0.87	0.72	3.13	9.16	1.04	0.6	1.15778	1.09	0.52	1.27	0.31	2.09	0.22	0.24	1.53	1.92	0.15	10.5	2.735	0.07	0	0.086087	0.445	3.135	0.73	0.61	1.565	0.275	0	1.44	14.28	0.22	0.09	1.74	5.59	0.06	1.41	0.165	16.8879	73.17
1129	hsa-miR-548aa	1.72	0.561538	1.90923	0.963333	1.784	0.7	0	3.3	0.88	0.7	0.64	2.4	1.14	1.88	1.00222	2.34	1.96	0.76	0.76	1.02	0.96	1.24	3.88	0	1.224	1.98	1.63	0.613333	0.27	1.30696	0.663333	0.47	6.2	2.64	9.03	2.28	0.36	27.03	5.48	0.34	0.3	2.02	0.6	0.34	7	0.37	4.28857	218.7
1130	hsa-miR-548ab	0.133333	0.204615	0.226923	0.659444	0.876	1.04	0	1.23	1.78	3.07	1.07	3.38	0.54	2.28	0.342222	8	4.65	0.12	0.74	0.37	0.59	0.48	11.02	0	0.358	2.58	1.555	0.12	0.015	0.927826	0.258333	0.15	0.52	0.65	0.79	0.415	0	0.125	0.47	0.31	9.66	5.61	0.17	0.3	3.3	0.54	7.55	2.83667
1131	hsa-miR-548ac	1.51	0.125	0.0161538	0.321667	0.118	2.09	0	0.48	0.12	0.18	0.22	0.35	0.09	0	0.0977778	0.12	0	0.07	0.1	0	0	0	0.32	0	0.062	0.38	0.43	0.143333	0.295	0.083913	0.0583333	0.99	0.48	0	0	0	0	0.505	0	0	0.97	0.06	1.55	0	0.35	0.04	0.159286	0
1132	hsa-miR-548ad	1.77333	0.716538	0.157692	1.435	0.79	0.32	0	1.35	0.77	2.2	1.12	1.9	0.12	0.63	0.385556	0.37	0.56	0.37	0.56	0.28	0.24	0.5	3.45	0.58	0.254	1.7	0.615	0.283333	0.215	0.388261	0.281667	0.315	0.69	0.245	0.12	0.075	0.49	0.075	0.87	0.14	0.21	1.13	0.4	0.27	0.7	0.16	0.627143	0.563333
1133	hsa-miR-548ae	2.14	1.27615	0.691538	3.22333	1.692	0.32	0	8.05	1.58	6.49	3.81	6.75	5.52	1.33	1.85444	3.08	5.74	1.56	4.62	0.92	2.45	5.29	24.91	2.5	1.94	4.33	3.215	0.426667	0.22	0.807391	1.27167	0.445	0.93	1.905	0.895	0.45	0.27	1.07	5.7	0.71	3.15	4.59	0.49	0.62	6.65	0.59	3.49643	12.9133
1134	hsa-miR-548ag	0.226667	0.144615	7.90231	0.243333	0.298	0	0	0.12	0.14	0.88	0.11	0.12	0.03	0.07	0.147778	0.1	0.12	0.07	0.07	0.06	0	0.42	0.81	0	0.118	0.93	0.14	0.0966667	0	0.272609	1.21833	0.15	0.28	0	7.255	0	0	0.01	1.07	0.02	0.32	25.29	0.21	0.1	26.93	2	0.187857	15.2567
1135	hsa-miR-548ah	0.826667	0.580385	0.593077	1.50333	1.374	1.57	0	2.63	1.75	8.08	6.9	2.26	8.76	0.11	2.31556	1.22	0.83	1.12	0.31	0.15	0.54	0.77	0.57	0.8	3.66	4.38	2.525	0.203333	0	0.736087	0.445	0.575	1.83	0.97	3.125	8.175	0.18	0.19	0.08	0.58	0.96	2.24	0.72	0.15	0.61	15.945	5.50143	4.16
1136	hsa-miR-548ai	0.133333	0.168077	0.0807692	0.557222	0.362	0	0	0.6	0.59	0.54	0.11	3.88	0.22	0.4	0.151111	0.3	0.72	0.16	0.15	0.23	0.22	0.06	0.81	0	0.272	0.29	0.05	0.183333	0	0.18087	0.025	0.1	0.24	0.69	0.52	0.755	0.13	2.285	1.41	0.14	0.1	0.04	0.21	0	0	0.2	1.03714	0
1137	hsa-miR-548aj	10.55	0.356154	0.178462	0.673333	0.716	1.06	0	0.65	0.24	0.21	0.93	0.98	0.46	0.26	0.241111	1.53	0.3	0.12	0.1	0.13	0.09	0.09	0.44	0	0.25	0.28	0.2	0.0733333	0	0.233913	0.0983333	0.995	1.02	0.105	0.485	0.27	0.88	1.525	0	0.05	2.07	0.84	1.37	0.06	0.36	0.155	0.462143	3.37
1138	hsa-miR-548ak	0.506667	0.015	0.0192308	0.125	0.082	0.52	0	0	0	0	0	0.12	0.09	0.02	0.0833333	0.01	0.16	0.11	0.07	1.34	0	0.12	0.25	0	0.07	0	0.01	0	0	0.0204348	0.0166667	0.48	0.48	0.075	0.05	0.18	0.62	0.015	0.12	0	0.15	0.22	0.65	0	0	0.11	0.0721429	0.786667
1139	hsa-miR-548al	1.05667	0.825769	0.474615	0.845556	0.952	2.09	0	4.54	0.76	0.36	0.67	2.82	1.47	0.99	0.702222	0.12	2.28	1.79	1.13	0.7	1.85	2.05	1.52	2.89	0.938	0.47	0.055	0.66	2.495	0.766957	2.53667	0.375	0.97	3.15	1.66	0.695	0	0.92	1.41	1.38	7.94	2.28	0.29	6.08	1.05	2.15	0.440714	0
1140	hsa-miR-548am	3.06333	1.80385	1.10923	6.37722	3.748	2.12	0	6.1	2.32	2.33	1.89	6.61	2.75	1.97	7.72778	2.36	1.72	1.08	1.74	0.98	0.56	0.92	3.38	1.29	0.69	11.63	7.16	1.10333	1.05	1.26957	0.838333	1.205	2.98	1.09	2.1	0.895	1.09	1.225	0.28	0.38	1.49	3.61	1.49	0.31	6.42	1.735	7.28429	4.36667
1141	hsa-miR-548an	0.0433333	0.0126923	0.0907692	0.0288889	0.384	1.16	0	0	0.07	0.24	0	0.39	0.35	0.2	0.0466667	0.45	0.1	0	0.19	0.43	0.05	0.14	0.19	0	0.02	0.23	0.065	0	0.03	0.163913	0.01	0.615	0	0	1.73	0	0.07	0.165	1	0	0	7.92	0.93	0	0.35	0.01	0.185714	21.4567
1142	hsa-miR-548ao	0.466667	0.0107692	0.726923	0	0.216	0	0	1.43	0.03	0.27	0.34	0	0	0.2	0	0.24	0	0	0	0	0.65	0	0	0	0.034	0.18	0	0.0366667	0	0	0.243333	0	0	0.295	0	0	0	0.085	0	0.28	0	0.45	0	0.06	2.1	0.05	1.92071	0
1143	hsa-miR-548ap	0.0266667	0.0261538	0.162308	0.0794444	0.19	0	0	0	0.19	0	0	0.03	0.04	0	0.143333	0.3	0.03	0.07	0	0.03	0	0.02	0.32	0	0.04	0.47	0.545	0.01	0.005	0.03	0.0316667	0.115	0.24	0	0.105	0.075	0.31	0.08	0.41	0.13	0.05	0.16	0.17	0.01	0.17	0.245	0.0521429	0.393333
1144	hsa-miR-548aq	1.05333	0.567692	0.555385	1.40167	1.228	3.13	0	0.68	0.98	1.16	1.12	3.61	1.34	0.33	1.65333	1.57	0.59	0.9	0.7	0.71	0.31	0.88	1.26	0.32	0.476	9.03	5.23	0.213333	0.43	0.874783	0.183333	0.26	2.61	1.015	2.47	1.56	0.8	2.845	0.35	0.22	1.05	2.06	0.49	0.21	3.15	0.45	4.125	26.6867
1145	hsa-miR-548ar	9.56333	0.271538	0.113077	0.493333	1.004	1.04	0	0.72	0.19	0.18	0.9	1.41	0.17	0.2	0.175556	0.37	0.31	0.07	0.09	0.06	0.22	0.05	0.67	0.96	0.388	1.87	0.755	0.0466667	0	0.129565	0.0833333	0.855	0.58	0.44	0.42	0	0.52	0.435	0	0.11	1.18	0.61	1.2	0.13	0.7	0.33	1.40143	18.1233
1146	hsa-miR-548as	0	0.188846	0.536154	0.307222	0.25	0	0	1.2	1.15	1.57	0.67	2.53	0.35	0	0.475556	1.36	0.62	0	0.41	0.15	0.11	0.97	14	0	0.144	0.53	0.675	0	0.415	0.278261	0.456667	0.845	1.7	0.48	0.385	0.63	0.27	0.45	0.17	3.29	0	0.32	1.14	0.22	0	0.72	0.218571	11.9567
1147	hsa-miR-548at	1.08667	0.759231	0.679231	1.72667	1.426	0	0	8.17	1.93	0.91	3.13	3.88	1.21	0.99	1.38444	3.98	2.8	0.67	2.46	3.97	0.87	3.14	0.87	0.96	3.898	0.62	0.115	0.143333	0.47	3.11565	0.57	1.555	0.48	0.945	2.715	0.235	0.58	0.35	0.25	0.55	0.29	3.06	2.05	0.25	8.4	0.465	5.96143	7.95
1148	hsa-miR-548au	2.21	1.60154	0.853077	5.33889	2.474	1.77	0	5.06	1.51	1.1	3.76	6.23	0.72	1.63	1.41222	2.49	1.73	1.33	2.1	1.69	0.78	1.18	5.3	0.24	0.814	0.32	0.13	0.866667	0	0.651739	0.546667	1.035	3.73	1.01	0.69	0.075	1.09	0.66	0.09	0.24	0.78	2.35	1.27	0.19	3.04	1.24	29.6593	1.66333
1149	hsa-miR-548av	0	0.0957692	0.135385	0.265	0.19	0	0	0.72	0.48	0.7	0.82	0.35	0.42	0.1	0.181111	0.12	0.14	0.11	0.26	0	0.16	0.24	0.67	0	0.214	0.53	0.405	0.0466667	0.03	0.298261	0.065	0.14	0.45	0	0.135	0.12	0.36	1.14	0.17	0.04	0.1	0.32	0.24	0.06	0.23	0.5	0.0185714	0
1150	hsa-miR-548aw	0	0.114231	0	0.11	0	0	0	0	0.19	0	0	0	0.36	0	0.0944444	0.24	0.31	0.37	0.21	0.93	0.11	1.09	0.19	0	0.098	0	0	0	0	0.0143478	0.13	0	0	0.17	0	0.12	0	0.795	0.08	0	0	0.06	0.06	0	0	0.04	0.345	0
1151	hsa-miR-548ax	0	0.00269231	0.03	0.00444444	0.112	2.09	0	0	0.06	0	0	0.18	0.17	0	1.36111	0.06	0	0.07	0	0	0	0	0	0	0	0	0	0	0.56	0.0191304	0.26	1.53	0	0	0	0	0	1.525	0	0	0	0	1.86	0	0	0.64	0.0735714	0
1152	hsa-miR-548ay	2.65333	1.33462	1.68923	3.81667	3.77	2.06	0	3.02	2.92	2.55	2.24	7.76	1.76	0.66	1.31889	4.5	2.86	1.21	2.84	3.13	1.43	2.66	9.98	0.96	1.132	4.56	3.505	0.93	1.555	2.20957	0.936667	1.42	2.83	1.24	2.905	0.66	0.6	0.815	2.92	1.11	0.87	3.05	1.83	0.56	5.71	0.885	25.8921	27.5067
1153	hsa-miR-548az	0.266667	10.9396	0.169231	11.665	0.626	0.46	0	1.75	3.34	4.02	5.88	58.19	0.16	0.4	0.381111	1.74	2.25	0.48	13.08	0.48	0.46	0.65	3.64	0	0.382	4.2	8.23	4.68333	0.775	1.54522	0.0783333	0.21	1.09	0.555	0.93	0.09	0.27	0.22	0.63	0.54	1.69	2.35	0.21	0.5	2.25	1.295	0.987143	3.42
1154	hsa-miR-548b	0.436667	1.46615	14.3062	2.17056	9.956	0.12	0	0.6	1.51	20.42	4.03	22.78	0.61	2.58	11.5267	12.74	7.97	0.93	4.9	2.83	15.37	19.99	15.71	3.85	0.826	12.6	4.47	0.79	0	21.8774	6.765	0.88	0.53	0.305	23.99	0.695	1.87	17.265	8.64	3.04	3.92	194.35	0.75	7.11	156.76	0.67	25.7079	117.967
1155	hsa-miR-548ba	0	0.224615	0.516154	0.308333	0	0	0	0	0	0.36	0.45	0	0	0	0.0222222	0	2.9	1.71	0.82	0	0	0.12	0.38	0	0.02	0	0	0.286667	0	0.0186957	0.325	0	0	0	0	0	0	0	0	0.33	0	1.89	0.06	1.38	0	0	0.109286	0
1156	hsa-miR-548bb	0	0.0161538	0.0315385	0.0183333	0.006	0.17	0	0	0.03	0.26	0.04	0	0	0.08	0	0.01	0.08	0	0.04	0.04	0.16	0	0.1	0	0.004	0	0.01	0	0	0.0134783	0.075	0	0	0.035	0.015	0	0	0.01	0.01	0	0.08	0.01	0.01	0.02	0	0.015	0.0714286	0.186667
1157	hsa-miR-548bc	71.9133	4.55154	7.00385	11.8817	46.868	21.92	0	16.58	10.79	7.23	21.34	39.14	8.87	2.19	8.23222	8.85	2.62	2.93	2.16	3.08	4.05	5.78	4.71	9.94	8.572	34.6	24.75	2.17667	2.515	8.95391	4.875	8.015	16	6.305	40.92	9.085	0	1.725	1.3	1.2	59.9	39.48	11.65	2.32	32.66	2.79	0.728571	8.42667
1158	hsa-miR-548c	2.56667	1.85192	1.29154	7.06111	4.704	2.12	0	7.96	2.38	2.54	2.34	7.2	1.38	2.14	9.06222	3.61	1.77	1.26	2.31	1.48	0.92	1.39	4.11	1.29	0.954	0.04	0.115	1.09333	1.9	1.50217	1.04833	1.23	4.44	1.4	2.88	1.17	1.09	1.03	1.02	0.38	1.46	3.9	1.6	0.28	7.47	1.795	8.82714	4.92667
1159	hsa-miR-548d	5.55	5.20346	11.7269	15.8394	26.312	8.3	31.96	17.1	18.05	13.22	13.67	25.36	5.66	2.1	9.12	17.66	12.16	5.62	9.79	14.15	5.6	10.77	32.19	5.96	7.71	13.49	9.61	4.38333	1.39	31.403	5.50167	5.655	21.02	7.595	23.51	6.99	1.2	6.89	3.66	5.11	15.33	45.75	8.06	3.12	68.96	6.14	235.886	157.373
1160	hsa-miR-548e	27.2033	17.0754	25.6562	27.7806	68.272	29.23	63.92	39.94	24.15	22.24	40.52	68.4	15.56	6.16	47.28	16.47	13.25	5.14	9.04	12.67	11.1	59.37	311.5	13.47	27.454	46.64	24.22	2.51333	6.885	23.3652	11.8133	9.475	22.06	13.08	39.275	6.425	17.94	0.225	35.64	4.31	14.42	75.33	14.2	3.7	143.46	16.535	15.1679	107.25
1161	hsa-miR-548f	10.1333	2.03808	1.58615	5.69833	8.056	5.23	31.96	11.95	4.8	3.16	3.14	7.76	1.97	1.99	9.26778	10.47	1.66	0.92	1.85	1.27	1.93	23.01	4.39	14.43	4.05	35.2	32.32	3.72667	6.445	4.63217	4.135	1.495	9.21	3.95	629.39	7.62	0	0.41	0.68	0.56	2.51	29.69	2.04	3.01	46.18	4.15	0.883571	9.39667
1162	hsa-miR-548g	10.55	0.373462	0.206154	0.702778	0.766	1.06	0	0.65	0.3	0.3	0.93	0.98	0.43	0.26	0.232222	1.44	0.3	0.02	0.21	0.13	0.09	0.09	0.44	0.96	0.308	0.12	0.225	0.0733333	0	0.232609	0.09	1.055	1.14	0.105	0.685	0.125	0.88	2.255	0	0.05	2.07	0.85	1.42	0.06	0.36	0.145	0.390714	3.37
1163	hsa-miR-548h	49.4667	6.25308	49.0269	8.03333	3.05	5.3	0	3.8	2.1	1.19	0.7	5.7	25.08	1.3	123.502	1.87	1.12	3.3	7.15	3.12	0.62	1.69	4.48	12.95	6.938	6.05	0.4	0.636667	0.025	3.61174	3.96667	4.425	4.4	1.225	53.95	1.055	1.25	2.32	0.38	0.6	10.35	94.7	5.97	0.35	39.65	1.775	15.8429	14.2167
1164	hsa-miR-548i	0.453333	0.423077	0.243077	0.864444	1.736	1.04	0	0.48	0.84	0.48	0	0.28	2.16	1.68	1.71111	7.32	2.12	0.92	3.12	1.76	0.44	7.56	10.16	1.92	0.17	56.32	35	0.2	0.02	7.65043	0.206667	6.62	0.92	0.08	2.68	0.34	0	0.02	0.44	6.8	17.6	41.32	11.88	3.68	20.72	33.26	0.222857	5.14667
1165	hsa-miR-548j	0.536667	0.155769	2.44923	1.80833	10.676	3.13	0	1.43	6.78	0.73	0.45	3.88	2.59	0.6	3.71333	10.16	0.41	0.45	2.26	4.42	2.72	4.47	10.77	1.92	3.126	5.14	6.745	0.226667	0	1.59739	0.16	1.41	11.15	1.11	6.68	3.52	3.26	0.62	53.91	0.55	0.44	2.98	1.53	0.38	1.57	0.86	5.20429	7.68333
1166	hsa-miR-548k	51.4667	98.8765	72.6092	174.099	164.932	69.94	63.92	200.4	153.65	134.45	225.43	445.56	100.89	27.91	140.308	167.37	73.85	35.48	130.5	125.36	71.52	196.32	678.51	133.71	132.324	428.93	276.75	25.5733	74.015	130.004	49.355	48.17	132.84	64.605	167.085	41.415	3.48	1.25	60.29	45.75	85.8	349.81	57.83	20.16	475.17	204.435	75.5571	279.253
1167	hsa-miR-548l	1.96667	0.471923	1.53308	1.57278	2.134	5.22	0	1.73	1.5	1.82	2.69	2.12	0.95	1.42	2.06	4.49	1.45	1.12	0.94	3.39	1.19	10.27	2.77	2.89	1.352	1.52	1.59	0.5	0	4.98478	0.915	3.215	5.58	1.62	5.525	2.795	0.54	0.77	17.11	2.13	7.26	8.49	4.1	0.47	2.8	2.215	18.585	22.79
1168	hsa-miR-548m	0.0233333	0.00423077	0.00230769	0.00611111	0.028	0	0	0	0	0	0	0	0	0	0	0	0	0	0.1	0	0	0	0.01	0	0	0	0	0	0	0	0	0	0	0	0	0	0	0	0	0	0.01	0	0	0	0	0	0	0.786667
1169	hsa-miR-548n	2.48	1.28346	2.72462	3.05667	3.882	1.04	0	21.88	6.45	3.27	6.83	29.09	3.84	1.19	2.32111	3.73	1.29	1.08	1.59	4.65	1.9	2.54	1.74	2.89	3.066	7.44	5.52	0.426667	0.03	3.80522	3.635	1.415	9.26	4.745	3.835	2.925	0	0.335	1.48	2.51	145.24	16.77	1.68	3.32	15.5	3.815	3.00571	6.57
1170	hsa-miR-548o	19.7867	9.39077	40.53	22.7939	34.412	39.66	0	76.68	126.03	42.3	144.26	67.64	36.7	3.9	77.3289	26.5	1.77	3.24	2.98	6.96	6.57	11.36	13.01	41.36	51.59	94.86	64.175	6.08	6.13	59.2148	21.7283	13.14	77.98	55.02	105.09	28.85	1.09	11.205	3.56	32.64	39.96	130.16	13.94	17.8	170.7	52.325	8.82714	75.4
1171	hsa-miR-548p	0.826667	0.668077	0.543846	1.875	1.59	1.57	0	3.23	1.81	7.9	6.9	2.62	8.16	0.3	2.42778	1.31	0.16	0.81	0.48	0.55	0.65	0.7	0.73	0.8	4.048	8.88	3.76	0.273333	1.06	0.847826	0.51	0.75	2.56	1.12	3.645	8.025	0.18	1.235	0.41	0.58	0.94	3.04	1.08	0.13	0.96	11.415	1.92214	4.16
1172	hsa-miR-548q	0.466667	0.675769	0.119231	1.28278	0.544	0	0	1.2	0.31	0.54	0.45	0.71	0.26	0	1.47222	1.21	4.04	0.83	5.24	3.97	2.72	5.39	8.19	0	1.166	0.23	0.34	0.14	0.62	1.17522	0	0.485	0.24	0.48	0.345	0	0	2.195	0.41	0.88	1.26	0.67	1.02	0.19	0.7	0.895	3.90643	4.46667
1173	hsa-miR-548s	1.41	0.541154	1.06538	1.57889	1.138	6.61	31.96	6.46	1.43	2.36	3.81	10.93	2.33	2.19	3.65111	2.29	1.35	0.22	0.41	2.01	0.87	0.12	0.95	1.92	7.768	1.13	2.155	0.216667	0.395	1.18435	0.496667	2.4	3.15	2.915	3.86	2.17	0.09	1.115	1.49	0.94	0.68	3.88	3.9	0.31	2.1	1.705	3.41643	24.1033
1174	hsa-miR-548t	0.86	0.265385	0.859231	0.461111	0.866	0.35	0	1.65	0.44	0.35	0.54	1.2	0.57	0.94	0.501111	1.17	0.98	0.38	0.35	0.81	0.48	0.62	2.04	0	0.612	2.38	1.56	0.293333	0.135	0.651304	0.331667	0.235	3.04	1.32	4.515	1.08	0.18	13.5	13.23	0.17	0.77	1.01	0.3	0.17	3.5	0.28	2.13071	109.35
1175	hsa-miR-548u	2.24667	1.96346	5.53769	4.64556	11.692	1.04	0	5.86	5.88	2.36	4.07	32.56	3.28	1.19	2.29	1.15	0.78	0.29	0.92	1.98	1.19	2.17	2.14	3.85	2.1	33.81	19.02	0.92	0.53	3.68391	2.13333	0.595	2.97	1.365	4.305	2.695	0	0.38	4.84	0.28	3.39	14.55	0.85	1.75	13.65	5.9	1.53214	14.5833
1176	hsa-miR-548v	0	0.0434615	0.166923	0.21	0	0	0	3.11	0.25	0	0.45	1.41	0	0.79	0.00222222	0.5	0.93	0.74	0.41	0.35	0.65	0	4.95	0.96	0.006	1.05	0.43	0	0.445	2.03696	0.0116667	0	0.24	2.165	0.31	0	0.27	0.005	0	0.33	0.02	0.33	0	0	0.7	0.755	0.120714	11.63
1177	hsa-miR-548w	1.98667	0.128846	0.716923	0.812222	4.668	4.87	0	1.43	0.26	0.26	0.08	0.49	4.88	0.19	1.10111	0.11	1.66	0.64	0.37	5.51	0.32	1.75	2.85	1.92	1.734	0.23	0.03	0.11	0.25	1.44652	0.516667	2.79	10.44	0.92	7.135	5.39	0.4	1.52	2.42	0.17	2.55	1.99	4.06	0.22	1.7	0.815	7.40857	113.563
1178	hsa-miR-548x	10.55	0.359615	1.60231	0.66	0.708	1.06	0	0.7	6.18	0.3	35.6	0.98	12.68	0.26	0.232222	84.39	0.3	0.02	0.1	0.13	0.09	3.38	0.44	0	0.25	0.35	0.205	0.0733333	0	0.230435	0.0833333	0.995	1.02	0.335	0.47	0.125	0.93	16.955	0.08	0.05	2.07	0.84	1.37	0.06	0.36	0.145	0.38	3.37
1179	hsa-miR-548y	0	0.188077	5.61077	0.183889	0.104	0	0	0.72	1.43	25.23	16.34	0.71	2.46	12.12	0.441111	0	0.1	0.26	1.44	0.23	0.22	7.49	0	0	0.066	0.35	0.055	2.65667	0	0.310435	0.0166667	0.065	1.33	0.17	14.89	0.235	2.14	1.57	0	0	0.58	1.45	0.06	0	1.75	1.65	1.43786	42.5
1180	hsa-miR-548z	3.11667	0.876154	0.758462	1.59778	2.922	2	0	2.39	1.55	0.36	0.97	5.38	0.32	0.9	1.51556	2.05	1.38	0.82	1.04	3.12	0.89	1.93	5.53	0.48	1.512	0.65	0.39	0.743333	0	0.69	0.265	2.15	3.51	1.42	3.49	1.055	0.27	2.36	0.38	0.07	1.5	1.22	2.78	0.15	2.33	1.21	5.66857	7.46667
1181	hsa-miR-549a	0	0.526154	0.0523077	0.772222	0.056	3.13	0	20.57	0	1.27	3.58	5.29	10.37	0.2	0.09	1.09	0.21	0.22	0.31	1.98	0	0	0.38	0	0.038	10.64	7.805	0.0733333	0	42.4087	3.92667	0.065	0.97	0.48	0.205	0.12	0	0	0	2.32	0.19	0.89	0.11	0.13	2.8	0.115	0	1.84
1182	hsa-miR-550a	36.38	23.865	21.9292	43.1017	77.502	13.58	31.95	148.32	103.89	33.77	55.74	239.4	31.9	8.94	107.21	176.01	44.09	14.76	79.56	56.67	105.12	43.44	111.72	21.16	26.004	79.14	28.865	3.25	21.585	104.736	36.0833	16.615	31.5	118.425	100.98	51.24	12.31	579.45	11.16	100.36	8.13	116.15	14.34	20.7	145.91	29.565	36.4386	356.507
1183	hsa-miR-550b	0	0.0876923	0	0.193333	0.384	0	0	0.2	0.32	0	0	0	0	0	0.02	0.28	0.14	0.08	0.14	0.24	0.14	0.04	0.08	0	0	0	0	0	0.41	0.026087	0.0433333	0.08	0	0.06	0.04	0.43	0	0.5	0	0.06	0.2	0.06	0.04	0.02	0	0.03	0	0
1184	hsa-miR-551a	0	0.134615	0	0.551667	2.698	3.13	0	0.72	0.19	0.36	0.22	1.41	0.09	0.79	0.153333	1.21	3.21	0.22	1.64	0.23	0.54	0.85	7.62	0	0.14	1.4	4.62	0.07	0	16.0222	0.573333	0.755	1.21	3.315	6.88	73.805	0	9.69	1.98	0.11	0	1.5	1.47	0.94	2.8	0	1.01857	0
1185	hsa-miR-551b	5.90333	0.0176923	6.66077	0	0	14.61	0	0.72	0	1.09	2.24	0.35	0	2.38	0.115556	0	9.01	0.07	0.21	20.69	0	3.62	1.14	0	0	3.74	0.75	0.0733333	0	0.0143478	4.43667	76.555	0.24	0	36.89	6.495	0.54	1.15	0.17	0	14.52	22.88	122.81	0.56	11.2	1.975	217.929	72.84
1186	hsa-miR-552	0.25	0.0292308	0.0276923	0.035	0	0	0	0	0	0	0	0	0	0.2	0	0.24	0.1	0	0.1	0	0.22	0	0.1	0	0	1.4	1.67	0	0	0.113913	0	0	0	0	0.205	0	0.54	0	0	0	0	0.28	0	0.13	0	0	0.0378571	0
1187	hsa-miR-553	0	0	0	0	0	0	0	0	0	0	0	0	0	0	0	0	0	0	0	0	0	0	0	0	0	0	0	0	0	0	0	0	0	0	0	0	0	0	0	0	0	0	0	0	0	0	0	0
1188	hsa-miR-554	0	0	0	0	0	0	0	0	0	0	0	0	0	0	0	0	0	0	0	0	0	0	0.19	0	0	0	0	0	0	0	0	0	0	0	0	0	0	0	0	0	0	0	0	0	0	0	0	0
1189	hsa-miR-555	0	0	0	0	0	0	0	0	0	0	0	0	0	0	0	0	0	0	0	0	0	0	0.19	0	0	0	0	0	0	0	0	0	0	0	0	0	0	0	0	0	0	0	0	0	0	0	0	0
1190	hsa-miR-556	4.93333	7.84115	1.53538	10.4133	2.51	0	0	0.48	7.03	10.71	0.9	5.99	2.07	1.39	1.55	2.17	11.49	0.22	7.7	2.56	0.76	3.38	20.38	0	16.102	16.25	9.425	1.22	0.915	9.77217	0.208333	0	5.58	0.145	7.19	14.51	0	0.505	0	0	0	14.75	0	0.13	14	8.345	2.10071	58.1933
1191	hsa-miR-557	0	0	0	0	0	0	0	0	0	0	0	0	0	0	0	0	0	0	0	0	0	0	0.19	0	0	0	0	0	0	0	0	0	0	0	0	0	0	0	0	0	0	0	0	0	0	0	0	0
1192	hsa-miR-5571	0	0	0	0	0	0	0	0	0	0	0	0	0	0	0	0	0	0	0	0	0	0	0	0	0	0	0	0	0	0	0	0	0	0	0	0	0	0	0	0	0	0	0	0	0	0	0	0
1193	hsa-miR-5572	0	0	0	0	0	0	0	0	0	0	0	0	0	0	0	0	0	0	0	0	0	0	0	0	0	0	0	0	0	0	0	0	0	0	0	0	0	0	0	0	0	0	0	0	0	0	0	0
1194	hsa-miR-5579	0.25	0.0361538	0	0.07	0	0	0	0	0	0.18	0	1.41	0.69	0.2	0.0666667	0	0.1	0.07	0.1	0	0	0	0	0	0	0.35	0.27	0.07	0	0	0.281667	0	0.24	0	0.31	0.46	0	0	0	0.28	0	1.73	0	0.25	1.75	0	0.820714	3.15333
1195	hsa-miR-558	0	0	0	0	0	0	0	0	0	0	0	0	0.17	0	0	0	0	0	0	0	0	0	0.29	0	0	0	0	0	0	0	0.00833333	0	0	0	0	0	0	0	0	0	0	0	0	0	0	0	0	0
1196	hsa-miR-5580	0	0.0215385	0.323077	0.0577778	0.064	0	0	0	0	0	0	0	0.09	0	0.0255556	0	0.21	0	0	0.12	0	0.24	0	0	0	0	0.055	0	0	0.458696	0	0	0	0	0	0.12	0	0	0	0	0	0	0	0	0	0	0	1.57667
1197	hsa-miR-5581	1.44	1.44308	1.16462	3.30667	2.052	1.04	0	1.43	0.68	2.36	0.9	4.23	1.04	3.18	2.97667	0.48	0.52	0.15	1.03	0.12	0.43	0.36	1.71	0	2.712	1.75	1.61	1.58	0	2.39	1.05	0.67	3.39	1.87	15.165	4.625	0	9.295	0.08	1.05	1.16	2.06	0.73	0.38	0.7	1.28	0.921429	25.3567
1198	hsa-miR-5582	1.21333	0.59	0.494615	0.990556	1.678	0	0	0.72	0.68	0	1.12	1.76	0.26	0.4	0.3	2.53	1.04	0.22	0.82	0.7	0.43	1.21	2.95	0	1.128	3.86	3.39	0.576667	0.385	1.31913	0.431667	0.085	2.18	0.965	3.345	1.32	0	0.85	0.58	0.06	0.39	0.89	0.11	0	2.1	0.6	2.48071	4.46667
1199	hsa-miR-5583	0	0.0230769	0	0.0988889	0	0	0	0	0.24	0.18	0	0.7	0.26	0	0.382222	0	0.2	0.14	0.2	0.46	0	0.36	0	0	0	0	0.27	0	0	0.276522	0	0.1	0.48	0.34	0.82	0.82	0	2.15	0	0	0	0.34	0.12	0	0.7	0	0	0
1200	hsa-miR-5584	0.27	0	0.142308	0	0	0	0	0	0	0	0.22	0.71	0.61	0	0	0	0	0	0	0	0	0	0	0	0	0.7	0.165	0	0	0.307826	0	0	1.21	0.295	0.845	0	0.27	0	0	0.11	0.1	0.67	0	0	0.35	0	0.0278571	1.11667
1201	hsa-miR-5585	0.59	0.294615	0.605385	0.901111	1.58	1.04	0	3.83	11.39	0.73	4.03	0.35	16.47	2.78	1.72333	2.84	1.35	0.37	2.52	2.44	2.44	3.87	2.48	0	1.636	4.09	2.905	0.143333	0.325	1.0613	1.45333	0.695	2.18	2.18	2.39	2.39	0	2.845	4.88	0.06	1.06	5.29	1.41	0.19	3.15	0.955	1.49286	7.75333
1202	hsa-miR-5586	0.196667	0.00692308	0.08	0.0288889	0.082	0	0	0	0	0	0	0	0	0.2	0	0	0.1	0	0	0.12	0	0	0	0	0.12	0	0	0	0	0	0.095	0	0	0	0.215	0	0	0	0	0	0	0	0	0	0.35	0	1.45071	3.68
1203	hsa-miR-5587	0	0.293846	0.498462	1.00556	0.608	0	0	0.48	0.93	0.36	1.57	0	0.61	0	0.59	1.93	2.48	0.3	0.62	0.35	0.54	1.45	0.57	1.92	1.228	0.82	0.485	0.143333	1.33	0.828696	0.626667	0.04	0.24	0.465	0.315	0.58	0	0.505	0.17	0.22	0.1	9.24	0	0.13	0.35	0.23	0.524286	0
1204	hsa-miR-5588	0	0.118462	0.239231	0.035	0.346	0	0	0.24	0.19	0.18	0.22	0.35	0.09	0	1.1	0.12	0	0.07	0.1	0.23	0.11	0.6	0.1	0.96	0.202	0	0.165	0	0	4.69913	0.131667	0	0	0	0.42	0.12	0	0.085	0	0.28	0	0.22	0	0.06	0	0.115	0	0
1205	hsa-miR-5589	0	0.0234615	0	0	0	0	0	0	0	0	0	0	0	0	0	0	0	0	0	0	0	0	0	0	0	0	0	0	0	0.0213043	0	0	0	0	0	0	0	0	0	0	0	0	0	0	0	0	0	0
1206	hsa-miR-559	0	0.0146154	0	0.085	0	0	0	0	0.06	0	0	0	0	0	0.0322222	0	0.1	0	0	0	0.11	0	0.48	0	0	0.35	0.59	0	0	0.0347826	0	0	0	0	0	0	0	0.595	0	0	0	0	0	0	0	0	0	0
1207	hsa-miR-5590	0	0.00769231	0	0	0	0	0	0	0	0	0	0	0	0	0.0755556	0	0	0	0	0	0	0	0	0	0	0	0	0	0	0	0	0	0	0	0	0	0	0	0	0	0	0	0	0	0	0	0	0
1208	hsa-miR-5591	0	0.0169231	0	0	0	0	0	0	0	0	0	0	0	0	0	0	0	0	0	0	0	0	0	0	0	0	0	0	0	0.132174	0	0	0	0	0	0	0	0	0	0	0	0	0	0	0	0	0	0
1209	hsa-miR-561	1.26333	38.1169	134.074	129.51	0.644	0	0	749.7	232.83	124.34	401.39	770.05	0.52	249.32	286.072	69.14	19.25	14.97	44.47	92.3	1.19	13.65	29.61	127.94	27.19	41.15	14.74	67.5067	3.565	0.475652	333.582	0.065	8.73	276.555	638.71	206.275	0.54	25.795	0	59.22	3.19	1549.79	0.06	224.88	829.63	194.385	57.1136	30.67
1210	hsa-miR-562	0	0	0	0.0111111	0	0	0	0	0	0	0	0	0	0	0	0	0	0	0	0	0	0	0.48	0	0	0	0	0	0	0	0	0	0	0	0	0	0	0	0	0	0	0	0	0	0	0	0.0171429	0
1211	hsa-miR-563	0	0	0	0	0	0	0	0	0	0	0	0	0	0	0	0	0.1	0	0	0	0	0	0.48	0	0	0	0	0	0	0	0	0	0	0	0	0	0	0	0	0	0	0	0	0	0	0	0	0
1212	hsa-miR-564	0	0	0	0.0138889	0	0	0	0	0	0	0	0	0	0	0	0	0	0.15	0	0	0	0.36	0.95	0	0	0	0	0	0	0	0	0	0	0	0	0	0	0	0	0	0	0	0	0	0	0	0	0
1213	hsa-miR-567	0	0	0	0	0	0	0	0	0	0	0	0	0	0	0	0	0.21	0	0	0	0.11	0.24	0.57	0	0	0	0	0	0	0	0	0	0	0	0	0	0	0	0	0	0	0	0	0	0	0	0	0
1214	hsa-miR-568	0	0	0	0	0	0	0	0	0	0	0	0	0	0	0	0	0	0	0	0	0	0	0	0	0	0	0	0	0	0	0	0	0	0	0	0	0	0	0	0	0	0	0	0	0	0	0	0
1215	hsa-miR-5680	1.55333	3.79154	0.0407692	3.23778	3.34	5.22	0	0	0.75	0.18	0.67	0.71	0.09	0.4	0.0177778	0.12	1.14	0.15	4.31	0	0.11	3.5	6.28	0	0.148	0.47	0.915	1.36	0	0.166957	0.325	10.495	0	0	0.525	0	0	0.03	0	0.11	5.42	0.56	11.01	0.19	0.35	0.06	0.106429	0
1216	hsa-miR-5681a	0	0	0	0	0	0	0	0	0	0	0	0	0	0	0	0	0	0	0	0.12	0	0	0	0	0	0	0	0	0	0	0	0	0	0	0	0	0	0.03	0	0	0	0	0	0	0	0	0	0
1217	hsa-miR-5681b	0	0	0	0	0	0	0	0	0	0	0	0	0	0	0	0	0.05	0	0	0	0	0	0	0	0	0	0	0	0	0	0	0	0	0	0	0	0	0	0	0	0	0	0	0	0	0	0	0
1218	hsa-miR-5682	0	0	0.0276923	0	0.682	0	0	0	0	0	0	0	0	0.4	0	0	10.46	0	0	0.23	0	2.66	4.38	0	0	0	0	0	0	0	0.025	0	0	0	0.51	0	0	0	0.08	0	0	0.39	0	0.13	0.35	0	0	4.72667
1219	hsa-miR-5683	9.44333	0.766154	11.1062	1.00778	0.046	0	0	0.72	0	3.99	0.22	0	1.04	2.78	0.174444	0.24	0.1	0.3	0.31	0.23	0.54	0.24	0.1	0	4.624	1.4	0.65	0.286667	0	0.88913	0.866667	0.165	0.48	0.145	23.97	1.715	0	0	0	0	0.77	9.63	0.28	1.32	5.95	0.27	0	30.8067
1220	hsa-miR-5684	0	0.127692	0.0623077	0.250556	0.028	0	0	0	0.12	0.18	0.45	0	0.26	0	0.04	0.84	1.24	0.07	0.72	0.12	0.65	0.48	0.67	0	0	1.17	0.755	0.216667	0.945	0.0369565	0.0266667	0	0	0	0.1	0	0	0.165	0.08	0	0	0.11	0	0	0	0	0	0
1221	hsa-miR-5685	0	0	0	0	0.014	0	0	0	0	0	0	0	0	0	0.0844444	0.12	0	0	0	0	0	0	0.1	0	0	0	0	0	0	0	0.0266667	0	0	0	0	0	0	0.165	0	0	0	0.11	0.06	0	0	0	0.0635714	0
1222	hsa-miR-5687	0	0	0	0.0133333	0	0	0	0	0.06	0	0	0	0	0	0	0	0	0	0.1	0	0	0	0	0	0.036	0	0.055	0	0	0.00695652	0.025	0	0	0	0	0	0	0	0	0	0	0	0	0	0	0	0.0557143	0
1223	hsa-miR-5688	0	0.0146154	0.0930769	0	0.032	0	0	0.24	0	0	0	0	0	0	0.0222222	0	0.1	0	0	0	0	0	0.1	0	1.606	0	0.055	0	0	0	0.0683333	0	0	0	0.425	0.155	0	0	0	1.27	0	0	0	3.01	0	0	0	0
1224	hsa-miR-5689	0	0.651154	0	1.03	0	0	0	0.48	0.19	0.54	0.22	0.35	0.17	0	0.582222	0	0.31	0	0.1	0	0.11	0.24	0.29	0	0.05	0.35	0.055	0.426667	0.825	0.112174	0.0516667	0	0.24	0	0	0.155	0	0	0	0.5	0	0.28	0	0	0	1.145	0	0
1225	hsa-miR-569	0	0	0	0	0	0	0	0	0	0	0	0	0	0	0	0	0.1	0.07	0	0.23	0	0.12	0.76	0	0	0	0	0	0	0	0	0	0	0	0	0	0	0	0	0	0	0	0	0	0	0	0	0
1226	hsa-miR-5690	5.83333	1.58077	1.96154	2.19333	4.898	2.09	31.96	4.07	1.74	0.91	2.91	17.28	3.03	1.79	2.77556	0	0	0	0	0.23	0	0.36	0.19	14.43	4.164	1.29	0.59	0.786667	0	7.92174	1.455	1.13	3.39	2.035	8.825	2.31	0	2.48	0.25	0.06	0	1.45	0.96	0	1.05	0.14	0.2	0
1227	hsa-miR-5691	0	4.01462	0.0384615	2.21667	0	0	0	0	0	0	0	0	0	0	0	0	0	0	1.54	0	0	0.36	0.38	0	0	0	0	1.21667	0	0	0.0383333	0	0	0	0	0	0	0	0	0	0	0.11	0	0	0	0	0	0
1228	hsa-miR-5692a	0	0.0261538	0	0.05	0	0	0	0	0	0	0	0	0	0.2	0	0	1.04	0.04	0.22	0	0	0.24	0	0	0	0	0	0	0	0.106957	0	0	0	0	0	0	0	0	0	0	0	0	0.12	0	0	0	0	0
1229	hsa-miR-5692b	0	0.00576923	0	0.00444444	0	0	0	0	0	0	0	0	0	0	0	0	0	0	0.06	0	0	0	0	0	0	0	0	0	0	0	0	0	0	0	0	0	0	0	0	0	0	0	0	0	0	0	0	0
1230	hsa-miR-5692c	0.266667	0.0738462	0	0.103333	0.052	0	0	0	0	0	0	0	0.18	0	0.0155556	0	0.1	0.04	0.32	0	0.1	0	0.2	0	0	0	0	0	0	0.0891304	0.0533333	0	0	0	0	0.15	0	0.06	0	0	0.3	0.12	0.12	0.06	0	0	0.0185714	0
1231	hsa-miR-5693	0	0.00769231	0.113846	0	0	0	0	0	0	0.18	0	0	0	0	0	0	0	0	0	0	0	0	0	0	0.016	0.12	0.11	0	0	0	0	0	0	0	0.1	0	0	0	0	0	0	0.06	0	0	0	0	0	0
1232	hsa-miR-5694	0	0	0	0	0	0	0	0	0	0	0	0	0	0	0	0	0.1	0	0	0	0	0	0.19	0	0	0	0	0	0	0	0	0	0	0	0	0	0	0	0	0	0	0	0	0	0	0	0	0
1233	hsa-miR-5695	0.27	1.725	0.630769	0.929444	1.074	1.04	0	0.24	2.68	21.06	0.22	0.71	1.56	0.2	0.98	0.48	0.52	0.07	0.31	0.12	0.76	2.9	1.81	0	0.126	0.12	0.16	0.143333	0.415	0.0213043	0.848333	0.145	1.21	0	0.305	0	0	0.645	0.5	0.22	2.13	1.45	0.17	0.69	0	0.915	0.0814286	0
1234	hsa-miR-5696	0.466667	0.832308	0.579231	0.696111	0.036	0	0	0.48	0.31	0.54	1.12	2.12	0.61	0.6	0.706667	0.6	0.52	0.15	0.51	0.35	0.43	0.97	0.29	0.96	0.826	0.12	0.215	0.5	1.475	5.74522	1.30333	0.165	0	0	1.05	0.54	0	0	0.5	0.66	0.29	3.73	0.23	2	2.1	1.65	0.552143	1.57667
1235	hsa-miR-5697	0.25	0.0911538	0.18	0.365	0.574	0	0	0.72	0.68	0.54	0.45	0.35	0	0.2	0.845556	0.12	0.41	0.15	0.72	1.05	0.11	0.85	0.1	0	0.952	2.57	1.025	0	0.83	0.634783	0.155	0.145	0.24	0.145	1.05	0.155	0	1.32	0.08	0	0.19	0.45	0.4	0	2.1	0.31	1.42786	4.46667
1236	hsa-miR-5698	0	0.140385	0.166154	0.0866667	0.026	0	0	0	0.25	7.26	0	0.35	0.17	0.2	0.0311111	0.24	0.52	0.07	0.21	0	0	0	0.1	0	0.02	0.35	0.32	0.0733333	0	0	0	0.02	0	0.145	0.205	0	0.27	0.03	0.41	0	0	0	0	0	0	0	0.230714	3.35
1237	hsa-miR-5699	3.30333	4.46962	5.56769	7.70722	0	0	0	3.83	2.8	0.91	0.45	0	4.24	2.58	2.45889	5.31	13.46	0	14.28	8.72	3.91	20.42	11.24	0.96	6.336	0.94	1.565	2.8	1.44	4.44957	2.555	0	0	11.465	10.525	0.235	0	0.455	0	5.2	11.91	25.89	0	3.76	23.09	0.04	7.82714	9.2
1238	hsa-miR-570	2.23333	0.801538	0.772308	1.80389	2.188	2.09	0	1.67	1.93	1.09	0.22	5.29	0.78	3.77	0.577778	8.45	11.39	2.09	1.44	1.39	1.09	4.89	10.28	0.96	0.678	2.92	1.95	0.52	1.975	0.896522	0.671667	0.53	1.7	0.69	0.52	0.755	0.54	34.71	1.41	0.14	0.29	0.84	0.9	0.13	1.05	0.31	9.28286	52.61
1239	hsa-miR-5700	0	0.0369231	0	0.00722222	0	0	0	0	0.68	0	0	0	0.09	0	0	0.48	0.21	0.07	0.1	3.02	0	0	0.1	0	0	0	0	0	0	0	0	0.275	0.24	0	0	1.78	0	0	0	0	0.1	0	0.79	0	0	0.08	0.478571	0
1240	hsa-miR-5701	41.04	12.6692	14.1323	35.655	48.762	70.98	223.71	91.11	113.28	25.95	79.68	72.63	92.94	16.68	47.9667	2.16	0.84	0.9	0.93	0.81	2.07	1.08	0.96	17.31	207.258	128.94	129.825	17.99	0.36	26.0048	9.435	55.44	65.94	331.62	563.88	420.825	0	1.125	0	0.12	1.26	1.74	109.26	0.06	2.1	0.84	0.709286	11.63
1241	hsa-miR-5702	0	0.0203846	0.03	0	0.026	0	0	0	0.06	0.18	0.22	0	0.17	0	0.0477778	0	0	0.15	0.1	0	0.11	0.24	0.19	0	0.02	0.23	0.16	0	0	0.0817391	0	0	0	0	0	0	0	0.03	0	0	0	0.06	0	0	0	0	0.0271429	0
1242	hsa-miR-5703	0	0.00769231	0.0192308	0.0133333	0	0	0	0	0	0	0	0	0	0	0	0	0	0	0	0	0	0	0.19	0	0	0	0.055	0	0	0	0	0	0	0	0	0	0.27	0	0.08	0	0	0	0	0	0	0	0	0
1243	hsa-miR-5704	0	0	0	0	0.014	0	0	0	0	0	0	0	0	0	0	0	0	0	0	0	0	0	0	0	0	0	0	0	0	0	0	0.02	0	0	0	0	0	0	0	0	0	0	0.06	0	0	0	0	0
1244	hsa-miR-5705	0	0.184615	0	0.02	0	0	0	0	0	0	0	0	0	0	0	0	0.1	0	0.1	0	0	0	0	0	0	0	0	0.0733333	0	0	0	0	0	0	0	0	0	0	0	0	0	0	0	0	0	0	0	0
1245	hsa-miR-5706	0.786667	0.522692	0.734615	1.06444	1.004	1.04	0	0.24	0.62	0.91	0.67	0.35	0.95	0.6	0.632222	0.12	0	0.07	0.21	0	0	0.12	0	0	0.786	0	0.11	0.43	0	0.731739	0.331667	0.465	1.21	0.48	1.77	0.355	0	0.45	0.5	0.11	0.87	3.4	0.56	0.06	7.7	1.065	0.137143	0
1246	hsa-miR-5707	0	0.00692308	0	0.0244444	0	0	0	0	0	0	0	0	0	0	0	0	0	0	0	0	0	0	0	0	0	0	0	0	0	0.266087	0	0	0	0	0	0	0	0	0	0	0	0	0	0	0	0	0	0
1247	hsa-miR-5708	0	0.0734615	0.0192308	0.0305556	0	0	0	0	0.12	0	0	0	0	0	0.00777778	0	0.1	0	0.1	0	0	0.24	0	0	0	0.23	0.11	0.143333	0	0.0247826	0.0166667	0.105	0	0	0	0	0	0	0	0	0	0.06	0.11	0	0.35	0.06	0	0
1248	hsa-miR-571	0	0	0	0	0	0	0	0	0	0	0	0	0	0	0	0	0	0	0	0	0	0	0.38	0	0	0	0	0	0	0	0	0	0	0	0	0	0	0	0	0	0	0	0	0	0	0	0	0
1249	hsa-miR-572	0	0.0430769	0.02	0.085	0.078	0	0	0	0.12	0.18	0	0	0.09	0	0.05	0.12	0.1	0	0	0.12	0	0.12	1.14	0	0.044	0	0.11	0	0	0.0521739	0.12	0	0	0	0.105	0.235	0	0	0	0	0	0.06	0.06	0	0	0.04	0.287143	0
1250	hsa-miR-573	2.39	0.810769	3.26692	1.83333	2.698	3.13	31.96	12.67	4.42	1.82	12.31	4.94	3.54	0.4	6.10222	2.05	3.11	0	1.23	1.51	2.93	0.6	1.62	6.73	4.552	2.69	4.255	1.22333	0	5.13826	1.25333	3.265	10.18	13.69	8.32	10.75	0	2.675	5.87	3.04	0.68	63.02	6.95	0.5	46.89	8.015	11.0143	4.99333
1251	hsa-miR-5739	0	0	0	0	0	0	0	0	0	0	0	0	0	0	0	0	0	0	0	0	0	0	0	0	0	0	0	0	0	0	0	0	0	0	0	0	0	0	0	0	0	0	0	0	0	0	0	0
1252	hsa-miR-574	17.2533	28.7135	164.395	78.6778	95.392	16.7	0	161.22	274.79	123.62	346.09	469.29	285.26	61.39	766.497	124.77	93.58	194.85	103.54	243.31	215.47	137.35	370.55	203.93	117.196	465.01	614.345	42.73	137.67	434.09	292.497	26.37	377.91	276.985	178.99	302.25	15.71	189.025	0.72	60.27	2.42	21.55	8.41	14.85	9.1	45.595	453.139	146.077
1253	hsa-miR-575	0	0	0	0	0	0	0	0	0	0	0	0	0	0	0	0.12	0	0.07	0	0.12	0	0.12	1.71	0	0	0	0	0	0	0	0	0	0	0	0	0	0	0	0	0	0	0	0	0	0	0	0	0
1254	hsa-miR-576	44.1067	18.5719	40.3462	28.9383	39.36	45.93	63.92	60.98	60.62	33.4	43.21	75.81	29.22	4.77	96.6356	48.51	21.33	11.77	20.33	24.76	14.55	16.55	24.76	46.17	52.904	107.55	60.73	9.03667	2.685	60.27	13.4417	34.83	89.2	79.15	263.345	44.97	4.28	28.015	42.17	14.76	20.13	56.68	35.01	5.14	69.98	15.47	114.146	112.583
1255	hsa-miR-577	36.2233	0.155	2.43231	0.584444	346.944	232.79	0	39.46	0.5	123.26	32.68	2281.24	94.4	352.63	323.174	59.01	17.08	30.09	1.23	2.91	167.69	2.17	101.5	10.58	29.366	20.57	14.645	3.07667	0.03	0.257826	57.3183	183.83	0.48	3.485	843.13	209.8	0	21.18	0	1.99	19.16	1066.41	304.91	5.95	1955.97	43.13	10.3564	1319.01
1256	hsa-miR-578	0	0.0280769	0.340769	0.0661111	0.056	0	0	0	0	0	0.22	0	0.17	0.6	0.108889	0	0	0	0	0.12	0	0.24	0.67	0	0.02	4.09	0.59	0	0	0.511304	0.00666667	0	0	0	0.845	0	0	0	0	0	0	0.61	0	0.06	0.7	0	0.119286	0
1257	hsa-miR-5787	0	0	0	0	0	0	0	0	0	0	0	0	0	0	0	0	0	0	0	0	0	0	0	0	0	0	0	0	0	0	0	0	0	0	0.1	0	0	0	0	0	0	0	0	0	0	0	0	0
1258	hsa-miR-579	0.52	0.421923	0.994615	1.335	2.32	0	31.96	4.78	4.48	1.45	3.58	16.22	3.37	0.79	2.25778	9.17	4.45	0.37	2.46	3.6	1.19	2.05	3.14	1.92	3.908	17.18	9.425	0.506667	0.855	2.23478	0.506667	1.02	1.94	4.66	3.04	3.135	1.07	11.035	4.38	2.1	2.32	10.3	1.47	0.31	4.55	4.035	4.46214	15.1733
1259	hsa-miR-580	2.7	2.57269	4.90385	4.24111	16.12	9.4	0	5.02	6.35	5.63	5.15	20.45	4.58	1.99	1.65778	11.58	1.66	0.45	1.34	1.63	0.76	1.93	1.81	3.85	2.336	13.79	8.71	1.43333	3.245	2.34435	1.695	2.645	6.79	0.295	5.495	3.375	0	0.85	0.17	0.72	2.52	22.83	3.16	0.88	26.24	7.27	0.972857	6.37333
1260	hsa-miR-581	0	0.0938462	0.180769	0.176111	0.192	0	0	0.24	0	0	0	0.71	0.09	0.6	0.0644444	0.12	0.21	0.3	0.1	0.12	0	0.12	0.1	0.96	0.306	1.75	1.565	0.143333	0	0.133913	0.08	0.06	0.24	0	0.42	0.12	0	0.765	0.08	0.39	0	0.84	0.11	0	0	0.27	0.146429	1.84
1261	hsa-miR-582	2.26667	2.59577	85.4562	10.9522	904.292	3.13	63.92	628.7	62.98	6.53	183.34	1115.94	19.1	88.4	5.87778	114.52	17.7	34.78	4.31	17.9	3.69	96.52	19.33	101.96	0.374	208.2	384.385	53.6267	1446.56	218.84	174.307	106.075	99.63	560.51	150.64	202.205	16.33	0	0	549.54	12.2	675.23	128.85	137.31	410.79	5774.87	3.48571	145.817
1262	hsa-miR-583	0	0	0	0	0	0	0	0	0.19	0	0	0	0	0	0	0	0	0.15	0	0	0	0	0.19	0	0	0	0	0	0	0	0.085	0	0	0	0	0	0	0	0	0.06	0	0	0	0	0	0	0	0
1263	hsa-miR-584	0.733333	41.6438	5.30462	34.6522	58.066	0	0	13.87	487.39	445.1	536.37	14.46	149.29	0	449.504	1056.71	31.26	68.97	34.3	2346.01	1363.22	48.44	9.43	114.47	3148.83	19.17	5.81	5.82	89.89	164.523	399.365	0	413.54	10.75	0.41	304.765	0.27	1.1	1.65	41.14	0.48	6.9	0	7.89	0	47.75	1238.4	0
1264	hsa-miR-585	0	0.015	2.71923	0	0.01	0	0	14.59	13.82	10.17	0.22	0	0.61	0	9.18222	0	0.52	8.42	0.1	0	0.11	0	1.05	4.81	0	3.27	0.055	0	0	0	4.05167	0	5.33	45.285	1.885	0.39	0	0	0	8.13	0.1	1.28	0	2.76	0	0	0.311429	8.40667
1265	hsa-miR-586	0	0.0307692	0.436923	0.116111	0.642	0	0	0	0	0.54	0.45	1.06	0.52	0.2	0.948889	1.33	0	0	0.1	0.23	0.33	0.12	0.1	0	0.606	0.23	0.32	0	0	1.25478	0.07	0.04	1.45	0.145	0.725	0.155	0	0.73	0	0.11	0.19	2.67	0.11	0.06	4.9	1.265	0.581429	1.57667
1266	hsa-miR-587	0	0	0	0.00611111	0	0	0	0	0	0	0	0	0	0	0	0	0	0	0	0.12	0	0	0.1	0	0	0	0	0	0	0	0	0	0	0	0	0	0	0	0	0	0	0	0	0	0	0	0	0
1267	hsa-miR-588	0.446667	0.0361538	1.34846	0.109444	5.26	0	0	0.72	0.06	0.54	0.22	0.35	0	0.2	0.802222	0	2.07	0.15	0.1	1.51	0.11	0	0.76	0	1.298	0.58	0.32	0	0.945	0.234348	0.101667	0.02	0.48	0.65	1.14	0	0	0.11	0.17	0.11	1.26	2.73	0	0.06	1.4	2.495	0.876429	13.4033
1268	hsa-miR-589	178.947	386.408	366.434	742.212	319.708	493.77	255.67	695.66	756.88	636.79	1201.02	1100.07	624.3	140.45	579.867	183.06	305.18	74.11	413.78	218.2	65.49	913.15	1263.03	998.48	788.204	383.67	211.98	318.297	370.98	399.233	702.505	132.81	809.87	671.695	986.975	746.605	5.89	20.26	15.21	551.2	266.66	575.24	79.62	178.02	241.78	326.07	111.716	436.377
1269	hsa-miR-590	58.6133	22.2527	38.9908	90.6461	96.586	17.75	31.96	59.31	87.32	62.26	30.89	131.51	45.04	41.52	28.1611	296.97	159.11	99.66	90.99	134.27	92.64	254.41	206.24	34.63	54.344	35.54	51.425	25.2733	3.835	29.8452	39.34	8.34	100.35	24.02	37.65	50.53	1.34	3881.26	14.55	1.6	9.97	100.05	16.66	3.13	145.56	29.885	1235.43	359.997
1270	hsa-miR-591	0	0	0	0	0	0	0	0	0	0	0	0	0	0	0	0	0.1	0	0	0	0	0.12	1.05	0	0	0	0	0	0	0	0	0	0	0	0	0	0	0	0	0	0	0	0	0	0	0	0	0
1271	hsa-miR-592	41.9733	0.133462	0.428462	0.152778	0.348	0	0	0.24	0.06	13.61	3.58	0	0.43	0.2	0.212222	0	1.76	0.15	0	0.46	0	0	0.1	0	0.206	3.27	0.54	0.213333	0	0.30913	4.97167	0.065	0	0	3.235	3.41	0	0.165	0	1.88	0	223.2	0.11	40.09	1.4	0.175	0.198571	9.06667
1272	hsa-miR-593	0	0	0	0	0	0	0	0	0	0	0	0	0	0	0	0	0	0	0	0	0	0	0	0	0	0	0	0	0	0	0	0	0	0	0	0	0	0	0	0	0	0	0	0	0	0	0	0
1273	hsa-miR-595	0	0	0	0	0	0	0	0	0	0	0	0	0	0	0	0	0.1	0	0	0	0.11	0	0.29	0	0	0	0	0	0	0	0	0	0	0	0	0	0	0	0	0	0	0	0	0	0	0	0	0
1274	hsa-miR-596	0	0	0	0	0	0	0	0	0	0	0	0	0	0	0.0111111	0	0	0	0	0	0	0.12	0.38	0	0	0	0	0	0	0	0	0	0	0	0	0	0	0	0	0	0	0	0	0	0	0	0	0
1275	hsa-miR-597	0.27	0.349615	0.642308	0.783333	0.904	1.04	0	1.2	0.37	1.09	0.67	0.71	0.52	0.2	1.97111	2.53	1.66	0.82	1.54	2.09	2.06	2.9	4.86	2.89	0.816	4.09	1.19	0.143333	0	1.04826	0.865	0.98	0.97	0.505	1.14	0.51	0	37.935	2.98	1.38	0.29	2.78	1.47	0.31	3.15	0.64	2.04357	4.27
1276	hsa-miR-598	94.9233	18.6112	0.0584615	25.2944	80.93	15.66	127.84	0	0.12	28.68	0	0	69.41	30.99	19.8344	17.74	0	23.09	20.64	16.97	51.04	0	0.1	44.25	0.056	0	0	22.6767	0	0	158.282	24.56	89.2	0	61.96	0	0	0.31	0.91	42.63	116.63	226.27	25.52	261.9	138.91	0.405	80.2671	58.7767
1277	hsa-miR-599	0	0.0415385	0	0.0905556	0.286	0	0	0	0	0	0	0	0	0	0	0	0	0.07	0	0	0	0	0	0	0.104	0	0	0.07	0	0	0	0	0	0	0	0	0	0.085	0	0	0	0	0	0	0	0	0	0
1278	hsa-miR-600	0.25	1.77769	0.130769	1.03667	0.04	0	0	0	0.19	0	0	0.35	0	0	0	0	0.31	0	0.82	0.35	0	0.48	1.43	0	0.06	0.12	0.375	0.0733333	0	0.29	0.00833333	0.145	0.24	0	0.105	0	0	0.31	0	0	0	0	0.23	0	0	0.115	0.065	0
1279	hsa-miR-601	0	0	0	0	0	0	0	0	0	0	0	0	0	0	0	0	0	0	0	0	0	0	0.19	0	0	0	0	0	0	0	0	0	0	0	0	0	0	0	0	0	0	0	0	0	0	0	0	0
1280	hsa-miR-602	0.27	0.179231	0.0669231	1.00444	0.042	0	0	0.24	0.06	0	0.67	1.06	0.17	0.4	0.121111	1.57	4.76	0.15	1.85	0.12	0.87	2.66	1.81	0	0.302	0.12	0.11	0	0	0.376087	0.64	0.065	0.48	0	0.315	0.12	1.07	0.255	0.17	0.11	0	0.72	0.17	0.25	0.7	0.195	0.430714	0
1281	hsa-miR-603	0	0.00884615	0.0615385	0.0383333	0.02	0	0	0.12	0.03	0	0	0	0	0	0	0.06	0.1	0	0	0	0	0.06	0.05	0	0	0.09	0	0	0	0.0347826	0	0	0.18	0	0	0	0	0	0	0	0	0.01	0	0	0	0	0	0
1282	hsa-miR-604	0	0	0	0	0	0	0	0	0	0	0	0	0	0	0	0.12	0	0	0.1	0.12	0	0.36	2.38	0	0	0	0	0	0	0	0	0	0	0	0	0	0	0	0	0	0	0	0	0	0	0	0	0
1283	hsa-miR-605	0	0.271538	2.50846	0.202222	0	0	0	0	0.06	0.73	0	0	0	0	0.0944444	0	0	0	0	0	0	0.12	1.24	0	0	1.99	0.055	0.723333	0	0	1.165	0	0	0	12.885	0	0	0	0	0.11	0	1.22	0	0	16.1	0	0.150714	297.927
1284	hsa-miR-606	0	0	0	0	0	0	0	0	0	0	0	0	0	0	0	0	0	0	0	0	0	0	0.38	0	0	0	0	0	0	0	0	0	0	0	0	0	0	0	0	0	0	0	0	0	0	0	0	0
1285	hsa-miR-6068	0	0	0	0	0	0	0	0	0	0	0	0	0	0	0	0	0	0	0	0	0	0	0	0	0	0	0	0	0	0	0	0	0	0	0	0	0	0	0	0	0	0	0	0	0	0	0	0
1286	hsa-miR-6069	0	0	0	0	0	0	0	0	0	0	0	0	0	0	0	0	0	0	0	0	0	0	0	0	0	0	0	0	0	0	0	0	0	0	0	0	0	0	0	0	0	0	0	0	0	0	0	0
1287	hsa-miR-607	0	0.0753846	0	0.505	0.038	0	0	0	0.06	0	0	0	0.09	0	0.00888889	0	0	0.15	0.21	0	0	0.36	1.71	0	0.018	0.47	0.11	0	0	0.0565217	0.0266667	0	0	0	0	0.355	0	0.34	0	0	0	0.17	0.06	0.06	0	0	0.295714	0
1288	hsa-miR-6070	0	0	0	0	0	0	0	0	0	0	0	0	0	0	0	0	0	0	0	0	0	0	0	0	0	0	0	0	0	0	0	0	0	0	0	0	0	0	0	0	0	0	0	0	0	0	0	0
1289	hsa-miR-6071	0	0	0	0	0	0	0	0	0	0	0	0	0	0	0	0	0	0	0	0	0	0	0	0	0	0	0	0	0	0	0	0	0	0	0	0	0	0	0	0	0	0	0	0	0	0	0	0
1290	hsa-miR-6072	0	0	0	0	0	0	0	0	0	0	0	0	0	0	0	0	0	0	0	0	0	0	0	0	0	0	0	0	0	0	0	0	0	0	0	0	0	0	0	0	0	0	0	0	0	0	0	0
1291	hsa-miR-6073	0	0	0	0	0	0	0	0	0	0	0	0	0	0	0	0	0	0	0	0	0	0	0	0	0	0	0	0	0	0	0	0	0	0	0	0	0	0	0	0	0	0	0	0	0	0	0	0
1292	hsa-miR-6074	0	0	0	0	0	0	0	0	0	0	0	0	0	0	0	0	0	0	0	0	0	0	0	0	0	0	0	0	0	0	0	0	0	0	0	0	0	0	0	0	0	0	0	0	0	0	0	0
1293	hsa-miR-6075	0	0	0	0	0	0	0	0	0	0	0	0	0	0	0	0	0	0	0	0	0	0	0	0	0	0	0	0	0	0	0	0	0	0	0	0	0	0	0	0	0	0	0	0	0	0	0	0
1294	hsa-miR-6076	0	0	0	0	0	0	0	0	0	0	0	0	0	0	0	0	0	0	0	0	0	0	0	0	0	0	0	0	0	0	0	0	0	0	0	0	0	0	0	0	0	0	0	0	0	0	0	0
1295	hsa-miR-6077	0	0	0	0	0	0	0	0	0	0	0	0	0	0	0	0	0	0	0	0	0	0	0	0	0	0	0	0	0	0	0	0	0	0	0	0	0	0	0	0	0	0	0	0	0	0	0	0
1296	hsa-miR-6078	0	0	0	0	0	0	0	0	0	0	0	0	0	0	0	0	0	0	0	0	0	0	0	0	0	0	0	0	0	0	0	0	0	0	0	0	0	0	0	0	0	0	0	0	0	0	0	0
1297	hsa-miR-6079	0	0	0	0	0	0	0	0	0	0	0	0	0	0	0	0	0	0	0	0	0	0	0	0	0	0	0	0	0	0	0	0	0	0	0	0	0	0	0	0	0	0	0	0	0	0	0	0
1298	hsa-miR-608	0	0	0	0	0	0	0	0	0	0	0	0	0	0	0	0	0	0	0	0	0	0	0	0	0	0	0	0	0	0	0	0	0	0	0	0	0	0	0	0	0	0	0	0	0	0	0	0
1299	hsa-miR-6080	0	0	0	0	0	0	0	0	0	0	0	0	0	0	0	0	0	0	0	0	0	0	0	0	0	0	0	0	0	0	0	0	0	0	0	0	0	0	0	0	0	0	0	0	0	0	0	0
1300	hsa-miR-6081	0	0	0	0	0	0	0	0	0	0	0	0	0	0	0	0	0	0	0	0	0	0	0	0	0	0	0	0	0	0	0	0	0	0	0	0	0	0	0	0	0	0	0	0	0	0	0	0
1301	hsa-miR-6082	0	0	0	0	0	0	0	0	0	0	0	0	0	0	0	0	0	0	0	0	0	0	0	0	0	0	0	0	0	0	0	0	0	0	0	0	0	0	0	0	0	0	0	0	0	0	0	0
1302	hsa-miR-6083	0	0	0	0	0.01	0	0	0	0	0	0	0	0	0	0	0	0	0.07	0	0	0	0	0	0	0	0	0	0	0	0	0	0	0	0	0	0	0	0	0	0	0	0	0	0	0	0	0	0
1303	hsa-miR-6084	0	0	0	0	0	0	0	0	0	0	0	0	0	0	0	0	0	0	0	0	0	0	0	0	0	0	0	0	0	0	0	0	0	0	0	0	0	0	0	0	0	0	0	0	0	0	0	0
1304	hsa-miR-6085	0	0	0	0	0	0	0	0	0	0	0	0	0	0	0	0	0	0	0	0	0	0	0	0	0	0	0	0	0	0	0	0	0	0	0	0	0	0	0	0	0	0	0	0	0	0	0	0
1305	hsa-miR-6086	0	0	0	0	0	0	0	0	0	0	0	0	0	0	0	0	0	0	0	0	0	0	0	0	0	0	0	0	0	0	0	0	0	0	0	0	0	0	0	0	0	0	0	0	0	0	0	0
1306	hsa-miR-6088	0	0	0	0	0	0	0	0	0	0	0	0	0	0	0	0	0	0	0	0	0	0	0	0	0	0	0	0	0	0	0	0	0	0	0	0	0	0	0	0	0	0	0	0	0	0	0	0
1307	hsa-miR-6089	0	0.00923077	0.0153846	0.0766667	0.032	0	0	0	0	0	0	0	0	0	0	0	0	0	0.1	0	0	0.12	0	0	0	0	0	0	0	0	0	0	0	0	0	0.12	0	0	0	0.06	0	0	0	0	0	0	0	0
1308	hsa-miR-609	0	0.03	0	0.0322222	0	0	0	0	0.06	0	0	0.71	0	0	0.05	0	0	0	0	0	0	0.12	0.29	0	0.082	0.12	0.055	0	0	0.0356522	0.0366667	0	0	0.145	0.215	0	0	0.765	0	0	0	0.11	0	0	0	0	0	0
1309	hsa-miR-6090	0	0	0	0	0	0	0	0	0	0	0	0	0	0	0	0	0	0	0	0	0	0	0	0	0	0	0	0	0	0	0	0	0	0	0	0	0	0	0	0	0	0	0	0	0	0	0	0
1310	hsa-miR-610	0	0.122692	0.213846	0.185	0.122	1.04	0	1.67	0.25	0	0.67	0.35	0.35	0	1.47333	1.33	0.21	0.07	0.41	0.81	0.11	0.6	0.67	0	0.31	2.57	0.54	0.0733333	0.805	0.308261	0.121667	0.31	0.73	0.76	0.1	0.305	0.54	1.29	0	1.38	0.19	0.11	0.4	0	1.05	0.54	1.58929	1.11667
1311	hsa-miR-611	0	0	0	0.00666667	0	0	0	0	0	0	0	0	0	0	0	0	0	0	0	0	0	0	0.1	0	0.018	0	0	0	0	0	0	0	0	0	0	0	0	0	0	0	0	0	0	0	0	0	0.0557143	0
1312	hsa-miR-612	0	0.0992308	0	0.153889	0	0	0	0	0	0	0	0	0.09	0	0.0633333	0.36	0.21	0.07	0	0	0	0	0.29	0	0.02	0	0.105	0.0733333	0	0.0365217	0.0466667	0	0	0	0	0	0	0	0	0	0	0	0	0	0	0.155	0.143571	0
1313	hsa-miR-6124	0	0	0	0	0	0	0	0	0	0	0	0	0	0	0	0	0	0	0	0	0	0	0	0	0	0	0	0	0	0	0	0	0	0	0	0	0	0	0	0	0	0	0	0	0	0	0	0
1314	hsa-miR-6125	0	0.0361538	0.205385	0.0894444	0.07	0	0	0.24	0.44	0	0	0	0.43	0	0	0.24	0.31	0	1.13	0.23	0.11	1.21	0.19	0	0.042	0.12	0.055	0.0733333	0	0.0256522	0.0116667	0.065	0	0.17	0.105	0	0	0.055	2.23	0.17	1.74	0.11	0.06	0.06	0	0	0	0
1315	hsa-miR-6126	0	0	0	0	0	0	0	0	0	0	0	0	0	0	0	0	0	0	0	0	0	0	0	0	0	0	0	0	0	0	0	0	0	0	0	0	0	0	0	0	0	0	0	0	0	0	0	0
1316	hsa-miR-6127	0	0	0	0	0	0	0	0	0	0	0	0	0	0	0	0	0	0	0	0	0	0	0	0	0	0	0	0	0	0	0	0	0	0	0	0	0	0	0	0	0	0	0	0	0	0	0	0
1317	hsa-miR-6128	0	0.00538462	0	0.00666667	0	0	0	0	0	0	0	0	0.02	0	0	0	0.04	0	0.02	0	0	0	0.02	0	0.026	0	0.01	0	0	0	0	0	0	0	0	0	2.3	0.01	0	0	0	0.01	0.01	0	0	0	0	0
1318	hsa-miR-6129	0	0.00692308	0	0	0	0	0	0	0.03	0	0	0	0	0	0.0422222	0	0	0	0	0	0	0	0	0	0	0	0	0	0	0	0.00666667	0	0.24	0	0	0	0	0	0	0	0	0	0	0	0	0	0	0
1319	hsa-miR-613	0	0	0	0	0	0	0	0	0	0	0	0	0	0	0	0	0	0.07	0	0	0	0	0.38	0	0	0	0	0	0	0	0	0	0	0	0	0	0	0	0	0	0	0	0	0	0	0	0	0
1320	hsa-miR-6130	0	0.0223077	0	0.0166667	0.004	0	0	0	0	0	0	0	0	0	0	0	0	0	0	0	0	0.04	0	0	0.022	1.01	0.61	0	0	0	0	0	0	0	0	0	0	0	0	0.02	0.1	0.06	0.06	0	0	0.015	0.00928571	0
1321	hsa-miR-6131	0	0.015	0	0.0427778	0	0	31.96	0	0	0	0	0	0	0	0.00777778	1.45	0.41	0.37	0.51	0	0.87	0.24	0.38	0	0.022	0	0	0	0	0	0.0533333	0	0	0	0	0	0	0	0.08	0	0	0.06	0	0	0	0.04	0	0
1322	hsa-miR-6132	0.746667	0	0	0	0	0	0	0	0	0	0	0	0	0	0	0	0	0	0	0	0	0	0	0	0.05	0	0	0	0	0	0.15	0	0.24	0	0	0	0	0	0	0.06	2.32	0.61	0	0.5	0.35	0	0	0
1323	hsa-miR-6133	0	0	0	0	0	0	0	0	0	0	0	0	0	0	0	0	0	0	0	0	0	0	0	0	0	0	0	0	0	0	0	0	0	0	0	0	0	0	0	0	0	0	0	0	0	0	0	0
1324	hsa-miR-6134	0	0	0	0	0	0	0	0	0	0	0	0	0	0	0	0	0	0	0	0	0	0	0	0	0	0	0	0	0	0	0	0	0	0	0	0	0	0	0	0	0	0	0	0	0	0	0	0
1325	hsa-miR-614	0	0	0	0	0	0	0	0	0	0	0	0	0	0	0	0	0	0	0	0	0	0	0	0	0	0	0	0	0	0	0	0	0	0	0	0	0	0	0	0	0	0	0	0	0	0	0	0
1326	hsa-miR-615	20.2633	18.7962	850.886	32.51	1.798	1.04	0	12.91	59.31	400.08	6.72	277.84	322.95	9.34	278.03	287.07	475.57	47.37	18.69	10.23	99.48	1778.47	1326.63	134.67	24.056	530.14	563.115	5.39	307.41	0.378261	176.685	7.07	148.59	38.605	527.635	189.44	1.07	25.17	3.47	23.67	0.39	390.95	6.04	48.17	617.93	158.19	26.8757	2915.96
1327	hsa-miR-616	28.96	3.76654	6.75231	8.98444	10.264	2.09	0	29.17	3.05	9.62	7.16	22.92	3.54	3.77	13.5489	7.36	9.42	1.79	4.72	19.65	3.48	10.75	12.47	2.89	8.134	3.04	2.63	0.213333	1.005	10.203	3.06167	15.61	11.39	5.125	7.155	4.53	5.09	284.445	1.49	9.46	18.58	18.43	16.6	1.63	2.45	13.95	13.4264	18.5233
1328	hsa-miR-6165	0	0	0	0	0	0	0	0	0	0	0	0	0	0	0	0	0	0	0	0	0	0	0	0	0	0	0	0	0	0	0	0	0	0	0	0	0	0	0	0	0	0	0	0	0	0	0	0
1329	hsa-miR-617	0	0	0	0.00722222	0	0	0	0	0	0	0	0	0	0	0.0155556	0	0.1	0.07	0.41	0	0	0.12	0.86	0	0	0	0	0	0	0	0	0	0	0	0.1	0	0.27	0	0	0	0	0	0	0	0	0	0	0
1330	hsa-miR-618	2.71333	8.93577	1.30692	29.3617	26.656	7.31	0	19.85	0	0.54	0.45	0	0	0	5.22778	0	117.39	0	26.91	0.7	0	2.9	49.42	14.43	0	0	0	3.73333	0	20.6665	0	13.225	0	0.48	30.62	0.39	9.37	0	0	0.17	0	6.12	17.45	0	7	0	0.240714	73.2333
1331	hsa-miR-619	4.70333	2.89231	1.88308	5.36056	2.17	5.22	0	5.62	11.7	5.81	5.37	4.58	23.04	2.78	6.98333	4.59	5.07	1.94	6.16	4.53	3.37	7.85	5.33	6.73	3.544	12.39	9.045	0.79	3.415	7.29913	4.43	4.38	4.12	4.26	3.24	3.965	1.61	4.245	19.18	2.38	6.58	4.62	3.73	0.88	7.87	4.1	3.98571	20.8167
1332	hsa-miR-620	0	0	0	0	0	0	0	0	0	0	0	0	0	0	0	0	0.21	0.15	0.1	0.12	0	0.12	1.9	0	0	0	0	0	0	0	0.0133333	0	0	0	0	0	0	0	0	0	0	0	0	0	0	0	0	0
1333	hsa-miR-621	0	0	0	0	0	0	0	0	0	0	0	0	0	0	0	0	0	0	0	0	0	0	0	0	0	0	0	0	0	0	0	0	0	0	0	0	0	0	0	0	0	0	0	0	0	0	0	0
1334	hsa-miR-622	0	0.00769231	0	0.0294444	0	0	0	0	0.06	0	0	0	0	0	0	0.6	0.21	0.07	0	0	0.11	0.24	1.05	0	0.102	0	0	0	0	0	0	0	0	0	0	0	0	0	0	0	0	0.06	0	0	0	0.195	0	0
1335	hsa-miR-623	0	0	0	0	0	0	0	0	0	0	0	0	0	0	0	0	0	0.07	0	0	0	0	0.19	0	0	0	0	0	0	0	0	0	0	0	0	0	0	0	0	0	0	0	0	0	0	0	0	0
1336	hsa-miR-624	0.93	1.87	2.02462	4.73944	5.16	3.13	0	4.3	1.74	8.71	3.58	19.39	1.3	1.79	2.69222	17.5	13.56	3.95	9.55	7.09	2.28	13.53	15.33	1.92	5.598	26.19	19.465	1.79667	0.265	4.64826	0.761667	1.465	7.76	4.075	11.57	5.035	34.54	159.25	3.14	1.05	1.55	4.29	2.32	0.19	5.95	1.225	7.43714	111.403
1337	hsa-miR-625	105.657	79.3942	12.1731	266.098	34.394	134.67	31.96	35.39	8.78	35.94	83.28	81.09	25.16	3.58	54.6222	143.6	540.69	36.42	644.24	266.56	128.92	69.58	325.35	18.28	37.606	1217.74	870.29	21.9	19.805	59.4978	13.2617	72.87	32.97	50.87	63.31	55.09	1.07	580.8	109.06	14.54	142.09	61.74	54.94	7.2	103.57	10.285	751.004	88.7333
1338	hsa-miR-626	0	0	0	0	0	0	0	0	0	0	0	0	0	0	0	0	0	0	0	0	0	0.12	0	0	0	0	0	0	0	0	0	0	0	0	0	0	0	0	0	0	0	0	0	0	0	0	0	0
1339	hsa-miR-627	3.89	2.30692	1.95462	4.70056	8.47	7.31	31.96	13.63	8.03	9.44	11.19	9.52	5.01	0.4	4.18778	55.39	21.43	9.46	17.36	16.51	11.19	22.47	33.42	1.92	9.818	2.92	1.08	0.356667	1.145	3.46043	1.565	8.89	15.27	4.075	9.6	4.49	0	64.48	1.07	1.99	9.29	37.75	13.89	3.19	9.8	6.035	6.07214	5.65
1340	hsa-miR-628	10.9633	9.30615	19.6623	20.0983	32.17	12.53	31.96	55.96	16.93	160.47	25.07	25.03	20.4	23.44	36.6656	28	21.12	36.27	31.43	17.79	42.68	104.49	59.6	15.39	21.298	10.05	6.615	5.31333	18.98	26.0139	22.2417	15.205	35.63	6.13	18.16	8.02	4.02	21.645	0.58	13.66	14.13	133.12	13.83	23.49	80.83	80.645	20.88	33.0367
1341	hsa-miR-629	120.877	74.5781	10.5031	89.2989	22.596	45.93	127.84	49.26	71.14	57	63.35	110.36	33.45	168.47	21.0356	271.39	301.87	21.15	362.84	188.79	104.7	198.24	257.37	45.21	21.826	605.54	850.15	63.9433	207.275	75.6657	26.5933	30.715	32.48	44.045	257.81	98.045	17.41	101.205	100.87	18.8	26.81	181.56	10.56	6.26	156.76	142.64	55.1007	1157.92
1342	hsa-miR-630	0	0	0	0	0	0	0	0	0	0	0	0	0	0	0	0	0	0.07	0	0	0	0	0.48	0	0	0	0	0	0	0	0	0	0	0	0	0	0	0	0	0	0	0	0	0	0	0	0	0
1343	hsa-miR-631	0	0	0	0	0	0	0	0	0	0	0	0	0	0	0	0.12	0	0	0	0	0	0	0.1	0	0	0	0	0	0	0	0	0	0	0	0	0	0	0	0	0	0	0	0	0	0	0	0	0
1344	hsa-miR-632	0	0	0	0	0.028	0	0	0	0	0	0.22	0	0	0	0	0.24	0.1	0	0	0.12	0	0.12	0.19	0	0	0	0.055	0	0	0.0143478	0	0	0	0	0	0	0	0.03	0	0	0.29	0.33	0	0	0	0	0	0
1345	hsa-miR-633	0	0	0	0	0	0	0	0	0	0	0	0	0	0	0	0	0	0	0	0	0	0	0	0	0	0	0	0	0	0	0	0	0	0	0	0	0	0	0	0	0	0	0	0	0	0	0	0
1346	hsa-miR-634	0	0	0	0	0	0	0	0	0	0	0	0	0	0	0	0	0	0.07	0	0.12	0	0	2.76	0	0	0	0	0	0	0	0	0	0	0	0	0	0	0	0	0	0	0	0	0	0	0	0	0
1347	hsa-miR-635	0	0.00538462	0	0.00944444	0	0	0	0	0	0	0	0	0	0	0	0.12	0.21	0	0	0.23	0	0.12	0.95	0	0	0	0	0	0	0	0	0	0	0	0	0	0	0	0	0	0	0	0	0	0	0	0	0
1348	hsa-miR-636	8.25	3.79654	3.73615	5.74667	2.362	4.18	0	3.59	6.1	10.71	9.4	5.64	3.03	1.19	3.14667	2.41	3.11	0.22	4.83	2.91	5	13.77	9.05	1.92	5.654	1.29	5	1.72667	1.765	6.74913	5.85	3.03	5.58	4.43	6.15	6.205	0	0.725	0.74	2.76	3.48	6.12	2.2	3.38	1.05	3.14	3.17643	0
1349	hsa-miR-637	0	0	0	0	0	0	0	0	0	0	0	0	0.17	0	0	0.12	0	0.22	0	0.35	0.11	0	0.95	0	0	0	0	0	0	0	0.00666667	0	0	0	0	0	0	0	0	0	0	0	0	0	0	0	0	0
1350	hsa-miR-638	0	0	0	0	0	0	0	0	0	0	0	0	0	0	0	0.48	0	0.15	0.31	0.81	0	0	0.67	0	0.022	0	0	0	0	0	0	0	0	0	0	0	0	0	0	0	0	0	0	0	0	0	0	1.11667
1351	hsa-miR-639	0	0.00807692	0	0.0161111	0	0	0	0	0	0	0	0	0	0	0	0	0.1	0	0	0.23	0	0	0	0	0	0	0	0	0	0.0334783	0.00666667	0	0	0	0	0.235	0	0	0	0	0.48	0	0.06	0	0	0	0	0
1352	hsa-miR-640	0	0	0	0	0	0	0	0	0	0	0	0	0	0	0	0.12	0.1	0	0	0	0	0.12	0.38	0	0	0	0	0	0	0	0	0	0	0	0	0	0	0	0	0	0	0	0	0	0	0	0	0
1353	hsa-miR-641	23.71	16.4738	11.9862	29.5167	19.186	42.8	0	109.53	65.41	30.5	43.43	71.22	14.26	4.17	29.8622	84.23	29.5	13.56	33.48	42.2	49.52	29.36	78.36	20.2	55.062	16.25	19.9	4.96333	11.825	37.4387	11.4167	34.605	37.09	107.79	69.61	28.715	0	83.285	21.17	33.68	20.91	101.94	49.07	6.89	387.7	39.52	71.4107	279.95
1354	hsa-miR-642a	1.54667	0.216154	1.95231	0.51	2.842	17.75	0	2.63	0.96	0	0.22	1.41	0.95	0.79	1.06556	7.36	0.31	5.14	4.88	12.09	3.58	28.27	7.62	0.96	5.412	3.92	6.245	0.286667	1.235	0.285217	0.481667	67.51	3.15	1.575	3.84	0.235	28.38	382.085	22.45	1.94	1.65	1.61	27.36	0.44	0.7	0.335	0.065	12.7467
1355	hsa-miR-642b	0.0966667	0.0184615	0.0815385	0.0477778	0.34	0	0	0	0.03	0	0	0.35	0	0.2	0.0111111	0.12	0	0.07	0.21	0.23	0.11	0	0.19	0	0.226	0.06	0.05	0	0	0.093913	0.0216667	5.965	0	0	0.215	0	0.8	10.615	0.12	0.17	0	0.11	2.51	0.13	0	0.235	0	0
1356	hsa-miR-643	3.32	2.34923	2.10385	3.68056	5.426	1.04	0	5.74	3.8	4.36	3.36	7.76	1.04	0.99	3.75444	4.22	4.55	0.45	1.34	1.05	1.09	1.57	5.14	0	2.038	3.51	3.45	0.5	0.265	2.20174	1.29	2.195	0.97	3.405	3.74	2.29	0.27	6.58	11.41	0.77	2.61	4.34	2.77	0.13	8.05	1.205	0.560714	9.98333
1357	hsa-miR-644a	0	0	0	0	0	0	0	0	0	0	0	0	0	0	0	0	0.1	0.07	0.1	0.12	0.11	0	1.52	0	0	0	0	0	0	0	0	0	0	0	0	0	0	0	0	0	0	0	0	0	0	0	0	0
1358	hsa-miR-645	0	0	0	0	0	0	0	0	0	0	0	0	0	0	0	0	0	0	0	0	0	0.12	0.1	0	0	0	0	0	0	0	0	0	0	0	0	0	0	0	0	0	0	0	0	0	0	0	0	0
1359	hsa-miR-646	0	0	0	0	0	0	0	0	0	0	0	0	0	0	0	0	0	0	0	0	0	0	0.38	0	0	0.12	0	0	0	0.0121739	0	0	0	0	0	0	0	0	0	0	0	0	0	0	0	0	0	0
1360	hsa-miR-647	0	0	0	0	0	0	0	0	0	0	0	0	0	0	0	0	0	0.07	0	0	0	0	0.1	0	0	0	0	0	0	0	0	0	0	0	0	0	0	0	0	0	0	0	0	0	0	0	0	0
1361	hsa-miR-648	0	0	0	0	0	0	0	0	0	0	0	0	0	0	0	0	0	0	0	0	0.11	0	0.1	0	0	0	0	0	0	0	0	0	0	0	0	0	0	0	0	0	0	0	0	0	0	0	0	0
1362	hsa-miR-649	0	0	0	0.00777778	0	0	0	0	0	0	0	0	0	0	0	0	0	0.07	0	0	0.11	0	0.48	0	0	0	0	0	0	0	0	0	0	0	0	0	0	0	0	0	0	0	0	0	0	0	0	0
1363	hsa-miR-6499	0.196667	0	0	0	0	0	0	0	0	0	0	0	0	0	0.0622222	0	0	0.74	0	0	1.52	0.12	0	0	0	0.23	0.215	0	0	0	0.00666667	0	0	0	0	0	0	0	0	0	0	0	0	0	0	0	0	0
1364	hsa-miR-650	0	0	0	0	0	0	0	0	0	0	0	0	0	0	0	0	0.1	0	0	0	0	0	0.1	0	0	0	0	0	0	0	0	0	0	0	0	0	0	0	0	0	0	0	0	0	0	0	0	0
1365	hsa-miR-6500	0.446667	0.0203846	17.5462	0	38.454	0	0	0.48	0.06	1.09	0	0	11.76	0.2	4.23111	0	0	1.42	0	0.58	0.54	0.24	0.1	14.43	0.82	0	0	0	5.815	0.850435	42.9467	0	15.76	0.61	6.75	0	0	0.39	0.08	2.54	0	20.49	0	4.57	2.8	0.99	6.31786	8.21333
1366	hsa-miR-6501	0.25	2.95308	0.523077	1.45	0.088	0	0	0	1.49	0	0.22	2.82	0.61	0	0.142222	0.36	0.72	0.22	2.46	1.98	0.22	2.05	2.19	0	1.182	2.34	2.15	0.503333	0	0.403913	0.00666667	0.485	0.48	0.335	0	5.9	0	0.03	0.17	0.11	0.39	0	0.85	0	0	0.195	0.965714	0
1367	hsa-miR-6502	0	0	0.336154	0	0.122	0	0	0	0	0	0	0	0	0	0.0277778	0	0	0	0	0.58	0	0	0	0	0	0	0	0	0	0	0	0.145	0.24	0	0	0	0	0	0	0.06	1.06	0	0.11	0.06	0	0	0	0
1368	hsa-miR-6503	0.25	0.00923077	0	0.0133333	106.354	2.09	0	0	0	3.81	0	0	0	0.2	0	0	0	0.07	0	0	0	0.24	0.29	0	0	0	0	0	0	0	0	0.085	0	0	0	0	0	7.05	0	0	0	0.11	0.11	0	0	0	0	0
1369	hsa-miR-6504	0	0	0	0	0	0	0	0	0	0	0	0	0	0	0	0	0	0	0	0	0.11	0	0	0	0	0	0	0.0733333	0	0	0	0	0	0	0	0	0	0	0	0	0	0	0	0	0	0	0	0
1370	hsa-miR-6505	0	0.100385	0.450769	0.512222	0.056	0	0	0	0.5	0.18	0.22	0.71	0.43	0.2	1.49667	0	0.83	0.15	0.72	1.05	2.61	5.92	0.38	1.92	3.61	0.82	0.43	0.143333	0	0	0.701667	1.305	0.24	0	1.45	0.78	0	0.39	0	0.5	3.48	2.62	0.73	1.75	3.85	3.665	0.78	1.84
1371	hsa-miR-6506	0	0.00692308	0.0192308	0	0	0	0	0	0	0	0	0	0	0	0.0177778	0	0	0	0	0.23	0	0	0.1	0	0.022	0	0	0	0	0	0.0766667	0	0	0	0	0	0	0	0	0	0	0	0	0	0	0	0	0
1372	hsa-miR-6507	0	0.0365385	0	0.0238889	0	0	0	0	0	0	0	0	0.17	0	0	0	0.1	0	0.21	0	0	0	0	0	0	0	0	0	0	0.0504348	0.0333333	0	0	0	0	0	0	0	0	0	0	0.17	0	0.25	0	0	0	0
1373	hsa-miR-6508	0	0.277692	0.0530769	0.236111	0.12	0	0	0	0.12	0	0	0.35	0	0.2	0.124444	0.12	0	0.07	0.62	0.12	0	0.97	0.95	0	0	0	0	0.07	0	0.133913	0.075	0.125	0	0	0.1	0.12	0	0	0.08	0.17	0.39	0.11	0.06	0.13	0	0.255	0.0178571	0
1374	hsa-miR-6509	0.446667	0.165385	0.319231	0.386111	2.52	0	0	0.24	0.31	0.18	0	1.06	0.35	0	1.12222	2.17	0.21	0	0.1	0.12	0.11	0.12	0.67	0	0.498	0.23	0.43	0.143333	2.21	0.662174	0.238333	7.645	0.48	0.505	1.255	0.305	0	1.66	0.17	0.72	1.26	2.56	2.26	0.5	2.1	1.355	0.378571	3.81
1375	hsa-miR-651	0	5.10654	1.10231	4.06389	10.24	14.61	31.96	0.48	14.44	9.08	13.43	26.8	12.36	2.38	10.1167	3.98	4.87	0.74	1.13	3.84	2.39	1.33	30.47	11.54	0	55.99	21.37	1.65	6.395	14.3113	3.22667	4.115	15.76	0.67	0.41	17.85	0	11.46	0	1.11	0	3.12	5.65	1.57	0	27.47	0.742143	20.1667
1376	hsa-miR-6510	0	1.38308	0	1.44611	0.028	0	0	0.24	3.67	10.35	19.92	0.35	0	0	0.798889	4.71	9.01	18.7	1.03	0.12	10.1	17.88	2.48	0	7.98	1.64	3.935	0.863333	0	0.0930435	0.146667	0	0.24	0.17	0	2.14	0	0	0	0.06	0	0	0	0	0	0.06	0.174286	0
1377	hsa-miR-6511a	5.86667	3.59077	2.24308	9.00667	4.52	2.08	0	3.6	12.08	6.72	7.16	3.52	2.84	3.96	5.12	3.24	9	1.92	10.56	1.52	5.32	11.72	17.32	1.28	8.496	2.24	2.96	3.58667	1.66	11.4261	3.65333	9.52	3.88	5.02	16.4	10.76	0	0	3.96	4.96	2.24	10.68	0.64	4	0.68	2.72	1.37429	4.53333
1378	hsa-miR-6511b	2.28667	3.48192	2.99692	6.42389	2.552	1.04	0	6.46	7.65	3.82	8.06	1.42	4.15	2.98	5.96	3.5	9.11	2.54	10.47	2.09	6.74	6.88	18.19	1.92	10.528	1.87	6.715	3.08333	2.44	7.6713	6.25667	5.225	7.03	6.595	16.36	15.375	0.26	0.01	5.82	3.43	1.06	5.35	0.46	1.94	0.34	1.475	1.43143	7.88
1379	hsa-miR-6512	0	0	0	0	0	0	0	0	0	0	0	0	0	0	0.0455556	0	0	0	0	0	0	0	0	0	0	0	0	0	0	0.0478261	0	0	0	0	0	0	0	0	0	0	0	0.28	0	0	0	0	0	0
1380	hsa-miR-6513	0.25	0.00692308	0.423077	0	1.022	1.04	0	0.72	1.37	0.91	1.79	0	0.95	0	0.654444	0.84	0.62	0.52	0	0.46	1.74	0.48	0.19	0	0.81	0.12	0.215	0.0733333	0	2.05	0.0233333	0.375	1.45	0.335	0	1.085	0	0.735	0	0.06	0.39	0.61	0.4	0.06	0	0.255	1.04286	0
1381	hsa-miR-6514	1.37667	0.699615	0.667692	1.13556	0.704	1.04	0	0.48	1.06	3.09	0.9	0.71	1.3	0	0.866667	1.81	4.04	0.89	3.08	1.74	4.45	13.17	1.24	0.96	1.364	0.7	0.865	0.143333	3.715	1.5013	1	2.155	1.21	0.295	0.73	0.355	0	0.31	4.38	1.27	3.29	2.06	1.64	1.06	1.05	0.68	1.22857	5.65
1382	hsa-miR-6515	0.446667	0.095	0.426923	0.222222	0.738	0	0	0	0.25	0.54	0.9	0.71	0.17	0	1.08667	0.48	0.31	0.15	0.21	0.58	1.74	0.97	0.29	0.96	0.414	0.94	1.29	0	1.5	1.01652	0.668333	1	0.24	0	0.305	0.39	0	0.28	1.32	0.66	5.03	8.85	0.9	0.69	1.4	1.105	2.34143	5.65
1383	hsa-miR-6516	2.46333	2.08962	1.66615	4.01278	0.678	1.04	63.92	2.63	1.24	2.18	3.13	0.35	0.86	3.38	0.531111	3.74	1.86	0.67	5.24	1.51	6.84	9.79	11.52	0.96	0.912	3.39	6.57	3.80333	1.03	3.00783	3.97333	0.695	0.97	0.465	3.125	0.425	0.54	1.24	0.41	1.27	1.65	6.57	1.02	3.57	2.8	0.58	0.912143	3.68
1384	hsa-miR-652	148.517	641.987	38.9192	287.326	143.932	61.59	159.8	113.83	75.74	16.34	68.05	82.51	33.89	29.8	71.4189	633.28	1347.42	51.77	3348.03	125.32	502.63	446.01	1593.62	46.17	66.078	149.28	263.065	77.8767	48.82	81.6509	63.1267	138.595	91.39	143.23	240.065	85.26	5.62	418.845	57.96	73.21	132.6	221.87	147.71	22.3	62.63	42.075	153.024	1404.82
1385	hsa-miR-6529	0.84	0	0.0715385	0.201111	0.028	0	0	0.24	0	0.18	0	0	0	0	0.05	0.12	0	0.07	0	0	0	0	0	0	0.082	0	0	0	0	0.735217	0.133333	0.02	0	0	0	0	0	0	0.25	0.88	0.19	0	0.06	0.06	0	0	0	0
1386	hsa-miR-653	0	992.429	0.290769	3054.68	0	0	0	18.17	78.48	393.55	0.45	84.62	2.16	7.95	295.176	0.97	22.98	0	1020.12	7.56	0.11	491.91	1.43	0	5.064	0.82	0.265	224.127	0.445	0.0521739	23.675	0.02	0.24	1.885	6.455	0.54	1.34	0.625	0	5.75	0	20.93	0	2.51	4.55	5.42	0.2	2.69333
1387	hsa-miR-654	0.27	1.73692	0.983846	0.419444	0.014	0	0	149.46	3.11	1029.98	3.58	0	3801.79	0	261.452	1.57	0.41	1.04	0.41	0.23	0.76	0.72	2.67	538.68	2.694	16.95	0.7	0.43	1.29	6.1813	106.197	0.145	495.96	1094.86	0.305	0.355	0	1454.03	0	117.62	122.15	3.95	0.17	2.07	1.4	0.06	0.335	0
1388	hsa-miR-655	0	0	0	0	0	0	0	0.48	0.06	2.36	0.22	0	17.63	0	0.463333	0.12	0	0	0	0	0	0	0.1	0.96	0.018	1.99	0.055	0	0	0.01	0.213333	0	12.12	20.28	0	0.155	0	506.045	0	0	0.1	0	0	0	0	0	0	0
1389	hsa-miR-656	0	0	0	0.00611111	0.024	0	0	0.48	0	11.25	0	0	22.13	0	0.927778	0.24	0	0.15	0	0.12	0	0	0	3.85	0	0.47	0	0	0	0.0213043	0.951667	0	7.27	7.43	0	0	0	87.185	0	0	0.39	0	0	0	0	0	0	0
1390	hsa-miR-657	0	0	0	0	0	0	0	0	0	0	0	0	0	0	0	0	0	0	0	0	0	0.12	0	0	0.054	0	0	0	0	0	0	0	0	0	0	0	0	0	0	0	0	0.11	0	0	0	0	0	0
1391	hsa-miR-658	0	0	0.0384615	0	0.078	0	0	0	0	0	0	0	0	0	0	0	0	0	0	0.23	0.11	0.24	0.19	0	0	0	0	0	0	0	0	0	0	0	0	0	0	0	0.08	0	0	0.11	0.11	0.06	0	0	0	0
1392	hsa-miR-659	9.13333	5.31	2.87846	5.14222	12.546	16.7	0	3.11	10.7	4.18	9.4	4.58	4.84	0.2	4.56556	7.84	4.97	3.87	3.9	3.6	4.02	8.58	5.43	9.62	4.256	2.1	1.67	5.96333	3.69	14.7957	9.77333	8.995	8.97	3.505	9.565	11.665	0	0.14	5.62	3.59	25.75	18.93	9.37	9.9	5.6	8.65	1.01643	1.11667
1393	hsa-miR-660	774.647	103.277	327.785	274.493	469.97	148.24	0	229.81	455.33	563.27	291.02	149.14	84.54	111.45	137.607	117.29	147.52	45.73	98.59	138.92	339.07	321.94	155.01	167.38	762.044	63.83	38.33	185.59	39.12	391.476	753.242	209.79	154.17	226.485	778.94	476.065	2.14	384.78	114.76	50.27	253.11	1386.27	227.11	75.23	203.3	196.815	337.744	136.543
1394	hsa-miR-661	0	0.0419231	0	0	0	0	0	0	0	0	0	0	0	0	0	0	0	0	0	0	0	0.12	0	0	0	0.12	0	0	0	0	0.0316667	0	0	0	0	0	0	0	0	0	0	0	0	0	0	0	0	0
1395	hsa-miR-662	0	0.00730769	0	0	0	0	0	0	0.25	1.27	0.22	0	0	0	0	0	0	0	0	0	0	0.12	0.29	0	0	0	0	0	0	0	0	0	0.73	0	0	0.155	0	0	0	0	0.19	0	0	0	0	0.04	0	0
1396	hsa-miR-663a	0.196667	0.0153846	0	0.227778	0.098	1.04	0	0.96	0.06	1.09	0.45	0.35	0.35	0.2	0.234444	0.6	0.31	0.15	0.21	0	0.43	0.24	0.38	0	0.096	0	0.16	0.0733333	0	0.0252174	0.206667	0	0.24	0.145	0	0.12	0.27	0.03	0	0.06	0	0.11	0	0	0	0.04	0.0528571	0
1397	hsa-miR-663b	0	0.00538462	0.0161538	0.00722222	0.106	0	0	0	0	0	0	0	0.09	0	0.0777778	1.09	0.52	0.3	0.1	0	1.52	0.12	9.05	0	0.072	0.23	0.325	0.146667	0	0.0547826	0.02	0	0	0.17	0.845	0.235	0	0.03	0.17	0	0.58	0.17	0.06	0	0	0.1	0	0
1398	hsa-miR-664a	80.3067	21.4458	30.6254	12.6867	66.22	36.54	0	18.65	46.99	34.31	32.01	35.96	15.91	75.29	31.0711	39.1	26.92	33.07	30.5	13.6	34.97	54.6	136.44	23.09	19.64	15.08	37.2	35.7467	3.97	14.2426	19.7833	45.525	27.15	33.315	71.595	51.63	0.27	8.98	40.43	10.45	31.17	1.45	14.57	5.39	1.4	8.06	2.84571	14.98
1399	hsa-miR-664b	3.12333	1.72077	1.35538	2.41389	2.144	3.13	0	1.91	4.36	1.27	1.34	2.47	1.64	11.92	1.70667	2.29	1.55	0.45	2.67	0.46	2.61	0.72	3.05	3.85	1.822	1.64	2.74	2.66	2.09	1.63913	1.57833	0.755	4.36	3.17	5.305	4.56	0	0.935	8.1	0.44	0.19	0.17	1.41	0.31	0.35	0.155	0.534286	0
1400	hsa-miR-665	0	0.0653846	0	0.0316667	0.01	0	0	3.59	0.12	4.36	0	0	48.15	0	0	0	0.21	0.07	0	0.12	0.11	0.24	0.76	11.54	0	0	0	0	0	0.066087	0.0216667	0	16.73	48.455	0	0.12	0	321.56	0	0.88	0	0	0	0	0	0	0	0
1401	hsa-miR-668	0	0.0380769	0	0	0	0	0	0.24	0	13.8	0	0	10.2	0	0.731111	0	0.1	0	0	0	0	0.12	0	0.96	0.018	0	0	0	0	0.01	0.453333	0	0.48	1.535	0	0	0	9.755	0	1.38	0.68	0	0	0.06	0	0	0	0
1402	hsa-miR-670	5.52333	0.0142308	0.0192308	0.0355556	0.278	0	0	0	0	0	0	0	0	3.97	0	0	0	0	0	0	0	0	0	0	0	0	0	0.0733333	0	0.0578261	5.85333	0	0	0	0.105	0	0	5.54	0	0.28	6.29	0	0	7.08	0	7.43	0	0
1403	hsa-miR-671	101.63	121.35	223.125	220.385	94.76	74.12	63.92	122.68	119.68	148.49	28.65	77.22	441.12	30.79	393.041	348.5	424.74	124.61	292.9	274.23	366	413.39	304.02	403.05	253.082	89.55	92.59	33.61	341.74	259.19	381.892	131.345	265.19	165.235	157.445	112.755	1.07	58.645	3.31	602.08	320.47	807.3	108.13	235.9	123.17	389.76	336.095	283.867
1404	hsa-miR-6715a	0	0.0296154	0	0.0144444	0	0	0	0	0	0	0	0	0.26	0	0	0.12	0.21	0.15	0.1	0	0	0.12	0.1	0	0	1.17	0	0	0	39.1665	0.07	0	0	0.295	0	0	0.27	0	0	0	0	0	0	0	0	0.29	0	0
1405	hsa-miR-6715b	0	0.00692308	0	0.00722222	0	0	0	0	0	0	0	0	0.26	0	0	0	0	0.07	0	0	0	0.12	0.1	0	0	0	0.055	0	0	0.26913	0	0	0	0	0	0	0	0.225	0	0.06	0	0	0	0	0	0.04	0	0
1406	hsa-miR-6716	0.27	0.837692	2.41769	1.48944	0.706	0	0	0.48	4.48	2.36	0.9	0	3.03	0.2	11.2122	4.59	0.52	1.71	0.82	1.05	0.87	8.09	1.43	1.92	3.234	1.17	0.27	0.216667	2.67	3.25043	6	0	2.18	0.905	0.93	1.61	0	0.535	0	3.54	0.58	2.73	0	6.83	0	2.66	0.14	1.11667
1407	hsa-miR-6717	0	0	0.0161538	0.00777778	0.05	0	0	0	0	0	0	0	0	0	0	0	0.1	0	0.1	0	0	0	0.1	0	0.02	0	0	0	0	0.0282609	0.00666667	0	0	0	0	0	0	0	0	0	0	0	0	0.06	0	0	0	0
1408	hsa-miR-6718	0	0	0.02	0	12.748	0	0	0	0	0	0	0	0	0	0.131111	0	0	0	0	0	0	0	0	0	0	0	0	0	0	0	0	0.31	0.24	0	0	0	0	0	0	0.44	0	0	0.4	0	0	0.06	0	0
1409	hsa-miR-6719	0	0.00769231	0	0	0	0	0	0	0	0	0	0	0	0	0	0	0	0	0	0	0	0	0	0	0	0	0	0	0	0	0	0	0	0	0	0	0	0	0	0	0	0	0	0	0	0	0	0
1410	hsa-miR-6720	1.00333	0	0.767692	0	0.41	0	0	1.91	0.81	0.36	1.79	0	0.35	0.2	0	0.12	0	0.6	0	1.16	0.43	0	0	0	0.018	0.58	0.105	0	0.825	0	0	0	0	1.43	13.885	9.85	0	0	0	0.44	0.1	4.62	0	0	3.5	5.16	1.15143	9
1411	hsa-miR-6721	0.466667	0.106923	0.271538	0.372222	0.23	0	0	0	0.31	1.09	0.67	0.35	0.43	0.2	0.244444	2.05	1.86	0.15	0.62	0.23	1.63	4.23	0.48	0	0.518	0.12	0.11	0.07	0	0.875217	0.503333	0.285	0.48	0	0.625	0.39	0	0	7.94	0.17	0.19	0	0	0.56	0	0.08	0.282857	1.57667
1412	hsa-miR-6722	0	0	0	0	0	0	0	0	0	0	0	0	0	0	0	0	0	0	0	0	0	0	0	0	0	0	0	0	0	0	0	0	0	0	0	0	0	0	0	0	0	0	0	0	0	0	0	0
1413	hsa-miR-6724	0.853333	5.35692	5.58462	7.24667	4.264	2.08	0	3.12	8.96	4.36	9.64	1.76	5.88	0.6	3.25333	19.8	10.96	1.88	71.88	8.96	33.56	67.16	72.16	3.84	5.128	1.64	4.08	4.14667	0	9.66435	4.88	3.36	2.44	6.02	13.22	8.52	0	3.22	0.4	4.04	2.4	1.68	6.16	1.36	0.36	2.74	5.17143	0
1414	hsa-miR-6726	0	0.0592308	0.0838462	0.157222	0.014	0	0	0.24	0	0.36	0	0	0.17	0	0.0744444	0.36	0.52	0.07	0.31	0	0.65	0.48	0.67	0	0.132	0.12	0.16	0	0	0.093913	0.0683333	0.06	0	0	0.205	0.155	0.27	0	0.08	0.11	0	0	0	0	0	0	0.0528571	0
1415	hsa-miR-6727	0.196667	0.0507692	0.203846	0.117778	0.296	0	0	0.24	0.12	0.36	0.45	0	0.26	0	0.583333	0.6	0.21	0	0.31	0.23	0.65	0	0.19	0	0.13	0.12	0.375	0.0733333	0.235	0.203043	0.218333	0.145	0.24	0.61	0.105	1.035	0	0	0.41	0.17	0.1	0.33	0.06	0.06	0.35	0	0.624286	0
1416	hsa-miR-6728	0.25	0.0957692	0.101538	0.207222	0.028	0	0	0	0.12	0.73	0.22	0.35	0	1.39	0.0877778	0.84	0	0	0.31	0.12	0.33	0.48	0.38	0	0.316	0	0.27	0.143333	0.56	0.223043	0.115	0.105	0.24	0	0.105	0.155	0	0	0.74	0.17	0.58	0.78	0.06	0.25	0	0.255	0.285714	0
1417	hsa-miR-6729	0.693333	0.0711538	0.03	0.222778	0.028	0	0	0	0.06	0	0	1.06	0	0	0.108889	0.6	0.21	0	0.82	0	0	0	0.19	0	0.072	0.12	0.055	0	0.745	0.0691304	0.085	0.125	0	0	0.1	0.39	0	0	0.25	0.11	0.39	0.22	0.23	0	0	0.06	0.0242857	0
1418	hsa-miR-6730	0	0.0226923	0.141538	0.0138889	0	0	0	0	0.31	0.18	1.12	1.06	0	0	0	1.09	0	0.6	0.31	0.12	0.65	0	0.19	0	0.102	0.35	0.215	0	0	0.429565	0.015	0.02	0	0.295	0.61	0.46	0	0	0.08	0.33	0	0.22	0	1.06	0	0	0.210714	0
1419	hsa-miR-6731	0.59	0	0.0476923	0	0.052	0	0	0	0	0	0.22	0	0	0	0.0377778	0.24	0	0	0	0	0.22	0	0.1	0	0	0	0	0	0	0	0	0.49	0.24	0	0	0	0	0.03	0.66	0	0.19	0.06	0.17	0	0	0	0	0
1420	hsa-miR-6732	0	0.508077	0.261538	1.36556	0.252	0	0	0.72	0.44	0.73	0.9	0.71	0.26	0	4.28333	0.48	0.41	0.07	0.21	0.46	1.41	1.21	0.57	0.96	0.152	0.58	0.535	0.0733333	1.89	0.765217	0.313333	1.16	0.73	0.145	0.105	0.235	0	0	0	0.77	0.29	0.17	0.11	0.13	0	0.41	0.0271429	0
1421	hsa-miR-6733	0.663333	0.388077	0.282308	0.344444	0.446	0	0	0.48	0.25	0.18	0.22	0.35	0.78	0	0.157778	0.12	0.1	0.07	0.21	0.12	0.33	0.48	0.19	0	1.068	0.35	0.645	0.0733333	1.89	0.351739	0.346667	0.145	0.24	0.17	0.205	0.275	0	0.055	0	0.5	1.55	0.78	0.17	0.56	0.7	0.425	0.514286	0
1422	hsa-miR-6734	0.693333	0.246923	0.0569231	0.350556	1.416	0	0	0.24	0.81	0.73	2.69	1.06	1.3	0	0.582222	0.6	0.41	0.15	1.13	0	1.41	0.97	0.57	0	0.486	0.12	0.375	0.43	1.21	1.37435	0.291667	0.45	0.24	0.63	0.73	0.965	0	0.505	2.4	0.06	0	0	0	0	0	0	3.10571	1.84
1423	hsa-miR-6735	0.643333	1.14154	0.295385	1.27833	2.54	0	0	0.72	1.99	6.72	3.36	1.06	0.86	0	1.66778	1.57	1.55	0.45	1.85	0.46	4.89	2.78	1.33	0	1.082	0.58	1.135	0.286667	1.36	1.00957	1.37667	0.915	0.97	0.65	0.735	0.73	0	0	7.85	0.66	1.65	0.72	0.11	1.32	1.05	0.37	1.35571	1.84
1424	hsa-miR-6736	0	0.0476923	0.104615	0.152222	0	0	0	0	0	0	0.22	0	0	0	0.0877778	0	0.21	0.22	0.41	0	0.33	1.81	0.48	0	0.018	0.47	0.65	0	0	0.0113043	0.00666667	0	0.24	0	0.305	0.12	0	0	0.33	0	0	0	0	0	0	0.08	0.382143	0
1425	hsa-miR-6737	0.25	0.201154	0.02	0.608333	0.16	0	0	0	0.31	0.54	0.67	0.71	0.09	0	0.144444	0.6	0.62	0.07	0.72	0.12	0.33	1.69	1.71	0	0.73	0.23	0.86	0	0	0.110435	0.465	0.37	0	0.17	0.215	0.63	0	0	0	0.28	0.19	0.89	0.17	0.25	0	0.14	0	0
1426	hsa-miR-6738	0.27	0.0211538	0.161538	0.0577778	0.162	0	0	0	0.06	0.36	0.45	0	0	0.2	0.0477778	0.24	0	0	0	0.46	0.11	0.48	0.29	0	0.098	0	0.055	0	0.92	0.0347826	0.0666667	0.21	0.24	0	0	0.12	0	0.03	1.07	0.06	0.19	0.33	0.11	0.13	0	0.1	0.0764286	0
1427	hsa-miR-6739	0	0.0376923	0.0715385	0.0555556	0.024	0	0	0.24	0	0.18	0.67	0.35	0	0	0.148889	0.24	0.21	0.07	0	0.12	0.11	0.72	0.1	0.96	0.082	0.23	0.165	0	0	0.0521739	0.0416667	0.065	0	0	0	0	0	0.11	0.08	0	0.1	0.11	0.11	0.06	0	0.06	0.0378571	0
1428	hsa-miR-6740	0	0.148846	0.12	0.0927778	0.356	0	0	0.24	0.06	0.73	0	0	0	0	0.534444	0.36	0.21	0	0.21	0	0.22	0.24	0.29	0	0.29	0	0	0	1.175	0.329565	0.148333	0.76	0.24	0.145	0.305	0.235	0	0.055	0.5	0.39	0.39	0.22	0.11	0.06	0	0.04	0.065	0
1429	hsa-miR-6741	0.446667	0.686538	0.996154	1.02833	1.674	0	0	0.48	1.18	3.81	2.46	2.82	1.04	0.2	2.73667	2.05	0.93	0.15	1.34	0.23	2.06	3.14	2.19	0.96	2.208	0.47	0.645	0.0733333	1.78	3.02391	1.31833	0.795	0.48	0.17	2.195	0.275	0	0.62	0.25	1.6	1.36	5.57	0.17	1.38	0.7	0	0.603571	0
1430	hsa-miR-6742	0.196667	0.420385	0.289231	0.545556	0.598	0	0	0	0.25	0.18	0.22	0	0.09	0	0.15	0.48	0.21	0	0.41	0.12	0.65	1.45	0.95	0	0.158	0	0.055	0.43	0	0.468696	0.28	0	0.97	0.17	0.625	0.275	0	0	0	0	0.19	1	0.06	0.13	0	0.1	0	0
1431	hsa-miR-6743	0	0.0584615	0.0161538	0.127778	0.068	0	0	0.48	0.19	0.36	0.22	0	0.61	0	0.416667	0.84	0.21	0.07	0.21	0	0.11	0.24	0.19	0	0.078	0.23	0.535	0.0733333	0	0.17913	0.151667	0.185	0.24	0	0.42	0.39	0	0	0.25	0	0	0.11	0	0.06	0	0	0.171429	0
1432	hsa-miR-6744	0	0.650769	0	0.661667	0	0	0	2.63	0	0	0	1.06	0	0	0	0	1.04	0	2.67	0	0.11	0	1.24	0	0	0.12	0.92	0.216667	0	0	0	0	0	0	0	0.39	0	0	0	1.27	0	0	0	0	0	0	0	0
1433	hsa-miR-6745	0	0	0	0.00944444	0	0	0	0	0	0	0	0	0	0	0	0	0.1	0	0	0	0	0.12	0	0	0	0	0	0	1.185	0.0713043	0.00833333	0	0	0	0	0	0	0	0.25	0	0	0	0	0	0	0	0	0
1434	hsa-miR-6746	0.196667	0.0311538	0.0976923	0.0505556	0.028	0	0	0	0.25	0	0	0	0.43	0	0.178889	0.36	0.21	0.15	0.1	0.35	0.22	0.24	0.1	0	0.118	0	0.11	0	0.325	0.076087	0.0683333	0.02	0.48	0.145	0	0.39	0	0	0.25	0	0.1	0.06	0	0.25	0	0	0.0178571	0
1435	hsa-miR-6747	0.466667	0.991154	0.174615	1.52056	0.4	0	0	0.48	0.25	0.91	0.9	1.06	0.09	0	0.571111	0.84	1.45	0.15	1.34	0.7	1.09	2.66	0.86	0	0.836	0.47	0.32	0.14	1.55	0.626522	0.396667	0.555	0	0.145	1.04	0.425	0	0.535	0.99	0.44	0.19	0.78	0.28	0.25	0.7	0.64	0.0735714	1.57667
1436	hsa-miR-6748	0.196667	0.0476923	0.0246154	0.110556	0.028	0	0	0	0	0.18	0.22	0	0.09	0	0	0	0	0.07	0.1	0	0	0.12	0.1	0	0.02	0	0.055	0	0	0.0543478	0.0116667	0	0.24	0.145	0.42	0.155	0	0	0.25	0	0.19	0.11	0.06	0	0	0	0	0
1437	hsa-miR-6749	0.766667	0.139615	0.0746154	0.0794444	0.028	0	0	0	0.12	0	0.22	0.35	0.09	0	0.04	0.12	0	0	0.21	0	0.11	0	0	0	0.114	0.12	0.165	0.216667	0.975	0.106087	0.0833333	0.405	0	0.17	0.31	0.355	0	0	0	0.06	0	0	0	0.06	0	0.06	0	0
1438	hsa-miR-675	0.393333	0.243846	1.67923	2.92667	0.04	0	0	0.24	0	0.18	43.65	0	0.17	0.2	0.873333	2.53	2.8	0.15	3.29	0	1.09	4.47	0.48	0	0.896	2.22	58.69	0.936667	0	0.0930435	0.05	0	0.48	0.17	0.93	61.67	0	23.995	0	1.16	0.1	0.11	0	0.69	0	36.265	0.166429	1.57667
1439	hsa-miR-6750	0.196667	0.137308	0	0.218889	0	0	0	0	0.06	0.54	0.22	0	0.09	0	0.264444	0.48	2.59	0.3	1.95	1.16	1.41	1.81	0.38	0	0.412	0.23	0.265	0.146667	0.415	0.0673913	0.0116667	0.205	0	0	0	0	0.27	0.255	0.08	0	0.1	0.11	0.11	0	0	0.04	0.0635714	0
1440	hsa-miR-6751	0	0.180385	0.103077	0.349444	0.104	0	0	0.24	0.06	0.36	0.45	0.35	0.26	0.2	0.06	0.48	0.52	0	0.21	0.23	0.22	0.6	0.1	0	0.166	0	0.11	0.216667	0.56	0.482174	0.216667	0.02	0.24	0	0.52	0.39	0	0	0.08	0	0	0	0.06	0	0	0	0.139286	0
1441	hsa-miR-6752	0	0	0	0.015	0	0	0	0	0	0	0	0	0	0	0.0455556	0	0.1	0	0	0.12	0.11	0	0	0	0	0	0	0.0733333	0	0	0	0	0	0	0.105	0	0	0	0	0	0	0	0	0	0	0	0	0
1442	hsa-miR-6753	0.663333	0.125	0.21	0.176111	0.96	0	0	0	0	0.18	0	0.35	0.17	0	0.191111	0.36	0.1	0.07	0.21	0.81	0.65	0.97	2.57	0	0.324	0.35	0.375	0.29	4.02	2.69	0.0266667	0.25	0.73	1.385	0.42	1.665	0	0.03	0.17	0.39	0.29	0	0.28	0.06	0	0.14	0.104286	0
1443	hsa-miR-6754	0.27	0.140385	0.0192308	0.226667	0.102	0	0	0.24	0	0.18	0	0	0.09	0	0.0366667	0	0.21	0	0.41	0	0.11	0.48	0.29	0	0.036	0	0.055	0.0733333	0.415	0.332609	0.0116667	0.23	0.24	0.17	0.105	0.155	0	0	0.83	0.06	0.1	0.06	0.06	0.44	0	0	0.0492857	0
1444	hsa-miR-6755	0.196667	0.393462	0.181538	0.457222	0.144	0	0	0.24	0.25	0.91	0	0	0.17	0	0.387778	0.24	0.21	0	0.82	0	0.33	0.36	0.1	0	0.108	0.23	0.16	0.426667	0.325	0.276522	0.0716667	0.895	0.24	0.145	0.105	0.965	0	0.055	0	0	1.36	0.33	0.96	0.06	0.35	0.175	0.212143	0
1445	hsa-miR-6756	0.446667	0.00769231	0.0276923	0	0	0	0	0	0	0	0	0	0.09	0	0.0766667	0	0	0	0	0.12	0	0	0	0	0	0.12	0	0	0	0.0121739	0.0216667	0.145	0	0	0	0	0	0	0	0	0	0	0	0	0	0	0	0
1446	hsa-miR-6757	0	0.0142308	0.0323077	0.0688889	0	0	0	0	0	0	0	0	0.26	0	0.401111	0	0.62	0.07	0	0.23	0	2.17	0.19	0	0.064	0	0	0	0.355	0.44913	0.223333	0	0	0	0	0	0	0	0	0	0	0	0	0	0	0.08	0	0
1447	hsa-miR-6758	0.25	0.0726923	0.0215385	0.172778	0.014	1.04	0	0.24	0.31	0.54	0.22	0.71	0.09	0.79	0.0477778	0	0	0	0	0	0.11	0.12	0	0	0	0.47	0.27	0.213333	0	0.266957	0.075	0.12	0	0	0.42	0	0	0.195	1.49	0	0	0.17	0.06	0.19	0	0	0.0242857	0
1448	hsa-miR-6759	0	0.0342308	0.166154	0.0816667	0.024	0	0	0	0.12	0	0	0	0	0	0.0111111	0.12	0.1	0	0	0	0	0.24	0.19	0	0	0.12	0.105	0	0	0.0743478	0.138333	0.06	0	0	0	0.235	0	0.03	0.74	0	0	0.5	0	0	0	0	0.23	4.27
1449	hsa-miR-676	0	2.99423	0.360769	4.52056	0.282	0	0	1.67	0	0.36	0	0	0.35	0.99	0.607778	0.6	1.04	0.15	3.39	3.25	0	1.09	3.24	0	0.282	0.47	0.215	1.15	1.18	21.9887	0	0	0	0.335	18.465	0.155	0	0	6.7	0.44	0.68	32.18	0	0.06	14.7	0.815	0.0271429	19.3733
1450	hsa-miR-6760	0	0	0	0	0	0	0	0	0	0	0	0	0	0	0	0	0.1	0	0	0	0	0.12	0	0	0	0	0	0	0	0	0	0	0	0	0	0	0	0	0	0.11	0	0	0	0.19	0	0	0	0
1451	hsa-miR-6761	0	0.0161538	0.0930769	0	0.74	0	0	0.24	0.25	0	0	0.35	0.17	0	0.0133333	0	1.66	0	0	0.23	0	0	0.29	0	0	0.58	0.215	0	0	2.11957	0.28	0.21	0	0	0.105	0.275	0.54	0.085	0	1.6	0.29	1.45	0.06	1.19	0.35	0.115	0	1.84
1452	hsa-miR-6762	0.52	0.73	0.0238462	0.633333	0.388	1.04	0	0.24	0.44	0.18	0.22	0	0	1.19	0.617778	0.72	1.55	0.07	1.23	0.12	0.87	1.33	1.9	0	0.102	0.7	0.27	0.0733333	0.975	0.217826	0.133333	0.29	0.48	0.505	0.1	0.595	0	0.03	0.08	0.44	0	0.06	0.17	0.25	0	0.175	0.0657143	0
1453	hsa-miR-6763	0.25	0.130769	0.335385	0.264444	0.198	0	0	0.24	0.37	0.36	0.22	0.71	0.17	0.2	0.292222	0.12	0.1	0	0.41	0.12	0.11	0.48	0.1	0.96	0.148	0.23	0.755	0.143333	0	0.289565	0.218333	0.635	0	0.295	1.34	1.055	0	0	1.16	0	0.19	0.28	0.17	0.06	0.35	0.04	0.592857	0
1454	hsa-miR-6764	0.663333	0.706154	0.798462	1.66556	0.916	0	0	0.48	1	2.72	0.9	0	0.69	0.2	0.724444	0.12	0.62	0.15	0.41	0.12	0.65	1.93	0.48	0.96	1.158	1.05	0.325	0.29	0	1.49174	0.866667	0.165	0.24	0.465	1.03	0.235	0	0.11	0.08	0.5	2.61	4.23	0.17	0.63	3.15	0.485	0.386429	0
1455	hsa-miR-6765	0	0.0184615	0.108462	0.141111	0.026	0	0	0	0	0.36	0.45	0	0	0	0.0733333	0.12	0.21	0	0.1	0	0	0.48	0.38	0	0.214	0	0.055	0	0	0	0.02	0	0.24	0	0.1	0.39	0	0	0	0	0	0	0	0	0	0	0	0
1456	hsa-miR-6766	0.52	0.221154	0.0276923	0.440556	0.122	0	0	0.48	0.68	0.73	0.67	0	0	0	0.156667	0.24	0.31	0	0.72	0.23	0.54	0.24	1.05	0	0.39	0.12	0.055	0	0	0.0691304	0.195	0.06	0.97	1.11	0.735	1.7	0	0.03	0.5	0	0	0.06	0	0.13	0	0.155	0.0514286	0
1457	hsa-miR-6767	0	0.0788462	0.161538	0.146111	0.136	0	0	0	0.25	0	0	0	0.26	0	0.132222	0.48	0.1	0	0.92	0.12	1.19	0.6	1.43	0	0.268	0.12	0.11	0	0.03	0.293478	0.273333	0.27	0	0	0.315	0.155	0	0.365	5.29	0	0.29	0.28	0.11	0	0	0.1	0.427143	0
1458	hsa-miR-6768	0.196667	0.466923	0.0784615	1.80333	0.23	0	31.96	0	0.37	0	0.45	0.35	0.26	0.4	0.145556	0.36	0.21	0	2.05	0	0.11	0.24	1.71	0	0.118	0.23	0.375	0.286667	0	0.770435	0.638333	0.315	0.24	0	1.975	0.66	0	0.055	0.08	0.61	0	0.17	0.28	0.06	0	0	0.0792857	0
1459	hsa-miR-6769a	0	0.0161538	0	0.121111	0.034	0	0	0	0.06	0	0	0	0.09	0	0.0444444	0.6	0.41	0	0.41	0	0	1.09	0.1	0	0.46	0	0.055	0	0	0.0830435	0.045	0.08	0	0	0.1	0.12	0	0.03	0	0	0	0.39	0	0	0	0	0	0
1460	hsa-miR-6769b	0	0.0796154	0.0492308	0.122222	0.36	0	0	0	0.12	0	0	0	0.09	0	0.158889	0.48	0	0.22	0.1	0.23	0.65	0.48	1.33	0	0.13	0.23	0	0	0.295	0.0873913	0.00666667	7.14	0	0.17	0	0.305	0	0	0.17	0.5	0.29	0.22	0.34	0	0	0.08	0	0
1461	hsa-miR-6770	0.7	0.669231	1.02	0.995	1.158	0	0	0.24	2.79	3.99	1.56	0.72	1.05	0.6	0.956667	0.48	3.84	0.81	3.6	1.86	4.23	4.71	5.43	2.88	1.002	0.57	0.165	0.21	6.78	5.41696	1.935	0.435	1.95	0.6	1.365	1.44	0	0.375	0.18	0.84	2.43	2.94	0.39	2.64	1.05	1.32	2.04	2.23
1462	hsa-miR-6771	0	0	0.0407692	0.00722222	0.08	0	0	0	0	0.18	0	0	0	0	0.162222	0	0	0	0	0	0.11	0	0	0	0.02	0	0	0	0	0	0.05	0.04	0	0	0.105	0	0	0	0.17	0	0.1	0	0	0	0	0	0	0
1463	hsa-miR-6772	0	0.384615	0.355385	0.315556	0.184	0	0	2.87	3.05	0.91	1.12	3.53	0.69	0.2	3.36	0.24	0.1	0	0.21	0.7	0.33	1.09	0	0	0.214	1.05	0.32	0	8.19	1.33739	0.6	0	0.97	0.985	0	0.39	0	0.03	0	6.69	0	0.06	0	0.63	0	1.98	0.206429	0
1464	hsa-miR-6773	0	3.46269	0	1.59889	0.01	0	0	0	0.62	0.18	1.79	0.71	0	0	0.114444	0.48	0	0	1.34	0	0.43	1.33	1.14	0	0	0.35	0.32	0.86	3.335	0.461739	0	0	0	0	0	0	0	0	0	0	0	0	0	0	0.7	0.04	0	0
1465	hsa-miR-6774	0	0	0	0	2.67	2.09	0	0	0	0	0	0	0	0	0	0	0	0	0	0	0	0	0	0	0.02	0	0	0	0	0	0	1.22	0	0	0.205	0	0	0	0	0	0	0	0.73	0	0	0	0	0
1466	hsa-miR-6775	0.446667	0.0980769	0.151538	0.271111	0.024	0	0	0.24	0.31	0.36	0.45	0	0.26	0	0.08	0.12	0.31	0.22	0.72	0.35	1.41	0.85	2	0	0.214	0.12	0.11	0	1.455	0.296522	0.0983333	0	0.48	0.315	0.32	0.695	0	0	0.08	0.61	0.1	0.11	0	0	0	0.64	0	0
1467	hsa-miR-6776	0	0.0496154	0.06	0.129444	0.026	0	0	0	0	0.18	0	0.71	0	0	0.0588889	0.12	0.21	0	0.1	0	0	0.12	0.19	0	0.096	0.12	0.105	0.07	0.295	0.225652	0.0566667	0	0	0	0.105	0.12	0	0.03	0.08	0.22	0	0.06	0.06	0	0	0	0.222857	2.23333
1468	hsa-miR-6777	0.25	0.658462	0.179231	0.743889	0.362	0	0	0.72	0.68	0.73	1.34	0.35	0.17	0	0.456667	1.69	0.93	0	1.85	0.46	1.09	1.69	2.38	0	0.304	0.23	0.7	0.576667	0.71	0.952174	0.065	0.04	0.73	0.295	0.53	0.63	0.54	0.11	10.09	0	0	0.11	0	0	0.35	0.345	0.698571	0
1469	hsa-miR-6778	0	0	0	0.0594444	0.056	0	0	0	0	0	0	0	0.09	0	0.00777778	0	0.21	0	0.21	0	0	0.12	0.1	0	0.016	0	0	0	0	0.066087	0	0.02	0	0	0.205	0	0	0.11	0.83	0	0	0	0	0	0	0	0	1.84
1470	hsa-miR-6779	0	0.0376923	0.0438462	0.0805556	0.106	0	0	0.48	0.19	0.18	0.45	0.35	0	0.4	0.337778	0.12	2.48	0	0.31	0.12	0.22	0.48	0.48	0	0.036	0.23	0.11	0	0	0.188261	0.138333	0.04	0.48	0.775	0.1	0.305	0	0	0.83	0.17	0.29	0.11	0	0	0	0	0.185	0
1471	hsa-miR-6780a	0.196667	0.144231	0.128462	0.162778	0.114	0	0	0	0.68	0.54	0.9	0	0.17	0.2	0.618889	0.72	0.1	0.07	0.31	0.46	0.43	0.6	0.38	0	0.594	0	0	0	0.56	0.249565	0.261667	0.27	0.24	0.17	0.82	0	0	0.11	4.88	0	0	0.11	0.11	0.25	0	0	0.367143	0
1472	hsa-miR-6780b	0	0.0503846	0.0623077	0.0988889	0.068	0	0	0	0	0.36	0	0	0.26	0	0.0255556	0.48	0	0	0.21	0.12	0.43	0.24	0	0	0	0	0.16	0	0	0.265217	0.106667	0	0	0	0.105	0	0	0.14	0.41	0	0	0	0	0.06	0	0	0.175714	1.11667
1473	hsa-miR-6781	0	0.0553846	0.0584615	0.14	0.054	0	0	0.48	0.06	0.18	0	0	0.17	0.4	0.175556	0.24	0.1	0	0.92	0.12	0.11	1.45	0.19	0	0.202	0	0.11	0	0	0.186957	0.183333	0.125	0.24	0.145	0.625	0.12	0	0.425	0.41	0	0	0.17	0.17	0.19	0	0.04	0.0271429	0
1474	hsa-miR-6782	0.86	0.244231	0.100769	0.507778	0.164	0	0	0	0.31	0.18	0.67	0.35	0.26	0.4	0.102222	0	0.31	0	0.1	0	0	0.24	0.1	0	0.218	0.12	0.055	0.503333	0.56	0.413043	0.203333	0.325	0	0.465	0.515	1	0	0	0	0.06	0.19	0.17	0.17	0	0	0.04	0.0392857	0
1475	hsa-miR-6783	0.196667	0.155769	0.175385	0.302222	0.58	0	0	1.43	0.87	0.54	0.9	0.71	0.35	0.2	0.718889	1.21	0.52	0.3	0.92	0.93	0.76	4.71	1.33	0.96	1.326	1.29	1.455	0.143333	0.415	0.848696	0.44	0.43	1.7	0.315	0.425	0.54	0	0.28	0	0.5	0.97	1.22	0.17	0.44	0.35	0.14	0.94	0
1476	hsa-miR-6784	0	0.551538	0	0.587222	0	0	0	0.48	0.19	0	0	0	0.09	0	0.693333	0.36	0.1	0	0.31	0.23	0.11	0.85	0.57	0	0.232	0	0	0	0	0.39087	0.141667	0.04	0	0.315	0.105	0.12	0	0	0.08	0.61	0	0.17	0	0.13	0.35	0.1	0	0
1477	hsa-miR-6785	0	0.0273077	0.03	0.0822222	0	0	0	0	0.06	0	0	0	0	0.4	0.0255556	0	0.1	0	0.21	0	0.33	0	0.57	0	0.05	0	0.27	0.0733333	0	0.0491304	0.0333333	0.08	0	0	0	0	0	0	2.48	0	0	0	0	0	0	0	0	0
1478	hsa-miR-6786	0.913333	0.879231	1.34231	1.26944	0.798	0	0	0.24	0.93	0.73	0.45	1.06	0.61	0.4	2.80222	1.45	1.86	0.45	3.18	0.93	1.19	3.87	3.62	0	0.89	0.58	0.75	0.356667	1.3	3.34304	1.42167	0.595	0.97	0.48	0.625	0.815	0	0.11	0.33	0.44	0.77	0.5	0.06	1.25	0	0.33	0.167857	2.23333
1479	hsa-miR-6787	0.25	0.02	0.0438462	0.00777778	0.162	0	0	0	0	0.18	0.22	0	0	0	0.172222	0	0	0.07	0.1	0.23	0	0	0.1	0	0.204	0.23	0.485	0	1.32	0.461304	0	0.06	0	0	0	0.12	0	0	0	0.06	0.1	0	0.06	0.06	0	0.04	0.0257143	0
1480	hsa-miR-6788	0.25	0	0.0684615	0	0.054	0	0	0	0	0	0	0	0	0	0	0	0	0	0	0	0	0	0	0	0.022	0	0	0	0	0.475217	0	0.06	0	0	0	0	0	0	0	0	0.48	0	0	0.06	0	0.14	0	0
1481	hsa-miR-6789	0.196667	0.0630769	0.0553846	0.271111	0	0	0	0.24	0.06	0.36	0.45	0	0.26	0.4	0.783333	0.24	2.69	0.07	2.05	0	1.63	4.83	3.43	0	0.198	0.23	0.215	0	1.595	0.298261	0.125	0.185	1.45	0.145	0.31	0.275	0	0.365	0.08	0.06	0.1	0.72	0.17	0	0	0.06	0.214286	7.03
1482	hsa-miR-6790	0	0.0215385	0.0846154	0.0383333	0.056	1.04	0	0	0	0.18	0.45	0	0.09	0	0.0288889	0.24	0	0	0	0.12	0	0	0.19	0	0.098	0	0	0	0	0.0204348	0.0666667	0.065	0	0	0	0	0	0	0.25	0	0.1	0.06	0.06	0	0	0.115	0.0257143	0
1483	hsa-miR-6791	0	0.0880769	0	0.0611111	0.062	0	0	0	0	0.54	0.22	0	0	0	0.0622222	0.24	0.41	0.22	0.1	0.12	0.43	1.45	0.19	0	0.266	0	0.055	0	0	0.244783	0.418333	0.04	0	0	0	0.235	0	0	0.5	0	0.1	1	0.06	0.13	0.7	0	0.347143	0
1484	hsa-miR-6792	0	0.0157692	0	0.0511111	0.026	0	0	0	0.06	0.54	0.67	0	0	0.2	0.0266667	0.48	0.1	0	0.1	0	0.43	0	0.29	0	0.09	0	0	0.07	0	0.0673913	0	0.12	0	0.17	0.105	0.12	0	0	0	0.11	0	0.06	0	0	0	0	0	1.11667
1485	hsa-miR-6793	0	0.0426923	0.0253846	0.14	0.148	1.04	0	0.24	0.25	0	0	0	0.17	0	0.206667	0.24	0.41	0.07	0.51	0	0.43	0	0.1	0	0.034	0.12	0.16	0	0	0.0595652	0.0183333	0.245	0	0.145	0.205	0.155	0	0.14	1.49	0.06	0	0	0	0	0	0.04	0.522857	0
1486	hsa-miR-6794	0.393333	0.0307692	0.101538	0.164444	0.026	0	0	0	0.19	0	0	0	0.09	0.2	0.165556	0	0	0	0.31	0.12	0	0.48	0.1	0	0.064	0	0.105	0	0	0.0352174	0.343333	0	0	0	0.105	0	0	0.68	0.25	0.28	0	0	0	0.06	0	0	0.175	0
1487	hsa-miR-6795	0	0.0892308	0	0.165	0	0	0	0	0.06	0.36	0	0.35	0	0	0.0888889	0.24	0.62	0	0.41	0	1.52	0.6	0.86	0	0	0.23	0.11	0	0	0	0.04	0	0	0	0	0	0	0	1.32	0.06	0	0	0	0	0	0	0	0
1488	hsa-miR-6796	0.446667	0.00846154	0	0.04	0.052	0	0	0.24	0	0	0	0	0	0	0.0466667	0	0.1	0	0.1	0	0.11	0.12	0.19	0	0.094	0	0.105	0	0	0.09	0.0966667	0.145	0.24	0	0	0.355	0	0	0	0	0.19	0	0.06	0.13	0	0.115	0.0771429	0
1489	hsa-miR-6797	0.27	0.0861538	0.416923	0.73	0.712	1.04	0	0.72	1.49	1.82	1.57	0.35	0.69	0	1.83444	1.21	1.04	0.07	0.72	0.46	3.48	2.05	2.09	0.96	2.09	0.12	0.645	0.213333	1.505	1.62696	0.603333	0.205	0.73	2.835	5.2	3.425	0	1.985	0.58	0.44	0.1	0.67	0.06	0.13	0.7	0.08	0.495714	2.23333
1490	hsa-miR-6798	0.716667	0.102692	0.351538	0.468889	0.166	0	0	0.24	0.68	0.73	0.45	0	0.35	0	0.601111	0.12	0.1	0	0.72	0.23	0.33	0.36	1.33	0	0.464	0.7	0.805	0.216667	0	0.538261	0.473333	0.515	0	0.76	0.515	0.54	0	0.03	0.83	0.66	0.19	1.06	0.11	0.38	0	0	0.0378571	0
1491	hsa-miR-6799	0	0.0661538	0.226923	0.327778	0.082	0	0	0	0.56	0	0	0	0.17	0	0.39	0.72	0.21	0.15	0.51	0.12	0.65	0.6	0.95	0	0.18	0.23	0.485	0	0	0.0678261	0.0583333	0.23	0.48	0.48	0.625	0.595	0	0.255	1.41	0	0	0.11	0.06	0	0	0	0.27	0
1492	hsa-miR-6800	0	0.151923	0.0776923	0.52	0.256	0	0	0.24	0.87	0.36	0.45	0.71	0.09	0	1.04	0.12	0.21	0.07	1.34	0.23	1.52	0.72	1.52	0	0.57	0	0.16	0.143333	0.745	0.843043	0.61	0.1	2.91	0.315	0.205	1.24	0	0.255	0.33	0.33	0.1	0.28	0.17	0.25	0	0.04	0.0271429	0
1493	hsa-miR-6801	0	0.276923	0.123846	0.938333	0.104	0	0	0.48	0.19	0.18	0.45	0	0.17	0.2	0.331111	0.6	0.21	0.07	0.62	0.12	0.54	0.85	0.95	0	0.29	0	0.265	0.646667	0	0.0617391	0.393333	0.305	0.48	0.775	0.205	0.46	0	0	0.25	0.39	0.1	0.06	0	0	0	0.04	0.119286	0
1494	hsa-miR-6802	0.393333	0.116538	0.27	0.196111	0.474	0	0	0	0.37	0.36	0.45	0.35	0	0	0.493333	0.36	0.62	0	0.41	0.23	0.33	0.24	0.76	0	0.584	0.23	0.32	0.213333	0.445	0.423478	0.193333	0.33	0.24	0.61	0.525	0.935	0	0.03	0.58	0.06	0.1	0.17	0.17	0.13	0	0.04	0.547143	1.57667
1495	hsa-miR-6803	0.27	0.342308	0.364615	0.636111	1.23	0	0	0	0.87	0.54	0.67	0	0.35	0.2	0.414444	0.72	0.62	0.22	0.21	0.23	0.98	0.72	0.38	0	1.142	0.12	0.105	0.07	0	0.663043	0.296667	2.285	0.48	0.315	1.245	0.965	0	0.225	0.25	0	0.1	0.17	0.11	0.06	0	0	0.0257143	1.11667
1496	hsa-miR-6804	0	0.133462	0.140769	0.276111	0.254	0	0	0	0.37	0.36	0	0.35	0.09	0.6	0.296667	0.84	0.31	0	0.82	0.35	0.65	0.85	1.52	0	0.16	0.23	0.43	0.213333	0	0.390435	0.125	0.245	0	0	0.42	0.12	0.54	0.165	0.08	0.77	0.68	1.17	0	0.38	0	0.1	0.992857	0
1497	hsa-miR-6805	0.446667	0.0569231	0.0253846	0.364444	0.028	0	0	0.24	0.37	1.09	0.45	0.35	0	0.4	0.295556	0.24	0	0.07	0.31	0.12	0.22	0.48	0.38	0	0.198	0.12	1.075	0.143333	0	0.231739	0.14	0.06	0.24	0	0.42	0.39	0	0.11	4.71	0.06	0	0.11	0.06	0.06	0	0	0.520714	0
1498	hsa-miR-6806	0.446667	0.02	0.0192308	0.0783333	0	0	0	0	0.19	0	0.22	0	0	0	0.216667	0	0.1	0	0.1	0.12	0.11	0.24	0.29	0	0.234	0.12	0.325	0.0733333	0	0.0613043	0.045	0.105	0	0	0.105	0	0	0	0.41	0	0.58	0.39	0.28	0.06	0	0.04	0.0171429	0
1499	hsa-miR-6807	1.35667	0.588462	0.0946154	1.65111	0.144	0	0	0	0.19	1.09	0.9	0.35	0	0.4	0.71	0.24	0.72	0	1.44	0.12	1.19	1.57	2	0	0.206	0.12	0.59	0.0733333	1.8	1.12348	0.358333	0.19	0.24	0.17	0.525	0.155	0	0.03	2.48	0.44	0.29	1.11	0.17	0.25	0	0.195	0.527143	0
1500	hsa-miR-6808	0	0	0	0.01	0	0	0	0	0	0	0	0	0	0	0	0	0.1	0	0.1	0	0.22	0	0.1	0	0	0.23	0.32	0	0	0	0	0	0	0	0	0	0	0	0	0	0	0	0	0	0	0.04	0.0271429	0
1501	hsa-miR-6809	0	0.00807692	0.03	0	0	0	0	0	0	0	0	0	0	0	0.0744444	0.12	0.1	0	0	0	0	0	0	0	0	0	0	0	0	0.0156522	0.055	0	0	0	0	0	0	0	0	0	0	0	0	0	0	0.04	0	0
1502	hsa-miR-6810	0.27	0.225385	0.0684615	0.309444	0.224	1.04	0	0	0.56	1.09	0	0	0.69	0	0.261111	0.24	1.24	0.07	0.72	0.12	1.52	0.6	0.19	0	0.32	0.12	0.055	0.213333	0	0.996957	0.153333	0.365	0.24	0.145	0.32	1.255	0.27	0.225	1.16	0.22	0.1	0	0	0	0	0	0.0914286	0
1503	hsa-miR-6811	0	6.51615	0	10.4917	0	0	0	2.15	0.12	0	1.57	3.17	0.35	0	0.148889	0.72	5.18	0.3	9.14	0.7	5	17.76	2.48	0.96	2.512	2.22	1.025	2.59333	0	0	0	0	0	1.49	0	0	0	0	0	4.64	0.1	0	0	0	0	0	0.568571	0
1504	hsa-miR-6812	0.25	0.187308	0.143077	0.255556	0.062	0	0	0	0.06	0	0.45	0.35	0	0.2	0.0822222	0.24	0.31	0	0.41	0.23	0	0.36	0.67	0	0.062	0.23	0.16	0.36	0	0.273043	0.155	0.245	0.24	0.315	0.205	0.305	0	0	0.08	0.11	0.1	0.06	0.06	0	0	0.04	0.183571	0
1505	hsa-miR-6813	0.196667	0.241538	0.109231	0.378333	0.596	0	0	0	0.25	0.18	0.22	0	0.17	0	0.136667	1.09	0.31	0.07	1.03	0.12	0	0.12	0.29	0	0.14	0.12	0.485	0.216667	0	0.131304	0.186667	0.59	0.24	0	0.1	0.12	0	0.055	0.5	0	0	0.39	0.11	0.25	0	0	0.459286	0
1506	hsa-miR-6814	0.27	0.112308	0.0653846	0.245556	0	0	0	0.24	0.25	1.09	0.9	0.35	0	0.4	0.198889	1.21	0.31	0.3	0.41	0.12	4.78	1.09	0.38	0	0.064	0	0.055	0.0733333	0	0.116957	0.0216667	0	0	0	0	0.54	0	0	0.08	0	0	0.28	0	0	0	0	0	0
1507	hsa-miR-6815	0	0.341923	0.110769	0.552778	0	0	0	0.24	0	0.18	0.22	0	0.35	0	0.241111	1.09	0.1	0.3	0.51	0.12	0.33	0.12	0.1	0	0.22	0	0.055	0.79	0	1.7313	0.0816667	0	0.24	0.65	0.315	0.845	0	0.225	0	0	0	0	0	0.06	0	0	0.553571	0
1508	hsa-miR-6816	0.27	0.110769	0.02	0.144444	0.026	1.04	0	0	0.06	0.54	0	0	0.09	0	0.07	0.72	2.28	0.07	2.57	1.05	1.74	2.66	3.62	0	0.034	0	0.105	0	0	0.207826	0.0183333	0.06	0	0	0.42	0.155	0	0.88	0.5	0.22	0.97	3.56	0	0.81	0.35	1.705	0.102143	1.84
1509	hsa-miR-6817	0	0.0223077	0.0238462	0.0938889	0.026	0	0	0	0.06	0	0	0	0	0.2	0.0277778	0	0.21	0	0.21	0	0	0.12	0	0	0.05	0	0.11	0.143333	0	0.06	0.0933333	0.125	0	0	0	0	0	0.03	0.17	0	0.19	0.72	0.06	0	0.35	0	0.0564286	0
1510	hsa-miR-6818	0	0.398846	0.598462	0.875556	0.61	0	0	0.48	1.06	2.54	1.34	0.35	0.78	0	1.80556	0.48	0.41	0.15	0.51	0.23	0.43	1.09	0.76	0	0.556	0.47	0.65	0.0733333	0	1.37609	0.915	0.165	1.7	0	0.42	0.275	0	0.225	0.17	0.06	0.1	2	0.23	0.5	2.45	0.715	0.255714	0
1511	hsa-miR-6819	0.25	0.0434615	0.0592308	0.225556	0.114	0	0	0.24	0.44	0.73	0.22	0	0.69	0.2	0.652222	0.72	0.41	0.52	0.31	0	0.54	1.21	0.1	0	0.06	0.23	0.215	0.07	0	0.26087	0.0983333	0.265	0.24	0	0.105	0	0	0	0.17	0	0.1	0.17	0.11	0.06	0	0	0	0
1512	hsa-miR-6820	0.536667	0.0907692	0.861538	0.251667	0.24	0	0	0.72	1.43	0.54	0.9	0.35	0.78	0	2.09889	2.17	0.72	0.52	0.82	0.81	1.85	1.93	0.19	0	0.956	0.12	0.16	0.07	0	2.37609	0.613333	0.225	0.73	0.145	1.665	1.27	0.27	0.195	0.83	0.66	0.87	3.17	0.34	0.13	1.4	1.26	0.956429	3.68
1513	hsa-miR-6821	0	0.0480769	0	0.106667	0	0	0	0	0	0	0	0	0	0.2	0.0633333	0.12	0.21	0.07	0.31	0	0.22	0.12	0.19	0	0.076	0	0.16	0	0	0.0469565	0.00833333	0	0.24	0	0.1	0.12	0	0.03	0.41	0	0	0	0	0	0	0	0	0
1514	hsa-miR-6822	0	0.02	0	0.0822222	0.054	0	0	0	0.12	0	0.22	0	0.09	0	0.0677778	0.36	0.62	0.22	0.41	0	0.76	2.17	0.29	0	0	0.12	0.055	0.143333	0	0.0556522	0.0883333	0	0	0	0.205	0	0	0.03	0.17	0	0	0.22	0.06	0.06	0	0	0.0807143	0
1515	hsa-miR-6823	0	0	0	0.0261111	0.028	0	0	0	0	0	0	0	0	0	0.02	0	0	0	0	0.12	0	0.12	0	0	0	0	0.165	0	0	0.0604348	0.145	0	0.24	0.145	0	0	0	0	0	0	0.1	0	0	0	0	0	0.0864286	0
1516	hsa-miR-6824	0.196667	0.109231	0.152308	0.178889	0.142	0	0	0	0.06	0.18	0	0	0.26	0	0.0688889	0.24	0.21	0	0.41	0.46	0.22	0.48	0.29	0	0.11	0	0	0	0	0.171739	0.0516667	0.04	0.48	0.315	0.105	0.12	0	0	0	0	0	0.22	0	0	0	0.175	0.135	0
1517	hsa-miR-6825	0	0.178077	0.254615	0.162222	0.196	0	0	0.24	0.19	0	0.45	0	0.26	0	0.235556	0.36	0.1	0	0	0.12	0.22	0.24	0.48	0.96	0.02	0.35	0.11	0.356667	1.355	0.673043	0.146667	0.06	0	0.17	0.625	0.9	0.27	0	3.06	0	0	0	0	0.06	0	0	0.0892857	0
1518	hsa-miR-6826	0	0.231923	0.0215385	0.290556	0.052	0	0	0.24	0.06	0	0.22	0.35	0.26	0	0.151111	0.24	0.21	0	1.95	0.12	1.41	0.36	0.1	0	0.048	0.23	0.325	0.503333	0.975	0.279565	0.13	0.185	1.21	0.145	0.215	1.17	0	0	2.89	0	0.48	0.17	0	0	0	0.68	0.0892857	0
1519	hsa-miR-6827	0	0.0188462	0.0430769	0.0338889	0	0	0	0	0.06	0.18	0	0	0.17	0	0.214444	2.65	0.41	0.74	1.23	1.28	2.93	3.5	0.86	0	0.082	0.94	0.215	0.0733333	0	0.0256522	0	0	0.24	0	0	0.305	0	0	0	0	0	0.06	0	0	0	0.08	0.680714	0
1520	hsa-miR-6828	0	0	0	0.0127778	0	0	0	0	0	0	0	0	0	0	0.0111111	0	0	0	0	0	0	0	0	0	0.424	0	0	0	0	0.0347826	0.00666667	0	0.24	0	0	0	0	0	0	0	0	0	0	0	0	0	0.0792857	0
1521	hsa-miR-6829	0	0.101538	0.0238462	0.210556	0.052	0	0	0	0	0	0.45	0.35	0.17	0	0	0.12	0.1	0.07	0.62	0	0.43	2.54	0.67	0	0.084	0.12	0.055	0	0.415	0.10087	0.0183333	0	0	0	0	0	0	0	0.58	0.06	0	0.33	0	0	0	0	0.0742857	0
1522	hsa-miR-6830	0	0	0.0676923	0.0194444	0	0	0	0	0	0.18	0	0	0	0	0.133333	0	0	0	0	0	0	0.24	0	0	0	0	0	0	0	0.0369565	0.02	0	0.48	0	0	0	0	0	0	0	0	0.06	0	0.06	0	0.04	0.119286	0
1523	hsa-miR-6831	0.196667	0.00615385	0	0.0972222	0.014	0	0	0	0	0.36	0	0.71	0	0	0.0133333	0	0	0	0	0	0	0.12	0	0	0	0	0	0.07	0	0	0.02	0.02	0	0.145	0.105	0.695	0	0.11	0.58	0	0.1	0.06	0	0.13	0	0	0.0528571	0
1524	hsa-miR-6832	0.25	0.176154	0.19	0.483333	0.164	0	0	0.48	0.25	1.45	0	0	0.69	0.6	0.326667	1.09	0.21	0.07	1.03	0.12	3.58	1.81	0.48	0	0.388	0.23	0	0.07	0	0.172609	0.188333	0.1	0.24	0	0.205	0.51	0	0.03	1.07	0.06	0.87	1.22	0	0.44	0.35	0.115	0.367143	0
1525	hsa-miR-6833	0	0.0796154	0.0215385	0.113333	0.2	1.04	0	0	0.06	0.18	0	0	0.09	0.4	0.0366667	0.24	0.21	0	0.1	0	0	0.12	0.1	0	0.138	0.47	0	0.07	0	0.297826	0.015	0.04	0	0	0.1	0.155	0	0.11	0.58	0	0	0	0	0	0	0	0	0
1526	hsa-miR-6834	0	0.0303846	0.03	0.111111	0.028	0	0	0	0.06	0.54	0	0	0.17	0	0.0877778	0.24	0	0	0.21	0.12	0.11	0.24	0	0	0.264	0	0	0	1.905	0.27	0.0916667	0.04	0.48	0	0	0.235	0	0	0	0.11	0	0.06	0	0.06	0.35	0	0.0664286	0
1527	hsa-miR-6835	0	0.0176923	0.0161538	0	0	0	0	0	0	0	0	0	0	0	0	0	0	0	0	0	0	0	0.1	0	0	0	0.055	0	0	0.00956522	0.01	0	0	0	0.1	0	0	0	0.25	0	0	0	0	0	0	0	0.0564286	0
1528	hsa-miR-6836	0	0.211923	1.05538	0.393889	0.678	0	0	0.96	2.37	0.54	1.57	0.35	1.04	0.4	0.988889	0.48	0.62	0.15	0	0.46	0.87	2.54	0.67	0.96	0.692	0.12	0.27	0.143333	1.685	1.5287	0.868333	1.09	0.48	0.465	0.1	0.39	0	0	0	0.66	1.45	1.45	0.45	0.44	1.4	0.66	0.0257143	0
1529	hsa-miR-6837	0.466667	1.00731	0.703846	1.98833	1.468	0	0	0.24	2.05	3.99	1.57	0.35	1.47	0	2.58222	0.36	1.24	0.45	0.31	0.23	0.43	1.93	2.38	0	0.876	0.35	0.7	0.573333	3.165	2.77696	3.08833	1.58	0.48	1.095	0.63	0.155	0	0	1.32	2.16	4.55	2.78	0.68	2.63	1.05	0.195	0.0657143	0
1530	hsa-miR-6838	0.196667	0.241538	0.0769231	0.365	0.358	0	0	0	0.12	0.18	0	0	0.52	0	0.242222	0.36	1.35	0.45	0.51	0.23	0.65	1.45	1.33	0	0.092	0.12	0.215	0	0	0.0526087	0.231667	0.165	0.24	0	0	0.12	0	0.34	0.99	0.06	0.1	0.72	0.51	0.25	0	0.1	0.279286	0
1531	hsa-miR-6839	0	0.106154	0.0592308	0.106111	0.198	0	0	0	0	0.91	0	0	0.09	0	0.0266667	0	0.62	0	0.21	0.12	0	1.09	0.19	0	0.056	0.47	0.325	0.213333	0	0.306522	0.09	0.4	0.24	0	0.105	0	0	0.085	2.98	0	0.87	0.28	0.45	0.25	0	0.04	0.0992857	0
1532	hsa-miR-6840	5.47	3.63115	1.74385	4.96167	1.56	2.09	0	70.07	3.61	2.9	6.27	3.88	8.47	1.19	5.71667	0.6	0.62	0.22	2.16	0.23	0.87	0.24	7.62	2.89	5.314	1.29	0.325	0.856667	5.58	5.38348	2.23167	2.15	7.27	12.45	3.14	3.205	0	0.535	0.25	28.87	2.13	1.78	1.41	0.5	2.8	4.5	0.424286	5.84333
1533	hsa-miR-6841	0	0	0	0	0	0	0	0.48	0	0.36	0	0	0	0	0	0	0	0	0	0	0	0	0	0	0	0	0	0	0	0	0.05	0	0	0	0	0	0	0	0	0.06	0	0.28	0	0.31	0.7	0	0	0
1534	hsa-miR-6842	1.16	0.775	0.0415385	1.16333	21.978	31.32	0	2.87	5.73	1.45	5.6	0.71	0.35	2.19	0.206667	1.21	0.31	0.67	0.72	0.12	4.78	4.95	1.24	2.89	0.308	3.97	6.68	0.573333	9.12	1.22565	0.73	15.91	1.7	1.885	0.835	0.66	0	0.03	0.33	5.92	10.36	1.78	24.39	2.07	0	0.43	0	1.84
1535	hsa-miR-6843	0	0.015	0	0.0211111	0	0	0	0	0	0	0	0.71	0	0	0.0111111	0	0.21	0	0.1	0.12	0.11	0.6	0.19	0	0	0.12	0	0	0.355	0.0556522	0	0	0	0	0	0	0	0	0	0.06	0	0.17	0	0	0	0.04	0	0
1536	hsa-miR-6844	0	0.0773077	0.0930769	0.76	0.078	0	0	0	0.12	0.36	0.45	0.71	0	0.2	0.0455556	0	0	0.15	0.21	0	0	0.24	0.19	0	0	0.12	0.105	0.356667	0	0.0686957	0.0466667	0	0.48	0.17	0	0	0	0.055	0	0	0	0.06	0	0	0	0.06	0.265714	0
1537	hsa-miR-6845	0.27	0.203846	0.0853846	0.278889	0.118	0	0	0.24	0.31	0.73	0.22	0.35	0	0	0.3	0.12	0.31	0	0.31	0	0	0.24	0.67	0	0.358	0	0.055	0	1.78	0.296087	0.626667	0.165	0.48	0	0	0.155	0	0	0	0.28	0.19	0.06	0.17	0.25	1.05	0.895	0.130714	0
1538	hsa-miR-6846	0	0.00730769	0.0184615	0.0388889	0	0	0	0.24	0.12	0	0	0.35	0	0	0.0477778	0.12	0	0	0.1	0	0	0	0	0	0	0	0.055	0.0733333	0	0.106522	0	0	0	0	0	0	0	0	0	0	0	0	0	0	0	0	0	0
1539	hsa-miR-6847	0	0.700769	0.543077	1.50722	0.732	1.04	0	1.43	1	1.63	2.91	1.76	0.78	0.79	2.01889	1.69	1.45	0.37	2.26	0.35	1.3	3.26	1.62	0	2.002	0.35	0.755	0.356667	13.825	2.40522	2.16333	2.665	0.97	0.945	3.635	2.68	0	0.165	0.41	4.09	2.61	1.67	0.56	4.38	0.7	2.23	1.68071	2.23333
1540	hsa-miR-6848	0	0.0157692	0.0276923	0.0883333	0.116	0	0	0	0.12	0	0.9	0	0.09	0	0	0.12	0.21	0.22	0.21	0.35	0.11	0.85	0.19	0	0	0.12	0	0	0	0.168696	0.0666667	0	0.24	0	0	0.155	0	0	1.16	0	0	0.22	0	0	0.35	0.04	0.432143	1.11667
1541	hsa-miR-6849	0	0.00615385	0	0.0622222	0.036	0	0	0	0.06	0	0	0	0	0	0	0	0	0	0	0.12	0	0	0.29	0	0.038	0	0	0	0	0.0543478	0.065	0	0	0	0	0.12	0	0	0.33	0	0	0	0.06	0	0	0	0	0
1542	hsa-miR-6850	1.46	0.643077	0.0546154	2.95556	0.23	1.04	0	0.96	1.93	1.27	1.12	0.71	0.43	0.4	0.535556	4.59	1.04	0.6	9.45	0.7	2.5	4.23	16	0.96	0.826	0.35	0.645	0.72	0	0.346957	0.548333	12.29	2.67	1.07	0.835	3.51	0	0.14	1.41	1.05	1.45	1.22	0.96	0.63	0.35	0.37	1.95714	0
1543	hsa-miR-6851	0.25	0.0196154	0	0.187778	0.052	0	0	0.24	0.12	0	0.45	0	0.17	0	0.257778	0.24	0.52	0.07	0.21	0.46	0.22	0.6	0.29	0	0.058	0	0.535	0	0	0.11	0.16	0.645	0	0.145	0.1	0.12	0.54	0	0.66	0.33	0.1	0.61	0.28	0.69	0	0.14	0.668571	0
1544	hsa-miR-6852	2	0.602692	1.26154	0.676111	2.79	2.09	0	2.39	1.37	2	1.12	2.82	3.11	0	2.56	1.69	0.41	2.68	1.03	2.32	8.04	0.97	0.86	2.89	1.134	1.52	0.755	0.43	0	5.09609	1.94833	3.75	1.21	2.75	1.255	1.745	0	0.535	3.22	3.37	5.03	4.23	4.18	1.32	0.7	1.18	1.54571	0
1545	hsa-miR-6853	0.25	0.0223077	0.0161538	0.131111	0	0	0	0	0	0	0.22	0.35	0	0	0.0211111	0	0.1	0	0.1	0	0.65	0.48	0	0	0.054	0	0	0.0733333	0	0.0191304	0.0733333	0	0	0	0	0	0	0	0	0.06	0	0.11	0	0.06	0	0.04	0.0171429	0
1546	hsa-miR-6854	0	0.209231	0.142308	0.162222	0.164	0	0	0	1	0.54	0.22	1.06	0.35	0	0.623333	0.48	0	0.3	0	0.7	0.87	0.24	0	0	0.358	0.35	0.755	0.0733333	0	0.0130435	0.0783333	0.065	0.24	0	0.105	0.155	0	0	0.08	0	0	0.06	0.11	0.06	0	0.56	0.309286	0
1547	hsa-miR-6855	0	0.0530769	0.286154	0.260556	0.098	0	0	0	0.19	0.73	0.9	0	0.43	0.2	0.115556	0.97	0.83	0.15	0.41	0.12	0.76	1.33	0.67	0	0.282	0.23	0.48	0.143333	0	0.0852174	0.108333	0.02	0	0	0.205	0.46	0	0.535	1.82	0	0.1	0.22	0	0.25	0	0.06	0.353571	0
1548	hsa-miR-6856	0	0.0438462	0.11	0.287222	0.026	0	0	0	0.25	0	0.22	0	0	0	0.133333	0.12	0.1	0	0.1	0	0.11	0.12	0.19	0	0.054	0.23	0	0	0	0.0804348	0.133333	0	0	0	0	0	0	0	0.17	0	0	0.11	0	0.13	0.35	0.08	0	0
1549	hsa-miR-6857	0	0.0657692	0.0653846	0.0466667	0	0	0	0	0.06	0	0.45	0	0	0	0.0455556	0	0	0	0	0.12	0.22	0.6	0.1	0	0.076	0.47	0.11	0.0733333	0.295	0.0430435	0.035	0.085	0	0	0	0.12	0	0.055	0.25	0	0.19	0.5	0.11	0.06	0	0.1	0.172143	0
1550	hsa-miR-6858	0.27	0.163077	0.844615	0.698889	0.15	1.04	0	0.24	0.31	4.9	0.9	0	0.78	0	1.82111	1.45	0.52	0.07	1.44	0.12	5	4.11	1.05	0	0.354	0.23	0.325	0.646667	1.385	0.266522	0.208333	0.225	1.21	0.63	0.42	3.745	0	0	0.08	0.11	0.1	0.28	0.23	0.19	0	0.04	0.552857	0
1551	hsa-miR-6859	1.66667	2.17538	0.0923077	1.38889	0.64	2.08	0	0.96	1.2	4.92	2.92	1.4	1.4	0.2	1.80889	0.84	1.56	0.24	3.8	0.12	1.08	2.16	2.4	0.96	0.968	0.36	1.18	0.28	1.64	1.94609	0.66	4.48	0.72	0.64	0.64	0.42	0.52	0.18	0.92	2	4.24	2.16	1.48	1.68	0	0.66	0.0685714	1.57333
1552	hsa-miR-6860	0	0.36	0.0246154	0.9	0	0	0	0.24	1.31	0	0	0.35	0	0	0.0955556	3.02	1.04	0	1.54	0	1.09	0.36	2.86	0	0	0.23	0.215	0.65	0	0.00956522	0.178333	0	0	0	0	0	0	0	0	0.17	0	0	0	0	0	0.41	0	0
1553	hsa-miR-6861	0	0.00692308	0.0192308	0.0194444	0.088	0	0	0	0	0.36	0	0.35	0.09	0.2	0.0333333	0.48	0	0.07	0.21	0.12	0.11	0.36	0.29	0	0	0	0.11	0	0	0.0186957	0.035	0	0	0	0.1	0	0	0.03	0.08	0.11	0.29	0.28	0	0.06	0	0	0	0
1554	hsa-miR-6862	0.266667	1.08692	0.106154	1.66667	0.508	0	0	0.24	1.3	1.82	0.9	0.7	0.34	0.8	0.464444	0.6	1.04	0.3	1.96	0.58	0.98	4.1	2.48	0	0.764	0.12	0.43	0.506667	0.83	1.46261	0.523333	0.44	0.24	0.17	1.05	0.51	0	0.17	1.58	0.22	0.2	1.06	0.28	0.18	0	0.12	0.241429	0
1555	hsa-miR-6863	0	0	0	0	0	0	0	0	0	0	0	0	0	0	0	0	0	0	0	0	0	0	0	0	0	0	0	0	0.5	0.026087	0	0.06	0	0	0	0	0	0	0	0	0	0	0.06	0	0	0	0	0
1556	hsa-miR-6864	0	0.0861538	0.163846	0.161667	0.028	0	0	0	0.06	0.91	0.22	0	0	0	0.0422222	0	0.1	0	0	0.12	0.22	0.36	0.1	0	0.246	0	0	0	0	0.0526087	0.0266667	0.145	0	0	0.105	0	0	0	0.41	0.44	1.16	0.5	0.17	0.13	0	0.06	0.290714	0
1557	hsa-miR-6865	0	0.0769231	0.0992308	0.191667	0.214	0	0	0	0.06	0.54	0	0	0.17	0.2	0.0488889	0	0.21	0.07	0.21	0	0.22	0.12	0.29	0	0.16	0.12	0.11	0.07	0.445	0.254783	0.125	0.225	0.24	0.17	0.625	0.355	0	0.14	1.65	0.39	0.1	0.33	0.17	0	0	0	0.143571	0
1558	hsa-miR-6866	1.86333	0.704231	1.04692	0.814444	1.098	0	0	0.96	1.12	15.43	3.36	1.06	1.38	0.4	1.65	0.72	1.45	0.37	0.92	1.51	0.43	3.62	1.05	0	1.612	1.87	1.555	0.43	1.12	3.74391	1.86333	2.085	1.94	0.145	1.55	1.035	0	0.395	0.5	6.41	7.26	5.79	2.48	4.45	4.55	2.775	0.487857	1.11667
1559	hsa-miR-6867	0	0.055	0.0423077	0.0805556	0.01	0	0	0	0.06	0.91	0	0	0	0	0.00777778	0	0.21	0	0.1	0.12	0.22	0.6	0.1	0	0.018	0	0	0	0	0.0191304	0.00666667	0	0	0.17	0	0	0	0.11	0	0	0	0	0	0	0	0	0	0
1560	hsa-miR-6868	2.10333	2.95231	0.0784615	3.74611	0.718	0	0	0	0.68	1.27	1.34	1.06	0	0.2	0.00777778	0.36	0	0.15	1.95	0	1.52	3.14	0.86	0	2.428	0.7	1.075	0.576667	0.795	1.64957	0.576667	0.315	0	0	0.615	0.425	0	0	0	0.66	1.26	2.62	0.45	0.94	1.4	0.08	0.273571	0
1561	hsa-miR-6869	0	0.0276923	0.0846154	0.0327778	0.024	0	0	0	0.06	0.36	0	0	0	0	0.0811111	0.6	0.31	0.07	0.41	0.23	0.54	0.36	0.67	1.92	0.114	0.47	0.215	0	0	0.0965217	0.195	0.735	0.97	0	0.105	0	0	0	0.5	0.22	0.1	0.17	0.17	0.06	0.35	0.04	3.09571	0
1562	hsa-miR-6870	0	0.00692308	0	0	0	0	0	0.48	0	0	0	0	0	0	0.252222	0	0	0.07	0	0	0	0	0	0	0	0	0	0	0	0.06	0	0	0	0	0	0	0	0	0	0	0	0	0	0	0	0	0	0
1563	hsa-miR-6871	0	0.189615	0.293846	0.393333	0.082	0	0	0	0.37	0.36	0.9	0	0.35	0	0.645556	0.12	0.52	0.22	0.72	0.35	1.09	1.09	1.05	0	0.126	0	0.055	0.793333	0.775	1.39174	0.388333	0.02	0.48	0	0.42	0.155	0	0.03	0.83	0	0	0	0	0	0	0.06	0.445	0
1564	hsa-miR-6872	0	0.112308	0	0.297222	0.01	0	0	0	0	0	0	0	0	0	0.0611111	0.12	0.1	0	1.64	0	0	0.12	0.48	0	0	0	0	0.0733333	0	0.413043	0.0116667	0	0	0.17	0	0.235	0	0	0	0.22	0	0	0	0	0	0.195	0.0557143	0
1565	hsa-miR-6873	0.27	0.135385	0.106923	0.370556	0.456	0	0	0	0.31	0	0.22	0.71	0.17	0	0.147778	0.36	0.31	0.15	0.21	0	1.09	0.36	0.1	0	0.284	1.52	0.59	0	0.235	0.473043	0.285	0.185	0.48	0	0.42	0.155	0	0.34	0.08	0.22	0.19	0.89	0.17	0.19	0	0.1	0.494286	1.11667
1566	hsa-miR-6874	0	0.0226923	0.0576923	0.0844444	0	0	0	0	0.12	0.18	0	0	0.09	0.2	0.0122222	0.36	0	0	0.1	0	0.11	0	0.29	0	0.022	0	0	0	0	0.0121739	0.025	0	0	0	0.105	0	0	0	0.25	0.17	0.1	0	0.06	0	0	0	0.0257143	0
1567	hsa-miR-6875	0.59	1.27192	1.16462	1.11278	0.492	0	0	0.24	0.06	2	0.45	0	0.95	0	0.588889	1.33	0.83	0.6	2.88	0.35	0.76	0.6	3.05	0.96	1.098	0	0.055	0.43	3.745	0.0404348	0.0916667	0.29	0.73	0.17	0.105	0.965	0.54	0.03	0.17	0	0.39	0.56	0.23	0	0.35	0.445	0.692857	1.84
1568	hsa-miR-6876	0	0.0423077	0	0.125	0.104	0	0	0.96	0.44	1.27	0.67	0	0	0	0.06	0.24	0.1	0.15	0.1	0	0.43	0	0	0	0.038	0.12	0.215	0.213333	0	0.564783	0.0983333	0	0.24	0	0.105	0	0	0	0.08	0.11	0	0.17	0	0	0	0.155	0.502143	0
1569	hsa-miR-6877	0.196667	0.303462	0.552308	0.771667	0.296	0	0	0	1	0.18	0.67	0.35	0.35	0.2	0.901111	4.34	2.8	0.6	5.34	1.05	1.85	7.61	3.62	0	0.366	3.51	2.365	0.716667	0	1.33304	0.458333	0.145	0	0.295	0.725	1.135	0	0.65	5.46	0.28	0	0.11	0.11	0.13	0	0.04	2.76429	5.38667
1570	hsa-miR-6878	0	0.0411538	0.0469231	0.0344444	0.082	0	0	0	0	0	0	0	0	0	0.00777778	0	0	0	0.41	0.12	0	0.72	0.19	0	0.08	0.23	0.595	0.07	0	0.0334783	0.0133333	0.02	0	0	0.105	0.155	0	0	0.25	0	0	0	0	0.06	0	0.04	0.14	0
1571	hsa-miR-6879	0.27	0.0261538	0.03	0.0316667	0	0	0	0.24	0.19	0.18	0	0.35	0	0	0	0.12	0.1	0	0.1	0	0	0	0	0	0.072	0	0	0.0733333	0	0.0447826	0.0316667	0	0	0.17	0.1	0	0	0	0.17	0	0	0	0	0	0.7	0	0	0
1572	hsa-miR-6880	0	0.0215385	0.0438462	0.08	0.024	0	0	0	0	0	0	0	0.26	0	0.0677778	0.24	0.52	0	0.21	0.12	0.22	0	0.29	0	0.02	0	0.11	0.0733333	0.15	0.0143478	0.0283333	0.02	0	0	0	0	0	0	0.5	0.11	0.39	0.17	0	0	0	0	0.0435714	0
1573	hsa-miR-6881	0	0.045	0.0238462	0.0994444	0.052	3.13	0	0	0.25	0.18	0.67	0	0.09	0	0.465556	0.6	0	0.15	0.1	0	1.09	0.36	0.1	0	0.082	0.82	0.325	0	0	0.850435	0.055	3.09	0.24	0	0.105	0.51	0	1.685	0.91	0	4.36	0.28	0.62	0.06	0	0.41	4.98786	0
1574	hsa-miR-6882	0.27	0.743846	0.142308	1.28167	0.772	1.04	0	0.48	0.56	2.36	1.34	0.35	0.35	0	0.371111	0.48	1.35	0.37	1.85	0.12	0.65	4.35	1.43	0.96	0.506	0.7	1.08	0.286667	1.475	0.7	1.10833	1.105	0.48	0.465	1.75	0.9	0	0.255	6.78	3.1	4.26	6.4	1.13	2.94	1.4	0.87	0.540714	1.84
1575	hsa-miR-6883	0.25	0.0273077	0.0384615	0.0911111	0	0	0	0	0.06	0	0	0	0	0	0.147778	0	0.1	0	0	0	0	0	0.1	0	0.054	0.12	0.055	0	0	0	0.153333	0.21	0.48	0	0	0	0	0.2	0.08	0	0	0.06	0.06	0.06	0	0	0	2.23333
1576	hsa-miR-6884	0.536667	0.15	0.02	0.162222	0.08	0	0	0	0.12	4.36	1.12	0.35	0.17	0.2	0.44	0.12	1.97	0.07	0.41	0.23	0.87	0.6	0.67	0.96	0.376	0.12	0.32	0.0733333	0	0.269565	0.103333	0.99	0	0.295	0.205	0.39	0	0.255	4.3	0.83	0.19	0.33	0.45	0.31	0.35	0.04	0.357857	0
1577	hsa-miR-6885	0	0.0503846	0.0907692	0.112222	0.056	0	0	0	0	0.18	0	0	0	0.2	0.121111	0.36	0.31	0.07	0.31	0.12	0.33	0.6	0.29	0	0.078	0	0.32	0	1.035	0.173043	0.0883333	0.165	0	0.145	0.205	0.275	0	0.39	0.25	0	0.1	0	0	0	0	0	0.105	0
1578	hsa-miR-6886	0	1.19808	0.555385	4.19278	0.508	0	0	0	1.8	4.9	2.46	0.35	2.85	0.2	2.28	2.17	15.01	0.45	12.22	1.74	8.58	12.2	4.48	1.92	2.892	0.47	0.27	1.79667	1.06	4.38696	2.4	0.61	0.73	0.465	0.94	1.085	0	0.84	1.16	0.66	1.84	10.91	0.51	0.56	0	1.495	1.54357	2.95667
1579	hsa-miR-6887	0	0.0626923	0	0.065	0	0	0	0	0.06	0	0.22	0	0	0	0	0	0.72	0	0.41	0	0.98	0	0.67	0	0	0.12	0.11	0	0	0	0	0	0	0	0	0	0	0	0	0	0	0	0	0	0	0	0	0
1580	hsa-miR-6888	0	0.00615385	0	0.0366667	0	0	0	0	0	0	0	0	0	0	0.0566667	0	0.1	0.15	0	0	0.11	0	0.1	0	0	0	0.055	0	0	0.0117391	0.0416667	0	0	0	0	0	0	0	0	0	0	0	0	0.06	0	0.04	0	0
1581	hsa-miR-6889	0	0.0438462	0.0538462	0.0638889	0.224	0	0	0	0.06	0	0	0	0	0	0.182222	0.24	0.21	0.07	0.1	0	0.22	0.24	0.1	0	0.156	0.23	0	0	0	0.0947826	0.045	0.065	0	0	0.42	0.275	0	0	0.99	0	0.19	0.17	0.11	0.13	0.35	0	0.09	0
1582	hsa-miR-6890	0.25	0.0515385	0	0.121111	0.036	0	0	0	0.06	0	0.22	0	0.17	0	0.0711111	0.12	0	0.07	0	0	0.11	0	0.1	0	0.02	0	0.11	0	0.265	0.0969565	0.128333	0.06	0	0	0.42	0.355	0	0	0.17	0	0.1	0.06	0	0.25	0	0	0.621429	0
1583	hsa-miR-6891	0.196667	0.015	0	0.184444	0.086	0	0	0	0.12	0	0	0.35	0.52	0	0.142222	0	0	0.07	0.1	0.12	0.22	0.36	0.19	0	0.06	0	0.055	0.146667	0.385	0.176087	0	1.22	1.7	0	0.205	0	0	0.335	0.5	0	0	0	0.28	0	0	0	0.282143	0
1584	hsa-miR-6892	0	0.688846	0.228462	0.110556	0.142	0	0	0	0.44	0.18	0	0.71	0.26	0	0.391111	0.36	0.1	0.74	0.51	0.46	0.43	0	0	0	0.338	0	0.16	0.0733333	0	0.597391	2.23833	0.065	0	0	0.105	0.39	0	0.14	0.08	0	0	0	0.06	0.06	0.35	0.175	0.0528571	0
1585	hsa-miR-6893	0	0.00769231	0.102308	0.104444	0.028	0	0	0	0.06	0.18	0	0	0	0	0.0122222	0.12	0.21	0	0.1	0	0.11	0.36	0.1	0	0	0	0	0	0	0.0804348	0.095	0	0	0	0.305	0	0	0	1.49	0	0	0	0	0.06	0	0.04	0.0392857	0
1586	hsa-miR-6894	0.196667	0.0573077	0.109231	0.103333	0.064	0	0	0.24	0.19	0.18	0	0	0.17	0	0.595556	0.24	0.31	0	0.21	0.12	0.87	0.24	0.38	0	0.192	0	0.11	0	0.975	0.224783	0.258333	0.37	0.24	0.145	0.105	0.155	0	0.11	0.33	1.11	0.39	0.89	0.11	0.38	0	0.14	0.100714	2.23333
1587	hsa-miR-6895	0.25	0.214231	0.184615	0.398889	0.082	0	0	0.24	0.19	1.09	0.67	0	0.35	0.2	0.328889	0.24	0.83	0	0.21	0.12	0.33	1.21	0.95	0	0.038	0.23	0	0	0	0.135217	0.58	0.105	0	0	0.315	0	0	0	0	0.06	0.1	0.28	0.06	0.06	0.35	0.06	0.272143	3.35
1588	hsa-miR-7	775.737	182.89	79.8323	290.752	84.494	63.68	63.93	21.76	99.96	95.49	239.76	544.75	34.22	1826.31	52.8822	1663.2	831.9	74.94	3465.62	433.03	3764.28	1105.23	1489.45	155.83	32.772	50820.4	33912.3	103.24	40.31	170.801	50.1283	31.095	62.78	63.565	686.975	580.3	16.33	615.71	1163.4	13.55	29.13	24.55	41.22	12.34	30.09	10.535	3136.06	3889.89
1589	hsa-miR-708	355.65	8.18692	0.687692	14.1839	0.324	3.13	0	1.2	0.44	7.62	11.42	55	271	23.84	2.37778	1.09	512.84	368.26	138.13	1.16	78.41	0.72	0.76	190.46	0	37.17	54.125	19.59	0	0.0652174	179.973	0.625	29.09	1.74	57.385	185.75	0	0.03	0	63.98	2.13	175.1	0.96	364.5	66.13	0.06	492.743	614.777
1590	hsa-miR-7106	0	0.0473077	0.0253846	0.0816667	0.056	0	0	0	0.06	0	0	0.35	0	0	0.0755556	0	0.1	0	0.31	0	0.11	0.12	0.19	0	0	0	0.055	0.0733333	0.265	0.132174	0.0216667	0	0	0	0.305	0.305	0	0.055	0.33	0	0	0	0	0	0	0	0.0271429	3.41667
1591	hsa-miR-7107	0	0.0276923	0.0692308	0.25	0	0	0	0	0	0.73	0.22	0	0	0	0.198889	0	0.1	0.07	0.1	0.12	0	0	0.1	0	0	0	0	0.146667	0.62	0.438261	0.166667	0.085	0	0	0	0.12	0	0	0	0	1.26	0	0.17	0.31	0	0.04	0	0
1592	hsa-miR-7108	0.536667	0.0303846	0.02	0.123889	0.066	0	0	0	0	0.36	0	0	0.35	0.2	0.303333	0.6	0.41	0	0.1	0.12	0	3.26	0.86	0	0.154	0	0	0	0	0.336957	0.0866667	0.23	0.97	0.44	0.42	0.155	0	0.03	0.08	0	0	0.22	0.11	0	0	0.06	0.870714	0
1593	hsa-miR-7109	0	0.103077	0.0246154	0.225	0.184	0	0	0	0.06	0	0.45	0	0.17	0	0.202222	0.24	0.52	0	0.1	0.12	0.76	0.85	0.29	0	0.078	0.35	0.27	0.0733333	0	0.48913	0.141667	0.1	0	0.145	0.31	0.66	0	0.055	0	0	0	0.39	0.06	0.06	0.7	0	0.08	1.11667
1594	hsa-miR-711	0	0.00730769	0	0	0	0	0	0	0	0	0	0	0	0	0.0177778	0	0	0	0	0	0	0	0	0	0	0	0	0	0	0	0	0	0	0	0	0	0	0	0	0	0	0	0	0	0	0	0	0
1595	hsa-miR-7110	0.196667	0.0484615	0	0.0805556	0.034	0	0	0.24	0.25	0.54	0.45	0.71	0	0	0.224444	0	0.41	0	0.21	0	0.33	0.12	0.29	0	0.114	0.12	0.485	0.0733333	0	0.31087	0.128333	0.245	0.48	0.17	0.42	0.63	0	0.195	0.08	0.11	0	0.06	0.06	0.06	0	0	0.188571	1.84
1596	hsa-miR-7111	0.196667	0.246154	0.111538	0.798333	0.052	0	31.96	0.24	0.19	0.36	0.22	0	0.17	0.2	0.311111	0.36	0.31	0	1.13	0	0.76	0.79	0.1	0.96	0.184	0.64	0.43	0.286667	0.355	0.331739	0.06	0.245	0	0.145	0.52	0.275	0	0.055	1.65	0	0	0.17	0.06	0	0	0.23	0.432143	1.11667
1597	hsa-miR-7112	0	0.101154	0.333077	0.0877778	0.138	0	0	0	0.25	0.18	0.22	0	0.09	0.2	0.0255556	0.6	0.93	0.07	0.51	0.23	0.98	0.97	0.29	0	0.192	0	0	0.286667	0	0.131304	0.135	0.125	0.48	0	0.305	0.54	0	0.115	0.17	0	0.1	0.22	0.11	0	0	0.06	0.331429	1.84
1598	hsa-miR-7113	0.496667	0.164231	0.146154	0.295556	0.206	0	0	0	0.12	0.54	1.12	1.06	0.09	0	0.261111	0.6	1.04	0.07	0.72	0.35	1.19	1.33	2.48	0	0.058	0.35	0.54	0.213333	0	0.59913	0.248333	0.06	0	0	0.715	0.235	0	0.03	1.41	0	0	0.06	0	0	0	0.115	0.388571	0
1599	hsa-miR-7114	0.25	0.106923	0.104615	0.391111	0.296	0	0	0	0.25	0	0	0	0.26	0.2	0.693333	0.97	0.41	0.07	0.21	0.46	0.11	0.48	0.38	0	0.43	0.35	0.705	0.143333	0	0.984348	0.2	0.06	0	0.145	0.315	0.78	0	0.225	0	0	1.74	0.72	0	0	0	0.08	0.952857	1.11667
1600	hsa-miR-7150	0	0	0	0	0	0	0	0	0	0	0	0	0	0	0	0	0	0	0	0	0	0	0	0	0	0	0	0	0	0	0	0	0	0	0	0	0	0	0	0	0	0	0	0	0	0	0	0
1601	hsa-miR-7151	0	0.451923	0.341538	1.28333	0.716	0	0	0	0	5.63	0	0.35	0	0	0.237778	0	0	0	0.41	0	0	0.36	0.76	0	0	0.12	0.055	0.0733333	0	0	0.07	0.375	0	0	0	0	0	0	0	0	0	0	0.23	0	0	0.04	0	0
1602	hsa-miR-7152	0	0	0	0	0.018	0	0	0	0	0.18	0	0	0	0	0	0	0	0	0	0	0	0	0	0	0.02	0	0	0	0	0	0	0	0	0	0.305	0	0	0	0	0.06	0	0	0	0	0	0	0	0
1603	hsa-miR-7153	0	0	0	0	0	0	0	0	0	0	0	0	0	0	0	0	0	0	0	0	0	0	0	0	0	0	0	0	0	0	0	0	0	0	0	0	0	0	0	0	0	0	0	0	0	0	0	0
1604	hsa-miR-7154	0	0	0	0	0	0	0	0	0	0	0	0	0	0	0	0	0	0	0	0	0	0	0	0	0	0	0	0	0	0	0	0	0	0	0	0	0	0	0	0	0	0	0	0	0	0	0	0
1605	hsa-miR-7155	0	0.173846	0	0.147778	0.068	0	0	0.24	0.68	0.18	0.67	0.35	0.09	0	0.258889	0.24	0.1	0.07	0.31	0.12	0	0.24	0	0	0.666	0.12	0.055	0	0.175	0.0491304	0.02	0	0	0	0.1	0	0	0	0	0.77	0	0.39	0	0	0	0.27	0	0
1606	hsa-miR-7156	0	0	0.0253846	0	0	0	0	0	0.06	0	0	0	0	0	0.712222	0.12	0	0	0	0.12	1.09	0	0	0	0	0.12	0	0	0	0	0.265	0.295	0	0	0	0	0	0	0	0	0	0	0.4	0	0.35	0	0	0
1607	hsa-miR-7157	0	0	0	0	0	0	0	0	0	0	0	0	0	0	0	0	0.1	0	0	0	0	0	0	0	0.016	0	0	0	0	0	0	0	0	0	0	0	0	0	0	0	0	0	0	0	0	0	0	0
1608	hsa-miR-7158	0	0	0	0	0	0	0	0	0	0	0	0	0	0	0	0	3.73	0	0	0	0	0	0.38	0	0	0	0	0	0	0	0.0416667	0	0	0	0	0	0	0	0.08	0	0	0	0	0.38	0	0	0	0
1609	hsa-miR-7159	0	0	0	0	0	0	0	0	0	0	0	0	0	0	0	0	0	0	0	0	0	0	0	0	0	0	0	0	0	0	0	0	0	0	0	0	0	0	0	0	0	0	0	0	0	0	0	0
1610	hsa-miR-7160	0	0	0.0384615	0	0	0	0	0	0	0	0	0	0	0	0	0	0	0	0	0	0	0	0	0	0	0	0	0	0	0	0	0	0	0	0	0	0	0	0	0	0	0.22	0	0	0	0	0	0
1611	hsa-miR-7161	0	0.00615385	0	0	0.024	0	0	0	0.06	0	0	0	0	0	0	0	0	0	0	0	0	0.12	0.1	0	0	0.12	0	0	1.145	0	0	0	0	0	0	0.12	0	0	0	0	0.1	0	0	0	0	0	0	0
1612	hsa-miR-7162	0	0	0	0	0	0	0	0	0	0	0	0	0	0	0	0	0	0	0	0	0	0	0	0	0	0	0	0	0	0	0	0	0	0	0	0	0	0	0	0	0	0	0	0	0	0	0	0
1613	hsa-miR-718	0	0	0	0.0238889	0	0	0	0.24	0	0	0.22	0	0	0	0	0	0	0	0	0	0	0	0	0	0	0	0	0	0	0	0	0	0	0	0	0	0	0	0	0	0	0	0	0	0	0	0	0
1614	hsa-miR-744	44.2233	108.869	288.016	362.702	149.42	172.25	159.8	498.84	514.02	1017.27	584.06	400.19	207.98	34.77	1228.08	2277.65	1514.92	232.02	919.27	657.38	893.17	1360.37	957.29	413.63	954.296	1254.33	898.875	43.8067	361.485	982.402	487.243	606.5	631.7	289.42	545.635	237.215	103.36	35.405	1218.55	3009.56	2023.88	8274.57	254.83	2200.24	915	625.215	374.192	415.377
1615	hsa-miR-7515	0	0	0	0	0	0	0	0	0	0	0	0	0	0	0	0	0	0	0	0	0	0	0	0	0	0	0	0	0	0	0	0	0	0	0	0	0	0	0	0	0	0	0	0	0	0	0	0
1616	hsa-miR-758	0	0.233462	0.0238462	0.0416667	0	0	0	9.09	0.12	72.61	0	0	411.73	0	16.9311	0	0	0.37	0.21	0.12	0.11	0.12	0.67	40.4	0.294	5.26	0	0	0	0.283043	5.39333	0	38.06	85.745	0	0.12	0	684.93	0	7.8	0.77	0.17	0	0.13	0	0	0.0657143	0
1617	hsa-miR-759	0	0	0	0	0	0	0	0	0	0	0	0	0	0	0	0	0	0	0	0	0	0	0	0	0	0	0	0	0	0	0	0	0	0	0	0	0	0	0	0	0	0	0	0	0	0	0	0
1618	hsa-miR-760	15.42	4.38154	10.5277	18.9811	6.744	0	0	5.74	8.9	30.86	20.37	16.57	20.75	3.97	7.57889	41.51	23.81	1.42	49.4	6.86	29.87	103.17	37.99	5.77	54.72	23.96	31.015	6.90667	23.235	42.4335	19.6017	6.205	7.03	7.77	47.565	22.44	0.54	0.955	208.77	9.4	6.19	18.99	1.02	15.22	1.75	3.335	44.2879	148.18
1619	hsa-miR-761	0	0	0	0	0	0	0	0	0	0	0	0	0.17	0	0	0	0	0	0	0	0	0	0	0	0	0	0	0	0	0	0	0	0	0	0	0	0	0	0	0	0	0	0	0	0	0	0	0
1620	hsa-miR-762	0	0.045	0	0.0177778	0.01	0	0	0	0.12	0	0	0	0	0	0.0611111	0	0.1	0.07	0.21	0	0	0.12	0	0	0.018	0	0	0	0	0.0282609	0.0116667	0	0	0	0	0	0	0	0.08	0.17	0	0.33	0	0.06	0	0	0	0
1621	hsa-miR-764	0	0	0	0	0	0	0	0	0	0	0	0	0	0	0	0	0	0	0	0	0	0	0	0	0	0	0	0	0	0	0.0133333	0	0	0	0	0	0	0	0	0	0	0	0	0	0	0	0	0
1622	hsa-miR-765	0	0.429231	0.186923	0.431667	0.196	0	0	0.24	0.19	0.91	0.45	0.35	0.52	0	0.0455556	0.24	0	0	0.21	0.12	0.33	0.24	0.76	0	0.088	0.12	0.16	0.506667	0.53	1.08043	0.295	0.08	0.97	0.61	0.205	0	0	0.195	4.05	0	0	0.39	0.06	0.06	0	0	0.71	0
1623	hsa-miR-766	16.7867	0.345769	21.1731	1.1	74.27	92.91	31.96	7.17	37.41	35.58	7.16	10.23	12.36	1.79	30.9489	63.59	18.12	6.63	1.44	10.46	55.93	24.04	22.09	20.2	28.582	13.91	16.6	0.0733333	7.235	37.6965	427.722	288.2	69.33	31.725	343.255	58.65	0	14.74	478.64	14.49	16.36	4.01	441.62	3.82	3.5	4.255	1.14143	140.75
1624	hsa-miR-767	0.89	0.233462	416.215	0.0922222	0.018	0	0	353.45	2.24	707.95	5.82	0.35	1430.04	177.21	0.11	1722.69	4.66	6.33	10.89	0.46	2613.27	394.18	676.79	2.89	0	0.35	0	0	252.955	7.94087	315.907	2.7	65.45	44.95	0.42	205.935	0	29.69	0	110.98	1.65	0	1.19	293.47	0	0	0.0942857	0
1625	hsa-miR-769	1099.48	632.303	736.453	811.898	1138.4	1098.2	2972.2	683.46	1621.99	856.98	1118.86	473.17	1123.94	375.27	932.807	1295.15	838.62	399.76	1140.08	566.59	1299.58	2507.88	1164.2	1315.92	2621.72	186.69	215.73	1280.55	507.74	1246.65	1491.42	691.195	1632.1	2387.03	5097.16	2258.81	0.8	198.275	21.91	1949.56	3804.73	10997.9	816.78	2515.63	799.88	432.73	867.303	498.787
1626	hsa-miR-770	0	0.00692308	0	0.00611111	0	0	0	0.24	0	1.82	0	0	7.17	0	0	0	0	0	0	0.46	0	0.12	1.43	1.92	0	0	0	0	0	0.0291304	0	0	3.39	5.06	0	0	0	31.08	0	0.39	0	0	0	0	0	0	0	0
1627	hsa-miR-7702	0.27	0	0	0.0344444	1.3	0	0	0	0	0.18	0	0	0	0	0.0144444	0	0	0	0	0	0	0	0	0	0	0.12	0	0	0	0.00347826	0.661667	19.31	0	0	0	0	0	0	0	0	0	0	4.07	0.25	0	0	0	0
1628	hsa-miR-7703	2.55333	0.653077	1.37538	1.03	1	0	0	0.72	0.75	0.91	2.91	0.35	1.47	0	0.561111	1.69	0.62	0.22	1.03	0.23	0.87	0.72	0.67	2.89	1.862	0.23	0.485	0.713333	6.7	7.39391	1.05	1.075	0.73	0.905	0.625	1.12	0	0	0.08	1.11	4.07	1.73	1.92	1	0.35	0.525	0.228571	0
1629	hsa-miR-7704	0.86	0.826154	2.83308	1.39833	2.52	2.09	127.84	1.43	1.8	4.54	1.34	1.76	2.16	4.97	4.81	15.81	1.35	0.89	0.41	0.58	1.3	2.42	0.67	0.96	3.316	1.64	2.85	1.43333	14.425	2.80043	3.21833	3.535	1.94	0.905	1.65	1.865	1.07	0.145	0.66	3.43	5.42	8.24	2.2	3.82	3.5	1.24	1.42857	0
1630	hsa-miR-7705	10.7667	10.0388	11.5808	9.52444	11.03	4.18	0	5.02	25.14	10.71	2.24	16.92	28.18	3.58	17.07	11.83	3.21	13.11	9.76	12.44	11.84	1.81	4.95	6.73	14.952	2.57	1.83	8.16333	3.545	20.4709	0.996667	3.13	24	4.035	11.035	5.495	0	0.28	0	2.38	30	1.11	4.18	0.94	2.1	2.525	0.727143	0
1631	hsa-miR-7706	172.347	203.201	237.892	210.847	83.774	215.05	191.75	127.46	258.85	635.7	368.25	169.95	259.76	130.72	142.736	190.18	51.76	22.57	213	62.19	162.8	349.85	170.63	254.91	219.078	56.46	37.635	122.99	1317.59	216.807	385.51	163.84	241.68	156.535	477.985	188.795	0	0.42	2.98	184.53	426.55	754.24	67.48	126.91	95.17	106.425	19.0379	255.183
1632	hsa-miR-7843	0	0	0	0	0	0	0	0	0	0	0	0	0	0	0	0	0	0	0	0	0	0	0	0	0	0.23	0	0	0	0	0	0.085	0	0	0	0	0	0.03	0	0	0	0	0.06	0	0	0	0	0
1633	hsa-miR-7844	0	0	0	0	0	0	0	0	0.06	0	0	0	0	0	0	0	0	0	0	0	0	0	0	0	0	0	0.215	0	0	0	0	0.04	0	0	0	0	0	0	0	0	0	0	0.06	0	0	0	0.0542857	0
1634	hsa-miR-7845	0.746667	0.305385	0.263077	0.611667	0.156	0	0	0	0.37	0.18	0	0.35	0.43	0	0.0844444	0.6	0.41	0.3	1.13	0.12	0.33	0.24	0.38	0.96	0	0	0.11	0.143333	0	0.0765217	0.371667	0	0.48	0	0.105	0	0	0	1.82	0	0.29	0.39	0.06	0.25	0.35	0.235	0.255714	0
1635	hsa-miR-7846	0	0	0.0553846	0	0.136	0	0	0	0.12	0	0	0	0	0	0	0.12	0	0	0	0	0	0	0	0	0.06	0	0	0	0	0	0	0.19	0	0	0	0	0	0	0	0	3.1	0	0.45	0	0	0.37	0	0
1636	hsa-miR-7847	0	0.0157692	0	0.0111111	0.026	1.04	0	0	0	0	0	0	0	0	0.00888889	0	0	0.07	0.21	0	0	0	0	0	0.018	0	0	0	0	0.0643478	0.00666667	0	0	0	0	0.12	0	0.03	0.17	0	0	0	0	0	0	0	0	0
1637	hsa-miR-7848	0	0	0.0253846	0	0.132	0	0	0	0	0	0	0	0	0	0	0	0	0	0	0	0	0	0	0	0	0	0	0	0	0	0	0	0	0	0	0	0	0	0.33	0	0.1	0	0	0	0	0	0	0
1638	hsa-miR-7849	0	0	0	0	0	0	0	0	0	0	0	0	0	0	0	0	0	0	0	0	0	0	0	0	0	0	0	0	0	0.0126087	0.035	0	0	0	0	0	0	0	0	0	0	0	0	0	0	0	0	0
1639	hsa-miR-7850	0	0	0	0	0	0	0	0	0	0	0	0	0	0	0	0	0	0	0	0.12	0	0	0.1	0	0.018	0	0	0	0	0	0	0.45	0	0	0	0	0	0	0.83	0	0.68	0.06	0.17	0	0	0	0.0792857	0
1640	hsa-miR-7851	0.27	0.195385	0.0961538	0.626111	0.244	0	0	0.48	0.56	1.63	0.9	1.06	0.17	0.6	1.31222	1.09	1.55	0.15	1.44	0.23	0.33	3.87	0.95	0	0.188	1.29	0.805	0.0733333	0	1.23826	0.15	0.31	1.7	0.44	3.23	2.07	0	1.44	1.24	0.39	0.19	1.11	0.17	0	0.7	0.14	0.552143	15.83
1641	hsa-miR-7852	0	0.0134615	0	0.00888889	0.026	0	0	0	0	0	0	0	0	0	0	0	0	0	0	0	0	0	0.1	0	0	0	0	0	0	0	0	0	0	0	0.105	0	0	0	0.17	0	0	0	0	0	0	0	0	0
1642	hsa-miR-7853	0	0	0	0	0	0	0	0	0	0	0	0	0	0	0	0	0	0	0	0	0	0	0	0	0	0	0	0	0	0	0	0.02	0	0	0	0	0	0	0	0	0	0	0.06	0	0	0	0	0
1643	hsa-miR-7854	0.27	1.02692	0.258462	2.48111	1.398	1.04	0	0.96	1.31	0.91	4.48	1.41	0.17	1.19	1.56222	12.79	0.83	0.37	7.5	0.35	1.3	1.81	5.62	0	3.166	0.94	1.24	0.786667	0.385	3.81826	0.186667	0.925	0.97	1.11	2.28	1.12	0.27	1.565	1.41	1.27	0.1	1.06	0.45	0.56	0	0.755	0.905	7.49
1644	hsa-miR-7855	0	0	0.117692	0	0	0	0	0	0	0	0	0	0.09	0	0	0	0	0	0	0	0	0	0	0	0	0	0.055	0	0	0	0.0133333	0	0	0	0	0	0	0	0	0	0	0.11	0	0	0	0.08	0	0
1645	hsa-miR-7856	0	0.00846154	0	0	0	0	0	0	0	0	0	0	0	0	0	0	0	0	0	0	0	0	0	0	0	0	0	0	0	0	0	0	0	0	0	0	0	0	0	0	0	0	0	0	0	0	0	0
1646	hsa-miR-7973	0	0	0	0	0	0	0	0	0	0	0	0	0	0	0	0	0	0	0	0	0	0	0	0	0	0	0	0	0	3.40217	0	0	0	0	0	0	0	0	0	0	0	0	0	0	0	0	0	0
1647	hsa-miR-7974	113.107	84.1227	114.068	103.541	49.088	153.46	703.1	388.12	269.3	131.06	311.17	74.4	413.89	12.71	177.779	59.85	109.73	3.5	64.39	46.38	420.52	14.86	54.65	517.52	411.572	91.18	233.645	73.1767	16.58	864.731	129.43	125.295	607.95	664.58	921.32	1691.07	0	2.505	4.46	770.18	190.48	5031.13	249.63	31.82	1611.31	375.98	120.663	305.237
1648	hsa-miR-7975	0	0.0123077	0.132308	0.0272222	0.274	0	0	0	0	0	0	0	0.52	0	0	0.6	0	0.07	0.21	0.23	0.16	0.18	0.52	0	0	0	0	0.0366667	0	0.0234783	0.0183333	0	0	0	0	0	0	0.015	0.12	0.03	0.15	0.67	0	0	0	0.175	0.0278571	1.84
1649	hsa-miR-7976	2.75333	3.38346	14.1931	2.99389	3.634	1.04	0	4.3	2.37	1.27	1.57	5.64	3.54	0.6	6.73556	2.29	1.35	0.89	1.03	1.86	1.19	0.24	2.19	5.77	5.16	54.71	8.255	0.356667	7.445	3.23783	0.531667	1.18	4.61	4.58	7.525	4.205	0	2.71	0.25	2.99	1.26	5.62	1.3	0.63	11.2	3.65	0.147143	89.5867
1650	hsa-miR-7977	40.9433	33.0042	108.08	61.49	98.628	16.7	0	38.5	53.9	163.55	48.8	32.09	52.3	7.35	44.1878	113.07	46.38	11.99	52.07	205.76	139.34	64.03	110.45	88.5	43.052	11.46	21.645	25.1933	13.135	136.586	96.83	14.115	194.89	50.095	348.24	204.895	0	31.585	132.37	13.38	7.36	133.18	26.71	9.65	92.03	19.53	65.7636	958.13
1651	hsa-miR-7978	0	0	0	0	0	0	0	0	0	0	0	0	0	0	0.00777778	0	0	0	0	0	0	0	0	0	0	0	0	0	0	0	0.0483333	0	0	0	0	0	0	0	0	0	0	0	0	0	0	0	0	0
1652	hsa-miR-802	0	0	0	0	0	0	0	0	0	0	0	0	0	0	0	0	0	0	0	0	0	0	0.1	0	0	0	0	0	0	0	0	0	0	0	0	0	0	0	0	0	0	0	0	0	0	0	0	0
1653	hsa-miR-8052	0	0	0	0	0	0	0	0	0	0	0	0	0	0	0	0	0	0	0	0	0	0	0	0	0	0	0	0	0	0	0	0	0	0	0	0	0	0	0	0	0	0	0	0	0	0	0	0
1654	hsa-miR-8053	0	0	0	0	0	0	0	0	0	0	0	0	0	0	0	0	0	0	0	0	0	0	0	0	0	0	0	0	0	0	0	0	0	0	0	0	0	0	0	0	0	0	0	0	0	0	0	0
1655	hsa-miR-8054	0	0	0	0	0	0	0	0	0	0	0	0	0	0	0	0	0	0	0	0	0	0	0	0	0	0	0	0	0	0	0	0	0	0	0	0	0	0	0	0	0	0	0	0	0	0	0	0
1656	hsa-miR-8055	0	0	0	0	0	0	0	0	0	0	0	0	0	0	0	0	0	0	0	0	0	0	0	0	0	0	0	0	0	0	0	0	0	0	0	0	0	0	0	0	0	0	0	0	0	0	0	0
1657	hsa-miR-8056	0	0	0	0	0	0	0	0	0	0	0	0	0	0	0	0	0	0	0	0	0	0	0	0	0	0	0	0	0	0	0	0	0	0	0	0	0	0	0	0	0	0	0	0	0	0	0	0
1658	hsa-miR-8057	0	0	0	0	0	0	0	0	0	0	0	0	0	0	0	0	0	0	0	0	0	0	0	0	0	0	0	0	0	0	0	0	0	0	0	0	0	0	0	0	0	0	0	0	0	0	0	0
1659	hsa-miR-8058	0	0	0	0	0	0	0	0	0	0	0	0	0	0	0	0	0	0	0	0	0	0	0	0	0	0	0	0	0	0	0	0	0	0	0	0	0	0	0	0	0	0	0	0	0	0	0	0
1660	hsa-miR-8059	0	0	0	0.0266667	0	0	0	0	0	0	0	0	0	0	0	0	0	0	0	0	0	0	0	0	0	0	0	0	0	0	0	0	0	0	0	0	0	0	0	0	0	0	0	0	0	0	0	0
1661	hsa-miR-8060	0	0	0	0	0	0	0	0	0	0	0	0	0	0	0	0	0	0	0	0	0	0	0	0	0	0	0	0	0	0	0	0	0	0	0	0	0	0.03	0	0	0	0	0	0	0	0	0	0
1662	hsa-miR-8061	0	0	0.0384615	0	0	0	0	0	0	0	0	0	0	0	0	0	0	0	0	0	0	0	0	0	0	0	0	0	0	0	0	0	0	0	0	0	0	0	0	0	0	0	0	0	0	0	0	0
1663	hsa-miR-8062	0	0	0	0	0	0	0	0	0	0	0	0	0	0	0	0	0	0	0	0	0	0	0	0	0	0	0	0	0	0	0	0	0	0	0	0	0	0	0	0	0	0	0	0	0	0.175	0	0
1664	hsa-miR-8063	0	0	0	0	0	0	0	0	0	0	0	0	0	0	0	0	0	0	0	0	0	0	0	0	0	0	0	0	0	0	0	0	0	0	0	0	0	0	0	0	0	0	0	0	0	0	0	0
1665	hsa-miR-8064	0	0	0	0	0	0	0	0	0	0	0	0	0	0	0	0	0	0	0	0	0	0	0	0	0	0	0	0	0	0	0	0	0	0	0	0	0	0	0	0	0	0	0	0	0	0	0	0
1666	hsa-miR-8065	0	0	0	0	0	0	0	0	0	0	0	0	0	0	0	0	0	0	0	0	0	0	0	0	0	0	0	0	0	0	0	0	0	0	0	0	0	0	0	0	0	0	0	0	0	0	0	0
1667	hsa-miR-8066	0	0	0	0	0	0	0	0	0	0	0	0	0	0	0	0	0	0	0	0	0	0	0	0	0	0	0	0	0	0	0	0	0	0.145	0	0	0	0	0	0	0	0	0	0	0	0	0	0
1668	hsa-miR-8067	0	0	0	0	0	0	0	0	0	0	0	0	0	0	0	0	0	0	0	0	0	0	0	0	0	0	0	0	0	0	0	0	0	0	0	0	0	0	0	0	0	0	0	0	0	0	0	0
1669	hsa-miR-8068	0	0	0	0	0	0	0	0	0	0	0	0	0	0	0	0	0	0	0	0	0	0	0	0	0	0	0	0	0	0	0	0	0	0	0	0	0	0	0	0	0	0	0	0	0	0	0	0
1670	hsa-miR-8069	0	0	0	0	0	0	0	0	0	0	0	0	0	0	0	0	0	0	0	0	0	0	0	0	0	0	0	0	0	0	0	0	0	0	0	0	0	0	0	0	0	0	0	0	0	0	0	0
1671	hsa-miR-8070	0	0	0	0	0	0	0	0	0	0	0	0	0	0	0	0	0	0	0	0	0	0	0	0	0	0	0	0	0	0	0	0	0	0	0	0	0	0	0	0	0	0	0	0	0	0	0	0
1672	hsa-miR-8071	0	0	0	0	0	0	0	0	0	0	0	0	0	0	0	0	0	0	0	0	0	0	0	0	0	0	0	0	0	0	0	0	0	0	0	0	0	0	0	0	0	0	0	0	0	0	0	0
1673	hsa-miR-8072	0.25	0.0907692	0	0.249444	0.194	0	0	0.24	0.19	0	0.9	0	0.26	0	0.366667	0.36	0.31	0	0.31	0.23	0.11	0.36	0.19	0	0.258	0.12	0.165	0.0733333	1.12	0.144348	0.54	9.125	0	0	0.1	0.66	0	0.11	1.16	0	0.1	0.06	0.68	0.69	0.7	0.155	0.095	1.11667
1674	hsa-miR-8073	0	0	0	0	0	0	0	0	0	0	0	0	0	0	0	0	0	0	0	0	0	0	0	0	0	0	0	0	0	0	0	0	0	0	0	0	0	0	0	0	0	0	0	0	0	0	0	0
1675	hsa-miR-8074	0	0	0	0	0	0	0	0	0	0	0	0	0	0	0	0	0	0	0	0	0	0	0	0	0	0	0	0	0	0	0	0	0	0	0	0	0	0	0	0	0	0	0	0	0	0	0	0
1676	hsa-miR-8075	0	0	0	0.01	0	0	0	0	0	0	0	0	0	0	0	0	0	0	0	0	0	0	0	0	0	0	0	0.143333	0	0	0	0	0	0	0	0	0	0	0	0	0	0	0	0	0	0	0	0
1677	hsa-miR-8076	0	0	0	0	0	0	0	0	0	0	0	0	0	0	0	0	0	0	0	0	0	0	0	0	0	0	0	0	0	0	0	0	0	0	0	0	0	0	0	0	0	0	0	0	0	0	0	0
1678	hsa-miR-8077	0	0	0	0	0	0	0	0	0	0	0	0	0	0	0	0	0	0	0	0	0	0	0	0	0	0	0	0	0	0	0	0	0	0	0	0	0	0	0	0	0	0	0	0	0	0	0	0
1679	hsa-miR-8078	0	0	0	0	0	0	0	0	0	0	0	0	0	0	0	0	0	0	0	0	0	0.36	0	0	0	0	0.055	0	0	0	0.0166667	0	0	0.17	0	0	0	0	0	0	0.29	0	0	0	0	0	0	0
1680	hsa-miR-8079	0	0	0	0	0	0	0	0	0	0	0	0	0	0	0	0	0	0	0	0	0	0	0	0	0	0	0	0	0	0	0	0	0	0	0	0	0	0	0	0	0	0	0	0	0	0	0	0
1681	hsa-miR-8080	0	0	0	0	0	0	0	0	0	0	0	0	0	0	0	0	0	0	0	0	0	0	0	0	0	0	0	0	0	0	0	0	0	0	0	0	0	0	0	0	0	0	0	0	0	0	0	0
1682	hsa-miR-8081	0	0	0	0	0	0	0	0	0	0	0	0	0	0	0	0	0	0	0	0	0	0	0	0	0	0	0	0	0	0	0	0	0	0	0	0	0	0	0	0	0	0	0	0	0	0	0	0
1683	hsa-miR-8082	0	0	0	0	0	0	0	0	0	0	0	0	0	0	0	0	0	0	0	0	0	0	0	0	0	0	0	0	0	0	0	0	0	0	0	0	0	0	0	0	0	0	0	0	0	0	0	0
1684	hsa-miR-8083	0	0	0	0	0	0	0	0	0	0	0	0	0	0	0	0	0	0	0	0	0	0	0	0	0	0	0	0	0	0	0	0	0	0	0	0	0	0	0	0	0	0	0	0	0	0	0	0
1685	hsa-miR-8084	0	0	0	0	0	0	0	0	0	0	0	0	0	0	0	0	0	0	0	0	0	0	0	0	0	0	0	0	0	0	0	0	0	0	0	0	0	0	0	0	0	0	0	0	0	0	0	0
1686	hsa-miR-8085	0	0	0	0	0	0	0	0	0	0	0	0	0	0	0	0	0	0	0	0	0	0	0	0	0	0	0	0	0	0	0	0	0	0	0	0	0	0	0	0	0	0	0	0	0	0	0	0
1687	hsa-miR-8086	0	0	0	0	0	0	0	0	0	0	0	0	0	0	0	0	0	0	0	0	0	0	0	0	0	0	0	0	0	0	0	0	0	0	0	0	0	0	0	0	0	0	0	0	0	0	0	0
1688	hsa-miR-8087	0	0	0	0	0	0	0	0	0	0	0	0	0	0	0	0	0	0	0	0	0	0	0	0	0	0	0	0	0	0.0126087	0	0	0	0	0	0	0	0	0	0	0	0	0	0	0	0	0	0
1689	hsa-miR-8088	0	0	0	0	0	0	0	0	0	0	0	0	0	0	0	0	0	0	0	0	0	0	0	0	0	0	0	0	0	0	0	0	0	0	0	0	0	0	0	0	0	0	0	0	0	0	0	0
1690	hsa-miR-8089	0	0	0	0	0	0	0	0	0	0	0	0	0	0	0	0	0	0	0	0	0	0	0	0	0	0	0	0	0	0	0	0	0	0	0	0	0	0	0	0	0	0	0	0	0	0	0	0
1691	hsa-miR-8485	0.25	0.00730769	0.00230769	0.0844444	0.002	0	0	0	0.16	0	0.25	0	0.12	0	0.0166667	0.12	0.01	0	0	0	0.11	0	0.12	0	0.002	0.25	0.17	0	0.025	0.0378261	0.0816667	0.04	0.24	0.63	0.98	0	0	3.78	0	0.55	0	0.06	0	0	0	0.01	0.444286	0
1692	hsa-miR-873	115.41	1.47769	346.048	0.352222	4.498	0	0	3.35	0.25	248.15	45.89	1.41	0.17	78.47	48.9589	0.97	0.21	106.89	9.55	0	1.19	0.48	0.57	18.28	0.02	49.45	2.74	2.51333	196.845	0.0334783	618.842	0	0	42.935	2.82	5.965	0	7.19	0.08	50.54	0.1	2.73	0	357.11	0	28.55	0	57.7967
1693	hsa-miR-874	78.8967	1.82654	104.291	1.605	69.188	34.45	0	11.72	23.21	120.9	2.24	89.56	100.62	128.14	0.518889	74.21	102.49	17.73	2.77	7.9	70.49	4.11	9.14	48.1	132.71	7.48	3.605	2.00667	11.84	2.33087	139.812	26.555	22.79	17.53	65.795	8.07	0.27	0.255	9.09	14.6	19.45	85.52	17.11	30.13	178.1	72.8	99.15	1266.28
1694	hsa-miR-875	0	0.0219231	0	0.0272222	0.028	0	0	0	0	0	0	0	0	0	0.00777778	0	0	0.07	0	0.12	0.11	0.12	0.67	0	0	0	0	0	0	0	0	0	0	0	0	0	0	0	0	0	0	0	0.06	0	0	0	0	0
1695	hsa-miR-876	0.393333	0.0123077	2.07846	0.00722222	0.042	0	0	0.24	0	2.9	1.34	0	0	3.18	0.571111	0.12	0.1	21.23	0.82	0.12	0.11	0	0.38	0.96	0	2.22	0.43	0.0733333	0	0	5.50667	0	0	0.985	0	0.475	0	0	0	0.22	0	0	0	3.7	0	0.23	0	1.57667
1696	hsa-miR-877	61.23	45.5112	78.1569	115.326	26.646	15.66	95.88	65.05	120.87	626.99	335.57	197.8	172.28	37.75	139.407	1256.06	497.21	44.91	813.49	106.6	2171.36	959.42	556.44	52.91	328.124	37.06	111.235	30.4233	342.215	345.668	214.325	140.63	318.03	30.735	177.355	117.91	13.66	56.29	477.31	166.89	82.76	503.81	52.63	423.76	60.18	31.005	58.6779	190.34
1697	hsa-miR-885	0.52	0.568462	0.122308	0.457222	0.66	0	0	0.24	2.55	0	0	0	1.47	0.2	0	0	0.21	0.15	0.62	0.7	0.11	0.12	0.57	0	0.04	0.58	0	0.0733333	0	5.83783	0.338333	0.02	0	0.465	0.31	1.36	163.08	0	1.65	2.38	0.19	0.06	0	3.13	0	0	3.28	1.11667
1698	hsa-miR-887	190.473	0.14	64.3885	0.161667	0	65.77	0	2.63	0.31	297.88	0.9	0	320.27	32.98	11.0411	0.97	553.11	2.16	5.03	0.12	0.22	4.95	66.17	44.25	0	0.12	0.16	0	0	0.34	374.662	93.51	206.53	5.02	0.93	0	0	0.225	0.08	42.08	147.8	118.03	94.86	294.47	0	4.035	71.3621	6.11
1699	hsa-miR-888	0	0.226154	0	0.0927778	0	0	0	0.48	0	0.18	0.22	0	0.86	0	0.0644444	0	0	0.37	0.1	0	0.22	0	0.48	0	0	0.47	0.165	0	0	0	0	0.25	0	0	0.315	0	0	0	0	0	0.19	0.72	0.23	0	0.7	0.06	0	1.11667
1700	hsa-miR-889	0.27	0.183846	0.0438462	0.196111	0.018	0	0	43.52	0.62	171	1.12	0	891.58	0.4	22.32	0	0	0	0.21	0	0	0.36	0.95	133.71	0.458	12.39	0.54	0.143333	0	0.998261	30.765	0.375	219.86	193.91	0	0	0	158.325	0	44.74	113.05	1.39	0.4	5.26	0.35	0	0	1.11667
1701	hsa-miR-890	0	0	0.0184615	0.0105556	0	0	0	0	0	0	0	0	0	0	0	0	0.1	0	0	0	0	0	0.29	0	0	0	0	0	0	0	0	0	0	0	0	0	0	0	0	0	0	0	0	0	0	0	0	0
1702	hsa-miR-891a	1.98333	7.06538	0.500769	1.47944	0.514	0	0	4.3	0.93	0.73	8.95	0	11.67	0	0.873333	0.6	2.9	2.46	2.57	0.35	0.43	0.72	4.48	0.96	0.214	1.05	0	0.356667	0.295	0.243478	0.221667	17.27	1.94	0.65	4.98	0.12	0	0.11	0	1.6	2.9	12.47	21.91	0.38	5.6	0.115	0	2.23333
1703	hsa-miR-891b	0	0.00692308	0	0.00777778	0	0	0	0	0	0	0	0	0	0	0	0.12	0.21	0.15	0.1	0	0.11	0	0.57	0	0	0.12	0	0	0	0	0	0	0	0	0	0	0	0.225	0	0	0	0	0.11	0	0	0	0	0
1704	hsa-miR-892a	0	0.477308	0.0253846	0.118889	0.028	0	0	0	0.12	0.54	1.79	0	0.95	0	0.08	0	0.31	0.67	0.21	0	0.11	0.12	0.76	0	0	0.94	0.055	0	0	0.0143478	0	0.185	0.24	0	0.825	0	0	0	0	0.17	0.97	1.11	0.4	0	1.05	0	0	0
1705	hsa-miR-892b	0	0.0423077	0	0.0105556	0	0	0	0.24	0	0	0.22	0	0.09	0	0	0	0.31	0	0	0	0.11	0.12	0.19	0	0	0.12	0	0	0	0	0	0.065	0	0	0.1	0	0	0	0	0	0	0	0.06	0	0	0	0	0
1706	hsa-miR-892c	0	0	0	0.0222222	0.028	0	0	0	0	0	0	0	0	0	0	0	0	0.07	0	0	0	0	0	0	0	0.23	0	0	0	0	0	0	0	0	0.1	0	0	0	0	0	0.1	0.5	0.11	0	0	0	0	0
1707	hsa-miR-9	6958.79	218.544	1728.93	178.618	2883.99	639.93	830.94	248.22	218.52	765.67	5549.09	4885.8	2387.83	840.73	190.566	79.29	30.24	2.22	61.2	19.65	518.38	10.02	74.64	4.8	88.818	2681.44	4831.28	283.44	3.915	2.47957	2344.74	1322.47	3.63	98.67	964.44	31.755	0	497.42	239.35	380.11	10186.9	815.7	1948.91	2477.99	713.82	3.015	2317.12	441.51
1708	hsa-miR-920	0	0	0	0	0	0	0	0	0	0	0	0	0	0	0	0	0	0	0	0	0	0	0	0	0	0	0.055	0	0	0	0	0	0	0	0	0	0	0	0	0	0	0	0	0	0	0	0	0
1709	hsa-miR-921	0	0	0	0	0	0	0	0	0	0	0	0	0	0	0.00777778	0	0	0	0	0	0	0	0	0	0	0	0	0	0	0	0	0	0	0	0	0	0	0	0	0	0	0	0	0	0	0	0	0
1710	hsa-miR-922	0	0	0	0	0	0	0	0	0	0	0	0	0.09	0	0.0133333	0	0	0	0	0	0	0	0	0	0.04	0	0	0	0	0	0	0	0	0	0	0	0	0	0	0	0	0	0	0	0	0	0	0
1711	hsa-miR-924	0	0	0	0	0	0	0	0	0	0	0	0	0	0	0	0	0	0	0	0	0	0	0	0	0	0	0	0	0	0	0	0	0	0	0	0	0	0	0	0	0	0	0	0	0	0	0	0
1712	hsa-miR-92a	93923.1	11905.6	46726.8	7353.57	117445	35082	279802	27496.2	11123.1	17965	49285.4	36983.3	10351.4	6254.83	41321	15094.2	25107.8	4084.06	8491.74	47022.4	38085.7	15064.3	14365.3	24135.8	39713.4	11457.4	13443.2	4978.98	45379	65365.5	56732.9	92627.7	16151.5	30489.2	130662	117127	1170.65	2515.7	17397.5	38578.5	58660.3	56900.5	62593.5	18438.3	38150.1	45183	45656.5	113836
1713	hsa-miR-92b	19956.9	5610.87	51763.1	5564.76	6476.67	1341.44	31.96	5872.06	18414.9	14966.2	4682.45	12818.9	17844.3	2404.68	30725.4	5857.25	1747.05	1503.46	1893.28	3960.27	1668.8	9248.18	6115.44	13505.5	33412.5	910.12	725.705	5613.36	106846	2609.5	32879.4	2213.97	23649.7	15090.2	14292.7	22272.8	3.12	127.335	1770.09	12366.6	1721.16	4179.37	1328.34	6981.81	3171.31	16284.9	15629.5	1966.24
1714	hsa-miR-93	3761.76	3470.51	2616.13	5998.68	3610.24	2606.67	6327.9	2497.81	5184.25	2364.01	2523.82	6910.7	4311.38	2978.55	2940.77	2463.6	12161.6	1407.33	8973.23	3010.02	4198.59	4975.41	5031.55	1953.68	4174.29	3428.32	2495.55	4007.83	839.775	4801.25	4569.2	4683.68	2836.36	4857.45	8369.07	6202.92	547.88	2426.4	1802.6	2912.12	5892.11	7190.18	4670.85	4607.63	4064.5	1227.59	4126.22	4455.11
1715	hsa-miR-933	0.663333	0.0461538	0.641538	0.0544444	1.368	0	0	0.24	0.19	0	0.22	0	0.86	0	3.14222	0.84	0.21	0.3	0	0.35	0.87	0.72	0.57	0.96	1.388	1.05	0.16	0	0.855	2.27609	0.826667	0.125	2.42	0.145	0.715	0.78	0	2.43	0.17	0.17	0.48	3.01	0.4	0.69	0.7	1.845	0.0792857	4.27
1716	hsa-miR-934	0	0.365	0.0161538	0.120556	0.014	0	0	0	117.94	99.66	18.36	0	0	0	0	2560.5	2.17	0.15	2.98	0	1275.79	34.07	184.91	0	0	0.82	0.915	0	0	0	0	0	0	0	0	0	0	0.54	0	0	0	0.06	0	0	0	0	0	0
1717	hsa-miR-935	0.466667	6.24	0.06	8.92389	0.158	1.04	0	118.61	4.67	33.58	27.98	3.17	32.16	0	17.6756	41.87	1.66	3.65	45.8	17.55	0	15.46	56.08	0.96	397.686	0.12	0.16	4.89333	4.08	0.0452174	73.39	0	108.84	191.325	136.86	73.04	0	19.57	0.25	38.49	2.52	9.8	0	17.92	2.45	0.29	385.111	50.7067
1718	hsa-miR-936	0	0	0	0	0	0	0	0	0.06	0	0	0	0	0	0	0	0	0	0	0	0	0	0	0	0.05	0	0	0	0	0	0	0	0	0	0	0	0	0	0	0	0	0	0	0	0	0	0	0
1719	hsa-miR-937	3.66	9.47538	3.15	18.6794	2.33	1.04	0	15.54	14.07	12.16	21.71	4.23	2.25	2.38	8.33	18.58	10.77	3.43	49.91	4.53	9.23	16.31	22.85	1.92	9.916	8.65	8.4	4.1	56.115	15.887	6.75333	11.19	16	10.245	3.555	7.78	0	2.935	0.33	103.41	17.04	49.94	1.19	19.67	1.75	5.025	15.605	6.56667
1720	hsa-miR-938	0	0	0	0.00888889	0	0	0	0	0	0	0	0	0	0	0	0	0	0	0	0	0	0	0	0	0	0	0	0	0	0	0	0	0	0	0	0	0	0	0	0	0	0	0	0	0	0	0	0
1721	hsa-miR-939	0.496667	1.15115	1.16615	1.71944	2.374	2.09	0	1.91	1.93	0.91	2.69	3.17	1.3	0.4	2.07	2.53	2.17	0.82	2.16	1.39	1.52	3.99	2.48	0.96	0.856	0.94	1.83	1.29333	0	1.79783	1.46333	7.915	2.67	0.945	1.975	1.865	0	0.79	0.74	1.22	0.97	3.9	1.69	0.38	2.45	1.69	4.24929	1.57667
1722	hsa-miR-940	2.48	5.75692	13.5654	25.1472	14.272	6.26	0	9.8	29.38	12.16	18.36	4.94	18.15	1.39	10.74	88.45	180.75	19.66	72.81	23.83	86.88	200.05	281.27	19.24	13.446	5.73	13.69	8.75667	6.95	18.5478	33.095	3.4	43.39	47.115	69.27	41.055	0	7.925	33.49	4.53	6.39	28.23	5.36	6.39	14.35	2.005	39.1257	14.91
1723	hsa-miR-941	194.8	1616.11	2330.51	2672.3	1942.66	728.65	926.8	1057.95	2312.5	4045.3	5191.15	4993	1857.05	176.8	4681.82	1436.45	1470.2	168.1	1756.8	1356.4	1033.5	1475	967.2	4589.35	1597.47	3702.35	1800.22	1523.72	3915.8	5343.57	1537.06	446.85	3771.8	1158.85	3972.07	1944.05	3.75	179.475	157.35	653.85	1150.15	1511.55	231.95	282.55	1466.8	2000.12	634.139	3318.1
1724	hsa-miR-942	84.4733	27.4204	12.4162	45.635	44.368	61.59	127.84	27.5	19.48	9.44	11.86	67.7	17.2	3.38	29.6133	278.63	26.71	2.98	58.74	57.43	30.52	34.43	128.25	12.51	49.888	122.39	83.655	6.81333	10.1	28.8557	4.92833	117.065	26.42	13.71	28.405	24.155	1.07	31.365	47.87	7.47	29.81	48.83	153.98	1.69	119.67	18.68	71.7343	96.4867
1725	hsa-miR-943	1.32333	0.944615	1.01	1.935	0.956	2.09	0	0.96	1.68	6.9	7.39	2.82	0.61	0.4	5.11778	2.41	1.76	0.07	1.54	0.81	0.33	6.28	1.52	1.92	1.676	1.64	1.08	0.863333	1.445	6.16217	2.525	1.57	1.21	1.24	3.83	1.17	0.27	0	0.08	2.82	3.19	6.57	1.24	2.82	0.7	0.855	0.532857	0
1726	hsa-miR-944	261.28	2.18192	0.279231	10.935	1.33	7.31	31.96	1.91	0.68	5.99	17.01	108.95	0.35	0	0.174444	0.24	2.59	6.48	1.75	0.23	0	0.36	0.67	1.92	426.038	0.94	48.69	2.44	0	0.0356522	0	13.64	0.24	2.27	0	0	0.27	0	0.08	7.8	471.27	0.28	21.34	0.94	0.35	1.395	0.550714	0
1727	hsa-miR-95	5.75	29.0135	3.81077	49.5778	5.604	2.09	0	1.43	0.68	8.35	8.73	1.76	3.28	59.6	1.97778	13.15	351.97	5.14	367.46	2.44	150.09	9.06	510.35	0.96	14.282	119.59	63.62	10.3433	8.58	0.324348	9.01167	0.555	1.7	0.17	9.98	1.475	31.6	0.055	81.27	12.61	8.03	12.19	0.51	28.81	5.6	37.87	0.363571	145.943
1728	hsa-miR-9500	0	0	0	0	0	0	0	0	0	0	0	0	0	0	0	0	0	0	0	0	0	0	0	0	0	0	0	0	0	0	0	0	0	0	0	0	0	0	0	0	0	0	0	0	0	0	0	0
1729	hsa-miR-96	98.9	549.494	7.76231	343.809	95.796	1.04	0	67.44	106.68	212.75	69.62	369.86	68.72	778.36	117.557	412.33	629.51	148.3	394.78	43.24	247.3	279.42	465.51	17.31	157.204	317.85	647.955	289.923	68.715	79.63	60.505	0.105	73.69	48.41	44.91	67.85	1.34	207.955	23.4	12	113.05	80.95	0.23	0.44	331.01	71.655	304.286	3910.17
1730	hsa-miR-9718	0	0	0	0	0	0	0	0	0	0	0	0	0	0	0	0	0	0	0	0	0	0	0	0	0	0	0	0	0	0	0	0	0	0	0	0	0	0	0	0	0	0	0	0	0	0	0	0
1731	hsa-miR-98	3203.91	11260.8	11758.5	11332.8	4935.83	8120.91	3867.05	1926.91	8663.11	6086.16	12541.2	4749.86	390.25	9.31	1260.61	1079.13	2624.95	300.06	1818	1071.15	1840.35	62.59	2074.27	6857.01	3246.26	669.49	654.085	13318.1	23183.5	1561.4	3752.24	1780.4	3677.18	1889.9	200.02	5499.72	0.27	3.115	965.39	828.85	4985.86	86.05	1574.74	478.23	156.11	1862.98	685.732	179.683
1732	hsa-miR-9851	0	0	0	0	0	0	0	0	0	0	0	0	0	0	0	0	0.1	0	0	0	0	0	0	0	0	0	0	0	0	0	0	0	0	0	0	0	0	0	0	0	0	0	0	0	0	0	0	0
1733	hsa-miR-9898	0	6.39308	0	13.1528	0	0	0	2.39	2.43	6.35	2.46	1.41	0.09	1.59	2.11	2.17	0.52	0	7.39	0.12	4.13	3.87	5.9	0	1.27	0.94	1.615	1.22	0.205	0.736957	0	0	0.24	1.405	0	1.44	0	0	0	0.83	0	0	0	0	0	0.605	0.0271429	1.11667
1734	hsa-miR-9899	0	0.111538	0.242308	0.162778	0.178	0	0	0	0.12	0	0	0	0	0	0.0488889	0.48	0.1	0	0.1	0	0.33	0.12	0.1	0	0	0.12	0.055	0	0	0	0.338333	0	0	0.145	0.31	0.595	0	0	0	0	0	0.39	0	0	0.35	0.04	0.132143	0
1735	hsa-miR-9900	0	0.173846	0	0.856667	0	0	0	0	0	0	0	0	0	0	0.0322222	0.24	0	0	0	0	0	0.24	0	0	0	0	0	0.0733333	0	0.0243478	0	0	0	0	0	0	0	2.69	0	0	0	0.06	0	0	0	0	0.045	0
1736	hsa-miR-9901	0	0.118462	0	0.296667	0.096	0	0	1.91	0.31	3.09	0.9	0.35	0.61	2.19	0.424444	1.21	0.1	0	0.51	0.23	0.22	0	0.86	1.92	0.19	0.12	0.265	0	0.355	0.411304	0.955	0.185	0	0.295	0.625	0.155	0	0	0	0	0.1	0.17	0.4	0.19	0.35	10.745	0.247143	1.84
1737	hsa-miR-9902	0	0.552308	0	0.828889	0	0	0	0	4.6	1.08	3.8	1.06	0	0	0	9.42	2.18	0	0.1	0	0.1	0.96	0.96	0	0	0.82	0.16	0.293333	0	0.0113043	0	0	0	0	0	0	0	0.11	0	0	0	0	0	0	0	0	0	0
1738	hsa-miR-9903	1.48	32.0785	9.99308	62.7756	4.746	0	0	31.81	101.32	20.69	60.44	27.5	24.38	0.79	6.12778	52.13	6.83	0.97	22.49	4.07	6.08	1.21	4.28	22.12	5.024	32.62	19.68	6.59667	4.33	19.3874	6.78667	0.675	49.21	15.12	31.82	6.625	0	1.195	0	1.88	0.97	24.89	1.36	0.75	34.64	6.865	1.02714	31.2667
1739	hsa-miR-9983	0	0	0	0	0	0	0	0	0	0	0	0	0	0	0	0	0	0	0	0	0.11	0.12	0	0	0	0	0.055	0	0	0	0.02	0	0	0	0	0	0	0	0	0	0	0	0	0.13	0	0	0	0
1740	hsa-miR-9985	10.3867	21.2827	3.49692	10.6989	0.316	4.35	0	6.94	10.17	0.82	3.43	6.76	5.94	1.49	9.91778	5.81	7.7	3.67	16.98	6.8	3.73	6.58	13.82	2.89	2.892	10.77	7.055	6.44	1.52	4.4487	4.27667	1.58	10.22	18.215	0.47	4.57	0.22	1.035	0.03	75.73	4.9	12.95	1.58	10.16	0.52	26.4	2.30143	0
1741	hsa-miR-9986	0	0.421923	0.0215385	1.04222	0	0	0	9.57	1.62	0.36	4.03	11.64	2.94	2.19	3.96	1.81	0.41	0.07	0.21	1.05	0.43	0.36	0.76	4.81	0.398	0	0	0.79	0.355	0.16913	0.375	0	10.18	8.46	0.105	10.135	0	0	0	0.77	0	1.22	0	0.06	0.35	0	16.6207	0
1742	hsa-miR-99a	23.19	498.101	1446.44	150.634	0.316	1.04	1693.83	195.38	50.79	798.17	141.93	578.6	50.83	14.5	31.5833	1.09	680.96	17.06	163.04	70.21	40.18	65.11	261.56	67.34	0.044	53.31	60.57	69.72	1550.79	0.713913	1500.17	26.785	223.74	67.785	128.915	458.65	72.57	195.73	0.17	235.23	239.89	557.79	32.78	524.89	483.57	1194.69	133.804	11238
1743	hsa-miR-99b	10213.8	38033.6	67707.7	15862.4	1419.37	551.19	0	8652.77	25127.8	12723.7	9489.07	6936.44	11622.4	6925.97	14833.7	6820.04	6380.49	3089.95	9772.59	2862.73	3159.67	7687.32	6694.2	22531.3	3013.16	5240.85	5721.76	11674.6	35938.7	3798.71	17160.6	1259.17	8056.27	7150.82	2139.82	2990.56	490.58	2340.95	29.1	4981.85	76.85	2733.73	726.32	1418.99	924.45	3213.76	75.1514	57019.6
[truncated: 285 more columns]
