# Supplementary material for: Half of annotated human microRNAs are expressed at levels of questionable biological significance
Source: iScience. 2025 Aug 25;28(9):113445. doi: 10.1016/j.isci.2025.113445 (PMC12450571; doi:10.1016/j.isci.2025.113445)
Supplement: Table S3. miRNA expression in tissue samples contained within the miTED dataset [file mmc4.xlsx]

## Sheet: Table S3-miTEDtissue full data
row.names	miR_base	TCGA-A7-A3IY-01A-21R-A21U-13	TCGA-EW-A1P0-01A-11R-A143-13	TCGA-E2-A153-01A-12R-A12C-13	TCGA-E2-A153-11A-31R-A12C-13	TCGA-AO-A0JL-01A-11R-A057-13	TCGA-A8-A08O-01A-21R-A057-13	TCGA-D8-A1XU-01A-11R-A14L-13	TCGA-D8-A27G-01A-11R-A16E-13	TCGA-BH-A8G0-01A-11R-A358-13	TCGA-E2-A158-01A-11R-A12C-13	TCGA-E2-A158-11A-22R-A12C-13	TCGA-PL-A8LV-01A-21R-A41G-13	TCGA-C8-A273-01A-11R-A16E-13	TCGA-LD-A7W5-01A-22R-A358-13	TCGA-EW-A3E8-01B-11R-A24J-13	TCGA-LL-A73Z-01A-11R-A32K-13	TCGA-BH-A0BF-01A-21R-A12O-13	TCGA-AN-A0XW-01A-11R-A108-13	TCGA-BH-A1ES-06A-12R-A24J-13	TCGA-E2-A1IK-01A-11R-A143-13	TCGA-A2-A04W-01A-31R-A114-13	TCGA-BH-A18K-01A-11R-A12C-13	TCGA-BH-A1ES-01A-11R-A136-13	TCGA-B6-A0WY-01A-11R-A108-13	TCGA-AO-A0JG-01A-31R-A085-13	TCGA-E2-A155-01A-11R-A12C-13	TCGA-D8-A73U-01A-11R-A33A-13	TCGA-A8-A08R-01A-11R-A035-13	TCGA-D8-A1X5-01A-11R-A14C-13	TCGA-BH-A18K-11A-13R-A12C-13	TCGA-A7-A26G-01A-21R-A168-13	TCGA-5L-AAT1-01A-12R-A41G-13	TCGA-EW-A1J6-01A-11R-A13P-13	TCGA-E2-A1B5-01A-21R-A12O-13	TCGA-BH-A0BV-11A-31R-A090-13	TCGA-BH-A0BV-01A-11R-A010-13	TCGA-B6-A0IK-01A-12R-A057-13	TCGA-E9-A1RA-01A-11R-A14C-13	TCGA-E9-A1R7-01A-11R-A14L-13	TCGA-AR-A24Q-01A-12R-A168-13	TCGA-BH-A0BT-11A-21R-A12O-13	TCGA-E2-A14T-01A-11R-A114-13	TCGA-E9-A1R7-11A-42R-A14L-13	TCGA-B6-A0RT-01A-21R-A085-13	TCGA-BH-A0BT-01A-11R-A12O-13	TCGA-BH-A18J-01A-11R-A12C-13	TCGA-BH-A18J-11A-31R-A12C-13	TCGA-XX-A899-01A-11R-A36A-13
1	hsa-let-7a	24817.5	29334.9	35769.3	34631.1	24702.2	38547	14913.8	51740.3	31865.3	27367.4	22945.1	24912.3	49148.9	21322.8	44671.6	36570.6	17415.3	14206.8	18062.7	28743.5	15675.1	14592.3	39683.7	22849.5	19424.7	45288.1	30575.2	27649.6	20868	38280.1	23329.2	44166.8	15850.9	38102.9	31805.9	6903.57	17504.7	25184.7	30148.1	37377.6	67985.3	52275.7	18937.3	21460.3	57867.5	28410.3	35103.9	63468.8
2	hsa-let-7b	29164.1	66954.2	40533.5	29657.3	55349.4	113221	11873.1	37853.5	22999	12864.6	18394.9	9204.94	16379.2	29835.4	25810.5	21040.2	15635.9	27609.6	9797.12	31322.2	13926.2	10772.9	36932.9	24712	23515.2	32287.9	23771.1	24979.7	20925.7	44961.7	24088.1	26621.3	11594	17408.5	57645.6	7768.78	25438.2	33928.2	14269	42687.1	55889.7	15528.2	22499.4	37939.4	14317.4	22421.4	47678.5	21082.7
3	hsa-let-7c	1566.26	578.71	3013.02	8340.89	8651.62	5131.75	2154.36	4510.66	4534.56	2387.61	4084.14	1257.48	1618.97	1820.73	3238.95	5194.59	1667.64	2397.58	1328.41	2541.39	3968.06	1781.37	2056.22	4356.12	1870.43	647.46	2458.07	1020.47	824.37	8697.19	3523.49	2675.32	749.91	3013.78	9775.31	1417.52	2679.13	2271.19	1953.73	3671.09	9815.86	2407.33	5383.08	3713.33	3417.67	2123.56	9090.43	5540.58
4	hsa-let-7d	276.09	645.98	399.09	221.83	592.61	253.09	334.3	303.86	105.68	1251.38	175.03	601	254.66	200.62	158.02	200.67	282.39	167.58	238.08	166.49	227.43	412.64	388.75	336.17	219.72	538.13	128.73	1266.84	678.32	424.5	425.67	207.76	342.79	405.56	357.64	306.39	184.11	387.6	367.77	546.31	152.05	116.7	513.06	447.1	190.15	414.66	406.12	128.9
5	hsa-let-7e	893.53	1161.96	1150.44	834.18	1191.15	1426.79	680.61	1864.04	626.92	1131.72	808.44	678.67	2298.95	622.92	1507.43	830.39	670.53	426.82	1215.02	494.26	985.67	4106.92	5474.86	880.64	989.07	1678.27	716.29	895.24	1595.57	1112.26	1055.64	1553.49	1393.59	1035.96	1024.97	609.25	275.38	872.87	1511.05	1944.75	1620.96	723.92	796.53	650.67	3481.49	1545.85	858.61	2228.61
6	hsa-let-7f	3166.93	2832.94	6763.41	6496.46	3134.44	2802.99	3653.13	11427.1	4958.32	12545.6	4233.59	9868.97	17602.8	3368.35	9323	8641.63	5867.54	1518.36	8549.44	3449.13	2561.49	3803.51	10453.8	2484.37	3036.84	9333.48	7985.11	5058.26	3781.5	3962.08	4323.76	10970.7	3439.85	18994	3136.28	2245.4	2612.93	5953.04	5437.64	4759.61	13255.6	5846.95	2347.72	4318.21	11368.3	6773.02	3937.86	17015.4
7	hsa-let-7g	528.86	659.89	518.18	387.57	1063.07	326.5	354.6	433.65	254.74	937.87	315.72	717.87	386.54	269.36	473.63	544.21	494.83	302.69	918.75	373.29	330.63	713.67	1050.51	556.28	275.18	539.63	404.77	1994.87	514.99	420.51	606.26	452.05	493.31	1697.67	329.69	314.31	280.31	858	721.65	605.09	642.93	416.74	353.04	924.71	851.83	534.12	363.27	834.24
8	hsa-let-7i	729.82	1277.42	1379.27	1641.85	459.97	498.84	681.44	686	834.11	1016.93	1247.97	1089.19	393.66	674.96	1255.05	923.3	1650.22	1601.8	707.32	754.36	693.49	1218.51	691.72	2451.65	706.32	1430.99	638.42	4753.26	1203.94	1836.39	978.28	888.34	562.46	1495.31	784.19	682.02	466.58	1019.08	2005.69	1572	935.96	683.02	965.63	1680.64	621.4	1517.45	1809.34	1011.04
9	hsa-miR-1	6.88	8.58	2.42	8.34	2.7	3.86	2.68	235.99	3.35	1.76	120.02	1.78	4.38	0.88	1.6	3.52	1.43	0.98	6.94	3.78	3.12	1.99	5.33	3.6	14.36	5.36	2.56	0.86	0.38	20.39	7.12	4.21	1.08	5.81	10.7	3.53	5.9	0.42	9.36	11.63	6	1.56	21.09	3.7	3.59	2.96	3.66	3.28
10	hsa-miR-100	4590.02	1720.07	10882.4	21460.7	8136.43	2983.73	3362.2	4362.57	10671.8	6016.01	16658	3022.54	2090.86	7787.07	10410.8	9419.99	4241.86	4251.97	3268.45	6583.86	4388.01	3262.29	4155.76	9144.16	3877.61	5163.74	6947.14	3794.47	2834.63	22116.1	5115.97	4014.52	2000.77	6167.74	13000.3	3419.34	3230.77	2222.67	5393.76	8161.13	21439	4342.97	16039	6929.83	1896.98	11624.3	25710.6	9363.05
11	hsa-miR-101	16117.9	7539.15	9811.11	12572.9	15269.3	27020.8	7773.98	6212.98	18684.7	23132.1	8704.2	10742	7341.45	24062.2	14145.2	24247.7	8510.03	5397.3	17736.1	11650	7798.1	7174.39	13508.9	10071.9	15411.3	12591.1	20992.7	4639.9	6877.7	9857.3	7242.64	15271.1	7455.7	24650.8	11226.5	9726.26	7083.95	11508.8	8664.39	7811.56	18117	10710.5	9802.86	26073.2	9977.03	6908.02	12632.6	14823.8
12	hsa-miR-10226	0	0	0	0	0	0	0	0	0	0	0	0	0	0	0	0	0	0	0	0	0	0	0	0	0	0	0	0	0	0	0	0	0	0	0	0	0	0	0	0	0	0	0	0	0	0	0	0
13	hsa-miR-10392	3.76	0	1.21	0.7	1.8	9.29	0.67	8.51	2.54	2.93	1.65	0.59	2.63	2.46	0.73	0.78	2.85	0	0	1.44	0	1.66	1.67	0	0.42	2.01	2.46	0.87	1.88	2.76	1.26	1	11.57	1.34	1.58	0.67	0.62	0	0.64	3.44	2.31	1.11	1.77	5.19	2.24	1.97	6.4	1.6
14	hsa-miR-10393	2.5	0.95	3.63	0.7	2.7	0	2.23	0.36	0.1	0	0	3.55	0.18	0.12	1.31	1.57	9.96	0	19.26	11.89	3.64	1.66	1	0.6	0	2.01	1.04	0.87	0.75	0	0.42	0.55	5.38	10.74	0	0	0.62	13.53	1.28	3.87	0.23	4.43	1.18	0	2.69	10.86	1.83	0
15	hsa-miR-10394	0.31	0	0	0	0	0	0.11	0.36	0	0	0.27	4.15	0.09	0.12	0	0	0	0	6.93	0.18	0.26	1	0.17	0	0.21	0	0	0	0.75	0	0	0.22	0.54	0.45	0	0	0	0.42	0	1.29	0	0.22	0.2	1.48	0	0	0	0.18
16	hsa-miR-10395	3.44	3.34	4.43	1.04	11.69	10.06	2.57	0.18	0.41	2.34	0.55	7.4	0.44	1.11	1.31	4.11	6.4	2.44	10.79	6.31	2.6	0.66	5.33	13.81	1.46	2.68	0.66	0	4.13	4.41	5.87	1.77	3.77	3.13	2.77	4.54	5.59	23.67	2.77	7.75	1.15	1.11	5.32	4.45	2.69	7.9	5.49	1.33
17	hsa-miR-10396a	0.16	17.4	0.2	1.04	72.39	4.64	0.84	0.18	0.1	2.64	0.55	8.73	1.97	1.09	0.15	2.84	11.38	7.06	160.26	9.28	8.46	3.15	0.42	36.62	0.94	1	0.24	5.62	12.19	0.83	7.96	0.55	66.07	16.55	0.79	2.69	7.46	7.19	15.76	43.91	0.92	2.88	0.59	66.37	1.8	0.99	0	0.09
18	hsa-miR-10396b	3.91	120.38	6.65	4.17	389.83	27.09	15.91	0.72	0.25	87.63	2.47	130.13	5.82	6.66	1.61	28.08	166.44	61.63	765.1	73.59	82.62	52.57	17.74	512.66	8.02	21.08	3.17	187.34	99.61	3.58	159.63	11.52	293.74	153.87	6.34	21.01	87.32	96.79	212.95	430.94	2.08	44.97	2.56	603.22	31.87	12.83	5.49	1.24
19	hsa-miR-10397	0	0	0	0	0	0	0.11	0	0.05	0	0	0	0	0	0	0	0	0	0	0	0.26	0	0.17	0	0	0	0	0	0	0	0	0	0.81	0	0.79	0.34	0	0	0	0.43	0	0	0.39	0.74	0	0	0	0
20	hsa-miR-10398	0.94	0	0	0	0	0	0.22	0	0.05	1.17	0	0.59	0	0.06	0.29	0	0.71	0.49	0	0	0.52	0	0.17	0	0	0	0.09	0	0.75	0	0.84	0.44	0	0	0	0.17	0	0	0	1.29	0	0	0.2	3.71	0	0	0	0
21	hsa-miR-10399	126.46	123	62.48	62.59	169.06	152.48	81.17	199.08	66.81	30.48	40.92	190.39	1545.15	74.46	97.44	222.48	273.14	100.84	376.77	279.95	99.93	229.54	406.74	180.09	181.81	126.5	64.7	141.91	59.65	24.26	94.69	86.43	495.18	672.28	51.09	264.87	83.59	314.47	66.65	65.44	64.6	292.61	55.17	426.37	417.86	75.03	20.12	78.62
22	hsa-miR-103a	14055.4	14676.7	22793.8	14362.8	6326.54	5612.2	7784.44	19618.5	15789.1	23760.4	14395.9	39803.6	16082.6	25652.9	42784.5	27050.9	17563.5	10667.3	47181.6	8555.7	7169.48	23575.6	13910.7	43468.4	13729	25095	9205.07	36481.1	21298.1	12003.2	9397.65	23970.9	20510.3	12712.4	10212.6	14617.6	3735.83	12281.3	12833	8257.13	8318.94	18700	9499.3	13899	11539	11647.3	12843	27202.8
23	hsa-miR-103b	0	0	0	0	0	0	0	0	0	0	0	0	0	0	0	0	0	0	0	0	0	0	0	0	0	0	0	0	0	0	0	0	0	0	0	0	0	0	0	0	0	0	0	0	0	0	0	0
24	hsa-miR-10400	8.45	6.2	0.81	5.91	2.7	4.64	4.02	4.16	46.54	1.17	1.37	4.74	6.92	36.73	16.07	20.55	17.07	0.49	2101.14	27.2	13.53	2.65	2	2.4	2.08	0.67	15.35	0.87	2.63	4.41	7.54	2.66	6.73	10.74	6.34	2.86	5.28	11.84	3.62	12.05	18.92	13.29	6.9	2.22	4.94	1.97	3.66	13.92
25	hsa-miR-10401	15.34	40.05	7.66	11.13	25.18	6.97	4.8	1.81	0.86	4.69	4.39	8.59	10.59	2.99	1.17	10.96	22.05	1.46	3.85	35.85	51.26	14.59	12.33	9.6	1.46	2.68	3.98	6.06	16.88	8.27	4.19	2.55	17.49	13.42	1.98	7.73	7.77	20.29	3.62	14.21	2.31	11.96	9.65	6.67	17.06	17.77	14.63	1.86
26	hsa-miR-105	0.62	0	0.8	0.34	60.24	0	0	1.08	0.2	0	0.82	0.88	0	0.36	0.44	39.92	7.82	0.98	26.2	0	1.04	2.98	2	0	0	0	0	478.52	0	0	0.84	0.22	0.54	0	0	0	0.62	0.42	2.12	41.76	0.24	2.66	0	131.24	28.72	0	0	0.26
27	hsa-miR-10522	0	0	0	0	0	0	0	0	0	0	0	0	0	0	0	0	0	0	0	0	0	0	0	0	0	0	0	0	0	0	0	0	0	0	0	0	0	0	0	0	0	0	0	0	0	0	0	0
28	hsa-miR-10523	0	0	0	0	0	0	0	0	0	0	0	0	0	0	0	0	0	0	0	0	0	0	0	0	0	0	0	0	0	0	0	0	0	0	0	0	0	0	0	0	0	0	0	0	0	0	0	0
29	hsa-miR-10524	0	0	0	0	0	0	0	0	0	0	0	0	0	0	0	0	0	0	0	0	0	0	0	0	0	0	0	0	0	0	0	0	0	0	0	0	0	0	0	0	0	0	0	0	0	0	0	0
30	hsa-miR-10525	0	0	0	0	0	0	0	0	0	0	0	0	0	0	0	0	0	0	0	0	0	0	0	0	0	0	0	0	0	0	0	0	0	0	0	0	0	0	0	0	0	0	0	0	0	0	0	0
31	hsa-miR-10526	0	0	0	0	0	0	0	0	0	0	0	0	0	0	0	0	0	0	0	0.18	0	0	0	0	0	0	0	0	0	0	0	0	0	0	0	0	0	0	0	0	0	0	0	0	0	0	0	0
32	hsa-miR-10527	0.31	1.43	0	0	1.8	0	0.11	0.72	0.05	0	0	0.59	0.53	0.18	0.44	0	0	0	2.31	0.36	0.26	0.33	0.17	2.4	0	0	0.38	1.73	0	0.55	0.42	0	0	0	0.4	0.34	0	0.42	0	0.43	0.23	0.66	0.2	0.74	0.9	0	0	0.53
33	hsa-miR-106a	7.15	4.53	4.37	3.94	62.5	11.35	2.27	1.99	3.61	22.08	12.31	9.97	4.84	3.62	38.27	3.88	7.11	3.65	69.22	3.51	3.77	40.91	10.72	21.91	6.59	8.37	8.53	68.65	14.94	3.03	9.36	10.16	17.04	12.67	7.33	8.82	6.99	39.94	8.7	7.53	3.58	5.83	10.39	25.21	8.23	6.42	5.79	9.31
34	hsa-miR-106b	510.23	528.7	302.74	341.79	1490.96	538.7	90.55	300.97	196.58	961.83	366.1	659.7	398.3	724.54	257.98	595.84	329.33	164.17	325.15	322.1	325.02	255.41	502.35	434.62	210.76	433.04	130.25	507.08	260	468.06	382.93	187.93	653.69	401.22	556.46	381.51	400.86	743.92	258.74	1235.56	431.24	380.99	593.84	767.47	167.86	284.34	421.67	307.23
35	hsa-miR-107	65.42	80.25	110.99	65.83	47.36	23.99	32.75	50.07	35.3	130.71	79.1	81.03	37.5	62.69	83.27	54.66	66.86	41.08	82.19	40.47	38.95	108.25	86.39	124.06	38.25	87.23	32.3	233.06	69.28	71.49	41.62	46.32	115.09	89.61	33.66	54.23	17.92	55.09	52.53	44.34	45.53	91.56	48.34	68.96	76.3	55.95	82.32	57.75
36	hsa-miR-10a	14352.8	241172	26292.4	35790.4	17875.3	11321.5	24308.8	29810.7	67208.5	5240.27	36461.2	8405.86	33803.5	13659.7	19530.6	16985.8	14461.5	11117.8	22753.9	118196	16299.3	20857	10517.6	18131	15826.6	9096.28	25562.6	10350.6	27998.6	41128.3	22644.6	64794.7	38981.5	16610.3	20274.8	175056	12445.6	10023	32490.9	9334.48	24134.5	26607.6	39932	11370	52799.6	29533.6	47340.4	31170.3
37	hsa-miR-10b	26201.7	26614.2	51634.1	253492	21832.5	49207.2	209810	89910.9	110213	15829.2	139059	33835.7	121457	74650.7	59551.5	99994.1	55919.8	50241.6	5441.63	49031.4	56541.8	138466	25344.6	68754.6	68597.3	43308.8	95023.9	37306.5	46226.8	230559	69251.9	48229.1	48014.8	144019	252778	42967.3	37221.6	107043	133124	52634.9	166696	83388	274811	76510.6	120317	63171.2	254479	62153.8
38	hsa-miR-11181	0	0	0	0	0	0	0	0	0	0	0	0	0	0	0	0	0	0	0	0	0	0	0	0	0	0	0	0	0	0	0	0	0	0	0	0	0	0	0	0	0	0	0	0	0	0	0	0
39	hsa-miR-11399	0.31	0	0	0	0	0	0	0	0	1.17	0	0	0.09	0.06	0	0	0	0	0	0.18	0	0	0	1.2	0	0.67	0	0.87	0	0.55	0.84	0	0.27	0	0	0	0.31	0.42	0	0	0	0	0.2	0	0	0	0	0.09
40	hsa-miR-11400	0	0.48	0	0	0.9	0	0	0	0	0	3.02	0	0	0	0	0.78	0	0	0.77	0	0	0	0.17	0	0	0	0.09	0	0	0	0	0	0.27	0	0	0.17	0	0	0	0	0.23	0	0.79	0	0	0	0	0.09
41	hsa-miR-11401	0	0	0	0	0.9	0	0	0	0	0	0.27	0	0	0.12	0	0	0	0	0	0	0.26	0	0	0	0.21	0	0	0	0	0	0	0	0	0	0	0	0	0	0	0	0	0.22	0	0	0	0	0	0.09
42	hsa-miR-1178	0	0	0	0	0	0	0	0	0	0	0	0	0	0	0	0	0	0	0	0	0	0	0	0	0	0	0	0	0	0	0	0	0	0	0	0	0	0	0	0	0	0	0	0	0	0	0	0
43	hsa-miR-1179	0.31	0.95	0	0	0	0	0.11	0	0.25	0	0	0.59	0.09	0.41	0.15	0.2	0.71	0.49	0	0.18	0.26	0	0.17	1.8	0.21	0	0	0	0	0.55	0	0	0.27	0	0.4	0	0	0	0	0	0	0.22	0.39	1.48	0	0	0	0.09
44	hsa-miR-1180	66.36	66.74	4.43	4.17	16.19	2.32	3.68	13.57	5.59	1.17	3.84	14.51	10.86	10.33	19.14	9.59	3.56	5.36	15.41	29.54	6.77	11.28	5.83	22.21	2.71	9.37	3.32	10.38	13.88	4.96	8.8	28.81	32.29	1.34	13.07	17.14	3.73	10.99	3.41	12.92	1.85	4.43	15.76	7.42	6.28	0.99	1.83	15.69
45	hsa-miR-1181	0	0	0	0	0	0	0	0	0	0.59	0	0	0	0	0	0	0.71	0	0	0	0	0	0	0	0	0	0	0	0	0	0.42	0	0.27	0	0	0	0	0	0	0	0	0	0	0	0.45	0	0	0
46	hsa-miR-1182	0	0	0	0	0	0	0	0	0	0	0	0	0	0	0	0	0	0	0	0	0	0	0	0	0	0	0	0	0	0	0	0	0	0	0	0	0	0	0	0	0	0	0	0	0	0	0	0
47	hsa-miR-1183	0	0	0	0	0	0	0	0	0	0	0	0	0	0	0	0	0	0	0	0	0	0	0	0	0	0	0	0	0	0	0	0	0	0	0	0	0	0	0	0	0	0	0	0	0	0	0	0
48	hsa-miR-1184	0	0	0	0	0	0	0	0	0	0	0	0	0	0	0	0	0	0	0	0	0	0	0	0	0	0	0	0	0	0	0	0	0	0	0	0	0	0	0	0	0	0	0	0	0	0	0	0
49	hsa-miR-1185	0.31	0	0.4	1.39	0	0.78	0.9	0.18	0.6	0	0	0.59	0.18	0.12	0.14	0.2	0.71	0	0	0.18	0	0	0.34	1.2	0.21	0	0.18	0	0.76	0	1.26	0.34	0.26	0.44	2.38	0.34	0.32	1.26	0	0	0.24	0.22	0	0.74	0	0	0	0.35
50	hsa-miR-1193	0.31	0	0	0	0	0	0	0	0	0	0	0	0	0.06	0	0	0	0	0	0	0.26	0	0	0	0	0	0	0	0	0	0	0	0	0	0	0	0	0	0	0	0	0	0	0	0	0	0	0
51	hsa-miR-1197	0	0	0	0	0	0	0	0	0	0	0	0	0	0	0	0	0	0	0	0	0	0	0.17	0	0	0	0	0	0	0	0	0	0	0	0	0	0	0	0	0	0	0	0	0	0	0	0	0
52	hsa-miR-1199	0	0	0	0	0	0	0	0	0	0	0	0	0	0	0	0	0	0	0	0	0	0	0	0	0	0	0	0	0	0	0	0	0	0	0	0	0	0	0	0	0	0	0	0	0	0	0	0
53	hsa-miR-1200	0	0	0	0	0	0	0	0	0	0	0	0	0	0	0	0	0	0	0	0	0	0	0	0	0	0	0	0	0	0	0	0	0	0	0	0	0	0	0	0	0	0	0	0	0	0	0	0
54	hsa-miR-1202	0	0	0	0	0	0	0	0	0	0	0	0	0	0	0	0	0	0	0	0	0	0	0	0	0	0	0	0	0	0	0	0	0	0	0	0	0	0	0	0	0	0	0	0	0	0	0	0
55	hsa-miR-1203	0	0	0	0	0	0	0	0	0	0	0	0	0	0	0	0	0	0	0	0	0	0	0	0	0	0	0	0	0	0	0	0	0	0	0	0	0	0	0	0	0	0	0	0	0	0	0	0
56	hsa-miR-1204	0	0	0	0	0	0	0	0	0	0	0	0	0	0	0	0	0	0	0	0	0	0	0	0	0	0	0	0	0	0	0	0	0	0	0	0	0	0	0	0	0	0	0	0	0	0	0	0
57	hsa-miR-1205	0	0	0	0	0	0	0	0	0	0	0	0	0	0	0	0	0	0	0	0	0	0	0	0	0	0	0	0	0	0	0	0	0	0	0	0	0	0	0	0	0	0	0	0	0	0	0	0
58	hsa-miR-1206	0	0	0	0	0	0	0	0	0	0	0	0	0	0	0	0	0	0	0	0	0	0	0	0	0	0	0	0	0	0	0	0	0	0	0	0	0	0	0	0	0	0	0	0	0	0	0	0
59	hsa-miR-1207	0	0	0	0	0	0	0	0	0	0	0	0	0	0	0	0	0	0	0	0	0	0	0	0	0	0	0	0	0	0	0	0	0	0	0	0	0	0	0	0	0	0	0	0	0	0	0	0
60	hsa-miR-1208	0	0	0	0	0	0	0	0	0	0	0	0	0	0	0	0	0	0	0	0	0	0	0	0	0	0	0	0	0	0	0	0	0	0	0	0	0	0	0	0	0	0	0	0	0	0	0	0
61	hsa-miR-12113	0	0	0	0	0	0	0	0	0	0	0	0	0	0	0	0	0	0	0	0	0	0	0	0	0	0	0	0	0	0	0	0	0	0	0	0	0	0	0	0	0	0	0	0	0	0	0	0
62	hsa-miR-12114	0	0	0	0	0.9	0	0	0	0	0	0	0	0	0	0	0	0	0	0	0	0	0	0	0	0	0	0	0	0	0	0	0.11	0	0	0	0	0	0	0	0	0	0	0	0	0	0	0	0
63	hsa-miR-12115	0	0	0	0	0	0	0	0	0	0	0	0	0	0	0	0	0	0	0	0	0	0	0	0	0	0	0	0	0	0	0	0	0	0	0	0	0	0	0	0	0	0	0	0	0	0	0	0
64	hsa-miR-12116	0	0	0	0	0	0	0	0	0	0	0	0	0	0	0	0	0	0	0	0	0	0	0	0	0	0	0.09	0	0	0	0	0	0	0	0	0	0	0	0	0	0	0	0	0	0	0	0	0
65	hsa-miR-12117	0	0	0	0	0	0	0	0	0	0	0	0	0	0	0	0	0	0	0	0	0	0	0	0	0	0	0	0	0	0	0	0	0	0	0	0	0	0	0	0	0	0	0	0	0	0	0	0
66	hsa-miR-12118	0	0	0	0	0	0	0	0	0	0	0	0	0	0	0	0	0	0	0	0	0	0	0	0	0	0	0	0	0	0	0	0	0	0	0	0	0	0	0	0	0	0	0	0	0	0	0	0
67	hsa-miR-12119	0	0	0	0	0	0	0	0	0	0	0	0	0	0	0	0	0	0	0	0	0	0	0	0	0	0	0	0	0	0	0	0	0	0	0	0	0	0	0	0	0	0	0	0	0	0	0	0
68	hsa-miR-12120	0	0	0	0	0	0	0	0	0	0	0	0	0	0	0	0	0	0	0	0	0	0	0	0	0	0	0	0	0	0	0	0	0	0	0	0	0	0	0	0	0	0	0	0	0	0	0	0
69	hsa-miR-12121	0	0	0	0	0	0	0	0	0	0	0	0	0	0	0	0	0	0	0	0	0	0	0	0	0	0	0	0	0	0	0	0	0	0	0	0	0	0	0	0	0	0	0	0	0	0	0	0
70	hsa-miR-12122	0	0	0	0	0	0	0	0	0	0	0	0	0	0	0	0	0	0	0	0	0	0	0	0	0	0	0	0	0	0	0	0	0	0	0	0	0	0	0	0	0	0	0	0	0	0	0	0
71	hsa-miR-12123	0	0	0	0	0	0	0	0	0	0	0	0	0	0	0	0	0	0	0	0	0	0	0	0	0	0	0	0	0	0	0	0	0	0	0	0	0	0	0	0	0	0	0	0	0	0	0	0
72	hsa-miR-12124	0	0	0	0	0	0	0	0	0	0	0	0	0	0	0	0	0	0	0	0	0	0	0	0	0	0	0	0	0	0	0	0	0	0	0	0	0	0	0	0	0	0	0	0	0	0	0	0
73	hsa-miR-12125	0	0	0	0	0	0	0	0	0	0	0	0	0	0	0	0	0	0	0	0	0.26	0	0	0	0	0	0	0	0	0	0	0	0	0	0	0	0	0	0	0	0	0	0	0.74	0	0	1.83	0
74	hsa-miR-12126	0	0	0	0	0	0	0	0	0	0	0	0	0	0	0	0	0	0	0	0	0	0	0	0	0	0	0	0	0	0	0	0	0	0	0	0	0	0	0	0	0	0	0	0	0	0	0	0
75	hsa-miR-12127	0	0	0	0	0	0	0	0	0	0	0	0	0	0	0	0	0	0	0	0	0	0	0	0	0	0	0	0	0	0	0	0	0	0	0	0	0	0	0	0	0	0	0	0	0	0	0	0
76	hsa-miR-12128	0	0	0	0	0	0	0	0	0	0	0	0	0	0	0	0	0	0	0	0	0	0	0	0	0	0	0	0	0	0	0	0	0	0	0	0	0	0	0	0	0	0	0	0	0	0	0	0
77	hsa-miR-12129	0	0	0	0	0	0	0	0	0	0	0	0	0	0	0	0	0	0	0	0	0	0	0	0	0	0	0	0	0	0	0	0	0	0	0	0	0	0	0	0.43	0	0	0	0	0	0	0	0
78	hsa-miR-12130	0	0	0	0	0	0	0	0	0	0	0	0	0	0	0	0	0	0	0	0	0	0	0	0	0	0	0	0	0	0	0	0	0	0	0	0	0	0	0	0	0	0	0	0	0	0	0	0
79	hsa-miR-12131	0	0	0	0	0	0	0	0	0	0	0	0	0	0	0	0	0	0	0	0	0	0	0	0	0	0	0	0	0	0	0	0	0	0	0	0	0	0	0	0	0	0	0	0	0	0	0	0
80	hsa-miR-12132	0	0	0	0.35	0	0	0	0	0	0	0	0	0	0.06	0	0	0	0	0	0	0	0	0	0	0	0	0	0	0	0	0	0	0	0	0	0	0	0	0	0	0	0	0	0	0	0.99	0	0
81	hsa-miR-12133	0	0	0	0	0	0	0	0	0	0	0	0	0	0	0	0	0	0	0	0	0	0	0	0	0	0	0	0	0	0	0	0	0	0	0	0	0	0	0	0	0.23	0	0	0	0	0	0	0
82	hsa-miR-12135	10.02	0	0	0.35	62.95	28.64	0.45	0.54	0.15	15.83	0.82	0.89	4.73	1.58	0.15	5.09	0	0.49	0	1.62	5.2	0.33	2	3	2.29	18.74	0.57	0	6	1.65	0.42	1	31.49	2.68	0.4	0	7.77	5.07	6.18	1.29	0.92	1.11	0	10.38	0	0	0	1.42
83	hsa-miR-12136	4.7	4.29	7.66	2.09	68.34	3.1	6.25	0.18	0.66	7.62	1.37	15.99	0.26	0.35	0.58	1.76	5.69	3.9	54.71	9.91	6.77	4.64	5	27.61	5	15.39	1.8	22.5	2.25	6.62	7.12	1.55	13.19	8.05	4.36	4.54	5.59	32.12	8.52	10.33	1.62	8.64	4.33	15.57	9.87	9.87	2.74	0.27
84	hsa-miR-122	0	0	0	0	0	0	0	0	0	0	0	0	0	0.12	0.15	0	0	0	20247.9	0	0	0	0	0	0	0	0.09	0.87	0	0	0	0	0	0	0	0	0	0	0	0.86	0	0	0	0	0	0	0	1.42
85	hsa-miR-1224	3.44	0.48	0	0	1.8	0	0.45	0.54	0.1	0	0.55	0	0.09	0.18	0	0	0	0	0.77	2.34	0.78	0	5.33	0.6	0	2.68	0	19.04	0	0	2.09	0.11	2.69	0.45	1.19	4.71	0.31	1.27	0	1.29	0	1.33	1.18	1.48	1.35	0.99	0	0.09
86	hsa-miR-1225	0	0	0	0	0	0	0	0	0	0	0	0	0	0	0	0	0	0	0.77	0	0	0	0	0	0	0	0	0	0	0	0	0	0	0	0	0	0	0	0	0	0.23	0	0	0	0	0	0	0
87	hsa-miR-1226	1.25	16.21	0.4	1.04	2.7	0.77	0.45	0.72	0.25	1.76	2.2	0.3	0.88	0.82	0	0.2	0	0	0	1.62	1.82	2.65	2.5	1.2	0.21	3.35	0.19	0.87	3	1.65	1.26	0.44	1.61	1.34	1.58	0.84	0	3.38	0.85	0	0.69	2.66	2.17	0.74	5.39	0.99	0	0.27
88	hsa-miR-1227	0	0.95	0	0	0	0	0	0	0	1.17	0	0	0	0	0	0	0	0	0	0	0.26	0.33	0.17	0	0	0	0.09	0	1.13	0	0	0	0	0	0	0	0	0	0	0	0	0	0.39	0	0.9	0	0	0
89	hsa-miR-1228	0.63	1.43	2.02	0.35	1.8	0.77	1.12	1.09	0.81	0	0.82	0.3	0.35	0.23	0.29	1.37	1.42	0.49	1.54	1.08	1.82	0.66	0.83	0.6	0.42	0.67	1.14	0	1.88	1.65	0.84	0.55	1.08	1.34	0.4	0.84	1.55	2.11	0.21	0.86	0.23	1.11	4.73	1.48	0.9	0.99	0	0.44
90	hsa-miR-1229	0.63	13.83	0.4	0	0.9	0.77	0.11	0.36	0.1	2.34	0	0.59	0.26	0.23	0.29	0.39	0.71	0.49	0.77	0.18	0.78	1.33	2.17	1.2	0	0	0	0.87	12.38	0.55	0	0.22	2.15	1.79	0	1.34	0	0.85	0.43	0	0	2.22	0.2	1.48	0.45	0	0	0
91	hsa-miR-122b	0	0	0	0	0	0	0	0	0	0	0	0	0	0	0.15	0	0	0	0	0	0	0	0	0	0	0	0	0	0	0	0	0	0	0	0	0	0	0	0	0	0	0	0	0	0	0	0	0
92	hsa-miR-1231	0	0	0	0	0	0	0	0	0	0	0	0	0	0	0	0	0	0	0	0	0	0	0	0	0	0	0	0	0	0	0	0	0	0	0	0	0	0	0	0	0	0	0	0	0	0	0	0
93	hsa-miR-1233	0	0.48	0	0	0	0	0.22	0	0	0.58	0	0	0	0.06	0	0	0	0	0	0.36	0	0	0	0.6	0	0	0.18	0	1.12	0	0.42	0.12	0.26	0	0.4	0.16	0	0	0.22	0	0	0	0.2	0	0	0	0	0
94	hsa-miR-1234	0	0	0.81	0	0	0	0	0.18	0	0	0	0	0.09	0.06	0.44	0	0	0	0	0	0	0	0	0	0	0	0	0	0	0	0.42	0	0	0	0	0	0	0	0.21	0	0	0.44	0.2	0	0.45	0	0	0.18
95	hsa-miR-1236	0	0.48	0	0	0	0	0	0.18	0	0	0	0	0.09	0	0	0	0	0	0	0	0	0	0	0	0	0.67	0	0	0.38	0	0	0	0	0	0	0.17	0	0	0	0.43	0	0	0	0	0	0	0	0
96	hsa-miR-1237	0	0.48	0	0	0	0	0.11	0	0	0	0	0	0	0	0	0	0	0	0	0	0	0	0.33	0	0	0	0	0	0	0	0.42	0.11	0.27	0	0	0	0	0.42	0	0.43	0	0	0	0	0	0.99	0	0
97	hsa-miR-1238	0	0	0	0	0	0	0	0	0	0	0	0	0	0.06	0	0	0	0	0	0	0.26	0	0	0	0	0	0	0	0	0	0	0	0	0	0	0	0	0	0	0	0	0	0	0	0	0	0	0
98	hsa-miR-124	1.56	14.31	0	0	0	0	0.12	0	0.09	0	0	0	0	0	0.15	0	0	0	0	78.72	0	0	1.32	0	0	0	0	0	0	0.54	0	0.12	0.27	0	0	0	0.3	0	0	0	0	0.21	0	0.75	0	0	0	0
99	hsa-miR-1243	0	0	0.4	0.35	0.9	0	0.11	0	0.15	0	0	0	0	0	0	0.2	0	0	0	0	0	0	0	0	0	0	0.09	0	0	0	0	0	0	0	0	0	0	0.42	0	0	0.23	0	0	0	0	0	0	0.18
100	hsa-miR-1244	0	0	0	0	1.8	0	0.24	0	0.32	0	0	1.48	0	0	0.16	0.6	1.44	0.48	1.56	0.2	0	0	0	0.6	0	1.32	0	0	0	0	0	0	0.28	0	0	0	0.64	0	0	0	0	0	0	0.76	0	0	0	0
101	hsa-miR-1245a	0.31	0	0	0	0	0	0	0	0.25	0	0	0	0	0	0	0	0	0	0	0	0	0	0	0	0	0	0	0	0	0	0	0.11	0	0	0.4	0	0	0	0	0	0	0	0	0	0	0	0	0
102	hsa-miR-1245b	0	0	0.4	0	0	0.77	0	0	0.05	0	0	0	0	0.06	0	0.2	0.71	0.49	0	0	0	0	0	0	0.42	0	0.09	0	0	0	0	0	0	0	0	0	0	0	0	0	0	0.66	0	0	0.45	0	0	0.09
103	hsa-miR-1246	1.25	0.48	1.21	1.04	8.99	3.87	0.22	1.36	0.18	89.97	7.69	16.43	2.36	1.73	0.29	0.98	0.71	1.46	66.26	1.62	7.81	1	2.17	0	0.83	0.67	0.19	7.79	0.56	0	2.93	0.61	1.88	4.92	0.79	1.43	68.52	1.27	1.49	3.01	0.23	3.43	0	13.35	0	0	0	0.89
104	hsa-miR-1247	13.77	16.69	7.66	83.8	212.22	22.45	32.05	26.97	38.16	0.59	19.77	3.55	10.24	17.6	6.72	11.54	59.04	8.28	89.38	34.59	61.15	9.29	1770.53	6	13.33	73.62	14.11	3.46	0.75	67.26	11.73	12.85	22.61	13.42	93.47	17.98	112.18	9.3	6.18	9.04	59.99	30.79	63.25	40.04	14.36	7.9	180.19	30.76
105	hsa-miR-1248	0	0	0	0	0	0	0	0	0.05	0.59	0	2.37	0	0.23	0.15	0.2	0	0	16.18	0.54	0.26	0.33	0.33	1.2	0	0	0	0.87	0	0	0	0	0	1.34	0.4	0	0.31	0.42	0	0	0.23	0	0.39	0.74	0.45	0	0	0
106	hsa-miR-1249	5.95	4.77	6.45	1.04	1.8	6.19	2.46	0.9	2.08	3.52	1.1	1.48	1.31	0.76	2.05	2.15	4.27	1.95	1.54	3.42	4.42	4.64	2.83	4.2	0.62	2.01	2.18	3.46	5.63	3.86	3.77	0.78	2.42	2.24	3.17	1.34	0.93	2.54	1.7	6.46	4.15	2.22	2.76	1.48	1.35	8.89	7.32	1.06
107	hsa-miR-1250	0.31	0	0	0	0	0	0	0.36	0.05	0	0	0.3	0	0	0	0	0	0	0	0.18	0	0	0.17	0	0	0.67	0.09	0	1.5	0	0	0.11	1.61	0	0	0	0	0	0	0	0	0	0	0	0	0	0	0.27
108	hsa-miR-1251	12.21	0	0.4	0.35	6.29	1.55	0.33	0	0	0	0	0	0.09	0	0	0	0	1.46	0.77	0	1.04	1	2.5	2.4	0	0	0.76	0	0	0	0	0.44	0.81	0	0	0.17	0	6.76	0	0	0	2.66	0.2	0	1.8	0	0	0.35
109	hsa-miR-1252	0	0	0	0	0	0	0	0	0	0	0	0	0	0	0	0	0	0	0.77	0	0	0	0.17	0	0	0	0	0	0	0	0	0.11	0.27	0	0	0.17	0	0.42	0	0	0	0	0	0	0	0	0	0
110	hsa-miR-1253	0	0	0	0	0	0	0	0	0	0	0	0	0	0	0	0	0	0	0	0	0	0	0	0	0	0	0	0	0	0	0	0	0	0	0	0	0	0	0	0	0	0	0	0	0	0	0	0
111	hsa-miR-1255a	0	0	0	0	0	0	0	0.18	0.05	0	0	0.59	0	0	0	0	0	0	0	0	0	0	0	0	0	0	0	0	0	0	0	0.11	0	0.45	0	0	0	0	0.43	0.86	0	0	0.2	0	0	0	0.91	0
112	hsa-miR-1255b	0	0	0	0	0	0	0	0	0	0	0.28	0	0	0	0.15	0	0	0	0	0	0	0	0	0	0	0	0	0	0.38	0	0	0	0	0	0	0	0	0	0.22	0	0	0	0	0	0	0	0	0
113	hsa-miR-1256	0.31	0.48	0	0	0	0	0	0	0	0	0	0	0.09	0	0	0	0	0	0	0	0	0	0	0	0	0	0	0.87	0	0	0	0	0	0	0	0.34	0	0	0	0	0	0	0	0	0	0	0	0.09
114	hsa-miR-1257	0	0	0	0	0	0	0	0	0	0	0	0	0	0	0	0.39	0	0	0	0	0	0	0	0	0	0	0	0	0.38	0	0	0	0.54	0	0	0	0	0	0	0	0	0	0	0	0	0	0	0
115	hsa-miR-1258	0.31	0	0.81	3.82	0	1.55	0.67	0.18	1.78	0.59	3.02	0.89	0.79	0.94	1.75	1.57	2.13	2.44	0.77	1.08	0.78	1.33	0.33	1.2	1.87	0	1.99	0.87	0	2.76	0.42	0.55	0	3.13	4.36	2.02	0.31	0.85	1.06	1.72	5.08	0.89	5.71	5.93	1.8	2.96	8.23	1.06
116	hsa-miR-125a	699.61	1457.87	1331.91	1094.57	687.03	853.71	1146.82	459.5	318.31	1672.81	634.42	374.56	371.07	513.13	926.15	411.12	949.59	469.63	708.86	562.41	970.63	3486.52	5246.15	852.43	573.34	1481.86	298.96	415.36	1219.69	2619.24	802.32	614.87	1056.3	712.99	669.33	516.64	130.51	781.96	815.82	2939.51	1092.97	509.24	1203.83	487.92	2189.39	1573.73	1495.5	804.69
117	hsa-miR-125b	888.99	287	1343.06	2225.29	1048.52	643.96	943.49	537.5	794.69	516.38	885.17	325.7	211.37	575.27	709.95	873.7	571.18	408.24	188.77	976.02	1117.92	763.25	1535.52	1062.54	337.8	396.23	653.91	285.56	555.26	3231.55	999.23	513.58	294.15	971.52	1396.48	368.06	470.47	923.14	754.85	1493.86	2145.96	569.94	2511.3	657.72	1168.75	1517.13	2792.51	1035.06
118	hsa-miR-126	4273.4	2713.12	2534.41	2534.75	4632.94	1957.42	4074.13	673.78	1245.91	2503.94	3501.95	2444.86	798.01	3016.24	1173.91	2279.83	2895	732.7	2929.43	4114.52	2105.72	3383.36	2136.3	5533.02	4853.1	3857.91	1410.87	7190.89	3507.89	5681.73	4612.8	2476.08	4755.62	10413.9	3497.95	3089.93	3679.79	5295.77	10437.9	3488.83	2412.3	2285.28	11196.6	6240.59	2643.61	3206.69	3818.77	1531.54
119	hsa-miR-1260a	64.48	25.98	17.13	7.48	175.35	40.25	22.78	28.87	7.6	32.82	8.38	2.52	18.96	11.38	5.04	11.25	15.29	1.95	4.24	15.76	15.61	19.07	24.48	16.21	8.33	15.73	8.76	0.43	14.26	16.54	9.85	2.6	92.04	16.77	26.34	15.71	19.27	31.07	24.06	55.32	15.92	47.73	23.35	15.2	41.52	22.21	27.44	11.17
120	hsa-miR-1260b	53.53	21.69	9.47	6.78	197.84	31.73	20.43	29.05	6.63	26.96	5.08	2.52	19.31	9.21	4.16	11.45	11.03	1.46	2.7	14.14	17.7	18.41	21.32	16.21	7.91	12.38	7.15	1.3	12.76	11.58	9.01	2.38	84.5	14.54	23.96	13.53	19.89	25.57	17.04	59.19	14.77	33.12	11.53	9.27	44.66	19.25	19.21	10.46
121	hsa-miR-1261	0	0	0	0	0	0.77	0	0	0	0	0	0.3	0.18	0	0.15	0	0	0	0	0	0	0.33	0	0	0	0	0	0	0	0	0	0	0.27	0	0	0.17	0	0	0	0	0	0	0	0	0	0	0	0
122	hsa-miR-1262	0	0.48	0	1.04	0.9	0.77	0.45	0.36	0.81	0	0.82	0	0	0.29	0.58	0.98	0	0.97	0	0.72	2.6	0	1	1.8	1.04	1.34	0.47	0.87	0.38	3.31	1.26	0.44	0.27	0.45	1.58	0.34	1.24	0.85	0.43	2.15	2.54	0.44	0.39	0.74	0.45	0.99	0	0.8
123	hsa-miR-1263	0	0	0	0	0	0	0	0	0	0	0	0	0	0	0	0	0	0	0	0	0	0	0	0	0	0	0	0	0	0	0	0	0	0	0	0	0	0	0	0	0	0	0	0	0	0	0	0
124	hsa-miR-1264	0	0	0	0	0	0	0	0	0	0	0	0	0	0	0	0	0	0	0	0	0	0	0	0	0	0	0	0	0	0	0	0	0	0	0	0	0	0	0	0	0	0	0	0	0	0	0	0
125	hsa-miR-1265	0	0	0	0	0	0	0	0	0	0	0	0	0	0	0.15	0	0	0.97	0	0	0	0	0	0	0	0	0.09	0	0	0	0	0	0	0	0	0.34	0	0	0	0	0	0	0	0	0	0	0	0
126	hsa-miR-1266	24.73	38.14	13.3	13.56	5.4	10.84	9.71	72.93	11.18	31.06	4.12	35.53	39.05	15.31	21.62	15.46	24.18	9.74	25.43	14.59	11.45	23.88	31.15	19.81	14.37	77.64	2.84	25.96	18.76	14.89	31	20.06	14.53	21.47	15.84	12.61	15.85	46.07	12.99	11.62	11.54	8.64	18.72	4.45	6.28	5.92	11.89	12.76
127	hsa-miR-1267	0	0	0	0	0	0	0	0	0.05	0	0	0	0	0	0	0	0	0	0	0	0	0	0	0	0	0	0	0	0	0	0	0	0	0	0	0	0	0.42	0	0	0	0	0	0	1.35	0	0	0
128	hsa-miR-1268a	2.35	2.86	1.21	0.87	12.59	6.58	1.9	2.17	0.05	8.5	0	0.74	0.57	0.26	0.15	0.2	4.98	0.97	0.77	0.54	2.34	0.5	3.75	0.9	0.62	2.68	0.52	0	2.25	0.83	8.59	0.28	11.17	0.89	0.59	1.01	0.62	9.93	1.7	5.38	0	0.78	0.69	2.22	6.51	1.48	0	0.18
129	hsa-miR-1268b	2.97	4.77	2.02	1.22	17.99	7.35	2.23	2.53	0.05	9.08	0	1.04	0.74	0.5	0	0.2	5.69	1.46	0	0.54	3.64	0.83	4.58	1.5	0.83	2.68	0.71	2.6	3	1.38	11.52	0.39	13.32	1.34	0.59	1.34	0.62	15.43	2.13	6.67	0	0.55	1.28	2.97	9.2	1.48	0.91	0.27
130	hsa-miR-1269a	0	0	8.06	0	4754.79	0	2.68	1.27	0.3	1203.91	18.95	0	0.35	4.9	0.07	20.06	0.71	1.46	26.97	0	1.04	8.29	1.67	28.21	0.21	1365.73	0	0	13.51	0.55	12.78	0	480.65	0	0	0.34	0.62	0	0	1.29	0.92	13.51	10.25	0	0.9	6.91	0	0
131	hsa-miR-1269b	0	0	0.4	0.35	2.25	0	1	0	0.2	0.59	0.27	0.3	0.61	825.85	0.07	8.9	0	0	0	0.18	0	0.66	1.33	0	0	0.33	0	0.87	0	0	557.85	0	580.49	0	0	0.17	197.63	0	0	0	0	1.99	0.39	0	0.9	0	0	0.09
132	hsa-miR-127	971.31	407.13	1199.28	2217.99	388.48	798.76	1130.41	1289.11	1791.13	149.46	481.17	396.18	530.08	675.14	628.59	901.48	1537.84	925.61	362.13	1095.1	1780.96	695.91	599.95	949.68	447.97	267.06	742.67	373.82	543.25	1568.46	1638.57	929.11	232.25	297.9	3915.78	478.32	610.61	1266.78	676.55	838.2	1342.4	741.6	955.38	654.76	842	896.45	1390.31	1005.72
133	hsa-miR-1270	4.07	14.78	1.61	1.39	1.8	0	1.9	2.35	0.86	7.62	1.65	1.78	0.44	1.11	2.05	1.96	0.71	1.95	2.31	0.9	1.3	3.65	0.83	1.2	1.67	14.72	1.52	27.69	1.88	2.21	1.68	3.66	2.96	2.24	3.17	0.34	0.93	3.8	5.54	1.29	1.38	1.55	3.15	6.67	4.49	6.91	2.74	0.62
134	hsa-miR-1271	5.95	7.15	6.85	4.52	11.69	3.1	4.24	0.36	1.02	9.96	2.75	2.96	0.61	1.35	0.44	1.76	4.27	3.9	0	3.24	7.03	2.99	4.16	7.2	3.12	1.34	1.23	2.6	4.88	11.03	3.35	2.66	6.73	5.37	6.73	4.54	0.93	5.49	5.54	8.18	2.54	1.55	9.65	4.45	4.49	5.92	4.57	1.51
135	hsa-miR-1272	0	0	0	0	0	0	0	0	0	0	0	0	0	0	0	0	0	0	0	0	0	0	0	0	0	0	0	0	0	0	0	0	0	0	0	0	0	0	0	0	0	0	0	0	0	0	0	0
136	hsa-miR-1273c	0	0	0	0	0	0	0	0	0.05	0	0	0	0	0.06	0	0	0	0	0	0	0	0	0	0	0	0	0	0	0	0	0.42	0	0	0	0	0	0	0	0	0	0	0	0	0	0	0	0	0
137	hsa-miR-1273h	0.94	3.81	0.81	1.39	1.8	0.77	0.33	1.45	0.91	0.59	0.55	4.44	1.23	1.82	1.17	0.59	9.25	2.44	4.62	3.06	1.82	1.66	0	6	1.25	0.67	1.8	3.46	2.25	1.1	3.35	2.11	4.58	8.95	0.79	2.18	2.49	5.92	3.62	3.87	0.69	0.89	1.58	34.11	3.14	0.99	2.74	0.98
138	hsa-miR-1275	2.82	12.4	0.4	0	0	0.77	0.22	0.72	0.15	2.93	0	0.3	0.79	0.53	0.15	0.2	0.71	1.95	0.77	0.9	3.12	0.66	2.5	6.6	1.04	0.67	0.19	0	1.13	1.1	6.28	0.33	3.23	1.34	0.79	1.51	0.31	0	0.21	2.15	1.62	0.66	0.79	0	0.45	0	0	0.09
139	hsa-miR-1276	0.31	0	0	0	0.9	0.77	0	0.18	0	1.17	0	0.3	0.35	0.06	0.15	0.78	0	0	0	0	0	0.33	0	0	0.21	0.67	0	0.87	0	0	0	0.11	0.81	0	0	0.67	0	0.42	0.21	0	0	0	0	0	0	0	0	0.18
140	hsa-miR-1277	0.94	4.29	2.42	1.04	5.4	4.64	1.79	0.54	0.46	5.28	0	2.66	0.44	0.82	0.44	0.59	4.98	1.46	3.08	0.72	1.56	2.99	1.5	0.6	1.46	2.01	0.57	9.52	2.25	0.55	1.68	1.11	2.15	1.79	0.4	3.03	0.62	5.49	2.13	1.72	0	0.66	0.39	2.97	2.69	2.96	0	0.27
141	hsa-miR-1278	0	0	0	0	0	0	0.22	0	0	0	0	0.3	0	0	0.15	0	0	0	0	0	0	0.33	0	0	0.21	0	0	0	0.38	0	0	0	0	0	0	0	0	0	0	0	0	0	0	0	0	0	0	0
142	hsa-miR-1279	0	0	0	0	0	0	0	0	0	0	0	0	0	0	0	0	0	0	0	0	0	0	0	0	0	0	0	0	0	0	0	0	0	0	0	0	0	0	0	0	0	0	0	0	0	0	0	0
143	hsa-miR-128	145.87	160.66	108.03	73.36	532.35	66.57	128.74	72.93	57.06	270.21	71.68	82.61	90.89	126.57	116.86	123.08	118.08	42.87	135.61	104.85	177.48	107.48	260.83	75.04	79.76	180.05	111.4	100.37	144.44	90.41	194.4	162.55	163.09	94.38	101.39	175.13	89.8	173.3	105.41	106.77	54.91	108.98	86.1	106.03	78.54	72.07	79.57	120.37
144	hsa-miR-1281	0	0	0	0	0	0	0	0	0	0	0	0	0	0	0	0	0	0	0	0	0	0	0	0	0	0	0	0	0	0	0	0	0	0	0	0	0	0	0	0	0	0	0	0	0	0	0	0
145	hsa-miR-1282	0	0	0	0	0	0	0	0	0	0	0	0	0	0	0	0	0	0	0	0	0	0	0	0	0	0	0	0	0	0	0	0	0	0	0	0	0	0	0	0	0	0	0	0	0	0	0	0
146	hsa-miR-1283	0.32	0	0	0	0	0	0	0	0	0	0.28	0.3	0	0	0	0.2	0	0	0	0	0	0	0	0	0	0	0	35.48	3	0	3.78	0	0	0	0	0	0	0	0	0.44	0	0	0	2.22	0.9	0	0	0
147	hsa-miR-1284	0	2.86	0.4	0.35	0	0	0.11	0.54	0.15	0	0	0.3	0.26	0.12	0	0	0	0.49	0.77	0.18	0.52	1.33	0.17	0	0	0	0.09	0	1.13	0	0	1	0	0.45	0	1.51	0	0	0	0.86	0	0.22	0.39	0.74	0.45	0	0	0
148	hsa-miR-1285	5.32	12.87	1.61	2.09	19.78	17.03	2.34	0.9	1.02	6.45	1.1	5.18	4.29	2	0.44	1.57	4.27	2.44	9.25	2.16	7.03	4.31	6.16	4.8	4.37	9.37	1.23	4.32	3.38	1.65	2.93	1.1	8.88	3.13	1.19	8.24	5.59	6.55	2.56	7.75	1.15	5.09	2.36	20.02	2.7	2.96	2.74	0.89
149	hsa-miR-1286	0	0	0	0	0	0	0	0	0.05	0	0	0	0.09	0	0	0	0	0	0	0	0	0	0	0	0	0	0	0	0	0	0	0	0	0	0	0	0	0	0	0	0	0	0	0	0	0	0	0
150	hsa-miR-1287	56.97	50.06	24.19	17.73	29.68	22.45	9.83	20.63	14.94	101.99	37.35	9.77	8.84	18.84	20.16	27	14.94	11.69	37.75	26.3	29.14	8.96	20.15	18.61	15.62	65.59	13.83	19.9	23.26	16.54	25.14	26.7	34.45	11.63	40	26.72	9.94	27.9	20.66	19.37	16.84	31.9	44.33	25.21	22.44	13.82	24.7	9.57
151	hsa-miR-1288	0.63	0	0	0.35	0.9	0.77	0.33	0.36	0.2	0.59	0.27	0	0.44	0.29	0.44	0.2	0	0	0	0.54	0.78	0.33	0.17	0	1.04	0.67	0.28	0.87	0.38	0	0.42	0.33	0.27	0	0.4	0	0.62	0.85	0.43	0.43	0.46	0.22	0.2	0.74	0.45	0	0	0.35
152	hsa-miR-1289	0	0	0	0	0	0	0	0	0	0	0	0	0.18	0	0.14	0	0	0	0	0	0	0	0	0	0	0	0	0	0.38	0	0	0	0	0	0	0	0	0.42	0	0	0	0.22	0	0	0	0	0	0
153	hsa-miR-129	3.76	1.44	2.02	25.38	0.9	3.1	0.34	2.72	1.62	0.58	1.38	3.56	0.44	2.22	1.16	2.74	1.42	0.48	0	0.36	0.52	0.66	0.5	1.2	0.62	0.67	0.76	24.22	2.62	3.86	2.1	2.22	0.27	1.34	23.76	1.34	0.62	1.7	1.06	1.72	3.92	1.1	4.54	3.7	0	0	9.14	3.9
154	hsa-miR-1290	0	0	0	0	1.8	0.77	0.11	0.09	0.03	3.81	0.27	0.44	0.18	0.09	0	0	0	0.49	5.39	0	1.82	0	1.67	0	0	0	0	0	0.56	0	0	0.06	0.27	0.45	0	0.42	3.26	0	0.21	0	0	0.33	0	0	0.45	0	0	0.18
155	hsa-miR-1291	0.31	0.95	0	0.35	2.7	2.32	0.45	0.18	0.15	1.76	0	0.59	0.18	0.41	0.88	0.59	0.71	0	5.39	0.72	0	1	0.67	7.8	0.62	1.34	0.28	1.73	0	1.1	0	0.44	0.81	0.89	0.4	0.5	0.31	4.65	0.21	2.15	0	1.77	0.59	0	0.9	2.96	0	0.09
156	hsa-miR-1292	1.57	0.95	0.4	0	0	0	0.11	0.72	0.1	1.76	0.27	0.89	0	0.41	0.73	0.2	0.71	0.49	0	0.18	0.78	1.99	1.67	1.2	0.21	0	0.28	0.87	1.5	0.55	0.42	0.11	0.81	0.45	0.4	1.01	0.31	0.85	0	0.43	0	0.89	0.59	0	0.9	0.99	0.91	0.53
157	hsa-miR-1293	0	0	0	0	0	0	0	0	0	0	0	0.3	0	0	0	0.2	0	0.49	0	0	0	0	0.17	0	0	0	0	0	0	0	0	0	0	0	0	0	0	0	0	0	0	0	0	0	0	0	0	0
158	hsa-miR-1294	1.57	0	0.4	0	0.9	0	0	0.18	0.2	0	0	0	0.18	0	0.73	0.39	0	0	0	0	0.52	0	0	0	0.42	0	0.28	0	0.38	0	0	0.22	0	0	0.4	0.17	0.31	0	0	0.43	0	0	0.39	0	0	0.99	0	0.27
159	hsa-miR-1295a	0.94	1.43	0.81	4.52	0	0	0.89	0.18	1.63	0.59	0.27	0.3	0.09	1.41	0.29	1.96	0.71	0.49	3.08	1.08	1.3	1.99	0.83	1.8	0.62	0	0.85	0	1.13	4.41	0.42	0.22	0.27	0.89	4.75	0.17	0.93	0	1.7	0.43	3.46	0.89	0.2	0.74	0.45	0.99	1.83	1.15
160	hsa-miR-1295b	0	0	0	0.7	0.9	0	0.11	0	0.15	0	0	0	0	0	0	0	0.71	0	0	0	0.26	0	0	0	0	0	0.09	5.19	0	0	0.42	0	0	0.45	0	0	0	0	0	0	0	0	0	0	0	0	0	0
161	hsa-miR-1296	17.53	5.72	12.09	4.87	19.78	5.42	8.15	2.53	3.56	23.45	7.14	6.22	6.04	3.87	5.4	6.65	4.27	3.41	3.85	4.68	7.29	12.6	11.49	13.21	1.87	8.03	2.27	4.33	10.13	7.72	23.88	2.88	3.77	4.47	4.75	2.35	3.73	13.1	5.96	28.41	9	6.2	13.2	3.71	4.94	12.83	12.81	2.13
162	hsa-miR-1297	0	0.48	0	0	0	0	0	0	0	0	0	0	0	0	0	0	0	0	0	0	0	0	0	0	0	0	0	0	0	0	0	0	0	0	0	0	0	0	0	0	0	0	0	0	0	0	0	0
163	hsa-miR-1298	0	0	0	0	0	0	0	0	0	0	0	0	0	0	0	0.2	0	0	0	0	0	0	0	0	0	0	0	0	0	0	0	0	0	0	0	0	0	0	0	0	0	0	0	0.74	0	0	0	0
164	hsa-miR-1299	105.49	241.23	0.81	0.7	9.89	15.48	1.34	16.47	15.95	58.61	9.61	8.59	33.71	1.76	5.11	19.96	12.09	0.97	13.87	96.38	23.68	6.63	21.15	14.41	5.83	22.76	23.02	0.87	7.13	18.74	44.83	7.09	6.46	157	168.72	89.08	13.67	288.69	22.36	10.33	43.84	18.39	14.97	2.97	38.15	13.82	28.35	0.62
165	hsa-miR-1301	12.83	39.09	10.08	3.13	50.36	4.64	13.62	6.88	2.13	143.6	7.14	10.07	9.02	10.39	9.64	10.37	19.21	7.31	24.66	8.29	17.43	23.88	19.49	28.21	6.87	45.51	6.06	85.67	51.4	8.82	20.95	11.52	36.87	19.23	5.15	14.45	5.9	9.72	16.18	18.08	2.54	11.3	8.47	31.89	16.61	8.89	7.32	4.52
166	hsa-miR-1302	0	0	0	0	0	0	0	0	0	0	0	0	0	0	0	0	0	0	0	0	0	0.33	0	0	0	0	0	0	0	0	0	0	0	0	0	0	0	0	0	0	0	0	0	0	0	0	0	0
167	hsa-miR-1303	0.94	0	0	0.7	1.8	0.77	0.67	0	0.1	0.59	1.1	1.78	1.75	0.18	1.02	0.98	0.71	0	0.77	0	0	1.33	0.17	0.6	0.83	0.67	0.28	0	0.38	0	0	0.78	1.08	1.79	0.79	1.18	0	0.42	1.06	0	0.23	1.33	0.59	1.48	0.45	0	1.83	0.35
168	hsa-miR-1304	17.84	10.49	8.47	10.43	50.36	23.22	3.35	7.96	8.64	64.47	10.99	25.32	16.55	7.22	4.97	9.59	17.78	3.9	8.48	5.58	11.45	11.28	10.24	8.4	5.21	17.4	5.4	34.61	7.88	11.58	20.53	9.2	18.03	8.95	13.07	6.72	15.54	20.29	9.16	71.03	7.15	5.09	7.88	46.72	7.18	4.94	17.38	10.9
169	hsa-miR-1305	0	0	0	0	0	0	0	0	0.15	0	0	0.59	0	0	0	0	0	0.49	0	0	0	0.33	0.17	0	0.21	2.01	0.09	0	0	0	0	0.78	0.54	0.45	0	0	0	0	0	0	0	0	0	0	0	0	0	0.18
170	hsa-miR-1306	10.33	30.99	10.08	4.87	24.28	6.97	5.47	4.89	1.17	17	4.67	10.66	3.85	2.88	1.9	5.67	5.69	5.36	4.62	5.58	11.45	11.28	14.16	3	2.92	20.08	2.94	32.02	24.76	8.82	17.6	2.22	13.19	6.71	3.17	2.86	2.18	8.03	13.63	13.78	3.92	5.76	11.03	8.16	5.39	4.94	9.15	1.86
171	hsa-miR-1307	1133.15	1533.19	815.51	652.64	1243.66	906.34	558.39	669.62	369.58	3315.72	672.87	1580.26	599.6	727.83	732.3	1066.05	1456.04	341.99	831.37	621.68	947.21	1482.38	1066.98	1126.77	509.61	3369.32	303.51	1441.64	2073.22	831.92	998.81	936.65	1647.01	623.98	539.03	643.53	202.29	1451.06	1164.42	906.65	302.03	504.59	1098.23	819.37	758.97	947.79	517.71	484.96
172	hsa-miR-130a	118.01	19.07	135.45	122.74	26.98	120.74	38.74	16.65	45.17	233.86	61.79	349.24	12.52	32.45	56.1	103.71	85.36	60.41	103.25	65.12	76.77	117.09	97.44	193.9	33.74	22.09	29.74	88.26	49.15	184.69	45.25	67.65	26.37	117.19	128.72	31.6	48.16	159.35	40.25	143.36	112.6	52.94	97.43	84.53	385.54	185.61	127.14	107.61
173	hsa-miR-130b	19.09	30.51	17.74	3.48	41.37	20.9	7.03	5.79	4.57	100.81	3.57	27.98	7.79	5.1	7.01	14.87	10.67	7.79	19.26	15.04	14.57	24.55	24.98	10.21	3.33	12.05	4.36	26.83	11.63	3.31	20.11	8.26	14.53	19.68	5.54	9.41	9.63	23.67	18.95	20.66	3.69	12.18	5.91	35.59	7.18	26.66	2.74	15.6
174	hsa-miR-132	87.02	89.63	69.74	147.43	126.79	47.21	55.83	148.58	109.69	66.82	34.6	76.98	85.19	119.11	69.24	83.75	57.62	29.23	60.1	69.18	59.33	86.24	54.96	81.64	51.44	119.14	47.27	174.8	53.65	249.19	103.07	113.91	89.62	34.44	452.29	36.64	52.2	75.24	102.64	113.22	46.61	65.79	65.02	56.36	51.62	65.16	79.58	170.37
175	hsa-miR-1321	0	0	0	0	0	0	0	0	0	0	0	0	0	0	0	0	0	0	0	0	0	0	0	0	0	0	0	0	0	0	0	0	0	0	0	0	0	0	0	0	0	0	0	0	0	0	0	0
176	hsa-miR-1322	0	0	0	0	0	0	0	0	0	0	0	0	0	0	0	0	0	0	0	0	0	0	0	0	0	0	0	0	0	0	0	0	0.27	0	0	0	0	0	0	0	0	0	0	0	0	0	0	0
177	hsa-miR-1323	0	0	0	0	0	0	0	0	0	0	0	0	0	0	0	0.2	0	0	0	0	0	0	0.17	0	0	0	0	0	6.75	0	9.22	0	0.81	0	0	0	0	0	0	0	0	0	0.39	4.45	1.8	0	0	0.18
178	hsa-miR-1324	0	0	0	0	0	0	0	0	0	0	0	0	0	0	0	0	0	0	0	0	0	0	0	0	0	0	0	0	0	0	0	0	0	0	0	0	0	0	0	0	0	0	0	0	0	0	0	0
179	hsa-miR-133a	5.32	13.04	3.5	6.14	2.1	0.78	1.42	108.58	3.2	1.76	96.94	0.5	1.72	1.42	1.16	2.16	2.84	0.98	0.78	2.04	1.3	1.76	4.28	5.8	2.98	1.78	0.66	1.44	1.12	11.58	3.36	0.88	0.18	1.78	5.8	0.5	0.52	1.26	5.12	17.5	2.46	1.7	42.04	2.96	1.8	3.94	5.8	1.32
180	hsa-miR-133b	0.31	1.75	0.13	0.12	0.6	0	0.04	5.43	0.05	0	3.57	0.1	0.12	0.1	0	0	0	0	0	0.3	0	0.22	0.06	0.2	0.14	0.22	0	0.29	0	0.55	0	0	0.09	0	0.13	0	0.1	0	0	0.14	0.08	0.07	1.71	0	0	0	0.61	0
181	hsa-miR-134	559.69	430.5	763.51	844.92	437.94	595.2	1015.07	436.7	583.12	68.58	241.41	182.69	162.77	290.86	176.03	300.36	743.31	636.24	203.41	507.29	1194.94	427.9	398.91	759.39	258.45	143.9	233.31	296.81	434.45	675.35	1160.11	372.53	92.58	229.01	2038.88	386.72	554.05	1110.38	439.53	449.45	553.76	524.08	498.48	578.38	656.64	524.25	490.27	230.38
182	hsa-miR-1343	1.88	1.91	0.81	0.35	0	0.77	0.22	1.09	0.36	3.52	1.1	0.3	1.05	0.59	0.29	0.59	0	0	0	0.54	1.82	1	1.17	0	0	2.68	0.28	0	2.63	1.65	1.68	0.55	0.27	0	0	0.17	0.31	2.96	0.64	1.72	0	1.11	1.18	1.48	0	1.97	0	0.44
183	hsa-miR-135a	30.37	0.48	2.42	0.7	13.48	0.78	1.22	0	0.5	0	0	0.5	0	0.12	0.74	5.48	0	33.62	35.44	0.36	1.04	1.66	5.16	39.02	2.08	0.66	8.52	0	0	0.56	0	0.78	0.54	0	37.22	1.68	0.32	46.5	0	0	3	2.66	0	3.46	0.45	0	0	1.66
184	hsa-miR-135b	43.2	1.43	4.03	8.69	140.28	6.97	0.45	0	3.61	11.72	0	157.33	1.05	1.58	1.17	8.41	2.85	28.74	48.54	7.57	1.04	1.66	12.49	60.03	5.62	0	3.41	518.33	1.13	3.31	65.78	3.32	1.61	8.95	5.94	2.69	4.35	1.69	2.98	40.9	11.31	3.99	0.59	128.53	4.94	1.97	1.83	13.24
185	hsa-miR-136	52.59	45.29	52	26.43	9.89	32.51	46.11	5.43	12.7	6.45	7.42	25.46	3.41	15.37	13	17.42	72.55	43.84	7.7	33.51	70.26	34.83	19.15	54.03	20.41	14.06	18.76	19.9	37.89	22.6	51.11	21.61	19.65	20.13	38.02	24.87	17.4	99.33	46.21	26.69	9.92	22.15	13.79	51.16	39.05	35.54	11.89	25.09
186	hsa-miR-137	0	0	0	0	0	0	0	0	0.66	0	0	0	0.26	0.12	0.29	0	1.42	0.97	2.31	0	0.26	0	0.33	0	0	0	0.28	0	0	0	0.84	0.22	0.27	0	0	0	0	0.85	0	0	0.23	0.44	0	0	0	0	0	0.18
187	hsa-miR-138	1.56	0	0	1.39	0	0	0.45	0	1.17	0	0.28	6.22	0.26	0.76	0.74	2.54	0	0.97	0	0.54	0	0.34	1	4.2	0	1.34	0.95	3.46	0.38	0.56	0.42	1	0.26	3.58	0	0.16	0.32	0.42	0.22	0	1.84	0	0.6	5.2	0	0	0	0.45
188	hsa-miR-139	37.88	18.59	30.64	198.54	20.68	34.06	17.31	16.65	55.02	11.14	334.51	27.24	8.23	59.09	53.17	94.32	26.32	8.28	184.15	55.3	16.65	33.5	12.49	33.62	45.61	54.21	23.11	19.9	26.26	442.7	22.21	31.69	71.05	54.57	137.03	19.33	18.96	38.46	94.76	21.96	158.51	36.11	492.76	47.46	17.5	20.73	387.82	154.59
189	hsa-miR-140	821.69	212.63	796.97	1456.52	565.63	272.44	338.77	662.74	1147.14	848.13	3081.48	714.48	360.83	1282.09	1195.82	1189.72	664.36	425.78	752	616.46	383.05	426.24	242.68	615.31	484.62	524.07	1049.2	1088.58	329.78	1415.75	869.35	970.66	319.98	704.04	919.64	402.52	307.94	598.94	461.68	3657.16	1028.14	455.86	1544.69	1182.72	221.72	562.75	1516.53	1892.14
190	hsa-miR-141	1459.32	1036.19	481.93	224.27	1572.79	982.19	1176.75	588	291.59	2757.44	26.91	655.41	1044.66	1307.68	1069.17	432.64	543.08	461.1	1319.86	686.44	614.39	1661.66	2185.77	2829.84	673.2	1189.03	570.36	4445.63	1069.62	211.7	702.18	908.67	2002.66	2005.22	396.65	927.15	563.68	3580.53	1155.37	1581.25	353.25	867.53	51.82	413.39	938.5	691.1	170.13	744.19
191	hsa-miR-142	3205.68	4114.26	1502.43	529.55	1821.88	1125.38	1253.9	579.31	387.92	1463.56	695.67	5094.03	270.91	1674.64	1078.81	793.47	7364.12	2508.41	460.76	4173.79	1923.83	1674.77	745.02	2697.18	2553.07	2176.6	2335.32	6723.61	3451.23	319.2	3891.76	2468.32	4435.91	15146.7	203.18	3597.49	2149.39	11729.4	3308.85	3136.68	222.19	1945.49	567.24	27714.1	2645.4	979.38	376.85	941.81
192	hsa-miR-143	119076	15665.6	39513.3	110594	117920	95545.9	38710	114954	92953.2	29533.2	394825	42885.9	97612.3	41678.7	43336.4	160852	41567.1	25133.8	47298.5	41177.8	62221.3	40225.9	62733.1	55363.8	41286	30941	47562.6	9462.38	41302.6	125701	55666.5	45542.3	41678.1	101670	88374.3	33347.5	51428.8	37318.9	53283.2	119090	204404	56971	132174	46010.3	47801.7	51815.5	88044	114416
193	hsa-miR-144	341.82	42.91	13.71	58.76	312.04	32.51	15.07	54.11	25.81	3.52	1585.5	6.81	17.42	22.3	35.21	152.04	41.97	9.74	70.12	113.49	26.54	31.18	4.16	41.42	52.9	42.84	25.1	24.23	36.02	60.09	14.66	22.16	21.26	38.91	37.23	17.65	22.37	146.25	63.67	5.6	272.03	59.14	631.47	11.86	9.43	1.97	80.49	167.09
194	hsa-miR-145	2486.35	746.1	2122.02	3534.39	1712.17	1066.56	2240.72	728.8	1081.45	838.75	12269.3	623.28	432.1	639.64	643.49	1573.44	1098.25	1239.83	631.04	1530.15	2642.82	2253.25	1977.24	4694.39	1283.72	979.2	450.62	1894.21	1603.5	7400.7	1696.81	569.66	489.26	2467.28	3661.52	585.55	990.33	3747.49	2253.25	5618.12	3832.68	1350.08	14103	724.46	959.6	2854.23	6915.87	728.99
195	hsa-miR-1468	2.19	1.43	2.02	9.39	9.89	0	2.68	5.07	3.76	39.27	7.14	3.85	2.71	4.58	2.05	9.59	0.71	0.49	5.39	2.7	4.94	8.29	3.5	7.2	3.96	4.69	2.27	3.46	2.63	13.23	5.03	2.99	5.38	3.58	8.71	1.18	2.18	3.38	7.24	8.61	13.15	2.88	7.88	10.38	0.45	0.99	10.06	5.58
196	hsa-miR-1469	0	0	0	0	0	0	0	0	0	0	0	0	0	0	0	0	0	0	0	0	0	0	0	0	0	0	0	0	0	0	0	0	0	0	0	0	0	0	0	0	0	0	0	0	0	0	0	0
197	hsa-miR-146a	142.58	147.07	80.02	137.34	383.98	30.57	48.4	92.75	141.22	55.39	38.18	238.36	36.29	156.05	380.32	174.45	299.81	125.93	151.4	155.56	56.21	58.05	62.38	147.08	147.34	62.25	192.2	1461.54	114.43	53.75	205.71	126.37	87.6	530.27	62.97	111.34	84.99	281.93	109.88	208.37	70.03	152.29	67.97	874.62	144.3	109.59	80.49	107.43
198	hsa-miR-146b	504.44	420.72	406.14	747.56	288.66	298.37	192.44	459.23	354.82	1228.82	71.68	1226.13	369.8	370.58	1009.49	564.04	1106.43	726.61	3183.31	382.72	305.5	455.76	163.15	2111.88	270.43	316.58	336.57	2726.65	728.59	817.31	555.13	862.91	375.29	765.1	691.91	299.75	554.21	836.06	430.59	647.91	252.77	470.59	109.94	1728.84	454.89	328.76	366.79	2277.11
199	hsa-miR-1470	0	0	0	0	0	0	0	0	0	0	0	0	0	0	0	0	0	0	0	0	0	0	0	0	0	0	0	0	0	0	0	0	0	0	0	0	0	0	0	0	0	0	0	0	0	0	0	0
200	hsa-miR-1471	0	0	0	0	0	0	0	0	0	0	0	0	0	0	0	0	0	0	0	0	0	0	0	0	0	0	0	0	0	0	0	0	0	0	0	0	0	0	0	0	0	0	0	0	0	0	0	0
201	hsa-miR-147a	0	0.24	0	0	0	0	0	0	0	0	0	0	0	0	0	0	0	0	0	0	0	0	0	0	0	0	0	0	0	0	0	0	0	0	0	0	0	0	0	0	0	0	0	0	0	0	0	0
202	hsa-miR-147b	2.19	9.77	0.81	0	0.9	2.32	0.67	0.18	0.91	0	0.27	1.48	0.35	0.88	2.05	0.78	0.71	0.97	0	7.03	0	0.66	0.5	0.6	0.42	5.35	0.28	0.87	2.25	0	0	0.66	3.5	0.89	0.4	2.69	3.42	4.23	4.05	0.43	0.69	1.11	0	0.74	1.35	0	0	0.53
203	hsa-miR-148a	33402.1	75919.2	35871.8	32645.2	107657	22783.4	127733	15509.1	25583.8	75997.3	10166.4	82391.7	12738.9	13747.5	56529.9	27161.8	70416.2	33041.5	55385.2	55365.9	73825.8	40080.8	13166.3	34425.8	62640.6	43798.8	76698.5	61475.6	83992.1	32755.7	117770	30745	49148.8	48720.7	39655.3	68966.4	32320	52279.5	105964	58017.5	27569.4	33348.2	19689.8	107611	130953	49108.4	29483.2	20311.3
204	hsa-miR-148b	506.16	1037.38	394.05	196.28	387.58	396.54	327.38	224.87	174.07	821.46	148.17	363.61	241.79	297.29	290.48	245.09	424.65	326.64	442.27	460.45	324.37	532.88	539.07	622.52	484.8	913.28	262.21	859.27	477.04	214.46	354.02	426.33	767.26	749.89	244.56	1002.94	165.47	436.63	514.71	239.51	202.24	348.65	159.99	813.07	761.59	283.35	169.67	314.59
205	hsa-miR-149	89.52	632.16	160.84	58.07	240.1	458.98	125.28	148.95	34.75	20.51	35.98	18.06	209.62	114.6	246.73	46.57	86.07	46.77	435.33	147.72	65.06	410.32	1003.36	178.29	227.42	874.79	32.21	34.61	428.45	92.07	23.46	6.09	157.17	405.7	87.13	109.24	180.54	617.54	390.77	220.42	91.37	625.76	162.55	18.54	768.4	473.9	159.15	13.3
206	hsa-miR-150	285.16	710.34	124.97	747.56	234.7	510.83	134.55	844.99	700.29	338.78	296.89	2283.49	134.14	2118.77	1284.05	1148.43	1409.8	283.53	45.46	1737.68	251.64	336.68	57.46	551.08	759.32	435.05	1397.42	381.61	241.99	700.16	1008.87	926.79	1108.51	7312.82	213.47	820.17	733.35	3038.66	987.25	1263.54	456.16	478.01	1268.65	9788.74	737.43	108.6	986.02	2283.84
207	hsa-miR-151a	2758.05	4334.03	2326	2267.02	12920.4	3744.56	1819.56	2930.22	1764.76	6566.38	1649.5	3259.42	4681.24	2057.16	1512.96	3755.43	2798.27	1115.61	4661.51	1273.45	2471.34	1969.65	6052.3	2580.12	1963.07	2429.6	1517.16	2441.09	4418.44	2317.13	2848.54	1936.79	3527.63	3004.92	3234.57	2653.12	1999.93	2508.19	2486	2548.6	2715.25	2618.87	1721.42	5225.46	1973.5	1434.52	2400.11	3014.34
208	hsa-miR-151b	21.55	51.25	11.29	9.21	68.79	14.32	10.68	6.24	3.9	39.56	9.2	13.08	7.18	5.21	2.97	11.15	12.45	5.36	16.18	10.72	13.92	13.71	38.31	15.31	5.76	13.94	6.11	8.22	30.2	17.64	13.76	5.91	16.1	25.05	10.89	11.46	6.68	43.4	19.52	16.57	14.54	10.96	19.34	35.22	13.76	8.89	15.09	7.86
209	hsa-miR-152	531.83	280.8	692.96	273.29	330.03	416.66	350.94	520.4	348.95	369.55	295.1	298.91	182.03	127.86	199.11	207.03	327.2	337.85	217.67	302.46	546.73	372.83	367.76	334.97	259.15	208.16	283.47	270.85	393.56	382.05	490.19	225.32	1507.61	245.34	474.67	686.73	229.95	397.95	270.88	623.09	249.31	295.49	346.87	369.27	296.15	589.41	311.9	239.15
210	hsa-miR-153	44.14	14.78	7.26	8.69	7.19	13.16	16.86	3.62	3.56	5.28	2.47	17.77	4.9	17.72	3.07	8.02	15.65	24.85	37.75	120.7	37.21	248.78	29.31	21.01	36.86	14.72	128.64	13.85	10.13	30.87	22.62	14.07	11.57	62.62	20.2	83.36	16.47	30.43	33.65	8.61	6.69	32.34	23.25	77.12	14.81	12.83	14.63	4.88
211	hsa-miR-1537	0	0.48	0	0	0	0	0.22	0.18	0.05	0.59	0	0.3	0.09	0.18	0	0	0.71	0	0	0.36	0.52	0	0.17	0	0.21	1.34	0	0.87	0	0	0	0.44	0	0	0.4	1.01	0	1.27	0	0.43	0	0.22	0	1.48	0	0	0	0.09
212	hsa-miR-1538	0	0.95	0	0	0	0	0.11	0	0	0	0	0	0.09	0	0	0	0.71	0	0	0	0	0	0	0.6	0	0	0.09	0.87	0	0	0	0	0	0	0	0	0	0	0.21	0	0	0	0	0	0	0	0	0
213	hsa-miR-1539	0	0	0	0	0	0	0	0	0	0	0	0	0	0	0	0	0	0	0	0	0	0	0	0	0	0	0	0	0	0	0	0	0	0.45	0	0	0	0	0	0	0	0	0	0	0	0	0	0
214	hsa-miR-154	7.51	2.86	8.06	8	1.8	4.64	9.16	1.63	4.37	0.59	2.47	3.55	0.61	2.29	3.21	7.44	11.38	3.41	1.54	7.93	11.97	8.62	4.66	12.61	1.67	1.34	3.69	8.65	3	9.37	7.12	2.44	2.42	5.37	13.86	3.53	4.04	27.05	5.11	4.74	5.31	3.54	3.55	6.67	7.63	14.81	7.32	4.17
215	hsa-miR-155	453.26	403.8	224.94	236.79	121.4	138.54	145.27	390.01	298.7	229.76	55.75	1099.99	259.79	480.98	823.17	385.09	1049.88	834.51	319.76	396.68	246.95	269.01	142.91	438.22	301.98	255.68	578.69	1843.15	423.2	85.45	666.15	567.55	534.74	2199.35	76.04	227.23	327.52	574	242.77	481.74	93.68	321.63	120.97	2801.44	564.18	178.7	144.52	353.86
216	hsa-miR-1587	0	0	0	0	0	0	0	0	0	0	0	0	0	0	0	0	0	0	0	0	0	0	0	0	0	0	0	0	0.19	0	0	0	0	0	0	0	0	0	0	0	0	0	0	0	0	0	0	0
217	hsa-miR-15a	161.52	213.1	126.58	77.54	216.72	39.47	86.42	86.15	81.93	84.99	118.78	178.84	72.94	94	372.8	117.21	134.44	115.46	256.58	91.15	75.46	147.94	180.3	208.31	71.02	206.15	131.25	332.29	118.93	65.61	85.47	265.82	228.62	192.78	65.15	103.87	85.45	192.32	125.22	61.99	48.68	89.71	109.74	137.55	122.53	132.3	64.94	227.19
218	hsa-miR-15b	336.81	159.71	85.86	54.24	427.14	82.04	149.51	95.92	77.25	227.42	79.78	274.78	89.22	93.3	108.39	120.73	59.04	74.05	221.9	75.48	91.6	116.43	374.18	208.91	144.12	230.24	78.39	2214.38	136.19	50.72	167.17	96.4	319.04	123.45	77.43	147.56	124.61	128.92	103.92	175.22	107.75	90.15	80.58	116.79	165.17	48.38	39.33	180.56
219	hsa-miR-16	595.37	1578.33	362	131.09	2134.83	706.65	360.76	293.18	120.41	439.01	477.87	747.05	199.54	226.2	355.27	360.04	520.68	447.22	830.6	543.32	335.86	420.27	731.87	1154.39	766.19	554.86	247.14	1806.81	691.07	204.54	520.36	419.36	1368.21	923.21	454.27	1463.37	711.8	1156.88	452.09	608.31	189.43	379.66	464.32	2524.12	614.89	348.51	182.93	338.87
220	hsa-miR-17	391.91	270.07	362.74	169.33	545.4	115.32	99.9	171.57	245.35	5011.58	323.8	2184.59	131.08	555.09	438.17	381.37	484.75	199.98	566.19	130.94	112.16	313.02	417.18	1123.07	129.12	443.75	197.6	2849.67	363.42	207.57	390.2	248.24	771.84	266.29	156.84	129.8	123.62	620.43	476.05	273.59	143.98	240.22	237.4	771.79	315.68	254.72	217.54	461.02
221	hsa-miR-181a	2008.98	457.66	2334.46	1308.57	2132.12	1056.1	1332.29	1345.22	1632.72	2845.64	822.68	1855.04	500.48	2308.06	2559.63	1999.24	1832.32	2154.73	948.48	1021.06	1266.9	1181.2	769.68	2791.42	810.24	2793.38	1671.8	4628.64	2137.38	2118.94	2002.64	2069.14	1088.86	1067.7	1502.04	668.82	473.56	865.66	1971.52	1350.94	1121	2289.27	888.98	2362.1	1713.86	2109.32	1349.14	2195.86
222	hsa-miR-181b	461.91	111.87	509.81	234.53	944.82	324.95	212.09	279.43	315.04	1160.24	156.59	463.54	108.59	654.63	662.7	377.27	534.19	378.53	230	171.32	331.66	270	183.72	580.5	126.11	624.47	318.6	2295.86	694.45	452.35	583.2	426.94	248.44	368.13	278.43	117.4	116.21	147.52	450.82	242.16	185.86	415.55	156.57	448.25	487.21	364.8	283.24	386.43
223	hsa-miR-181c	79.98	33.37	109.04	37.2	71.04	123.45	36.18	45.15	73.11	214.52	17.03	99.49	14.18	131.55	81.66	73.77	56.19	31.18	55.48	53.68	84.05	24.55	113.76	51.63	24.37	22.09	93.5	69.66	21.57	56.78	53.42	40.89	61.9	33.99	62.58	20.17	15.69	98.06	24.06	59.41	53.3	70.44	28.96	53.39	56.55	56.28	59.45	63.2
224	hsa-miR-181d	32.97	19.71	62.21	25.03	29.08	35.35	14.85	15.38	29.94	194.3	7.51	49.3	6.64	69.27	80.42	21.72	33.43	16.08	38.14	13.15	23.42	5.31	69.12	24.01	11.66	21.08	39.42	53.51	4.88	34.18	26.39	21.22	29.02	9.39	45.35	9.75	4.35	40.15	7.24	20.45	25.15	39.21	14.25	23.73	34.56	32.58	29.57	40.07
225	hsa-miR-182	28018.1	14952.4	17834.4	11780.8	59696.8	58217.2	49034.6	45698.3	19017.5	66480.3	8343.6	58804	96324.5	59059.6	50253.2	25062.7	20965	39606	78260.9	34960.6	84995.8	55097.4	97329.3	37730.4	55482.4	67134	23577.3	27634.3	57789	8207.81	22696.1	25379	34393.5	38250.4	22503	68860.6	25147.9	60670.8	34377.9	48093.7	16377.5	44614.3	4360.79	10041.6	51819.6	52757.4	4472.77	19222.5
226	hsa-miR-1825	0	0	0	0	0	0	0	0	0	0	0	0	0	0	0	0	0	0	0	0	0	0	0	0	0	0	0	0	0	0	0	0	0	0	0	0	0	0	0	0	0	0	0	0	0	0	0	0
227	hsa-miR-1827	0	0	0.13	0	0	0	0	0.06	0.08	0	0	0	0	0.02	0	0	0	0	0.26	0	0	0	0.06	0	0	0	0	0	0	0	0	0	0	0	0	0	0.31	0	0	0	0	0	0	0	0	0	0	0.03
228	hsa-miR-183	6761.31	7956.77	7337.98	3755.53	29127.7	22303.3	12408	18556.2	4043.85	34360	2630.24	30619.5	35004.2	20020.9	11580.7	16731.6	7852.08	6251.3	21642.5	11801.7	32748	30949.5	40166	15134.9	22518.3	25291.3	3635.93	19013.9	50045	2752.11	10795.9	6844.52	19900.1	7447.45	5413.26	36047.9	8714.41	18218.4	14132.8	13653.5	3799.68	26518.5	962.08	7490.78	22444.2	20464.4	1109.5	4958.15
229	hsa-miR-184	0.31	3.34	16.93	3.48	83.63	3.1	1.34	13.94	4.78	0	1.37	0.59	0.26	2.29	4.82	208.98	18.49	45.79	1.54	3.96	52.83	433.2	1.33	12.01	12.91	2.01	507.27	4.33	0.38	2.21	1.26	11.75	0.27	0.45	2.77	295.97	22.06	10.57	11.5	2.15	3.23	1.77	0.59	10.38	6.73	7.9	0.91	22.51
230	hsa-miR-1843	18.78	26.22	9.67	4.52	27.88	5.42	5.14	10.32	4.57	19.93	7.14	14.8	3.94	5.52	6.57	6.65	10.67	7.31	26.2	4.14	9.37	8.29	10.49	11.41	4.79	4.69	4.64	16.44	12.76	3.86	3.35	9.31	7	4.92	5.54	18.66	2.49	17.75	13.42	3.44	4.38	13.51	4.53	17.05	10.77	3.95	6.4	10.55
231	hsa-miR-185	121.77	39.57	56.44	23.3	80.03	25.54	24.56	38.19	26.22	58.03	109.31	92.09	52.67	30.16	82.83	86.1	71.13	30.2	79.36	30.44	59.07	62.03	25.48	53.43	39.78	116.46	69.34	134.99	44.27	26.46	49.02	84.43	64.32	37.13	48.32	62.35	35.11	54.95	45.78	34.44	24	40.09	33.3	134.96	28.73	48.38	26.53	94.31
232	hsa-miR-186	314.9	455.29	262.43	192.63	376.79	222.91	148.5	145.14	116.2	1625.92	258.99	422.82	195.52	176.38	218.98	221.12	380.55	171.48	399.89	192.03	274.8	275.31	504.68	370.39	227.63	524.07	124.47	738.99	264.5	308.73	251.38	212.86	291.73	429.85	220.6	188.4	119.32	470.44	198.26	417.59	222.89	154.83	278.4	996.6	340.21	247.81	263.43	273.37
233	hsa-miR-187	17.22	18.12	30.64	12.17	215.82	0.77	7.7	1.45	3.51	753.76	15.65	2.66	2.45	0.94	1.61	3.13	17.78	35.56	0	2.16	83.27	210.96	4.66	4.8	0.83	0.67	6.16	40.67	46.15	7.72	72.06	1293.11	1.61	0.89	9.51	3.03	16.47	73.12	0.85	185.98	3.69	1.55	19.31	3.71	0.9	38.5	9.15	0.35
234	hsa-miR-188	3.13	6.67	1.21	1.04	12.59	1.55	1.23	0.54	0.91	8.21	0.27	7.4	0.88	1.47	1.61	2.54	2.85	0.97	2.31	1.08	2.6	1.66	3.83	1.2	0.62	7.36	1.61	3.46	3.75	1.65	2.09	0.44	2.96	0.89	0	1.51	1.86	7.19	2.56	1.72	0.92	3.77	1.77	2.22	1.35	1.97	0.91	0.71
235	hsa-miR-18a	12.52	4.29	5.44	2.61	59.8	3.1	3.01	1.27	2.08	63.01	8.1	54.19	2.8	5.4	10.37	14.97	7.11	3.41	18.49	6.12	7.68	10.95	5.16	27.61	2.08	2.68	2.42	99.51	5.25	2.21	10.89	4.88	16.42	9.17	2.38	2.02	6.53	20.71	8.41	3.87	3.35	14.29	6.6	31.14	2.69	1.97	1.83	4.61
236	hsa-miR-18b	0.63	0	0.2	0.17	0.45	0	0	0	0.1	0.29	0.14	0	0.18	0	0.15	0.1	0	0	0	0.18	0.39	1.99	0.33	0	0	0	0.14	0	1.5	0	0.42	0.33	0.54	0.67	0	0.17	0.31	1.27	0.11	0	0.12	0.33	0.3	0	0	0	0	0.09
237	hsa-miR-1908	0.31	0	0	0	0	0	0	0	0	0	0	0	0	0	0	0	0	0	0	0	0	0	0.33	0	0	0	0	0	0.38	0	0	0	0	0	0	0.17	0	0.42	0	0	0.23	0.22	0	0	0	0	0	0
238	hsa-miR-1909	0	0	0	0	0	0	0	0	0	0	0	0	0	0.06	0	0	0	0	0	0	0	0	0	0	0	0	0	0	0	0	0	0	0	0	0	0	0	0	0	0	0	0	0	0	0	0	0	0
239	hsa-miR-190a	11.58	3.34	7.26	5.56	10.79	2.32	2.79	1.27	2.29	13.48	9.06	1.18	0.96	2.17	11.69	4.11	3.56	2.92	0.77	3.42	2.34	3.32	6.16	3.6	2.29	2.68	2.65	8.65	3.38	3.31	2.51	4.43	1.08	2.68	2.77	1.51	1.24	7.61	3.62	3.01	3.92	3.77	10.44	5.93	4.94	2.96	3.66	7.89
240	hsa-miR-190b	31.62	9.53	34.67	1.04	1.8	23.99	17.53	3.26	8.94	0	0.55	3.26	6.65	8.57	29.36	2.35	7.82	6.82	15.41	12.25	3.9	41.79	8.83	30.62	46.03	23.43	3.13	1.73	39.02	0	0.42	10.75	24.49	23.26	4.36	23.03	2.8	43.11	29.81	0.86	1.62	65.12	0.39	2.97	28.73	4.94	1.83	11.08
241	hsa-miR-191	685.52	2029	784.87	349.09	1518.84	723.68	606.85	983.8	251.45	1873.85	273.27	414.24	369.15	750.07	796.73	475.89	847.87	525.16	1188.88	626.01	590.71	1259.81	2074.67	2144.29	564.18	2124.4	246.48	7579.42	2848.7	692.99	880.24	723.01	1663.43	2893.1	429.72	1120.17	302.35	2090.16	876.94	894.59	402.63	1180.85	457.89	826.05	3513.44	765.14	349.41	344.64
242	hsa-miR-1910	0.63	0.95	0	0	5.4	0	0.89	0.36	0	0	0	0	0.53	0.18	0.15	0.39	0	0.49	0.77	0.36	0.26	0.33	3.66	0	0	0.67	0	0	1.5	0.55	0	0.11	0.81	0.45	0.4	0.67	0.31	1.27	0.21	0	0	0.66	0.2	0.74	0.45	0	0	0
243	hsa-miR-1911	0.31	0	0	0.35	0	0	0	0	0	0	0	0	0.18	0	0	0.2	0	0	0	0	0	0.33	0	0	0	0	0	0	0	0	0.42	0	0	0	0	0	0	0	0.43	0	0	0	0	0	0	0	0.91	0.09
244	hsa-miR-1912	0	0	0	0	0	0	0	0	0	0	0	0	0	0	0	0	0	0	0	0	0	0	0	0	0	0	0	0	0	0	0	0	0	0	0	0	0	0	0	0	0	0	0	0	0	0	0	0
245	hsa-miR-1913	0	0	0	0	0	0	0	0	0	0	0	0	0	0	0	0	0	0	0	0	0	0	0	0	0	0	0	0.87	0.38	0	0	0	0	0	0.4	0	0	0.42	0	0	0	0	0	0	0	0	0	0
246	hsa-miR-1914	0	0.95	0	0	0	0	0	0	0.05	0	0	0.3	0.09	0.18	0.15	0.39	0	0	0	0	0	0	0.67	1.8	0	0	0.09	0	0.38	0	0	0	0	0.45	0	0	0	0	0.64	0	0	0.66	0	0	0.45	0	0	0
247	hsa-miR-1915	0.31	0	0	0	0	0	0	0	0	0.59	0	0.3	0	0.06	0	0.2	0	0	0	0	0.26	0	0	0	0	0	0	0.87	0	0	0	0	0	0	0	0	0	0	0	0	0	0	0	0	0	0	0	0
248	hsa-miR-192	409.75	3150.05	244.69	101.01	371.84	153.64	567.72	125.6	91.07	532.2	154.35	215.71	240.22	330.7	157.62	219.45	458.08	303.75	16868.5	372.27	451.23	588.61	296.48	361.38	406.94	1967.78	300.76	579.34	679.07	242.85	770.27	402.23	923.62	700.24	146.74	376.56	242.22	757.87	395.67	608.52	142.25	202.24	119.4	1465.98	190.3	534.61	98.79	312.46
249	hsa-miR-193a	624.8	358.03	607.9	323.36	1102.48	524.76	315.99	512.35	203.84	126.6	632.5	83.2	183.26	451.34	266.01	382.74	253.94	120.82	184.15	317.24	381.23	310.81	412.24	312.76	331.76	1109.72	181.12	193.83	674.19	1064.02	309.2	186.27	405.83	301.03	653.49	192.94	218.76	191.9	629.49	350.43	445.54	483.55	1381.55	239.51	381.95	381.09	1003.4	363.07
250	hsa-miR-193b	120.83	20.02	204.78	53.55	253.59	111.45	314.87	30.59	33.18	65.06	89.81	71.06	20.66	163.18	65.15	90.4	76.11	88.18	201.1	68.64	100.19	114.44	431.56	273.74	33.32	244.97	55.23	55.38	234.86	116.33	202.78	27.37	188.92	129.72	58.22	71.43	75.2	119.62	316.87	117.1	21	137.78	194.66	31.89	138.24	170.8	163.73	42.19
251	hsa-miR-194	132.41	359.94	88.28	73.72	133.09	74.3	188.7	68.05	81.34	179.36	140.9	93.86	118.73	202.85	120.08	112.71	115.95	73.07	6449.06	137.99	161.86	142.63	110.26	123.07	146.61	514.03	131.76	193.83	171.83	106.4	204.04	195.57	254.05	238.85	134.26	84.71	99.12	154.28	78.16	201.47	110.52	92.59	69.95	415.25	82.13	132.3	89.64	182.33
252	hsa-miR-195	68.55	64.52	66.51	79.28	134.89	82.82	39.86	76.37	40.04	60.96	36.53	47.08	30.3	35.79	48.94	102.14	49.08	24.36	77.82	39.27	25.85	35.82	78.62	195.1	56.65	34.8	22.55	30.29	31.89	146.1	43.15	23.08	25.3	106.46	170.3	40.17	50.75	95.95	41.53	75.34	134.29	45.63	87.94	134.21	69.12	56.28	113.42	62.94
253	hsa-miR-196a	28.38	105.83	759.68	88.49	1211.29	1613.25	720.87	316.11	101.77	67.99	22.79	247.79	10.13	3005.01	230.07	463.37	849.06	116.92	1324.49	36.33	561.3	2393.12	40.75	959.28	24.75	2568.26	1040.3	251.38	1042.11	251.39	74.99	2117.18	369.14	1001.94	118.48	1733.12	272.36	1807.81	23.21	426.49	174.89	2011.83	37.44	179.08	2138.08	556.33	53.05	509.14
254	hsa-miR-196b	244.58	276.03	1120.47	159.42	2532.29	230.39	410.88	85.84	92.01	158.25	129.36	295.85	37.77	52.36	83.7	115.65	458.32	185.61	3.08	156.97	560.52	303.29	551.2	419.01	163.73	185.96	173.07	215.9	350.16	264.63	351.09	233.36	112.58	310.42	367.08	178.32	170.13	516.52	293.45	841.79	225.42	459.96	183.83	347.4	576.45	908.79	150.92	75.09
255	hsa-miR-197	369.37	541.1	326.93	169.33	351.61	195.05	196.96	116.55	99.84	1642.91	211.75	492.7	200.33	258.94	145.93	255.16	284.52	162.71	537.81	258.33	443.16	457.42	370.6	348.18	99.97	500.65	104.11	744.18	968.33	481.84	383.77	171.75	595.56	178.02	193.67	108.4	112.49	393.52	135.86	1077.99	159.44	196.7	480.74	269.17	456.91	513.39	391.48	163.1
256	hsa-miR-1972	0	0	0	0	0	0	0	0	0	0	0	0	0.18	0.1	0	0	0	0	0	0	0	0.16	0.08	0	0	0	0	0	0	0	0	0	0	0	0	0	0	0	0	0	0	0	0	0	0	0	0	0
257	hsa-miR-1973	0	0	0	0	0	0	0	0	0	0	0	0	0	0	0	0	0	0	0	0	0	0	0	0	0	0	0	0	0	0	0	0	0	0.89	0	0	0	0	0	0	0	0	0	0	0	0	0	0
258	hsa-miR-1976	0.31	0.48	0.4	0.35	0	0	0	0	0	0	0.27	0	0	0	0	0	0.71	0	0	0	0	0.33	0	0	0	0	0	0	0	0	0.42	0	0	0	0.4	0	0	0.42	0.21	0.86	0	0.44	0.2	0	0	0.99	0	0
259	hsa-miR-198	0	0	0	0	0	0	0	0	0	0	0	0	0	0	0	0	0	0	0	0	0	0	0	0	0	0	0	0	0	0	0	0	0	0	0	0	0	0	0	0	0	0	0	0	0	0	0	0
260	hsa-miR-199a	3065.39	2230.5	5917.86	2576.18	7559.85	5196.56	3823.96	1510.74	3084.76	908.2	1355.5	1533.63	651.63	1171.48	2143.18	1909.84	5646.09	4020.08	499.29	3255.86	6245.04	4523.32	2980.07	4469.98	1903.12	1948.03	2638.92	2442.54	3636.01	3682.98	4668.94	2615.53	1673.21	2902.42	3297.42	3359.37	2866.37	7319.5	4408.89	4978.32	2288.93	2867.29	2525.85	5052.31	4626.76	7409.23	2701.8	2534.12
261	hsa-miR-199b	1529.17	1107.62	2923.76	1274.27	3768.91	2590.54	1897.88	746.05	1529.31	449.85	663.95	759.04	322.99	581.21	1040.22	950.37	2794.24	1970.58	196.61	1622.66	3106.58	2238.44	1484.58	2195.22	942.97	958.12	1311.69	1203.96	1800.65	1807.45	2321.48	1292.83	835.26	1443.94	1636.63	1670.4	1429.61	3638.93	2181.55	2468.17	1137.2	1427.5	1246.82	2515.59	2305.41	3659.2	1311.8	1254.76
262	hsa-miR-19a	31.3	28.6	18.14	6.61	38.97	5.42	7.15	1.69	5.69	215.11	16.84	81.13	5.17	16.84	41.49	26.61	53.35	28.74	70.89	14.41	9.19	26.54	19.71	48.62	19.09	28.78	14.35	240.56	21.01	15.44	21.37	15.62	32.47	17.44	16.77	20.34	5.28	64.25	21.3	9.47	6.61	17.94	7.88	89.72	8.08	21.72	3.66	33.98
263	hsa-miR-19b	173.42	90.58	120.94	69.54	91.42	21.68	58.39	26.9	63.72	1025.72	67.75	324.52	37.38	117.64	195.89	139.9	179.24	75.52	325.15	74.76	36.86	155.9	259.45	215.51	70.87	117.13	67.59	811.68	80.28	73.88	91.34	76.23	143.26	197.26	94.12	51.6	40.4	316.16	107.54	71.46	71.14	81.52	71.92	243.96	182.68	88.86	85.06	110.5
264	hsa-miR-200a	471.26	1323.43	367.64	165.51	1139.35	812.69	433.9	468.55	331.57	609.57	18.13	1154.48	1202.09	943.18	569.13	528.52	411.84	174.89	378.31	552.33	462.42	471.02	2153.79	346.98	209.3	742.27	133.47	1393.61	934.19	173.66	562.25	635.25	714.78	722.83	413.88	964.37	522.67	788.72	3418.95	1305.3	263.96	513.89	44.33	1091.51	327.2	259.66	167.39	269.29
265	hsa-miR-200b	782.09	1026.42	496.44	217.84	1141.6	478.33	719.18	475.61	440.96	1118.92	21.83	1364.41	1049.92	1177.3	1461.9	651.21	350.32	288.4	852.55	423.16	333.87	695.91	2336.09	571.19	347.27	776.74	235.68	1858.73	849.77	265.18	408.28	665	472.31	485.99	666.76	793.03	311.36	1147.58	3883.82	1408.41	324.52	488.98	101.96	928.75	364.45	278.41	280.35	633.96
266	hsa-miR-200c	7422.89	8744.82	4761.85	4785.95	8012.78	6888.51	13817.6	10055.5	4701.3	29269.4	518.93	5648.91	17474.2	12584.7	14598.5	5394.82	8813.4	3145.62	13215.2	7711.48	6405.64	12102.8	14937.2	14895.7	9766.9	13215.9	3773.1	14455.3	11457.8	5910.52	12025.7	11222.5	16810.6	6401.45	8212.37	7565.15	3006.73	7249.83	12649.6	23988.5	4609.9	10730.5	911.74	4059.42	7504.43	6268.25	4307.67	9210.8
267	hsa-miR-202	0.94	0.48	0	5.91	0	0	2.46	0.36	1.12	0.59	0.55	0.3	0.26	1.64	0.29	1.57	2.13	0	0	3.24	0.26	1.33	1.5	0	0.42	0.67	0.28	0	0	1.1	0	0.22	0	4.47	0.4	0.5	0.31	5.07	0.43	0	3	0.44	0.39	1.48	1.8	0	0.91	2.3
268	hsa-miR-203a	2603.42	56.26	7388.77	2481.55	2061.98	2450.45	1955.89	5234.43	3007.98	14167.3	370.77	47123.6	4640.44	507.44	8567.65	3713.56	3329.61	4051.75	3967.29	441	5945.05	4211.29	10065.9	6755.85	5265.87	3499.16	1302.88	1664.89	9134.39	2565.77	588.64	4121.11	1719.14	731.33	5053.25	1133.79	17116.5	5683.37	2126.12	4620.64	1983.14	1498.27	535.32	37426.5	19554.2	2683.43	1818.38	4482.32
269	hsa-miR-203b	7.2	1.91	36.68	18.08	1.8	12.38	17.2	118.72	20.53	185.22	3.02	670.36	66.28	2.82	97	46.18	34.14	52.61	108.64	4.14	116.84	54.07	212.03	186.7	4.58	2.68	9.28	16.44	99.8	25.36	6.28	30.8	29.6	4.92	34.46	21.85	221.56	64.67	2.13	51.23	11.54	13.51	3.15	737.81	130.16	19.75	11.89	32.97
270	hsa-miR-204	1.25	0	1.21	32.34	0	2.32	2.34	3.08	6.91	0	23.89	2.07	0.44	4.81	1.61	20.74	0.71	0	9.25	6.31	0.78	1.99	1.17	4.2	0.21	0.67	0.38	2.6	0	36.39	2.51	2.77	1.88	6.26	5.15	0.67	1.55	2.54	1.06	2.58	28.15	1.33	22.66	2.97	5.83	0	16.46	7.36
271	hsa-miR-205	2560.85	20.02	8182.51	5518.38	355.2	2298.75	1956.22	207.76	1329.19	1751.35	50.81	758.6	235.1	748.72	501.93	3103.05	3023.75	977.74	111.72	1037.46	2363.34	2431.71	8078.33	5577.44	333.63	113.78	627.48	570.25	865.15	10887.7	1191.95	761.13	2813.92	764.43	3025.45	58.66	336.53	1886.43	243.62	92.56	7863.56	163.25	4706.96	1159.73	26418.5	4731.06	10310.2	2194.05
272	hsa-miR-2052	0	0	0	0	0	0	0	0	0	0	0	0	0	0	0	0	0	0	0	0	0	0	0	0	0	0	0	0	0	0	0	0	0	0	0	0	0	0	0	0	0	0	0	0	0	0	0	0
273	hsa-miR-2053	0	0	0	0	0	0	0	0	0	0	0	0	0	0	0	0	0	0	0	0	0	0	0	0	0	0	0	0	0	0	0	0	0	0	0	0	0	0	0	0	0	0	0	0	0	0	0	0
274	hsa-miR-2054	0	0	0	0	0	0	0	0	0	0	0	0	0	0	0	0	0	0	0	0	0	0	0	0	0	0	0	0	0	0	0	0	0	0	0	0	0	0	0	0	0	0	0	0	0	0	0	0
275	hsa-miR-206	0	0	0	0	1.8	0.77	0	253.19	1.93	0	1.92	0	0.26	1.64	0	0.2	0	0	0	0	0.26	0.66	0	0	0	0.67	0.09	0	0	0.55	0.42	0	0	2.68	1.98	0	0	0	0	0.43	0	0	5.52	3.71	0	0	0.91	0.09
276	hsa-miR-208a	0	0	0	0	0	0	0	0	0	0	0	0	0	0	0	0	0	0	0	0	0	0	0	0	0	0	0	0	0	0	0.42	0	0	0	0	0	0	0	0	0	0	0	0	0	0	0	0	0
277	hsa-miR-208b	0	0	0	0	0	0	0	0.36	0	0	0	0.3	0	0	0	0	0	0	0	0	0	0	0	0	0	0	0	0	0	0	0	0	0	0	0	0	0	0	0	0	0	0	0	0	0	0	0	0
278	hsa-miR-20a	203.52	71.99	175.89	132.76	229.76	61.02	50.82	37.64	135.67	1944.67	237.15	1043.88	76.12	286.47	588.78	242.77	257.14	171.97	512.25	76.08	52.3	147	144.19	483.45	109.65	216.52	137.45	1086.57	117.49	146.65	199.15	262.43	294.69	139.26	134.39	50.76	60.23	236.42	180.8	117.96	83.95	121.05	111.6	336.52	90.14	108.11	180.04	412.71
279	hsa-miR-20b	16.38	5.24	13.5	8.34	22.93	3.35	4.62	6.88	5.91	84.5	61.43	16.83	12.78	6.54	19.43	6.72	9.25	5.36	41.22	6	9.5	210.91	4.72	32.02	5.8	13.39	22.36	81.2	60.53	8.82	8.8	31.54	7.18	12.52	3.7	36.16	9.58	212.75	29.74	10.33	2.85	3.69	36.78	38.06	6.96	29.62	4.57	19.63
280	hsa-miR-21	285423	102081	278093	102708	113565	228297	155808	296619	270903	88407.9	14253.3	293324	246342	291256	336506	203862	388370	569079	247280	138228	238181	189454	164890	275740	290132	226744	412638	302202	221111	28607.7	263504	318168	227432	189043	61476.7	198001	539741	218207	131797	156796	60442.9	196522	17892.6	219271	124734	286323	48932.4	269276
281	hsa-miR-210	1148.48	697.95	2820.63	46.59	1055.72	272.44	134.66	93.93	22.81	574.99	80.47	633.94	109.97	36.03	50.25	37.37	536.32	799.44	403.74	149.88	1157.47	1383.53	465.2	437.02	90.39	1306.5	70.29	906.87	4611.65	115.22	178.06	236.46	710.75	145.37	100.2	171.93	290.23	381.26	328.37	1210.16	24.92	311.66	102.65	164.62	1065.07	2278.65	62.2	58.95
282	hsa-miR-211	0	0	0	0	0	0	0.22	0	1.83	0	0	0	0	2.76	0	0	0	0	0	0	0.52	0	0	0	0	0	0.19	0	0	0.55	0	0	0	0	0	0	0	0	0	0	0	0	0.99	0	0	0	0	0.09
283	hsa-miR-2110	0.63	0.48	0	0.7	4.5	0	0.11	1.45	0.46	1.76	0.27	1.48	1.4	0.47	0.73	1.17	0.71	0	0	0.72	0.52	0.33	0.67	1.2	4.37	2.01	0.57	4.33	1.13	0	1.26	0.66	0.27	0.45	9.9	3.53	0.31	1.69	0.43	0.43	0.69	0.89	0.59	14.83	1.35	0	0	1.68
284	hsa-miR-2113	0	0	0	0	0	0	0	0	0	0	0	0	0	0	0	0	0	0	0	0	0	0	0	0	0	0	0	0	0	0	0	0	0	0	0	0	0	0	0	0	0	0	0	0	0	0	0	0
285	hsa-miR-2114	0.63	0.48	0.81	0.35	0	0.77	0.22	0	0.15	0	0	0.59	0.18	0.18	0.29	0	0	0.49	0	0.54	0.52	0.33	0.83	0	0.21	0.67	0.57	0	0.75	0	0	1	0	2.24	0	0.5	0.93	1.27	0.85	0	0	3.1	0.2	0	0.45	0.99	0	0.18
286	hsa-miR-2115	0.31	0	0.4	4.17	0	0	0.11	0.54	0.86	1.17	0	0	0.44	0.12	0	5.48	0.71	0	0.77	0	0.26	2.99	0.17	1.2	0	0.67	0	2.6	0	1.65	1.26	0.66	0	0	0.79	0	1.55	0.42	0	0	1.38	0	0	0	1.35	0	2.74	0.71
287	hsa-miR-2116	0.63	0.95	0.81	1.39	2.7	0.77	0.22	0.18	0.3	1.17	0.27	0.89	0.26	0.23	0.73	0.98	1.42	1.46	0	0.18	1.3	0.66	0.5	0	0.21	0	0.28	0.87	0	1.65	1.68	0.44	0.27	0.45	0.79	0.5	0.62	0.42	0.21	1.29	0.69	0.44	0.59	1.48	0	0	0.91	0.62
288	hsa-miR-2117	0	0	0	0	0	0	0	0	0	0	0	0	0	0	0	0	0	0	0	0	0	0	0	0	0	0	0	0	0	0	0	0	0	0	0	0	0	0	0	0	0	0	0	0	0	0	0	0
289	hsa-miR-212	4.38	22.41	2.02	3.82	20.68	4.64	2.34	4.34	3.86	0.59	1.1	2.96	5.25	4.17	2.19	5.67	2.85	1.46	5.39	3.78	2.86	4.31	3.5	5.4	1.25	4.02	1.99	3.46	1.5	7.17	1.68	2.77	4.31	3.58	19.41	3.53	4.66	3.8	0.85	3.44	3	5.54	1.58	7.42	2.24	1.97	5.49	4.61
290	hsa-miR-214	69.49	11.92	56.44	12.86	48.56	18.58	60.85	17.37	52.59	6.45	12.63	13.62	7.35	18.19	24.98	21.33	44.1	18.51	16.95	25.4	45.28	66.67	38.98	37.82	11.45	16.06	31.26	61.44	26.64	16.54	49.02	24.49	8.34	25.5	14.26	10.76	21.75	168.23	30.88	62.42	16.84	33.67	33.89	8.9	51.62	84.91	18.29	36.96
291	hsa-miR-215	1.88	30.27	2.42	2.26	8.54	1.16	2.85	1.81	0.74	2.93	5.49	4	2.58	4.64	4.67	7.53	2.85	1.71	224.21	2.79	2.86	4.81	2.66	3	5	10.04	2.46	0.43	2.63	11.85	4.82	2.33	4.58	14.09	18.42	3.28	1.4	4.23	3.62	1.94	4.04	5.09	10.25	23.73	0.9	1.48	8.23	21.45
292	hsa-miR-216a	2.82	0	2.42	1.04	2.7	0	0.33	0	0.25	0.59	1.37	0	0	0.18	0.15	0.2	0	0	0.77	0	0.26	0	0	0	0.42	1.34	0.09	0.87	0.38	0	0.84	0.11	0	0	0.4	0.34	0	0	0.21	0.43	0.23	0.89	2.17	0	0	0.99	0	0.35
293	hsa-miR-216b	0	0	0	0	0	0	0	0	0.05	0	0	0.3	0	0.06	0	0	0	0	1.54	0.18	0	0	0	0	0	0	0	0	0	0	0	0.11	0	0	0	0.34	0	0	0	0.43	0.46	0.22	0	0	0	0	0	0.18
294	hsa-miR-217	57.6	14.3	139.48	33.38	25.18	6.19	6.81	8.51	13.06	17	184.28	6.81	6.3	17.31	19.28	20.15	12.8	7.31	63.95	18.37	12.49	6.63	5.5	13.81	7.08	49.53	7.86	12.98	7.88	32.53	44.41	7.31	14.53	13.87	12.28	6.22	5.59	10.57	6.81	23.68	19.38	15.73	45.51	10.38	8.98	17.77	16.46	17.64
295	hsa-miR-218	77.62	53.88	44.34	96.66	32.38	25.54	37.96	39.82	81.39	55.68	55.48	47.68	18.92	67.83	109.85	99.6	24.18	19.98	38.52	55.48	31.22	39.14	61.29	58.83	49.15	34.81	36.94	115.08	24.38	84.9	32.68	46.21	23.14	101.99	73.66	19.67	28.9	73.97	72.4	26.26	62.29	38.54	64.82	43.74	30.97	22.7	65.86	71.89
296	hsa-miR-219a	2.5	2.86	0.81	0.35	0.9	2.32	0.45	1.45	1.42	5.86	2.47	1.48	1.93	1.94	2.63	1.37	2.85	2.92	2.31	1.26	1.82	2.99	1.33	0.6	1.25	2.68	0.67	7.79	1.13	1.65	3.77	1.33	2.69	2.24	1.58	1.51	0.63	10.99	1.7	4.74	1.38	0.66	0.39	4.45	2.24	0.99	0.91	2.13
297	hsa-miR-219b	0.31	0.48	0.4	0	0.9	0	0.11	0.54	0.25	0	0	0.89	0.09	0.23	0.29	0.2	0	0.49	0.77	0.18	0.26	0.33	0.17	0.6	0.21	1.34	0.09	0.87	0.38	0	0.42	0.33	0	0.45	0	0	0.31	0	0.85	0.43	0	0	0	0	0.45	0	0.91	0.18
298	hsa-miR-22	93329.6	62109.1	117425	70674.6	41317	44830.2	84000.2	72186.2	77634	29043.2	100560	60456.8	46273.7	44918.4	50317.7	73252.5	115580	69745	82014	74220.8	132635	74116.2	59836.6	68250.6	42890.7	52814.7	75976.6	74591.4	84786.6	72271.5	101551	94104.9	47780.1	54551.1	73145.6	56151.3	50434.1	77761.5	52398.6	86322.8	41686.7	60750.1	134258	53530	53167.4	115435	95972.4	69723.5
299	hsa-miR-221	802.91	42.43	171.33	174.89	67.44	98.3	69	61.35	130.63	48.65	54.65	173.51	37.83	144.46	118.62	244.01	100.29	51.64	46.23	434.15	73.9	58.05	119.42	118.26	51.02	30.12	137.54	257	49.52	120.18	107.25	112.36	97.42	115.85	181.39	34.62	116.53	215.99	60.69	98.16	149.98	117.84	139.3	398.94	58.8	214.24	125.31	141.21
300	hsa-miR-222	244.47	30.51	77	56.68	40.47	37.15	22	14.66	16.92	36.93	17.85	52.41	8.93	26.4	31.99	39.33	42.68	41.41	10.02	213.65	27.06	26.54	65.96	81.64	22.28	24.1	26.52	91.72	31.14	62.3	53.63	38.67	39.02	61.28	67.33	28.74	45.68	68.05	33.22	71.03	46.15	34.56	55.56	211.33	48.02	101.69	57.62	29.16
301	hsa-miR-223	202.21	74.85	162.86	158.55	142.98	22.45	83.74	81.8	159.18	42.2	201.04	153.67	74.42	190.7	255.35	268.86	157.2	54.56	215.74	184.47	139.22	60.37	32.65	177.09	49.98	119.81	105.15	647.27	74.28	66.16	78.35	163.55	151.51	171.76	87.53	44.2	99.75	246.85	66.44	99.02	140.28	74.87	283.72	256.56	101.44	84.91	253.37	415.55
302	hsa-miR-224	9.08	3.81	15.72	36.86	7.19	6.19	3.13	3.98	2.24	6.45	69.76	7.4	2.19	5.87	18.7	12.13	350.67	13.64	87.07	4.86	30.71	20.9	33.65	6	3.75	9.37	0.76	19.9	12.76	75.53	37.71	4.43	2.42	12.08	26.54	1.85	6.84	43.54	13.63	4.74	7.15	8.2	167.47	239.51	102.33	2.96	56.71	12.76
303	hsa-miR-2276	0.31	0	0	0	0	0	0.11	0	0.1	0	0	0	0.26	0.06	0	0.2	0.71	0	0	0	0.26	1.99	0.67	0.6	0	1.34	0	0	0	0	0	0.11	0.81	0.45	0	0.34	0.31	0.42	0	0.43	0	0.66	0	0	0	0	0	0
304	hsa-miR-2277	1.25	1.91	0.4	0.35	0.9	0.77	1	0.72	0.25	3.52	0	2.66	0.35	0.23	0.44	0.39	0.71	1.46	0.77	0.72	1.56	1.33	1.67	1.8	0	0.67	0.47	1.73	5.63	1.1	0.42	0.66	1.88	1.34	1.19	0.67	1.24	1.69	1.7	1.29	0.23	0.22	0.99	1.48	0	2.96	0	0.18
305	hsa-miR-2278	0	0	0	0	0	0	0.11	0	0	0	0	0.59	0.09	0	0	0	0	0	0	0	0	0	0	0	0	0	0	0	0	0	0.42	0	0	0.45	0	0	0	0	0.43	0	0	0	0	0	0	0	0	0
306	hsa-miR-2355	52.27	28.13	66.11	50.42	41.37	19.35	46.56	21.36	41.15	55.68	35.15	83.8	26.27	25.64	19.57	52.05	54.77	30.69	58.56	41.43	61.93	27.86	28.32	34.22	36.24	143.9	32.02	123.74	33.77	24.81	43.99	40	11.03	25.05	30.5	36.97	58.42	70.59	47.7	111.5	29.3	67.56	103.64	31.89	19.3	37.52	43.9	14.01
307	hsa-miR-2392	0	0	0	0	0	0	0	0	0	0	0	0	0	0	0	0	0	0	0.77	0	0	0	0	0	0	0	0	0	0	0	0	0	0	0	0	0	0	0	0	0	0	0	0	0	0	0	0	0
308	hsa-miR-23a	6187.23	3161.73	6043.16	2768.75	7975.91	7656.3	3715.48	4169.29	2331.27	2423.05	3118.41	2644.87	1467.66	1625.56	1696.78	2353.51	3153.21	3014.82	1160.75	1927.37	5153.97	3155.15	6936.48	3950.92	3593.85	5886.93	2114.13	15203	5378.26	4192.39	6535.22	1763.32	2780.82	2832.94	4516.2	4745.14	3146.4	6410.38	4617.76	6842.92	3123.18	2903.51	7058.48	4740.88	2280.28	4978.37	4176.87	2722.44
309	hsa-miR-23b	1270.41	732.99	1443.37	626.39	1367.31	2160.98	808.67	519.86	721.62	1117.74	1797.8	684.72	413.36	439.49	370.36	634.68	844.32	1244.22	1178.09	490.36	1535.44	811.51	1139.27	1576.1	790.04	979.2	536.63	1712.92	1392.4	1086.62	1253.75	346.21	392.65	518.64	1494.91	1108.24	465.64	682.21	1123.86	4803.6	781.26	631.07	1245.31	541.68	2460.48	1519.43	1005.69	565.62
310	hsa-miR-23c	0.16	0.24	0.6	0.17	0	44.12	0.17	0.36	0.15	0	0.14	0	0	0.26	0.34	0.59	0	0.24	0.39	0	0.65	0.83	0.25	0	0.21	1	0.85	0.43	0.13	0.28	0.42	0.11	0.27	0	0.2	0.25	0.31	0.42	0.21	4.31	0.92	0	0.3	0	0.67	0.49	0	0.09
311	hsa-miR-24	4346.33	1833.54	3354.36	1690.87	3277.77	2978.31	1170.72	2244.31	1493.9	1638.82	2319.62	4903.64	1412.06	1277.28	1731.94	3580.11	1921.23	2072.88	9873.92	1700.21	2863.23	2693.43	3892.68	7267.91	1000.69	1791.74	1134.65	6685.53	2463.77	1542.55	1863.55	1131.44	1656.44	3369.47	1585	1376.48	1700.37	3354.82	1690.2	4148.8	1675.8	2460.93	2280.78	2667.23	2409.32	4122.89	2043.38	2945.73
312	hsa-miR-2467	0	0	0	0	0	0	0	0	0	0	0	0	0	0	0	0	0	0	0	0	0	0	0	0	0	0	0	0	0	0	0	0	0	0	0	0	0	0	0	0	0	0	0	0	0	0	0	0
313	hsa-miR-25	8841.04	7742.24	5550.15	9807.63	26158.6	7103.68	3146.26	8309.25	8701.97	20668.6	10458.3	14269.1	12797.9	18418.7	10563	14589.1	6327.04	3789.17	11510.5	7116.82	7579.51	7474.58	10962.8	6089.51	6390.9	12909	5760.49	12464.2	3522.14	7863.24	9260.79	7096.16	10813.2	7996.28	9831.77	6271.79	7934.45	14431.2	7371.77	14353.5	8760.64	6640.54	10849.3	8603.8	3751.32	5869.39	8869.62	9294.84
314	hsa-miR-2681	0	0	0	0	0	0	0	0	0.15	0	0	0	0	0.06	0	0	0	0	0	0	0	0	0	0	0.21	0	0.09	0	0	0	0	0	0	0.45	0	0	0	0	0	0	0.23	0	0	0	0	0	0	0.09
315	hsa-miR-2682	0	0	0	0	0	0	0	0	0	0	0	0	0	0	0	0	0	0	0	0	0	0	0	0	0	0	0	0	0	0	0	0	0	0	0	0	0	0	0	0	0	0	0	0	0	0	0	0
316	hsa-miR-26a	3351.24	1587.07	1672.68	1526.24	1081.5	1949.43	919.35	1471.24	1976.68	1204.29	1127.68	2237.1	1268.87	2133.68	1854.31	2839.87	1137.37	844.58	4974.84	1614.46	928.9	1750.73	2668.62	3229.05	1538.63	1060.86	2019.22	1362.89	851.53	1944.81	1131.76	1685.77	1438.09	4721.56	1479.53	1292.72	1376.37	2543.41	974.54	1693.19	2717.36	1225.89	1658.63	3832.64	2651.39	1925.85	2215.04	2820
317	hsa-miR-26b	1522.86	1627.11	1072.97	714.01	483.2	413.57	713.52	517.54	625.14	593.36	696.49	954.22	587.55	892.89	936.43	801.1	586.11	458.1	4054.61	791.02	464.58	1105.56	2076.51	1428.13	923.84	946.41	605.97	1197.62	1199.18	981.5	506.39	678.39	479.39	2889.15	623.52	401.74	597.76	1480.09	791.26	880.82	1027.41	750.39	848.72	1099.17	1795.62	924.43	1021.08	665.9
318	hsa-miR-27a	3884.42	989.95	1417.5	555.92	2004.88	2260.95	893.23	1023.85	1086.87	456.3	442.58	1462.51	595.79	841.09	893.48	1448.73	836.73	714.35	920.1	734.75	1297.34	1230.23	3243.59	809.41	570.46	790.79	1201.13	1711.19	943.88	429.47	1281.19	747.17	949.63	1445.66	511.04	700.23	1517.86	2191.53	574.65	1184.33	823.52	836.59	987.37	1036.76	1003.66	1661.76	540.42	869.85
319	hsa-miR-27b	2229.15	402.61	1382.83	654.49	813.37	1042.31	515.83	627.87	1358.34	823.8	1093.21	1327.79	715.27	847.45	685.17	1365.17	535.85	524.35	2459.94	467.6	1080.31	1190.09	1002.36	915.97	358.87	672.99	980.08	1012	606.03	610.29	607.08	507.11	270.65	839.12	650.06	380.65	531.88	575.2	600.21	1895.52	687.16	622.95	912.69	382	2097.68	1800.97	721.53	757.5
320	hsa-miR-28	3867.41	1299.11	4864.84	7668.57	5221.05	3482.95	3897.37	3557.13	4937.15	8436.13	6527.4	2691.8	2296.14	2960.9	3708.26	4803.48	5297.79	2886.94	5915.1	2928.08	4984.57	3930.01	4555.59	4216.55	2291.08	3405.46	2691.31	11009.6	5585.98	8926.15	4945.87	3051.61	5243.53	3526.02	6846.19	2549.25	3160.23	5512.19	3802.48	22105.7	6854.11	2734.05	6800.77	5759.35	2165.6	5378.71	10034.9	3667.44
321	hsa-miR-2861	0.31	0	0	0	0	0	0	0	0	0	0	0	0	0.06	0	0	0	0	0	0	0	0	0	0	0	0	0	0	0	0	0	0	0	0	0	0	0	0	0	0	0	0	0	0	0	0	0	0
322	hsa-miR-2909	0	0	0	0	0	0	0	0	0	0	0	0	0	0	0	0	0	0	0	0	0	0	0	0	0	0	0	0	0	0	0	0	0	0	0	0	0	0	0	0	0	0	0	0	0	0	0	0
323	hsa-miR-296	13.46	4.29	6.85	4.52	13.49	3.1	3.35	0	3.25	7.03	1.37	1.78	0.79	7.33	0.73	34.24	22.05	3.9	3.85	5.04	18.74	16.25	5.83	4.8	0.42	14.06	2.56	0.87	5.25	9.37	1.68	1.22	0.27	3.58	7.92	2.18	2.8	3.38	8.73	1.72	7.84	4.87	8.08	2.22	5.83	6.91	7.32	0.98
324	hsa-miR-297	0	0	0	0	0	0	0	0	0	0	0	0	0	0	0	0	0	0	0	0	0	0	0	0	0	0	0	0	0	0	0	0	0	0	0	0	0	0	0	0	0	0	0	0	0	0	0	0
325	hsa-miR-298	0	0	0	0	0	0	0	0	0	0	0	0	0	0	0	0	0	0	0	0	0	0	0	0	0	0	0	0	0	0	0	0	0	0	0	0	0	0	0	0	0	0	0	0	0	0	0	0
326	hsa-miR-299	2.5	1.43	2.02	5.22	3.6	2.32	7.37	1.81	6.05	0	0.55	0.59	1.05	3.46	2.05	3.13	4.98	1.95	3.08	2.52	4.42	2.65	3.5	2.4	1.67	0	1.14	6.06	2.63	6.62	7.12	1.99	0.81	0.89	14.26	1.68	1.55	9.3	0.85	1.29	4.15	1.77	4.53	1.48	2.69	2.96	6.4	2.39
327	hsa-miR-29a	18530.6	2478.49	5277.97	8211.22	1959.92	2905.3	1773.33	3250.07	5363.5	15563.6	2418.77	7441.62	2773.48	5156.66	4622.15	10354.5	4630.58	2208.81	18298.4	6723.11	4392.39	3163.06	5719.48	4581.14	3433.77	2574.51	6539.13	5120.88	2023.63	4974.78	3655.18	3940.04	3775.62	10974.7	2976.54	2362.81	3079.34	7413.12	2080.22	5283.98	8419.35	4774.24	4429.88	8693.15	4391.5	3561.46	7778.26	5304.94
328	hsa-miR-29b	1405.58	1308.02	688.12	226	262.58	475.74	421.46	87.6	245.03	2761.64	240.77	825.42	142.4	354.64	675.48	456.19	740.71	323.97	2111.42	705.5	385.04	727.2	950.56	585.3	364.8	1177.76	622.77	2762.13	1212.19	303.76	362.4	430.63	510.88	1627.7	162.78	588.35	181.99	1604.22	635.31	415.59	207.5	698.19	463.66	1425.94	573.46	337.98	308.56	389.67
329	hsa-miR-29c	4039.26	2162.25	1672.61	1241.06	819.67	2810.1	1641.72	579.97	1916.73	532.2	833.63	2710.71	1166.9	1745.23	1864.72	2937.44	1057.47	1196.96	8673.35	3045.57	948.77	1287.28	2234.1	863.04	1574.35	1922.82	3961.12	732.21	2763.6	1101.69	925.35	1954.61	849.12	5968.4	851.71	996.42	1126.33	2105.94	1664.26	466.6	1620.62	2880.8	1219	3266.74	547.12	786.21	1456.93	1452.45
330	hsa-miR-300	0	0	0	0	0	0	0	0	0	0	0	0	0	0	0	0	0	0	0	0	0	0	0	0	0	0	0	0	0	0	0	0	0	0	0	0	0	0	0	0	0	0	0	0	0	0	0	0
331	hsa-miR-301a	5.32	31.46	12.5	2.09	9.89	8.51	2.9	1.81	1.58	18.17	4.94	13.92	2.36	2.7	4.97	4.3	9.25	13.15	13.87	4.86	6.51	14.59	7.99	34.22	10.62	22.09	1.99	111.63	14.63	1.1	5.03	4.21	18.3	13.42	3.56	15.63	3.42	16.48	5.54	5.6	0.92	17.28	3.94	31.14	15.26	8.89	2.74	2.3
332	hsa-miR-301b	0.94	1.43	0.81	0	2.7	1.55	0.22	0	0.05	14.07	0.27	2.07	0.09	0.23	0.15	1.17	0	0.49	1.54	0.36	0.78	1.66	0.83	1.2	0.21	0.67	0.19	6.92	1.13	0	0.84	0.22	0.81	0.89	0	0.5	0.31	1.27	1.06	1.29	0	0.89	0	4.45	0.45	0.99	0	0.09
333	hsa-miR-302a	0	0	0	0	0	0	0	0	0	0	0	0	0	0	0	0	0	0	0	0	0	0	0	0	0	0	0	0	0	0	0	0	0	0	0	0	0	0	0	0	0	0	0	0	0	0	0	0
334	hsa-miR-302b	0	0	0	0	0	0	0	0	0	0	0	0	0	0	0	0	0	0	0	0	0	0	0	0	0	0	0	0	0	0	0	0.11	0	0	0	0	0	0	0	0	0	0	0	0	0	0	0	0
335	hsa-miR-302c	0	0	0	0	0	0	0	0	0	0	0	0	0	0	0.15	0	0	0	0	0	0	0	0	0	0	0	0	0	0	0	0	0	0	0	0	0	0	0	0	0	0	0	0	0	0	0	0	0
336	hsa-miR-302d	0	0	0	0	0	0	0	0	0	0	0	0	0	0	0	0	0	0	0	0	0	0	0	0	0	0	0	0	0	0	0	0	0	0	0	0	0	0	0	0	0	0	0	0	0	0	0	0
337	hsa-miR-302e	0	0	0	0	0	0	0	0	0	0	0	0	0	0	0	0	0	0	0	0	0	0	0	0	0	0	0	0	0	0	0	0	0	0	0	0	0	0	0	0	0	0	0	0	0	0	0	0
338	hsa-miR-302f	0	0	0	0	0	0	0	0	0	0	0	0	0	0	0	0	0	0	0	0	0	0	0	0	0	0	0	0	0	0	0	0	0	0	0	0	0	0	0	0	0	0	0	0	0	0	0	0
339	hsa-miR-3059	0	0	0	0	0	0	0	0	0	0	0.27	0	0	0	0	0	0	0	0	0	0	0	0	0	0	0	0	0	0	0	0	0	0.54	0	0	0	0	0	0	0	0.23	0	0	0	0	0	0	0
340	hsa-miR-3064	1.25	0.48	0.81	0.7	0.9	0	0.11	0	0.15	0	0.55	0.3	1.05	0.88	0.15	0.39	0.71	0	0.77	0.18	0	0.33	1.33	0.6	0.21	0.67	0.28	1.73	0.75	0	0.42	0.33	0	3.13	0	0.34	0.31	0.42	0.64	0.43	0.23	0.22	0.39	0.74	0.45	0.99	0	0
341	hsa-miR-3065	22.22	156.85	24.19	8.34	8.09	15.48	27.13	46.51	9.35	24.03	4.39	39.38	43.17	18.19	7.45	34.24	17.78	57.97	118.66	45.94	18.48	33.17	48.97	39.62	104.96	34.8	20.37	24.23	18.76	24.26	60.33	6.54	95.81	46.07	26.54	91.09	4.97	17.33	55.79	114.95	25.84	66.45	5.71	53.39	78.1	11.85	7.32	42.99
342	hsa-miR-3074	7.51	37.19	9.67	6.95	31.47	5.42	10.72	7.78	1.73	17.58	7.69	10.07	6.92	2.41	2.78	2.15	7.11	11.2	5.39	5.58	7.81	13.27	8.99	8.4	8.33	15.39	1.89	31.15	16.51	7.17	4.61	7.31	16.42	16.1	5.54	9.08	4.04	32.97	11.5	12.05	4.61	8.86	14.78	10.38	3.59	6.91	10.06	6.2
343	hsa-miR-3085	0	0	0	0	0	0	0	0	0	0	0	0	0	0	0.15	0	0	0	0	0	0	0	0	0.6	0	0	0	0	0	0	0	0	0	0	0.4	0	0	0	0	0.43	0	0	0	0	0	0	0	0
344	hsa-miR-30a	36654.9	48197.6	72254.1	43183.6	51402.6	55520.6	31013.3	5670.86	68640.4	61900.9	25102.5	19710	7057.46	62252.9	45400.2	41105.3	11372.7	12283.9	25001.5	112580	10611.1	13330	12375.3	47409.5	69967.2	61200.9	6545.35	32230.5	17939.2	46977.9	36770.8	55047.1	85583.9	25140.4	64726.5	13246.4	26849.8	52936.8	17564.7	19011.4	47757.8	9706.74	28239.5	28835.3	25279	21001.5	44419.9	70262.9
345	hsa-miR-30b	494.79	965.4	340.37	423.27	1492.16	676.21	484.52	111.66	262.49	699.45	176.23	746.06	203.81	345.61	353.66	759.36	171.66	107.83	1844.06	300.84	173.66	349.28	1172.31	804.41	316.63	376.6	150.14	941.77	1040.49	357.98	239.65	257.11	594.67	684.96	307.47	154.96	317.58	1039.65	405.46	497.95	719.57	599.1	380	488.41	781.71	248.8	475.33	207.69
346	hsa-miR-30c	626.46	755.16	1026.61	725.54	1197.5	908.14	862.51	165.6	422.86	2885.3	634.51	811.7	231.62	603.14	1109.78	510.4	492.7	561.06	985.2	934.42	406.38	1009.04	633.21	1940.18	1396.95	1477.4	205.74	2645.89	884.16	1035.16	523.28	560.42	1751.53	727.6	1235.96	600.67	376.92	1036.98	979.8	941.66	681.88	421.16	698.72	1463.26	1172.94	1091.94	895.77	882.16
347	hsa-miR-30d	4100.77	14388.9	5553.57	6945.18	25041.5	10216.7	4663.95	3402.48	3775.23	11040.6	4159.72	7064.99	4821.55	8104.98	5841.48	10534.4	5344.02	4180.85	33183.4	3507.61	2608.6	2817.31	6960.8	11697.9	10505.9	5795.57	2696.47	18980.6	10567.5	11148.7	6052.78	4695.81	8362.5	4104.82	9767.68	6440.19	2397.83	3512.9	5652.71	8025.95	7699.16	6607.76	6493.31	7870.44	4549.78	1813.64	9117.49	9497.6
348	hsa-miR-30e	8263.05	6867.18	7903.56	17591.1	9147.63	12559.5	7215.47	9525.43	11940.8	44412.3	9283.7	10247.4	9516.67	7993.64	6937.09	9478.7	7952.72	4954.95	8425.77	8693.27	7578.99	10500.2	8829.02	10340.9	9667.36	11407.1	4851.38	21948.2	7346.11	15864.6	9488.08	6919.92	7533.48	13954.2	16808.5	6501.45	6209.06	9587.68	12377.9	18861.2	18654.3	8411.04	12758.5	24929.7	12816.5	7171.62	17199.1	6546.56
349	hsa-miR-31	22.85	0.95	5.64	4.52	0	4.64	14.52	0.54	4.93	0	0.27	56.55	0.79	2.05	1.02	3.13	5.69	3.9	0	6.85	39.81	5.31	31.48	12.01	1.25	0.67	2.46	18.17	0.38	9.37	9.22	7.98	1.88	13.87	1.58	1.01	4.35	10.57	1.92	44.34	5.08	1.77	2.76	12.61	8.53	1.97	1.83	1.33
350	hsa-miR-3115	0	0	0	0	3.6	0	0	0	0	0	0	0	0	0.12	0	0	0	0	0	0	0.26	0	0	0	0.21	0	0	0	0	0	0	0	0	0	0	0	0	0	0	0	0	0	0	0	0.45	0	0	0
351	hsa-miR-3116	0	0	0	0	0	0	0	0	0	0	0	0	0.52	0	0	0	0	0	0	0	0	0	0	0	0	0	0	0	0	0	0	0	0.26	0	0	0	0.32	0	0	0	0	0	0	0	0	0	0	0.26
352	hsa-miR-3117	1.57	0.95	0.81	0.35	0	0	0.67	0.18	0.71	0.59	0.55	0.89	0.44	0.29	0.44	0.39	1.42	0	0	0.54	0	1	2.17	1.2	0.83	0	0.57	1.73	2.25	1.1	0	0.44	0	0	0	0.84	0.31	0.85	0.85	1.72	0	0	0.99	0.74	0.9	1.97	0	0.71
353	hsa-miR-3118	0.32	0	0	0	0	0	0	0	0	0	0	0	0	0	0	0	0	0	0	0	0	0	0	0	0	0	0	0	0	0	0	0	0	0	0	0	0	0	0.2	0	0	0	0	0	0	0	0	0.08
354	hsa-miR-3119	0	0	0	0	0	0	0	0	0	0	0	0	0	0	0	0	0	0	0	0	0	0	0	0	0	0	0	0	0	0	0	0	0	0	0	0	0	0	0	0	0	0	0	0	0	0	0	0
355	hsa-miR-3120	0	0.48	0	0	0	0	0	0	0	0	0	0	0	0.06	0	0	0	0	0	0	0	0	0	0	0	0	0	0	0	0	0	0	0	0	0	0	0	0	0	0	0	0	0	0	0	0	0	0
356	hsa-miR-3121	0	0	0	0	0	0	0	0	0	0	0	0	0	0	0.15	0	0	0	0	0	0	0	0	0	0	0	0	0	0	0	0	0	0	0	0	0	0	0	0	0	0	0	0	0	0	0	0	0
357	hsa-miR-3122	0	0	0	0	0	0	0	0	0	0	0	0	0	0	0	0	0	0	0	0	0	0	0	0	0	0	0	0	0	0	0	0	0	0	0	0	0	0	0	0	0	0	0	0	0	0	0	0
358	hsa-miR-3123	0	0	0	0	0	0	0	0	0	0	0	0	0	0	0	0	0	0	0	0	0	0	0	0	0	0	0	0	0	0	0	0	0	0	0	0	0	0	0	0	0	0	0	0	0	0	0	0
359	hsa-miR-3124	0	0	0	0	0	0	0	0	0.05	0	0	0	0	0	0	0	0	0	0	0	0	0	0	0.6	0	0	0	0	0	0	0	0.11	0	0	0	0	0	0	0	0	0.23	0	0.2	0.74	0.9	0	0	0.18
360	hsa-miR-3125	0	0	0	0	0	0	0	0	0.05	0	0	0	0.09	0.06	0	0	0	0	0	0	0	0	0	0	0	0	0	0	0	0	0	0.22	0.27	0	0	0	0	0	0	0	0	0	0	0	0	0	0	0.27
361	hsa-miR-3126	0.63	0	0.4	0	0	0	0.11	0	0.1	0.59	0	0	0	0.12	0	0	0	0	0	0	0.26	0	0	0	0	0	0	0	0.75	0	0	0.22	0	0.45	0	0	0	0	0	1.29	0	0	0	0	0.45	0	0	0.09
362	hsa-miR-3127	3.76	25.27	8.87	5.56	24.28	3.87	7.26	16.47	1.83	16.41	3.84	5.63	18.83	9.45	6.43	2.94	10.67	5.85	10.02	2.16	5.99	12.94	9.99	4.2	25.62	56.22	2.18	13.85	18.76	6.62	2.93	3.77	4.31	7.6	5.15	5.21	4.66	6.34	11.71	6.03	5.31	13.29	2.96	11.12	1.8	0	1.83	1.51
363	hsa-miR-3128	0	0	0	0	0	0	0	0	0.05	0	0.27	0	0	0	0	0	0.71	0	0	0	0.26	0	0	0	0	0	0	0	0	0	0	0	0	0	0	0	0	0	0	0	0	0	0	0	0	0	0	0
364	hsa-miR-3129	0.94	0	0.4	0	2.7	3.1	0.45	0.36	0.25	0	0.27	0	0.26	0	0.44	0	1.42	0.49	0	0.18	1.04	1	0.17	0	0.21	0	0.38	0.87	0.38	0.55	0.42	1.55	0	0.45	2.38	1.01	0	0	0.43	0.43	0	0	1.77	0	0.45	0	0	0.62
365	hsa-miR-3130	10.02	4.76	2.42	6.26	16.18	12.38	3.68	7.6	2.38	1.18	2.48	2.36	4.55	2.22	1.9	2.34	2.84	1.94	4.63	5.4	6.76	2.98	9.5	2.4	4.58	6.02	0.28	2.6	3	6.06	9.22	2.78	4.84	1.78	5.94	1.52	5.28	0.42	1.7	27.13	3.24	2.44	6.9	6.68	4.94	0	5.48	2.92
366	hsa-miR-3131	0.31	0	0	0	0	0	0.11	0	0	0	0	0	0	0.06	0	0	0	0.49	0	0	0.26	0	0	0	0	0	0.09	0	0	0	0	0	0	0	0	0	0	0	0	0	0	0	0	0	0	0	0	0
367	hsa-miR-3132	0.31	0	0	0	0	0	0	0	0	0.59	0	0	0	0	0	0	0	0	0	0	0	0	0	0	0	0	0	0	0	0	0	0	0	0	0	0	0	0	0	0	0	0	0	0.74	0	0	0	0
368	hsa-miR-3133	0	0.48	0.4	0.7	2.7	0.77	0.11	0.54	0.25	2.93	0.82	0	0.53	0.65	1.02	0.2	0	0	2.31	0.18	0.78	0.66	0	0	0.21	1.34	0.76	1.73	0	0	0	0.55	0.27	1.34	0	0.17	0.31	0.42	0.43	0	0	0.89	0.59	0.74	0	0	0	0.27
369	hsa-miR-3134	0	0	0	0	0	0	0	0	0	0	0	0	0	0	0	0	0	0	0	0	0	0	0	0	0	0	0	0	0	0	0	0	0	0	0	0	0	0	0	0	0	0	0	0	0	0	0	0
370	hsa-miR-3135a	0.31	0	0	0	0	0	0	0	0	0	0	0	0	0	0	0	0	0	0	0	0	0	0	0	0	0	0	0	0	0	0	0	0	0	0.4	0	0	0	0	0	0	0	0	0	0	0	0	0
371	hsa-miR-3135b	0	0	0	0.35	0	0	0	0	0	0	0	0	0	0	0	0	0	0	0	0.18	0	0	0	0	0	0	0	0	0	0	0	0	0	0	0	0	0	0	0	0	0	0	0	0	0	0	0	0
372	hsa-miR-3136	0.31	3.34	0.4	0	1.8	0	0.22	0	0.1	0	0.55	0.89	0.18	0.29	0.29	0.2	0.71	0	0	0.36	0.26	1.99	0.67	0	0.21	0	0.09	0	1.88	0	0.84	0.44	0.27	4.03	0	1.01	0.31	8.03	0.21	0.86	0.23	0.22	0	1.48	0.45	0	0	0.18
373	hsa-miR-3137	0	0	0	0	0	0	0	0	0	0.59	0	0	0	0	0	0	0	0	0	0	0	0	0.17	0	0.21	0	0	0	0.38	0	0	0	0	0	0	0	0.31	0	0.21	0.43	0	0	0.2	0	0	0	0	0
374	hsa-miR-3138	0	0	0	0	0	0	0	0	0	0	0	0.3	0	0	0	0	0	0	0	0	0	0	0	0	0	0	0	0	0	0	0	0	0	0	0	0	0	0	0	0	0	0	0	0	0	0	0	0
375	hsa-miR-3139	0	0	0	0	0	0.77	0	0	0.05	0	0	0	0	0.06	0	0.2	0	0	0	0	0	0	0	0	0	0	0	0	0	0	0	0	0	0	0	0.17	0	0	0	0	0	0.22	0	0	0	0	0	0
376	hsa-miR-3140	0.63	0.48	0	0	0	0	0	0.18	0	0	0	0	0.09	0.12	0	0	0	0	0	0	0.26	0	0.17	0	0	0	0.28	1.73	0	0	0.42	0	0.54	0	0	0.34	0	0.42	0.21	0	0	0	0	0	0	0	0	0
377	hsa-miR-3141	0	0	0.4	0	0.9	0	0	0.18	0	0	0	0	0	0	0	0.2	0	0	0	0	0	0	0	0	0	0	0	0	0	0	0	0	0.54	0	0	0	0	0	0	0	0	0	0	0.74	0.45	0	0	0
378	hsa-miR-3142	0	0	0	0	0	0	0	0	0	0	0	0	0	0	0	0	0	0	0	0	0	0	0	0	0	0	0	0	0	0	0	0	0	0	0	0	0	0	0	0	0	0	0	0	0	0	0	0
379	hsa-miR-3143	0	0	0	0	0	0	0	0	0	0	0	0	0	0.06	0	0	0	0	0	0	0	0	0	0	0	0	0.09	0	0	0	0	0	0	0	0	0	0	0	0	0	0	0	0	0	0	0	0	0
380	hsa-miR-3144	0	0	0	0	0	0	0	0	0	0	0	0	0	0	0	0	0	0	0	0	0	0	0	0	0	0.67	0	0	0	0	0	0	0	0	0	0	0	0	0	0	0	0	0	0	0	0	0	0.18
381	hsa-miR-3145	0	0	0	0	0	0	0	0	0	0	0	0.89	0	0	0	0.2	0	0	0	0	0	0	0	0	0	0	0	0	0	0	0	0	0	0	0	0	0	0	0	0	0	0	0	0	0	0	0	0.09
382	hsa-miR-3146	0	0	0	0	0	0	0	0.18	0	0	0	0.3	0	0	0	0	0	0	0	0	0	0	0.17	0	0	0	0	0	0	0	0	0	0	0	0	0	0	0	0.21	0	0	0	0	0	0	0	0	0
383	hsa-miR-3147	0	0	0	0	0	0	0	0	0	0	0	0	0	0	0	0	0	0	0	0	0	0	0	0	0	0	0	0	0.38	0	0	0	0	0	0	0	0	0	0	0	0	0	0	0	0	0	0	0
384	hsa-miR-3148	0	0	0	0	0	0	0	0	0	0	0	0	0	0	0	0	0	0	0	0	0	0	0	0	0	0	0	0	0	0	0	0	0	0	0	0	0	0	0	0	0	0	0	0	0	0	0	0
385	hsa-miR-3149	0	0	0	0	0	0	0	0	0.05	0	0	0.3	0	0.06	0	0.2	0	0	0	0	0	0	0	0	0	0	0	0	0	0	0	0	0	0.45	0	0	0	0	0	0	0	0	0.2	0	0	0	0	0
386	hsa-miR-3150a	0	0.48	0	0	0	0	0.11	0.27	0.05	0.59	0	0.89	0	0.06	0.29	0	0	0	0	0	0	0	0.17	0.6	0	0.67	0.19	0	0	0	0	0.11	0.27	0.67	0.4	0.17	0.31	0	0.43	0.43	0	0	0	0	0.67	0	0.91	0
387	hsa-miR-3150b	0.63	1.43	1.21	0.7	1.8	0	1.34	3.17	0.76	1.17	0.82	1.48	0.35	0.7	0.29	0.2	2.85	1.46	3.08	0.54	4.42	3.98	1	3	1.04	2.68	3.98	0	0.75	1.65	0.84	0.78	0.54	8.27	0.79	1.18	0.31	3.38	0.85	1.29	1.38	1.55	0.79	4.45	1.57	0.99	0	0.8
388	hsa-miR-3151	0	0	0	0	0	0	0	0	0	0	0	0	0	0	0	0	0	0	0	0	0	0	0	0	0	0	0	0	0	0	0.42	0	0	0	0	0	0	0	0	0	0	0	0	0	0	0	0	0
389	hsa-miR-3152	0	0	0	0.35	0	0	0	0	0.2	0	0	0	0	0.06	0	0	0	0	0	0.18	0	0.33	0.17	0	0	0	0.19	0	0	0.55	0.42	0	0	0.45	0	0	0	0.42	0	0	0	0	0.59	0	0	0	0	0.09
390	hsa-miR-3153	0	0	0	0	0	0	0	0	0	0	0	0	0	0	0	0	0	0	0	0	0	0	0	0	0	0	0	0	0	0	0	0	0.27	0	0	0	0	0	0	0	0	0	0	0	0	0	0	0
391	hsa-miR-3154	0	0	0	0.35	0	0	0.11	0	0.05	0.59	0.27	0	0	0.12	0	0	0	0	0	0	0	0.33	0.17	0	0	0	0.09	0	0	0.55	0	0.11	0.27	0	0	0	0	0	0	0	0	0	0	0	0	0.99	0	0
392	hsa-miR-3155a	0	0	0	0	0	0	0	0	0	0	0	0	0	0	0	0	0	0	0	0.18	0	0	0	1.2	0	0	0	0	0	0	0	0	0	0	0	0	0	0.42	0	0	0	0	0	0	0	0	0	0
393	hsa-miR-3155b	0	0	0	0	0	0	0	0	0	0	0	0	0	0	0	0	0	0	0	0	0	0	0	0	0	0	0	0	0	0	0	0	0	0	0	0	0	0	0	0	0	0	0	0	0	0	0	0
394	hsa-miR-3156	0.3	0.96	0.4	0	0	0	0.78	0.54	0.06	0	0	0	0	0.12	0	0	0	0.48	0	0.18	0	0.34	0	0	0	5.34	0.18	1.74	6.39	0	0	0.12	0	0.9	0	5.04	0	0	0.22	0	0	0	0.21	1.47	0	1.98	0	0
395	hsa-miR-3157	0.63	0	0.4	0.7	0.9	0.77	0.11	0	0.15	0	0.55	0.89	0.18	0.23	0	0.39	0	0	0.77	0	0	0.33	0.33	0	0	0.67	0.19	0	0.38	0	0	0	0.54	0	0.79	0.17	0	1.69	0.21	0	0.23	0.44	0.99	0.74	0.45	0.99	0	0
396	hsa-miR-3158	0	0.48	0	0.35	0.9	0.78	0	1.08	0.1	0.59	0	0	0	0.18	0	0.58	0.72	0	0	0.18	0	0.99	1	0	0.21	0	0.18	0	0.75	0	0	0.23	0	0.44	0	0	0	0.42	0	0.86	0.23	0	0.2	0	0.44	0	0	0.26
397	hsa-miR-3159	0	0	0.4	0	0	0	0	0	0	0	0	0	0	0	0	0	0	0	0	0	0	0	0	0	0	0	0	0	0	0	0	0	0	0	0	0	0	0	0	0	0	0	0	0	0	0	0	0.09
398	hsa-miR-3160	0	0	0	0	0	0	0	0	0	0	0	0	0.18	0	0	0	0	0	0	0	0	0	0	0	0	0	0.1	0	0	0	0	0	0	0	0	0.16	0	0	0	0	0	0	0	0	0	0	0	0
399	hsa-miR-3161	0.31	0	0	0	1.8	0	0	0	0	1.76	0.27	0	0	0.18	0	0	2.13	0	0	0	0.78	0	0.67	0.6	0.62	0	0	5.19	0.75	0	0	0	0.81	0.45	0	0	0.31	0	0.21	0.43	0	0	0.59	0	1.35	0	0	0
400	hsa-miR-3162	0	0	0	0	0	0	0	0	0	0	0	0.3	0	0	0	0	0	0	0	0	0	0	0	0	0	0	0	0	0	0	0	0	0	0.45	0	0	0	0	0.21	0.43	0	0	0	0	0	0	0	0
401	hsa-miR-3163	0	0	0	0	0	0	0	0	0	0	0	0	0	0	0	0	0	0	0	0	0	0	0	0	0	0	0	0	0	0	0	0	0	0	0	0	0	0	0	0	0	0	0	0	0.45	0	0	0
402	hsa-miR-3164	0	0	0	0	0	0	0	0	0	0	0	0	0	0	0	0	0	0	0	0	0.26	0	0	0	0	0	0	0	0	0	0	0	0	0	0	0	0	0	0	0	0	0	0	0	0	0	0	0.09
403	hsa-miR-3165	0	0	0	0	0	0	0	0	0	0	0	0	0	0	0	0	0	0	0	0	0	0	0	0	0	0	0	0	0	0	0	0	0	0	0	0	0	0	0	0	0	0	0	0	0	0	0	0
404	hsa-miR-3166	0	0	0	0	0	0	0	0	0	0	0	0	0	0	0	0	0	0	0	0	0	0	0	0	0	0	0	0	0	0	0	0	0	0	0	0	0	0	0	0	0	0	0	0	0	0	0	0
405	hsa-miR-3167	0	0	0	0	0	0	0	0	0	0	0	0	0	0	0	0	0	0	0	0	0	0	0	0	0	0	0	0	0	0	0	0	0	0	0	0	0	0	0	0	0	0	0.2	0	0	0	0	0
406	hsa-miR-3168	0	0	0	0	0	0	0.45	2.71	0	0.59	0	0	1.23	0	0	0	0.71	0	0	0.18	0.26	0	0.5	0	0	0	0	0	0.38	0	0.42	0	1.08	0	0	0	0	0.85	0.85	0.43	0.23	0	0.2	0	0.9	0	0	0
407	hsa-miR-3169	0	0	0	0	0	0	0	0	0	0	0	0	0	0	0	0	0	0	0	0	0	0	0	0	0	0	0	0	0	0	0	0	0	0	0	0	0	0	0	0	0	0	0	0	0	0	0	0
408	hsa-miR-3170	1.88	5.72	0.81	0.7	0	0.77	2.23	2.35	0.1	19.93	1.37	8.59	2.36	0.35	0.44	0.39	0.71	2.44	0.77	1.62	3.12	3.65	6.33	0	1.25	2.68	0.47	15.58	0.38	1.1	2.09	3.77	1.35	4.47	1.19	0.17	1.24	5.92	1.28	6.03	0.92	1.33	1.18	8.16	3.14	1.97	1.83	1.15
409	hsa-miR-3171	0	0	0	0	0	0	0	0	0	0	0	0	0.09	0	0	0	0	0	0	0	0	0	0	0	0	0	0	0	0	0	0	0	0	0	0	0	0	0	0	0	0	0	0	0	0	0	0	0
410	hsa-miR-3173	0	0.95	0.4	0	0	0.77	0.22	0.18	0.15	4.1	0.27	1.18	0.88	0.18	0.15	0	0	0.97	0.77	0.18	0.78	1	0.17	0.6	0	1.34	0.19	1.73	1.13	0	0	0.22	0	0.45	0.4	0	0.31	0.85	0.43	2.58	0.46	0.22	0.99	0	0	1.97	0.91	0.09
411	hsa-miR-3174	0.31	0.95	0.81	0	3.6	0.77	0	0.18	0	0.59	0	0.3	0.26	0.06	0.15	0	0.71	0.49	0	0.18	0.78	0.66	0.5	1.8	0.21	0.67	0.09	1.73	0	0	0.42	0.11	0.27	0	0	0	0.62	0.42	0.43	0	0	0.22	0.2	0	0.9	0	0	0.27
412	hsa-miR-3175	0	0	0	0	0	0	0	0	0	0	0	0	0	0	0	0	0	0	0	0	0	0	0	0	0	0	0	0	0	0	0	0	0	0	0	0	0	0	0	0	0	0	0	0	0	0	0	0
413	hsa-miR-3176	0.31	1.43	0	0	1.8	0	0.11	0	0	0	0	0.59	0.09	0.29	0	0.39	1.42	0	0	0	0.52	0.33	1	1.8	0	0	0.09	0	0.75	0	0	0.11	0.54	0.45	0	0.67	0	0.42	0.43	0	0.46	0	0	0	0.9	0	0	0.09
414	hsa-miR-3177	0	0.48	0	0	0	0	0	0	0.05	0	0	0	0.18	0	0	0	0	0	0	0.18	0	0.33	0	0	0.21	0	0	0	0	0.55	0	0.11	0.54	0.45	0	0	0	0	0	0	0	0	0.2	0	1.35	0	0.91	0
415	hsa-miR-3178	0	0	0	0	0	0	0	0	0	0	0	0	0	0	0	0	0	0	0	0	0	0	0	0	0	0	0	0	0	0	0	0	0	0	0	0	0	0	0	0	0	0	0	0	0	0	0	0
416	hsa-miR-3179	0	0	0	0	0	0	0	0	0	0	0	0	0	0	0	0	0	0	0	0	0	0	0	0	0	0	0	0	0	0	0	0	0	0	0	0	0	0	0	0	0	0	0	0	0	0	0	0
417	hsa-miR-3180	2.19	2.37	0.39	0	71.04	1.56	1.68	0.9	0.81	0.6	0	0	0.6	0.54	0.3	0.78	0	0	0	0	0.78	1.32	3.99	0	0.63	0.66	0.57	24.24	0.75	1.65	6.69	0.99	6.45	0	1.2	1.35	0.3	0	1.05	12.06	0.69	0.45	2.55	2.97	0	0	2.73	1.05
418	hsa-miR-3181	0	0	0	0	0	0	0	0	0	0	0	0	0.09	0.12	0	0	0	0	0	0	0	0	0.33	0	0	0	0	0	0.38	0	0	0	0	0	0	0	0	0	0	0	0	0	0	0	0	0	0	0
419	hsa-miR-3182	0	0	0	0	0.9	0	0	0	0	0	0	0	0	0	0	0	0	0	0	0	0	0	0	0	0	0	0	0	0	0	0	0	0	0	0	0	0	0	0	0	0	0	0	0	0	0	0	0
420	hsa-miR-3183	0	0	0	0	0	0	0	0	0	0	0	0.59	0.18	0.18	0	0.2	0	0	0	0.18	0	0	0	0	0	0	0	0	0.38	0	0	0.11	0	0	0	0	0	0	0.21	0	0	0	0	0	0	0	0	0.09
421	hsa-miR-3184	0	0	0	0	0	0	0	0	0	0	0	0	0	0	0	0	0	0	0	0	0	0	0	0	0	0	0	0	0	0	0	0	0	0	0	0	0	0	0	0	0	0	0	0	0	0	0	0
422	hsa-miR-3185	0	0	0	0	0	0	0	0	0	0	0	0	0	0	0	0	0	0	0	0	0.26	0	0	0	0	0	0	0	0	0	0	0	0	0	0	0	0	0	0	0	0	0	0	0	0	0	0	0
423	hsa-miR-3186	0	0	0	0	0	0	0	0	0	0	0	0	0	0	0	0	0	0	0	0	0	0	0	0	0	0	0	0	0	0	0.84	0	0	0	0	0	0	0	0.21	0	0	0	0	0	0	0	0	0
424	hsa-miR-3187	0.63	2.38	0	0	2.7	0	0	1.45	0	0.59	0.27	0	0.26	0.35	0	1.37	0.71	0	0	0.18	0.26	0.33	1.83	0.6	0.21	0.67	0.09	0	0.75	0	1.26	0.22	2.42	0.45	0	0.17	0	0	1.06	0	0	0.22	0.2	0.74	0	0.99	0.91	0.09
425	hsa-miR-3188	0	0	0	0	0	0	0	0	0	0.59	0	0	0	0.06	0	0	0	0	0	0.36	0.26	0.33	0	1.8	0	0	0	0.87	0.38	0	0	0.11	0.27	0	0	0	0	0	0	0.43	0	0	0	2.22	0	0	0	0.09
426	hsa-miR-3189	0	0	0	0	0	0	0	0	0	0	0	0	0.35	0	0	0.39	0	0	0	0.54	0	0.33	0.17	0	0	0	0	0	0	0	0	0	0.27	0.89	0	0.17	0	0.85	0	0	0	0	0	0	0	0	0	0.09
427	hsa-miR-3190	0	0	0.4	0	0	0	0.11	0.18	0.1	0	0.27	0	0.09	0	0.29	0	0	0.49	0	0.18	0	0.66	0.17	0	0	0.67	0	0.87	0.75	0	0	0	0.81	0	0	0.84	0.31	0	0.64	0.86	0	0.44	0	0	0	0	0	0
428	hsa-miR-3191	0	0.95	0.4	0	0.9	0	0.22	0	0	0	0	0.3	0	0.12	0.15	0	1.42	0.49	0	0	0.26	0.33	0.17	0.6	0	0.67	0.09	0	0.38	0.55	0	0	0	0	0	0.17	0.31	0.42	0	0.43	0	0.22	0	0	0.45	0	0	0
429	hsa-miR-3192	0	0	0	0	0	0	0.11	0	0.05	0	0	0.59	0	0	0	0	0	0.49	0	0	0.26	0	0	0	0	0	0.09	0	0	0.55	0.42	0	0.27	0	0	0.17	0	0	0	0	0	0	0.39	0	0	0	0	0
430	hsa-miR-3193	0	0	0	0	0	0	0	0	0.05	0	0	0	0	0	0	0	0	0	0	0	0	0	0	0	0	0	0	0	0	0	0	0	0	0	0	0.17	0	0	0	0	0	0	0	0	0	0	0	0
431	hsa-miR-3194	1.57	0.48	0.81	0.35	0	0	0.11	0.18	0.15	0	0	0.3	0	0.35	0	0	0	0.49	0	0.54	0	0.66	0.33	0.6	0	0	0.09	0.87	0.38	0	0.84	0.11	0.54	0.45	0	0.34	0	0.42	0	0	0	0	0.2	0.74	0.9	0	0	0.09
432	hsa-miR-3195	0	0	0	0	0	0.77	0.11	0	0	0	0.27	0	0.09	0	0	0	0	0	0.77	0.36	0	0	0	0	0.21	0	0	0	0.38	0.55	0	0	0	0	0	0.34	0	0.85	0	0	0	0	0.2	0	0	0	0	0.09
433	hsa-miR-3196	0	0	0	0	0	0	0	0	0	0	0	0	0	0	0	0	0	0.49	4.62	0	0	0	0	0	0	0	0	0	0	0	0	0	0	0	0	0	0	0	0	0	0	0	0	0	0	0	0	0
434	hsa-miR-3197	0.31	0	0	0	0	0	0	0	0	0	0	0	0	0.06	0	0	0	0	0	0	0	0	0	0	0	0	0	0	0	0	0	0	0	0	0	0	0	0	0	0	0	0	0	0	0	0	0	0
435	hsa-miR-3198	0	0	0	0	0	0	0	0	0	0.58	0	0	0	0	0	0.2	0	0	0	0	0	0	0.16	0	0	0	0	0	0	0	0	0	0	0	0	0.16	0	0	0	0	0	0	0.6	0	0	0	0	0
436	hsa-miR-3199	0	0	0.4	0	0.9	0	0.22	0	0.2	1.76	1.1	0	0	0.18	0.14	0.58	0	0.48	0	0	0.26	0	0	0.6	0	0	0	0	0	0	0	0.12	0.54	0.9	0.4	0.34	0	0	0.42	0.86	0.7	0.22	0.6	0	0.44	0	0	0.36
437	hsa-miR-32	46.64	41.48	11.29	4.87	81.83	23.22	19.32	7.42	11.89	30.48	4.94	63.66	7.35	29.46	16.65	40.7	24.18	15.59	83.98	19.82	19.52	19.9	40.14	19.81	18.95	14.06	21.98	27.69	12.38	3.86	22.21	24.27	38.48	76.93	9.11	24.2	17.71	37.62	14.69	10.33	9.92	22.82	6.7	67.48	28.73	11.85	4.57	15.69
438	hsa-miR-3200	2.82	30.51	2.42	0.7	14.39	0	2.46	2.17	0.97	61.54	4.39	3.85	3.5	1.94	2.63	5.48	0.71	0	6.93	1.98	9.11	4.64	4	2.4	1.04	13.39	0.28	69.23	35.27	1.1	1.26	1.11	4.31	0.45	0.79	2.18	0.62	1.69	2.34	3.44	0.69	1.77	4.53	1.48	5.39	0	2.74	1.24
439	hsa-miR-3201	0	0	0	0	0	0	0	0	0	0	0	0	0	0	0	0	0	0	0	0	0	0	0	0	0	0	0	0	0	0	0	0	0	0	0	0	0	0	0	0	0	0	0	0	0	0	0	0
440	hsa-miR-3202	0	0	0	0	0	0	0	0	0	0	0	0	0	0.18	0	0	0	0	0	0	0	0.33	0	0	0	0	0.18	0	0	0	0	0.12	0	0.45	0	0	0	0	0	0	0	0	0	0.74	0.44	0	0	0
441	hsa-miR-320a	1099.73	630.08	625.09	561.36	484.77	243.35	924.75	579.59	517.75	494.41	775.32	665.89	506.54	826.75	852.51	462.23	861.62	334.64	1572.13	371.17	415.32	447.39	916.78	985.04	411.88	834.89	406.52	918.48	1032.05	926.92	578.31	673	1107.69	776.32	844.12	246.36	121.03	476.14	355.29	1382.08	500.32	214.23	1371.44	804.5	540.91	576.51	782	469.51
442	hsa-miR-320b	21.44	25.24	11.4	7.11	65.79	17.28	12.95	4.45	5.29	22.11	10.59	10.61	5.13	17.16	8.6	8.34	18.36	5.04	38.51	6.4	11.41	8.03	31.66	21.1	8	11.46	6.88	19.76	10.19	20.1	8.99	8.36	17.42	22.68	14.26	7.68	6.1	10.77	7.76	24.2	8.93	5.85	14.65	40.45	13.24	9.42	13.31	3.87
443	hsa-miR-320c	9.03	10.98	8.34	5.83	53.66	12.64	5.75	3.56	3.07	14.15	4.55	9.96	2.56	10.29	3.76	2.68	9.35	1.75	21.05	3.88	5.71	4.14	19.84	5.38	5.46	3.75	2.79	3.61	5.01	8.58	6.1	3.86	6.93	14.55	8.71	3.34	4.29	7.67	3.14	15.52	5.7	3.37	8.76	26.97	10.16	3.83	8.44	3.01
444	hsa-miR-320d	4.51	11.49	6.37	2.19	53.14	20.73	5.05	2.16	1.9	13.26	2.98	7	1.66	6.82	1.54	2.49	10.11	1.17	19.1	2.16	5.82	3.51	13.32	4.2	5.75	2.59	2.41	2.23	4.18	7.8	4.21	3.23	5.71	10.36	6.19	2.53	3.72	5.25	1.29	8.56	1.78	5.31	3.3	24.58	7.5	3.1	4.84	0.67
445	hsa-miR-320e	0	2.03	1.04	0	12.59	3.61	0.47	0.23	0.08	1.17	0.55	0	0.09	0.88	0.15	0.15	1.78	0.12	0.39	0.26	0.48	1	0.36	1.2	0.62	1.34	0.29	0	0.19	1.24	0.24	0.11	0.9	1.79	0.4	0.25	0	0.63	0.28	2.37	0.58	0.28	1.92	0.74	0	1.48	0	0.09
446	hsa-miR-323a	3.44	0.95	6.85	5.56	3.6	6.19	6.7	1.99	2.46	0	1.37	2.66	1.75	1.91	0.58	2.15	7.11	3.41	3.85	4.86	7.03	4.31	5.83	9.6	3.54	0.67	1.23	2.6	1.13	4.96	5.87	2.88	0.81	1.34	33.66	4.71	7.77	10.99	3.41	6.03	2.77	4.65	2.36	2.97	8.08	0.99	0.91	1.33
447	hsa-miR-323b	5.32	11.92	9.67	3.13	4.5	0.77	3.91	1.45	1.85	4.1	1.65	2.37	0.26	1.03	0.15	1.17	9.25	3.9	0	6.12	15.35	4.64	7.83	7.8	1.87	1.34	0.95	0	5.63	4.96	13.41	3.77	3.5	1.34	11.88	5.88	6.21	7.61	2.56	6.89	0.69	4.87	0.79	5.19	12.57	9.87	0.91	0.89
448	hsa-miR-324	38.81	136.82	29.43	23.3	55.75	17.8	15.19	12.67	7.01	88.51	18.95	25.76	15.5	22.24	11.39	14.48	29.87	9.74	10.79	22.52	21.34	47.77	64.96	43.22	5.41	26.1	6.16	153.16	70.53	28.12	19.27	14.29	50.06	25.5	9.9	26.05	10.57	241.35	17.89	62.42	12.23	23.26	26.6	26.69	87.52	42.45	18.29	20.48
449	hsa-miR-325	0	0	0	0	0	0	0	0	0	0	0	0	0	0	0	0	0	0	0	0	0	0	0	0	0	0	0	0	0	0	0	0	0	0	0	0	0	0	0	0	0	0	0	0	0	0	0	0
450	hsa-miR-326	166.22	341.82	91.51	102.57	44.96	152.48	37.96	38.01	40.6	12.31	89.26	27.24	105.25	92.3	17.82	83.95	66.86	18.03	55.48	160.15	64.54	174.81	215.03	63.63	17.49	51.54	23.68	12.98	1186.3	184.69	100.13	22.72	101.46	128.82	66.93	16.81	16.47	85.38	44.72	33.58	94.6	296.6	338.29	34.85	47.13	60.22	235.07	60.19
451	hsa-miR-328	105.8	311.31	92.72	68.85	126.79	38.7	41.65	19.36	15.75	168.22	62.62	21.91	17.25	44.3	21.47	28.76	62.59	39.46	63.95	78.18	46.06	72.97	195.04	93.05	30.2	72.29	15.82	97.78	176.71	250.84	57.82	26.15	140.48	38.47	75.65	84.2	6.21	112.86	67.08	125.28	47.76	55.82	174.76	48.2	159.33	90.83	174.7	14.63
452	hsa-miR-329	0.32	0	3.22	2.78	0.9	0	1.12	0.9	0.96	1.18	0.28	0.6	0.18	0.52	0.88	0.58	0.72	1.46	3.08	0.9	1.04	0.66	0.84	1.8	0.84	0	0.48	0	0.38	0.56	0	1.22	0.26	0	7.52	0.34	0.62	2.54	0.22	0.44	1.38	0.88	0.98	0	0.44	0	0	0.7
453	hsa-miR-330	45.7	68.65	38.7	30.25	28.78	73.53	26.8	52.66	28.15	228.59	28.01	68.1	50.87	49.7	30.53	44.61	59.75	10.72	144.08	62.87	45.8	51.08	220.86	18.01	13.75	54.21	26.43	49.32	95.29	35.83	33.94	28.59	135.91	44.73	20.59	35.97	14.29	60.02	34.5	33.58	33.46	70.66	32.12	103.07	31.42	23.69	31.1	24.29
454	hsa-miR-331	151.5	125.86	64.9	10.43	87.23	88.23	50.8	12.67	7.47	103.16	15.38	16.29	7.62	40.19	9.79	13.11	76.82	19.97	31.59	65.03	70	58.71	154.07	27.61	14.79	86.34	14.21	20.77	54.03	36.39	43.99	18.17	122.45	46.52	12.67	28.07	21.75	67.63	57.92	46.06	11.31	27.91	37.44	22.99	84.83	41.47	21.04	17.64
455	hsa-miR-335	53.53	10.96	27.82	80.32	106.11	50.31	28.03	35.65	21.39	9.38	87.34	7.7	32.31	99.87	72.46	93.73	92.47	35.56	97.08	21.98	17.96	82.59	262.5	49.83	34.99	78.98	20.56	81.34	47.27	146.65	91.75	28.48	200.49	81.41	243.18	29.92	22.68	168.65	46.85	6.46	51.68	96.8	334.35	30.4	215.89	35.54	169.22	338.08
456	hsa-miR-337	35.06	45.77	70.14	111.26	27.88	35.6	83.07	59	44.81	7.03	35.7	15.4	21.28	30.45	13.29	27.98	29.16	21.92	23.11	65.57	98.88	58.71	44.31	37.82	24.78	17.4	13.92	4.33	53.65	89.31	66.62	32.91	5.38	23.71	207.53	11.43	26.1	106.52	54.09	40.04	59.53	35.66	83.34	8.16	43.54	45.41	91.47	19.5
457	hsa-miR-338	229.76	119.18	266.06	223.22	102.51	44.12	86.87	102.07	173.76	109.61	1211.44	259.97	64.71	115.01	736.25	178.26	275.99	103.28	119.43	492.52	257.88	160.21	88.44	252.73	435.47	176.03	93.4	153.16	523.37	170.35	260.6	216.41	791.21	216.94	149.31	105.88	151.64	133.57	168.23	157.14	224.04	227.49	151.91	172.77	162.93	252.74	207.63	524.4
458	hsa-miR-339	128.97	170.2	73.77	31.99	68.34	25.54	64.87	36.38	18.75	46.3	75.8	33.16	66.11	34.8	42.22	44.81	34.14	31.18	77.05	72.06	48.92	239.16	173.22	48.62	18.33	98.39	51.15	54.52	102.8	35.28	22.62	22.38	77.51	151.19	30.5	31.76	45.06	1413.02	53.24	73.19	45.92	88.16	146.59	20.76	103.23	147.11	82.32	27.83
459	hsa-miR-33a	45.39	18.12	18.14	2.09	110.16	22.45	27.91	0.9	1.47	17	1.37	45.3	3.68	4.05	4.53	4.89	22.76	15.59	6.93	7.39	32.01	24.88	38.31	13.21	13.95	14.72	7.2	76.15	36.39	4.96	7.54	4.54	24.76	74.25	5.54	17.82	29.83	48.19	21.3	24.97	2.31	26.14	6.5	22.99	25.58	11.85	2.74	2.57
460	hsa-miR-33b	13.46	36.71	10.08	1.04	36.42	6.19	8.37	0.54	0.66	4.69	0	2.37	3.59	3.76	1.17	0.39	9.96	4.38	3.08	3.06	2.6	23.22	10.99	6.6	0.62	3.35	0.19	2.6	19.88	0.55	1.26	1.11	5.65	21.47	0	10.59	3.73	21.13	2.34	4.31	0.69	5.76	0.99	2.97	16.16	0.99	2.74	0.44
461	hsa-miR-340	14.71	14.78	9.27	5.56	26.98	6.19	11.95	11.58	9.6	60.96	4.67	24.58	38.53	11.32	18.11	31.5	12.09	6.33	26.97	7.93	17.7	32.84	16.66	15.01	18.95	13.39	16.39	24.23	15.76	6.62	8.38	20.83	13.73	37.13	6.73	21.85	8.08	22.82	14.05	21.09	9.23	15.73	8.08	36.33	13.91	17.77	8.23	42.64
462	hsa-miR-342	437.29	3190.34	758.67	207.93	78.23	417.95	332.07	142.43	239.46	689.29	59.6	286.92	177.92	263.28	746.04	153.22	344.27	258.68	830.6	393.98	109.29	1118.5	477.53	1231.23	182.23	706.79	269.5	210.28	1190.06	143.89	147.89	313.58	182.19	1287.76	171.89	1083.37	94.78	1714.4	241.06	211.38	128.52	254.29	83.74	1511.95	293.53	738.49	174.7	223.29
463	hsa-miR-345	42.88	8.58	26.61	7.3	76.44	37.93	14.52	6.52	2.18	84.4	6.32	13.32	11.12	5.34	5.4	10.76	19.92	11.2	13.87	18.92	28.1	90.55	66.62	25.21	11.04	12.05	11.65	72.69	106.55	10.47	23.88	14.96	54.09	34.89	5.54	29.24	21.13	390.13	23.42	39.18	5.77	11.08	13	48.2	92.91	48.38	6.4	3.63
464	hsa-miR-346	0.31	0	0.81	1.04	0	0	0.22	0	0	0	0.55	0.3	0.09	0	0	0.2	1.42	0.49	0	0.54	0	1	0	0	0	0.67	0	0.87	0	1.65	0.84	0.33	0	0	0.4	0	0	0	0	0.43	0	0.22	0.59	0	0	1.97	0.91	0
465	hsa-miR-34a	430.72	272.69	531.71	364.39	132.19	43.34	329.5	84.7	255	153.57	108.21	389.66	81.96	102.92	543.13	190.2	321.51	335.66	759.71	168.98	544.13	256.41	489.69	500.66	89.14	192.76	231.61	468.14	281.76	240.37	225.82	261.95	137.52	277.32	219.81	164.54	174.64	345.33	341.36	274.66	126.44	201.79	209.05	144.6	128.37	576.57	284.46	163.63
466	hsa-miR-34b	2.5	54.35	1.61	2.09	1.8	0.77	0.67	0.9	0.71	1.17	1.37	1.48	0.7	1.35	1.46	1.96	0.71	2.44	0	1.44	1.04	1.99	2.83	5.4	0.83	0	0.57	4.33	3	4.96	1.68	1.44	0.54	2.68	3.56	0.84	0.93	0.42	2.34	1.72	0.46	2.66	1.58	1.48	0.9	3.95	1.83	2.22
467	hsa-miR-34c	9.39	124.91	9.27	18.78	2.7	4.64	8.15	5.43	10.21	1.76	2.47	8.59	4.73	8.68	12.42	11.35	5.69	4.87	4.62	8.11	4.42	8.29	11.16	16.21	5.41	5.35	4.64	4.33	11.63	10.47	6.7	12.52	2.69	17.89	9.9	5.21	2.18	2.11	11.93	4.31	11.31	23.04	5.91	5.19	3.14	12.83	6.4	8.69
468	hsa-miR-3529	0	0	0	0	0	0	0	0	0	0	0	0	0	0	0	0	0	0	0	0	0	0	0	0	0	0	0	0	0	0	0	0	0	0	0	0	0	0	0	0	0	0	0	0	0	0	0	0
469	hsa-miR-3605	2.19	7.15	2.82	1.74	8.09	6.19	4.69	1.45	0.56	12.89	1.1	4.15	0.44	1.53	0.29	1.57	7.11	1.95	3.85	2.88	3.64	1.66	9.66	5.4	4.37	4.02	0.09	8.65	13.88	3.86	10.47	1.55	7.8	3.13	4.75	4.54	2.18	3.8	15.33	11.19	3	3.99	4.33	0	5.39	4.94	1.83	0.89
470	hsa-miR-3606	0	0	0	0	0	0	0	0	0.05	0	0	0	0	0	0	0	0	0	0	0	0	0	0	0.6	0	0	0	0	0	0	0	0	0	0	0	0	0	0	0	0	0	0	0	0	0	0	0	0
471	hsa-miR-3609	0	0.48	0.4	1.04	0	0.77	0	0	0	0	0	0.89	0.09	0	0.58	0	0	0	11.56	0	0	0	0.17	3	0.21	0.67	0	0	0	0	0	0	0	0	0	0	0.31	1.69	0.21	0.86	0	0.22	0.2	0.74	0	0.99	0	0.09
472	hsa-miR-361	446.06	365.66	386.19	428.72	310.24	166.41	414.92	382.95	361.96	491.76	304.03	292.84	323.97	473.58	435.91	401.92	304.44	183.66	475.4	245.54	278.96	398.71	485.19	396.2	254.08	427.69	277.08	533.04	401.44	432.22	323.86	352.59	439.74	419.11	349.32	261.18	243	561.32	295.15	498.1	396.63	307.67	426.17	476.05	358.17	276.44	568.93	480.08
473	hsa-miR-3610	0	0	0	0	0.9	0	0	0	0	0	0	0.3	0	0.06	0	0	0	0	0	0	0.26	0	0.17	0	0	0	0	0.87	0	0	0	0	0.27	0	0	0	0	0	0	0	0	0	0	0	0	0	0	0
474	hsa-miR-3611	0.31	0	0	0	0	0	0.11	0	0	0	0	0	0	0.12	0.15	0	0	0	0.77	0	0	0	0	0	0	0	0.09	0	0	0	0.42	0	0	0.45	0	0	0	0.42	0	0.43	0	0	0	0.74	0	0	0	0
475	hsa-miR-3612	0	0	0	0	0	0	0	0	0	0	0	0	0	0.06	0	0	0	0	0	0	0	0	0	0	0	0	0	0	0	0	0	0	0	0	0	0	0	0	0	0	0	0	0	0	0	0	0	0
476	hsa-miR-3613	18.16	11.44	11.29	5.91	38.67	13.16	13.29	4.71	3.45	15.83	4.12	10.07	4.73	5.16	8.91	9.59	12.8	5.36	16.18	10.81	11.45	18.91	20.82	8.4	6.04	10.71	5.3	42.4	10.5	2.76	6.28	8.86	13.46	27.28	2.77	7.73	11.19	21.56	12.14	8.18	3.23	11.96	2.76	13.35	8.08	12.83	5.49	12.41
477	hsa-miR-3614	1.57	2.86	1.21	2.78	0.9	0.77	0.33	2.53	0.76	2.34	1.37	2.66	6.3	3.7	2.48	8.22	10.67	6.82	7.7	2.52	0.78	1.99	6.33	7.2	4.58	4.69	2.08	1.73	1.5	3.31	0.84	3.1	19.65	4.92	0.4	6.89	0.93	2.96	1.06	0.86	0.69	2.66	1.58	22.25	7.18	0.99	2.74	3.81
478	hsa-miR-3615	8.45	3.81	0.81	1.74	4.5	2.32	1	1.99	1.63	2.34	0.82	8.59	5.69	5.28	6.14	5.28	3.56	0.97	24.66	2.52	0.78	1.66	3.5	7.8	1.87	1.34	2.27	1.73	4.88	0	3.35	3.88	2.96	0	4.75	5.55	0	6.34	0.85	6.03	0.46	5.09	6.11	4.45	0.9	0.99	0	7.71
479	hsa-miR-3616	0	0	0	0	0	0	0	0.18	0	0	0	0	0	0.06	0.29	0	0	0	0	0	0.26	0	0.17	0	0	0	0	0	0	0	0	0	0	0	0.4	0	0	0	0	0.86	0	0	0.2	0	0	0	0	0.27
480	hsa-miR-3617	0	0	0	0	0	0	0	0	0	0	0	0	0.09	0	0	0	0	0	0	0	0	0	0	0	0	0	0	0	0	0	0	0	0	0	0	0.34	0	0	0.21	0	0	0	0	0	0	0	0	0
481	hsa-miR-3618	0	0	0	0	0	0	0	0	0	0	0	0	0	0	0	0	0	0	0	0	0	0	0	0	0	0	0	0	0	0	0	0	0	0	0	0	0	0	0	0	0	0	0	0	0	0	0	0
482	hsa-miR-3619	0.63	2.86	0.4	0	0.9	0.77	0.11	0.36	0.05	0	0	0.59	0.09	0.12	0.15	0.2	0	0.49	0	0.18	0.26	0	0.33	0	0	0.67	0	3.46	1.88	0	0.84	0.22	0.81	0	0.4	0	0	0	1.28	0.43	0	0	0.2	1.48	0	0	0	0
483	hsa-miR-362	11.27	7.15	6.05	11.13	18.88	1.55	5.14	2.53	4.17	46.89	8.79	24.87	2.71	3.4	20.74	5.67	11.38	1.46	15.41	5.94	6.77	22.22	2.17	39.62	4.37	44.84	7.01	20.77	16.88	9.92	6.28	6.76	3.5	22.36	7.53	2.35	2.8	11.41	28.54	7.32	4.38	3.77	14.78	17.8	4.94	15.8	13.72	7.62
484	hsa-miR-3620	0.31	3.34	0.2	0	0.9	0.77	0.5	0.69	0	0.59	0.27	0	0.61	0.26	0	0.2	1.78	0	0	0.18	0.26	0	0.33	0.6	0.21	0.33	0.24	1.73	1.13	0	0.42	0.11	0.54	0	0	0.08	0.31	0	0.11	0	0	0.22	0.59	1.85	0.45	2.96	0	0.09
485	hsa-miR-3621	0	0	0	0	0	0	0	0	0	0	0	0	0	0	0	0	0	0	0	0	0	0	0	0	0	0	0	0	0	0	0	0	0	0	0	0	0	0	0	0	0	0	0	0	0	0	0	0
486	hsa-miR-3622a	0.31	0	0	0.7	0	0	0	0.36	0.05	0	1.1	0.3	0	0.29	0.29	0.39	0	0	0	0.36	0	0.33	0.33	0.6	0	0	0.09	0	0	1.1	0.84	0.11	0	0.89	0.4	0	0.31	0.42	0	8.18	0.46	0.44	0.39	0	0	0	0	0.18
487	hsa-miR-3622b	0	0	0	0	0	0	0	0	0.05	0	0	0	0	0.12	0	0	0	0	0	0	0	0	0.17	0	0.21	0	0	0.87	0	0	0	0	0	0	0	0	0	0	0	0	0	0	0	0	0	0	0	0
488	hsa-miR-363	13.46	6.67	14.92	13.56	28.78	5.42	4.58	15.38	15.5	77.37	59.6	21.32	36.25	17.84	27.17	23.29	14.94	3.41	67.03	13.51	12.75	150.26	8.83	31.22	10.62	8.7	35.14	30.29	59.28	16.54	9.64	28.92	9.15	47.86	13.47	49.41	22.37	168.23	20.02	5.17	15.92	9.75	44.33	57.1	13.46	22.71	16.46	29.78
489	hsa-miR-3646	0	0	0	0	0	0	0	0	0	0	0	0	0	0	0	0	0	0	0	0	0	0	0	0	0	0	0	0	0	0	0	0	0	0	0	0	0	0	0	0	0	0	0	0	0	0	0	0
490	hsa-miR-3648	0	0	0	0	0	0	0	0	0.06	0	0	0	0	0.06	0	0	0.72	0	16.96	0.18	0	0	0	0.6	0	0	0	0	0	0	0	0	0.26	0.44	0	0.34	0	0	0	0.86	0	0	0	1.48	0	0	0	0
491	hsa-miR-3649	0	0	0	0	0	0	0	0	0	0	0	0	0	0	0	0	0	0	0	0	0	0	0	0	0	0	0	0	0	0	0	0	0	0	0	0	0	0	0	0	0	0	0	0	0	0	0	0
492	hsa-miR-3650	0	0	0	0	0	0	0	0	0	0	0	0	0.18	0	0	0	0	0	0	0	0	0	0	0	0	0	0	0	0	0	0	0	0	0	0	0	0	0	0	0	0	0	0	0	0	0	0	0
493	hsa-miR-3651	0.31	0.95	0	0.35	3.6	1.55	0.56	0	0.3	1.17	0.55	15.99	0	0.23	0.88	2.15	0.71	0.49	64.72	2.16	0	2.99	0.5	10.21	0	0	0.19	3.46	0	0	0	0.22	2.69	0.45	0	0.5	0.31	8.03	1.06	2.15	0.23	2.88	0.39	2.22	1.35	1.97	0	0.18
494	hsa-miR-3652	0	0	0	0	0	0	0	0	0	0	0	0	0	0	0	0	0	0	0	0	0	0	0	0	0	0	0	0	0	0	0	0.11	0	0	0	0	0	0	0	0	0	0	0	0	0	0	0	0
495	hsa-miR-3654	0	0	0	0	0	0	0	0	0	0	0	0	0	0	0	0	0	0	0	0	0	0	0	0	0	0	0	0	0	0	0	0	0	0	0	0	0	0	0	0	0	0	0	0	0	0	0	0
496	hsa-miR-3655	0	0	0	0	0	0	0	0	0	0	0	0	0	0	0	0	0	0	0	0	0	0	0	0	0	0	0	0	0	0	0	0	0	0	0	0	0	0	0	0	0	0	0	0	0	0	0	0
497	hsa-miR-3657	0	0	0	0	0	0	0	0	0	0	0	0	0	0	0	0	0	0	0	0	0	0	0	0	0	0	0.09	0	0	0	0	0	0	0	0	0	0	0	0	0	0	0	0	0	0	0	0	0
498	hsa-miR-3658	0	0	0	0	0	0	0	0	0	0	0	0	0	0	0	0	0	0	0	0	0	0	0	0	0	0	0	0	0	0	0	0	0	0	0	0	0	0	0	0	0	0	0	0	0	0	0	0
499	hsa-miR-3659	0	0.95	0	0	0	0	0.11	0	0.05	0	0	0	0	0	0	0	0	0	0	0	0	0	0	0	0	0	0.19	0	0.38	0	0	0	0	0	0	0	0	0	0	0.43	0	0	0	0	0	0	0	0
500	hsa-miR-365a	29.27	36.23	76.59	36.86	221.67	30.19	60.13	46.87	21.11	20.81	60.56	16.88	22.9	55.98	55.88	43.73	15.65	24.36	92.84	35.31	36.17	55.06	120.67	60.93	28.84	111.78	17	41.1	88.73	79.39	41.06	14.02	51.81	80.96	52.68	22.02	13.36	35.93	78.58	26.91	39.22	68.45	170.43	15.94	84.38	55.29	186.59	23.8
501	hsa-miR-365b	29.27	36.23	76.59	36.86	221.67	30.19	60.13	46.87	21.11	20.81	60.56	16.88	22.9	55.98	55.88	43.73	15.65	24.36	92.84	35.31	36.17	55.06	120.67	60.93	28.84	111.78	17	41.1	88.73	79.39	41.06	14.02	51.81	80.96	53.07	22.02	13.36	35.93	78.58	26.91	39.22	68.45	170.43	15.94	84.38	55.29	186.59	23.8
502	hsa-miR-3660	0	0	0	0	0	0	0	0	0	0	0	0	0	0	0	0	0	0	0	0	0	0	0	0	0	0	0	0	0	0	0	0	0	0	0	0	0	0	0	0	0	0	0	0	0	0	0	0
503	hsa-miR-3661	0	0	0	0	0.9	0	0	0	0	0	0	0	0	0	0	0	0	0	0	0	0	0	0	0	0	0	0	0	0	0	0	0	0	0	0	0	0	0	0.43	0	0	0.22	0	0	0	0	0	0.09
504	hsa-miR-3662	0.31	0	0	0	0	0	0.22	0.36	0	0	0	0.3	0.35	0.23	0.44	0	1.42	0.97	0.77	0.18	1.04	0	0.33	1.2	0	1.34	0.09	4.33	0.38	0.55	0.84	0.33	0.27	0.45	0	0.17	0.62	0.42	0	0	0	0	0.2	0.74	0	0	0	0.09
505	hsa-miR-3663	0	0	0	0	0	0	0	0	0	0	0	0	0	0	0	0	0	0	0	0	0	0	0	0	0	0	0	0	0	0	0	0	0	0	0	0	0	0	0	0	0	0	0	0	0	0	0	0
506	hsa-miR-3664	0.63	2.86	0.4	0	0.9	0.77	0.11	0	0.1	9.38	0	4.44	0.26	0.06	0.15	0	0	0.49	0	0.36	0.78	2.32	0.5	0.6	0.21	2.68	0	3.46	5.63	0	0	0.33	1.08	0.45	0	2.52	0.31	2.11	0.43	2.15	0.23	0.22	0	0.74	1.8	0.99	0	0.09
507	hsa-miR-3665	0	0	0	0	0	0	0	0	0	0	0	0	0	0	0	0	0	0	0	0	0	0	0	0	0	0	0	0	0	0	0	0	0	0	0	0	0	0	0	0	0	0	0	0	0	0	0	0
508	hsa-miR-3666	0	0	0	0	0	0	0	0	0	0	0	0	0	0	0	0	0	0	0	0	0	0	0	0	0	0	0	0	0	0	0	0	0	0	0	0	0	0	0	0	0	0	0	0	0	0	0	0
509	hsa-miR-3667	0.63	0	0	0	0	0.77	0	0	0.05	0	0	0.3	0	0.18	0	0	0	0	0	0	0	0	0	0	0	0	0.28	5.19	0	0.55	0	0	0	1.34	0	0.17	0	0	0.21	0.43	0	0.22	0.59	0	0	0	0	0
510	hsa-miR-3668	0	0	0	0	0	0	0	0	0	0	0	0	0	0	0	0	0	0	0	0	0	0	0	0	0	0	0	0	0	0	0	0	0	0	0	0	0	0	0	0	0	0	0	0	0	0	0	0
511	hsa-miR-367	0	0	0	0	0	0	0	0	0	0	0	0	0	0	0	0	0	0	0	0	0	0	0	0	0	0	0	0	0	0	0	0	0	0	0	0	0	0	0	0	0	0	0	0	0	0	0	0
512	hsa-miR-3670	0	0	0	0	0	0	0	0	0	0	0	0	0	0	0	0	0	0	0	0	0	0	0	0	0	0	0	0	0	0	0	0	0	0	0	0	0	0	0	0	0	0	0	0	0	0	0	0
513	hsa-miR-3671	0	0	0	0	0	0	0	0	0	0	0	0	0	0	0	0	0	0	0	0	0	0	0	0	0	0	0	0	0	0	0	0	0	0	0	0	0	0	0	0	0	0	0	0	0	0	0	0
514	hsa-miR-3672	0	0	0	0	0	0	0	0	0	0	0	0	0	0	0	0	0	0	0	0	0	0	0	0	0	0	0	0	0	0	0	0	0	0	0	0	0	0	0	0	0	0	0	0	0	0	0	0
515	hsa-miR-3674	0	0	0	0	0	0	0	0	0	0	0	0	0	0	0	0	0	0	0	0.18	0	0	0	0	0	0	0	0	0	0	0	0	0	0	0	0	0	0	0	0	0	0	0	0	0	0	0	0
516	hsa-miR-3675	0	0	0	0	0	0	0	0	0	0	0	0	0	0	0	0	0	0	0	0	0	0	0	0	0	0	0	0	0	0	0	0	0	0	0	0	0	0	0	0	0	0	0	0	0	0	0	0.09
517	hsa-miR-3677	5.01	27.17	3.22	2.09	21.58	4.64	5.69	6.52	1.42	3.52	3.84	10.36	16.46	7.86	2.92	9.39	7.82	0.49	0	6.12	11.97	15.92	13.49	18.01	0.62	24.1	0.76	5.19	38.64	1.1	13.83	1.88	46.29	51.89	1.98	6.55	5.28	12.68	15.97	9.9	2.31	7.53	4.53	20.76	5.83	4.94	0.91	1.15
518	hsa-miR-3678	0	0	0	0	0	0	0	0	0.05	0	0	0	0.09	0	0	0	0	0	0	0.18	0.26	0.33	0.17	0.6	0	0	0	0	0.38	0.55	0	0.11	0.54	0	0	0	0	0	0	0	0	0.22	0	0	0	0	0	0
519	hsa-miR-3679	0	0	0	0	0	0	0	0.18	0.1	0.59	0	0	0	0	0	0	0	0	0	0	0.26	0	0	0.6	0	0	0	0	0	0	0	0	0	0	0	0.17	0	0	0.21	0	0	0.22	0	0	0	0	0	0.09
520	hsa-miR-3680	0.94	0.48	0	0.34	0	0.78	0	0	0.06	1.76	0.28	0.3	0.44	0.18	0.14	0.2	0	0	0	0.36	0.78	0	0.34	0	0	0	0.18	1.74	0.76	0	0.84	0.12	0.54	1.78	0.4	0.34	0	0.42	0.22	0.44	0	0.44	0.2	1.48	0	0	0.92	0
521	hsa-miR-3681	0	0	0	0	0	0	0	0.18	0.1	0	0	0.89	0	0.12	0	0.2	0	0	0	0	0	0	0	0.6	0	0	0.19	0	0	0	0.42	0.22	0	0	0	0	0	0.42	0	0	0	0	0	0	0	0	0	0.09
522	hsa-miR-3682	1.57	0.48	0	0	5.4	0	0.78	1.27	0.51	0	0.27	1.48	0.88	0.35	0.15	0.39	2.85	0	0	0.36	1.04	0.66	0.5	0	0	0.67	0.19	3.46	0.75	0.55	1.68	0.89	0.81	1.34	0	0.17	0.31	0.42	0.64	4.31	0	0.66	0.39	0.74	0	1.97	0	0.8
523	hsa-miR-3683	0	0	0	0	0	0	0	0	0	0	0	0	0	0	0	0	0	0	0	0	0	0	0	0	0	0	0	0	0	0	0	0	0	0	0	0	0	0	0	0	0	0	0	0	0	0	0	0
524	hsa-miR-3684	0	0.95	0	0	0	0.77	0	0.18	0.05	0	0.27	0.3	0.18	0	0	0	0	0.49	0.77	0	0	0	0.33	0	0	0	0	0	0.38	0.55	0	0	0	0	0	0.34	0	0	0	0	0.23	0	0.2	0.74	0	0	0	0.18
525	hsa-miR-3685	0	0	0	0	0	0	0	0	0	0	0	0	0	0	0	0	0	0	0	0	0	0	0	0	0	0	0	0	0	0	0	0	0	0	0	0	0	0	0	0	0	0	0	0	0	0	0	0
526	hsa-miR-3686	0	0	0	0	0	0	0	0	0	0	0	0	0	0	0	0	0	0	0	0	0	0	0	0	0	0	0	0	0	0	0	0	0	0	0	0	0	0	0	0	0	0	0	0	0	0	0	0
527	hsa-miR-3688	0	0	0	0	0.9	0	0	0.18	0	0	0.27	0	0	0	0	0	0.72	0	0	0.18	0	0	0	0	0	0	0	0	0	0	0	0.22	0	0	0	0	0	0	0	0.44	0	0	0.2	0	0	0	0	0.26
528	hsa-miR-3689a	0	0	0	0	0	0	0	0	0	0	0	0	0	0	0	0	0	0	0	0	0	0	0	0	0	0	0	0	0	0	0	0	0	0	0	0	0	0	0	0	0	0	0	0	0	0	0	0
529	hsa-miR-3689b	0	0	0	0	0	0	0	0	0	0	0	0	0	0	0	0	0	0	0	0	0	0	0	0	0	0	0	0	0	0	0	0	0	0	0	0	0	0	0	0	0	0	0	0	0	0	0	0
530	hsa-miR-3689c	0	0	0	0	0	0	0	0	0	0	0	0	0	0	0	0	0	0	0	0	0	0	0	0	0	0	0	0	0	0	0	0	0	0	0	0	0	0	0	0	0	0	0	0	0	0	0	0
531	hsa-miR-3689d	0	0	0	0	0	0	0	0	0	0	0	0	0	0	0	0	0	0	0	0	0	0	0	0	0	0	0	0	0	0	0	0	0	0	0	0	0	0	0	0	0	0	0	0	0	0	0	0
532	hsa-miR-3689e	0	0	0	0	0	0	0	0	0	0	0	0	0	0	0	0	0	0	0	0	0	0	0	0	0	0	0	0	0	0	0	0	0	0	0	0	0	0	0	0	0	0	0	0	0	0	0	0
533	hsa-miR-3689f	0	0	0	0	0	0	0	0	0	0	0	0	0	0	0	0	0	0	0	0	0	0	0	0	0	0	0	0	0	0	0	0	0	0	0	0	0	0	0	0	0	0	0	0	0	0	0	0
534	hsa-miR-369	8.45	4.77	13.3	14.95	8.09	5.42	7.59	4.52	7.32	1.17	2.47	4.74	2.1	3.76	5.26	8.61	8.54	6.82	8.48	8.11	14.31	5.31	5.33	7.8	3.33	1.34	4.93	6.06	4.13	5.51	3.77	7.2	1.88	2.24	15.84	4.71	8.39	11.84	3.83	2.15	4.85	7.75	4.14	10.38	10.32	12.83	5.49	8.15
535	hsa-miR-3690	0.62	0.48	0	0	0	0	0.56	4.7	0	0	0.28	0.3	0.26	0.52	2.78	0.58	2.14	1.46	0	1.8	0.26	0	0.5	1.8	0.2	0.66	0.38	0.86	3.76	0	2.1	0.66	1.34	0.9	0	1	0	1.26	0.22	0	0	2.22	0	1.48	0.44	0	0	1.32
536	hsa-miR-3691	0	0	0	0	1.8	0.77	0	0.18	0.25	0	0	0.89	0.53	0.06	0	0.59	0	0	0	0	0.26	0.33	0.17	0	0	0	0.09	2.6	0	0	0	0.22	0.27	0	0.4	0	0	0.42	0	0.43	0	0.44	0.39	1.48	0	0	0	0.18
537	hsa-miR-3692	0	0	0	0	0	0	0	0	0	0	0	0	0	0	0	0	0	0	0	0	0	0	0	0	0.21	0	0	0	0	0	0	0	0	0	0	0	0	0	0.21	0	0	0	0	0	0	0	0	0.09
538	hsa-miR-370	8.45	5.72	14.11	20.17	4.5	7.74	9.94	8.87	6.96	1.17	4.67	4.74	2.98	5.1	2.05	4.5	14.23	8.28	2.31	5.22	18.74	8.29	7.66	9.6	2.71	1.34	3.6	4.33	9.38	13.23	17.6	8.2	2.69	2.24	34.06	3.19	4.66	16.06	8.52	9.04	5.77	4.43	5.32	7.42	7.63	13.82	9.15	5.32
539	hsa-miR-3713	0	0	0	0	0	0	0	0	0	0	0	0	0	0	0	0	0	0	0	0	0	0	0	0	0	0	0	0	0	0	0	0	0	0	0	0	0	0	0	0	0	0	0	0	0	0	0	0
540	hsa-miR-3714	0	0	0	0	0	0	0	0	0	0	0	0	0	0	0	0	0	0	0	0	0	0	0	0	0	0	0	0	0	0	0	0	0	0	0	0	0	0	0	0	0	0	0	0	0	0	0	0
541	hsa-miR-371a	0	0	0	0	0	0	0	0	0	0	0	0	0	0	0	0.2	0	0	0	0	0	0	0	0	0	0	0	0.87	0	0	0.42	0	0	0	0	0	0	0	0	0	0	0	0	0	0	0	0	0.09
542	hsa-miR-371b	0	0	0	0	0	0	0	0	0	0	0	0	0	0	0	0	0	0	0	0	0	0	0	0	0	0	0	0	0.38	0	0	0.11	0	0	0	0	0	0	0	0	0	0	0	0	0	0	0	0.09
543	hsa-miR-372	0.63	0.48	0	0	0	0	0.78	0.36	0.36	0	0.27	0	0.61	1.06	0.15	0.39	0	0	0.77	0.36	0.52	0	0.33	0.6	0.83	0	0.28	2.6	0	0.55	0.84	0.44	1.35	1.79	0	0	0.93	0	0.21	0	0	0.44	1.18	0	0.9	0	0	0.27
544	hsa-miR-373	0	0	0	0	0	0	0.11	0	0.05	0	0	0.59	0	0	0	0	0	0	0	0	0	0	0	0	0	0	0	0.87	0.38	0	0	0	0.27	0	0	0	0	0.42	0	0	0	0	0	0	0	0	0	0
545	hsa-miR-374a	524.31	355.65	448.67	659.24	726.6	483.74	480.68	1236.44	855.91	1994.01	348.79	713	1027.94	973.1	655.17	736.72	655.11	449.17	1032.47	605.83	851.71	547.31	723.04	459.83	451.3	1258.31	588.83	997.72	507.99	291.64	865.58	1776.12	261.32	1485.46	318.43	255.46	666.85	648.82	614.37	532.11	770.87	561.96	325.68	900.2	308.79	449.21	410.69	746.63
546	hsa-miR-374b	48.36	23.6	39.51	39.64	95.62	31.73	29.37	34.84	48.01	99.93	43.35	45.6	50.03	39.97	72.55	74.16	36.63	28.5	95.54	32.25	50.35	65.35	70.54	65.13	42.07	52.88	36.33	175.66	51.59	40.06	40.85	74.68	38.22	94.83	53.47	35.71	83.74	80.73	45.96	42.76	44.49	43.42	77.69	92.94	40.84	50.35	60.37	33.17
547	hsa-miR-374c	0	0.24	0	0	1.2	0	0.06	0.09	0.13	0	0.09	0	0.12	0.1	1.41	0.2	0.36	0.24	0.77	0	0.65	0	0.08	0.3	0.62	0	0.09	0	0.19	0.37	0.63	0.06	0.27	0	3.96	1.76	0.16	1.27	0.18	0.14	0.19	0.22	0.07	0.99	0	0	0	0.41
548	hsa-miR-375	43759.8	8524.09	1454.86	1720.78	1465.78	4969.79	48557.2	32563.6	2037.09	2615.89	103.81	870.52	44196.5	55651.9	5732.22	17376.3	1369.97	1041.07	6169.37	82580.2	21377	3574.43	4535.27	16297.7	83644.8	15018	24390.7	10007.5	20556.2	747.57	1393.48	22645.6	51197.4	9208	11862.6	115489	23203	4921.7	111941	650.5	5569.63	165662	2819.45	1249.45	9345.53	9290.33	2612.32	6500.33
549	hsa-miR-376a	6.16	2.38	4.84	5.22	2.7	2.32	4.8	0.72	4.88	0.59	0.55	1.18	1.1	2.28	2.2	5.28	0.72	1.46	4.62	6.12	4.94	2.32	4.16	7.2	1.04	1.34	2.28	1.74	1.88	6.06	2.52	2.32	0.26	5.36	7.52	1.18	2.8	7.18	1.7	4.3	1.84	3.1	3.54	2.22	3.14	3.95	2.74	2.58
550	hsa-miR-376b	0.94	0.48	0.81	2.78	0.9	0.39	1.12	0.36	1.93	0.59	0.55	1.18	0.35	0.7	1.02	0.78	0.71	1.46	0.77	0.9	0.91	0.33	0.67	2.4	0.21	0	0.28	1.73	0.94	0.55	2.09	1	0	0.89	2.77	0.34	1.86	2.96	1.49	0	0.69	1.33	0.3	0.37	1.8	2.96	0	0.53
551	hsa-miR-376c	6.68	1.43	5.64	10.78	6.29	6.19	6.92	4.34	10.26	1.17	2.2	5.33	1.69	5.93	5.55	10.57	6.4	4.38	5.39	6.85	10.41	5.97	4.66	9.6	2.5	0.67	2.84	4.33	1.13	4.41	3.35	5.54	0.81	4.03	22.58	4.03	6.21	13.95	2.98	3.01	10.61	4.65	3.55	4.45	3.14	3.95	11.89	4.08
552	hsa-miR-377	3.44	0.95	2.82	6.95	0.9	0	4.69	1.45	4.42	0	0.55	0.89	0.44	1.88	1.9	2.54	3.56	0.97	1.54	2.16	4.42	2.99	1.17	3.6	0.83	2.01	1.33	0.87	1.13	0	1.26	1.66	0.27	1.79	15.84	0.5	2.8	6.34	0.43	2.15	2.31	1.55	3.15	1.48	2.24	1.97	3.66	1.33
553	hsa-miR-378a	734.78	255.69	159.67	467.78	654.06	460.16	274.25	520.3	358.67	867.32	1032.19	965.85	144.9	375.81	398.95	696.88	355.18	194.01	716.24	240.66	252.82	281.16	230.82	326.12	356.2	303.59	422.22	1620.91	183.55	1747.86	413.06	467.38	215.18	641.55	1697.74	336.72	599.78	720.02	307.14	1761.76	395.72	352.11	1823.78	1182.47	133.83	222.88	1091.13	2567.87
554	hsa-miR-378b	0.08	0	0.2	0	0	1.16	0	0	0.15	0.29	0.62	0.3	0.15	0.12	0.11	0.05	0	0.24	0	0.05	0	0	0.17	0	0	0	0.05	0	0	0.14	0.42	0.64	0	0.45	0.4	0	0	0	0	0	0.12	0.33	0.3	0	0	0	0	0.69
555	hsa-miR-378c	55.21	29	8.9	23.06	101.92	70.85	22.8	26.86	19.66	89.53	63.53	65.27	11.02	33.52	22.72	65.45	38.29	13.52	42.44	21.96	22	16.46	25.03	22.96	39.01	13.44	35.92	36.92	12.85	103.87	36.83	27.54	23.7	65.21	179.87	38.23	63.13	37.39	25.83	108.39	33.71	31.81	198.56	214.42	19.37	10.61	76.3	117.34
556	hsa-miR-378d	5.3	0.64	1.01	1.39	3.9	3.02	1.19	1.36	0.8	2.29	3.93	1.94	0.97	1.77	2.16	4.93	2.14	0.49	2.18	0.84	1.06	1.41	1.2	0.9	2.01	0.67	1.63	0.65	0.18	6.79	1.88	1.4	2.56	4.13	6.22	2.08	4.24	2.78	1.04	9.36	1.81	2.97	12.4	8.16	0.44	0.5	7.16	4.16
557	hsa-miR-378e	0	0	0	0	0	0	0.07	0	0	0	0.05	0	0	0.02	0	0.1	0	0	0	0	0	0.07	0.03	0	0	0	0.04	0	0	0	0	0.07	0	0	0.21	0.03	0.06	0	0.21	0.09	0.08	0.04	0.21	0	0	0	0	0.03
558	hsa-miR-378f	1.54	0	0.13	0.17	0.45	1.93	0.82	0.12	0.4	1.56	1.21	0.94	0.02	0.37	0.52	0.72	0	0	0.77	0.11	0.17	0.83	0.53	0	0.21	0	0.62	1.87	0	2.25	0.42	0.64	0.22	0.82	1.85	0.53	0.67	0.14	0.39	1.79	0.27	0.48	2.22	3.09	0.3	0	0	2.08
559	hsa-miR-378g	0.69	0.24	0	0.87	0.45	0	0.52	0.09	0.2	0.83	0.14	1.34	0.26	0.01	0.44	3.12	0.59	0	0	0.84	0.18	0.28	0.44	0	0.97	1.23	2.17	0.65	0.56	2.02	1.54	1	0.13	0.39	0.89	0.29	0	0.51	0.79	1.65	0.62	1.66	8.48	0	0	0	1.37	2.25
560	hsa-miR-378h	0	0	0	0	0	0.8	0.02	0	0	0	0	0	0.03	0.03	0	0	0	0.24	0	0	0	0	0.11	0	0	0	0.05	0	0	0	0	0	0	0	0.2	0	0	0	0	0	0	0	0	0	0	0	0	0.28
561	hsa-miR-378i	7.67	0.95	1.01	5.22	3.15	4.26	3.91	5.16	2.59	7.62	9.48	13.57	1.31	2.96	3.14	3.62	2.85	2.44	11.56	1.26	2.73	2.16	1	3	3.75	3.01	3.22	10.82	2.06	13.42	1.89	3.6	1.48	5.59	15.25	3.7	4.82	7.61	2.56	19.16	4.04	2.66	11.33	11.86	1.8	2.96	8.23	22.03
562	hsa-miR-378j	0	0	0	0.12	0	0	0	0	0.05	0	0	0	0	0	0	0	0	0	0	0	0	0	0	0	0.21	0	0	0	0	0	0	0	0	0	0.13	0	0	0	0	0	0	0	0	0	0	0	0	0
563	hsa-miR-379	897.44	355.65	796.97	2417.92	530.56	1301.08	1059.96	1723.82	2083.53	90.85	544.89	466.35	610.99	820.36	531.3	1036.31	835.78	656.7	561.69	937.3	1768.47	522.76	565.64	696.36	560.01	149.93	651.35	250.08	487.35	1052.99	1361.63	1052	213.41	385.12	4827.5	404.54	1162.48	1233.81	388	416.73	1493.76	798.53	819.04	605.82	599.19	422.56	1086.64	904.05
564	hsa-miR-380	0.63	0.48	1.61	1.04	0	0	0.67	1.99	1.02	0	0.27	0	0.96	0.7	0.73	1.37	1.42	0.49	0	0.9	1.04	1	0.17	0.6	0.62	0	0.66	0	0	0.55	0.42	1	0.27	0	3.96	0.17	0	0.42	0.43	0	1.38	0.22	0.2	0.74	0.45	0	0.91	1.77
565	hsa-miR-381	64.8	35.76	86.27	291.03	40.47	84.36	83.41	97.37	210.6	14.65	66.19	84.39	50.43	168.64	93.93	199.59	140.13	79.9	62.41	71.52	128.29	80.6	30.81	131.47	62.06	40.16	81.37	71.82	46.9	255.8	81.28	128.76	20.72	47.41	360.01	41.85	88.25	108.21	73.26	42.19	152.28	61.36	119.99	83.05	52.51	57.26	214.95	148.39
566	hsa-miR-382	31.3	19.55	43.54	45.55	9.89	16.25	34.95	22.26	33.84	3.52	12.08	11.25	9.37	15.2	14.32	19.18	31.3	24.85	6.16	30.62	54.13	24.55	26.48	27.01	12.08	8.7	15.72	11.25	18.01	31.42	45.25	29.7	4.04	10.29	122.78	19.16	20.51	38.46	15.12	26.26	24.46	19.71	12.41	17.05	35.46	20.73	25.61	22.07
567	hsa-miR-383	0.31	0	0	2.09	1.8	0.77	0.11	0	0.05	0	0	0	0	0.23	0.73	0.78	0	0	6.16	1.44	0	0	0	0	0.21	0	0.38	0.87	0	1.1	0	3.55	0.54	0	20.59	0	0	0.85	0.43	0	2.54	0	1.18	0	0	0	4.57	1.24
568	hsa-miR-384	0	0	0	0	0	0	0	0	0	0	0	0	0	0	0	0	0	0	0	0	0	0	0	0	0	0	0	0	0	0	0	0	0	0	0	0	0	0	0	0	0	0	0	0	0	0	0	0
569	hsa-miR-3907	0	0	0	0	0	0	0	0	0	0	0	0	0	0	0	0	0	0	0	0	0	0	0	0	0	0	0	0	0	0	0	0.11	0	0	0	0	0	0	0	0	0	0	0	0	0	0	0	0
570	hsa-miR-3908	0	0	0	0	0	0	0	0	0	0	0	0	0	0	0	0	0	0	0	0	0	0	0	0	0	0	0	0	0	0	0	0	0	0	0	0	0	0	0	0	0	0	0	0	0	0	0	0
571	hsa-miR-3909	0.63	0	0	0	0	0	0.22	0.54	0.41	0	0	0	0.35	0.35	0	0.2	0	0.49	1.54	0.54	0.26	0	0.83	0	0.42	0.67	0.09	0	0.38	0	0.42	0.33	1.35	0.45	0.79	0.34	0.62	0	0.43	0.43	0.23	0.22	0.59	0	0.45	0	0	0.35
572	hsa-miR-3910	0	0	0	0.34	0	1.54	0.44	0	0.16	0	0	0.88	0.08	0.18	0	0.4	0.72	1.46	0	0	0.78	0	0	0	0	0	0.1	0.86	0	0	0	0.34	0	0	0	0.16	0.32	0	0	0	0	0.66	0	0.74	0	0	0	0
573	hsa-miR-3911	0.63	0	0	0	2.7	0	0	0	0	0.59	0	0	0	0.12	0.15	0.2	0	0	0	0	0.26	0	0	0	0	0	0.09	0	0.38	0	0.42	0.11	2.15	0	0.4	0.34	0	0.85	0	0	0	0.22	0	0	0	0	0	0.27
574	hsa-miR-3912	0.94	0.48	0	0	2.7	0.77	1.23	0.36	0.61	0	0.27	0.3	1.23	0.35	1.75	0.39	0	0.49	1.54	0.54	0	0.33	1.17	0.6	0.42	0.67	1.14	0	0	0	0	0.55	0.81	0.89	0.4	0.84	0	0.85	0.64	0	0.23	1.11	0.2	0.74	0	0	0	1.51
575	hsa-miR-3913	4.06	1.9	3.22	3.48	0.9	4.64	2	1.8	5.08	7.04	1.38	3.84	2.02	6.8	4.1	4.5	1.42	4.38	2.32	3.6	1.56	3.32	2	1.8	1.88	1.34	6.34	5.2	1.12	3.3	3.36	2.78	6.46	4.48	3.56	1.84	1.56	4.64	1.7	5.16	5.08	6.86	1.58	5.2	6.74	0.98	0	8.34
576	hsa-miR-3914	0	0	0	0	0	0	0	0	0	0	0.28	0	0	0	0	0	0.72	0	0	0	0	0	0	0	0	0	0	0	0	0	0	0	0	0	0	0	0	0	0	0	0	0	0	0	0	0	0	0
577	hsa-miR-3915	0	0	0	0	0	0	0	0	0	0	0	0	0	0	0	0	0	0	0	0	0	0	0	0	0	0	0	0	0	0	0	0	0	0	0	0	0	0	0	0	0	0	0	0	0	0	0	0
578	hsa-miR-3916	0	0	0	0	0	0	0	0	0	0	0	0	0	0	0	0	0	0	0	0	0.26	0	0	0	0	0	0	0	0	0	0	0.11	0	0	0	0	0	0	0	0	0	0	0	0	0	0	0	0
579	hsa-miR-3917	0	0	0	0	0	0	0	0	0	0	0	0	0.18	0.06	0.29	0.39	0	0	0	0.36	0	0	0.17	0	0	0	0.38	0	0	0.55	0	0	0.27	0	0	0.17	0	0	0	0	0	0	0	1.48	0	0	0	0.18
580	hsa-miR-3918	0.31	0	0	0	0	0	0	0	0	0	0	0	0	0	0	0	0	0	0	0	0	0	0	0	0	0	0	0	0	0	0	0	0	0	0	0	0	0	0	0	0	0	0	0	0	0	0	0
581	hsa-miR-3919	0	0	0	0	0	0	1.23	0	0.2	0	0	0	0.35	0	0	0	0	0	0	0	0.26	0	0.17	0	0.21	0	0	0	0	0	0	0.11	0	0	0	0	0.31	0	0	0	0	0	0	0	0	0	1.83	0
582	hsa-miR-3920	0.31	0	0	0	0	0	0	0	0.1	0	0	0	0	0.41	0.15	0	0	0	0	0	0	0.33	0.17	0	0.42	0	0	0	0.38	0	0	0.11	0	0.89	0	0.17	0.31	0	0	0	0	0	0	0	0.45	0	0	0.18
583	hsa-miR-3921	0	0	0	0	0	0	0	0	0	0	0	0	0	0	0	0	0	0	0	0	0	0	0	0	0	0	0	0	0.75	0	0	0	0	0	0	0	0	0	0	0	0	0	0	0	0	0	0	0
584	hsa-miR-3922	0	0	0	0	0	0	0	0	0	0	0	0.3	0	0	0	0	0	0	0	0	0	0	0.17	0	0	0	0.09	0	0	0	0	0	0	0	0	0	0	0	0	0	0	0	0	0	0	0	0	0
585	hsa-miR-3923	0	0	0	0	0	0	0	0	0	0	0	0	0.09	0	0	0	0	0	0	0	0	0	0	0	0	0	0	0	0	0	0	0	0	0	0.4	0	0	0	0	0	0	0	0	0	0	0	0	0
586	hsa-miR-3924	0	0	0	0	0	0	0	0	0	0	0	0	0	0	0	0	0	0	0	0	0	0	0	0	0	0	0	0	0	0	0	0	0	0	0	0	0	0	0	0	0	0	0	0	0	0	0	0
587	hsa-miR-3925	0	0	0	0	0	0	0	0	0	0	0	0	0	0	0	0	0	0	0	0	0	0	0	0	0	0	0	0	0	0	0	0	0	0	0	0	0	0	0.21	0	0	0	0	0	0	0	0	0.09
588	hsa-miR-3926	0.94	0.48	0.4	0	0.9	0.78	0.66	0	0.4	0.58	0.82	0	0.26	0.18	0	1.18	0	0.48	0	0	0.78	1	0.84	2.4	0.84	0	0.66	0	0	1.1	0.42	0.22	0	2.24	0	0.5	0.32	0.84	0	1.3	1.16	0.88	0.98	0	0.44	1.98	0	0.18
589	hsa-miR-3927	0	0	0	0	0	0	0	0	0	0.59	0	0	0	0	0	0	0	0	0	0	0.26	0	0	0	0	0	0	0	0	0	0	0	0	0	0	0	0	0	0	0	0	0.44	0	0	0	0	0	0
590	hsa-miR-3928	2.19	11.44	2.02	0	7.19	3.87	0.89	0.36	0.1	5.86	0.82	0.59	0.79	1.41	0.15	0	1.42	0.49	0.77	1.26	3.38	1.66	2.66	0.6	1.04	6.02	0.47	0.87	3.75	2.76	1.68	0.78	5.11	1.34	1.58	1.01	0.31	2.11	1.28	8.18	0.69	0.89	0.99	1.48	3.14	1.97	1.83	0.44
591	hsa-miR-3929	0.31	0	0	0	0	0	0	0	0	0	0	0	0	0.06	0	0	0	0	0	0	0	0	0.17	0	0	0	0	0	0	0	0	0	0	0	0	0	0	0	0	0	0	0	0	0	0	0.99	0	0
592	hsa-miR-3934	2.19	1.91	1.61	0	0	0.77	0.78	0.18	0.91	3.52	0.55	3.26	0.61	1.41	0.88	0.98	0	1.46	0	1.26	0.78	0.66	1	0.6	1.04	0	0.38	1.73	0	1.1	0.42	1	0.54	1.79	1.19	0.5	1.24	1.69	0.43	1.29	1.38	0.44	0.39	2.22	0.45	0	0.91	2.48
593	hsa-miR-3935	0	0	0	0	0	0	0	0	0	0	0	0.3	0	0	0	0	0	0	0	0	0	0	0	0	0	0	0	0	0	0	0	0	0	0	0	0	0	0	0	0	0.23	0	0	0	0	0	0	0
594	hsa-miR-3936	0	0	0	0	0	0	0.11	0	0	0	0	0	0	0	0	0	0	0	0	0	0	0	0	0	0	0	0	0	0	0	0	0	0	0.89	0	0	0	0	0	0	0	0	0	0	0	0	0	0
595	hsa-miR-3937	0	0	0	0	0	0	0	0	0	0	0	0	0	0	0	0	0	0	0.77	0	0	0	0	0	0	0	0	0	0	0	0	0	0	0	0	0	0	0	0	0	0	0	0	0	0	0	0	0
596	hsa-miR-3938	0	0	0	0	0	0	0	0	0	0	0	0	0	0	0	0	0	0	0	0	0	0	0.17	0	0	0	0	0	0	0	0	0	0	0	0	0	0	0	0	0.43	0	0	0	0	0	0	0	0
597	hsa-miR-3939	0	0.48	0	0	0	0	0	0	0	0	0	0	0	0.12	0	0	0	0	0	0	0	0.33	0	0	0	0.67	0	0.87	0	0	0	0.11	0.27	0	0	0	0	0	0	0	0	0	0	0	0	0	0	0
598	hsa-miR-3940	0.63	0	1.21	0.35	2.7	1.55	0.33	0.72	0.05	0.59	0.27	0.89	0.35	0.23	0	0.59	0.71	0.49	0.77	0.54	0.26	0.66	1.5	0	0	3.35	0.38	0.87	0.75	0	0.42	0.33	0.27	0.89	0	0.67	0.31	0	1.7	0	0.46	0.89	0.59	0	0	0	0	0.18
599	hsa-miR-3941	0	0	0	0	0	0	0	0	0	0	0	0	0	0	0	0	0	0	0	0	0	0	0	0	0	0	0	0	0	0	0	0	0	0	0	0	0	0	0	0	0	0	0	0	0	0	0	0
600	hsa-miR-3942	0	0	0	0	0	0.77	0	0.36	0.3	2.93	0	0.89	0.09	0	0.44	0	0	0	0	0	0.26	0	0	0	0	0.67	0.38	0	0	0	0.42	0.11	0.27	1.79	0.4	0	0.31	0	0	0	0	0.22	0	0.74	0	0	0	0.35
601	hsa-miR-3943	0.63	0	0	0	0	0	0	0	0.05	0	0	0	0	0	0	0	0	0	0	0	0	0	0	0	0	0	0	0	0	0	0	0	0	0	0	0	0	0	0	0.43	0.23	0	0	0	0.45	0	0	0
602	hsa-miR-3944	0	0.95	1.21	0	0	0.77	0.11	0.18	0.2	1.76	0.55	0	0.61	0.23	0.44	0	1.42	0.49	0.77	0	0.26	0.66	0.67	0	0	0.67	0	0	0.38	0.55	0.42	0	0.27	0	0	0	0	0	0.21	2.15	0	0.22	0	0	0	0.99	0	0.27
603	hsa-miR-3945	0	0	0	0	0	0	0	0	0	0	0	0	0	0	0	0	0	0	0	0	0	0	0	0	0	0	0	0	0	0	0	0	0	0	0	0	0	0	0	0	0	0	0	0	0	0	0	0
604	hsa-miR-3960	1.41	0	0.2	0	0	1.55	0.33	0.18	0.15	0	0	0	0.13	0.21	0.15	0.88	0	0	53.93	1.53	0.52	0.33	0.17	1.5	0.31	0	0.24	0	0	0	0	0.11	0.54	0.45	0	0.31	0	1.27	0	0.86	0.23	0.22	1.38	0	0.45	0	0	0.18
605	hsa-miR-3972	0	0	0	0	0	0	0	0	0	0	0	0	0	0	0	0	0	0	0	0	0	0	0	0	0	0	0	0	0	0	0	0	0	0	0	0	0	0	0	0	0	0	0	0	0	0	0	0
606	hsa-miR-3973	0	0	0	0	0	0	0	0	0	0	0	0	0	0	0	0	0	0	0	0	0	0	0	0	0	0	0	0	0	0	0	0	0	0	0	0	0	0	0	0	0	0	0	0	0	0	0	0
607	hsa-miR-3974	0	0	0	0	0	0	0	0	0	0	0	0	0	0	0	0	0	0	0	0	0	0	0	0	0	0	0	0	0	0	0	0	0	0	0	0	0	0	0	0	0	0	0	0	0	0	0	0
608	hsa-miR-3975	0	0	0	0	0	0	0	0	0	0	0	0	0	0	0	0	0	0	0	0	0	0	0	0	0	0	0	0	0	0	0	0	0	0	0	0	0	0	0	0	0	0	0	0	0	0	0	0
609	hsa-miR-3976	0	0	0	0	0	0	0	0	0	0	0	0	0	0	0	0	0	0	0	0	0	0	0	0	0	0	0	0	0	0	0	0	0	0	0	0	0	0	0	0	0	0	0	0	0	0	0	0
610	hsa-miR-3977	0	0	0	0	0	0	0	0	0	0	0	0	0	0	0	0	0	0	0	0	0	0	0	0	0	0	0	0	0	0	0	0	0	0	0	0	0	0	0	0	0	0	0	0	0	0	0	0
611	hsa-miR-3978	0	0	0	0	0	0	0	0	0	0	0	0	0	0	0	0	0	0	0	0	0	0	0	0	0	0	0	0	0	0	0	0	0	0	0	0	0	0	0	0	0	0	0	0	0	0	0	0
612	hsa-miR-409	24.73	18.59	35.07	47.64	15.29	17.03	59.18	29.14	29.16	7.03	10.44	10.07	14.45	14.67	12.86	18.2	46.23	27.28	19.26	24.86	47.88	28.19	24.82	43.22	12.91	11.38	13.55	25.09	22.89	26.46	44.83	28.37	5.65	17.44	118.82	17.82	19.58	39.31	29.17	23.25	12.46	18.16	26.8	16.31	29.62	26.66	15.55	23.22
613	hsa-miR-410	11.27	2.38	10.88	25.03	2.7	3.1	7.48	13.75	27.54	1.17	3.57	6.81	4.55	10.5	7.45	8.81	5.69	3.9	6.16	10.27	20.04	7.3	4.83	4.2	4.37	2.01	9.47	6.92	2.25	7.72	8.8	17.18	2.42	2.24	61.39	4.87	5.59	13.95	8.31	2.58	9.46	5.98	8.87	5.93	3.14	2.96	4.57	19.5
614	hsa-miR-411	7.83	2.38	6.05	15.99	4.5	3.1	9.38	8.51	16.87	0.59	3.84	5.92	5.87	7.86	6.87	9.59	13.51	2.92	10.79	8.47	12.23	4.64	6.66	10.21	4.58	2.01	6.92	6.06	3	6.62	10.47	8.75	0.54	6.71	14.65	3.03	6.84	8.03	2.34	4.31	10.38	10.63	5.71	7.42	6.73	6.91	8.23	12.68
615	hsa-miR-412	6.89	0.95	1.61	2.43	8.99	0	8.82	2.53	2.74	0.59	1.1	3.85	4.82	6.1	6.28	8.81	1.42	0.97	0	13.87	2.34	6.63	1.17	11.41	0.42	0	6.54	0.87	4.88	6.06	11.31	1.99	0.27	0.45	5.94	0.84	7.46	6.76	8.31	0.43	1.15	1.99	8.47	2.97	0.9	9.87	3.66	0.89
616	hsa-miR-421	1.88	1.43	2.02	1.74	7.19	0.77	0.78	2.71	1.37	7.62	2.75	4.15	2.8	2.11	4.53	5.87	4.27	1.95	3.08	1.8	2.08	2.99	2.66	1.8	2.92	2.68	1.8	9.52	1.88	0.55	0.84	4.21	3.23	6.26	1.98	6.72	1.55	2.11	1.92	1.72	1.85	3.77	1.58	7.42	1.35	0.99	2.74	2.66
617	hsa-miR-422a	0.16	0	0	0	0.45	0.39	0	0.09	0.1	0	0.6	0.15	0.09	0.11	0.12	0	0	0	0.39	0	0	0.17	0	0	0	0	0.14	0	0	1.93	0.21	0.03	0	0.22	0.2	0.06	0	0.42	0	0.22	0.19	0	0.46	0	0	0	0.3	0.4
618	hsa-miR-423	153.69	245.04	185.43	90.05	250.89	92.1	65.99	51.58	38.87	215.11	52.46	129.39	56.74	71.7	102.99	78.08	271.72	138.84	151.79	72.24	476.99	207.31	141.91	150.08	61.23	248.31	39.5	395.46	359.04	130.66	82.54	98.51	161.47	78.72	82.38	164.03	23.62	129.34	176.11	139.05	56.99	125.37	88.66	140.15	150.81	174.75	118.91	101.85
619	hsa-miR-424	93.91	126.81	41.92	144.64	214.02	258.51	82.96	132.66	62.39	67.99	7.42	177.95	142.46	99.11	35.94	166.72	194.9	170.02	340.56	146.1	316.17	162.2	165.89	725.77	123.71	74.96	13.07	253.54	62.65	60.64	224.98	94.85	91.5	238.41	237.63	81.51	330.63	415.5	238.08	160.15	122.29	190.5	29.75	281.78	1691.19	63.19	27.44	79.95
620	hsa-miR-425	187.81	1513.17	294.68	64.32	624.08	180.34	84.08	298.8	98.31	133.64	111.23	337.84	142.11	206.48	425.53	422.27	545.57	422.86	2671.31	467.12	220.15	453.44	258.5	2264.96	128.91	267.72	60.06	1016.76	1890.51	52.93	180.57	192.03	599.33	1653.2	134.66	274.96	350.2	404.93	225.73	209.66	110.52	1061.9	205.3	323.3	607.27	242.87	61.28	166.56
621	hsa-miR-4251	0	0	0	0	0	0	0	0	0	0	0	0	0	0	0	0	0	0	0	0	0	0	0	0	0	0	0	0	0	0	0	0	0	0	0	0	0	0	0	0	0	0	0	0	0	0	0	0
622	hsa-miR-4252	0	0	0	0	0	0	0	0	0	0	0	0	0	0	0	0	0	0	0	0	0	0	0	0	0	0	0	0	0	0	0	0	0	0	0	0	0	0	0	0	0	0	0	0	0	0	0	0
623	hsa-miR-4253	0	0	0	0	0	0	0	0	0	0	0	0	0	0	0	0	0	0	0	0	0	0	0	0	0	0	0	0	0	0	0	0	0	0	0	0	0	0	0	0	0	0	0	0	0	0	0	0
624	hsa-miR-4254	0	0.48	0	0	0	0	0	0	0.05	0	0	0	0	0	0	0	0	0	0	0.18	0	0	0.17	0	0	0	0	0	0	0	0	0	0	0.45	0	0.34	0	0.42	0	0	0	0	0	0	0	0	0	0
625	hsa-miR-4255	0	0	0	0	0	0	0	0	0	0	0	0	0	0	0	0	0	0	0	0	0	0	0	0	0	0	0	0	0	0	0	0	0	0	0	0	0	0	0	0	0	0	0	0	0	0	0	0
626	hsa-miR-4256	0	0	0	0	0	0	0	0	0	0	0	0	0	0	0	0	0	0	0	0	0	0	0	0	0	0	0	0	0	0	0	0	0	0	0	0	0	0	0	0	0	0	0	0	0	0	0	0
627	hsa-miR-4257	0	0	0	0	0	0	0	0	0	0	0	0	0	0	0	0	0	0	0	0	0	0	0	0	0	0	0	0	0	0	0	0	0	0	0	0	0	0	0	0	0	0	0	0	0	0	0	0
628	hsa-miR-4258	0	0	0	0	0	0	0	0	0	0	0	0	0	0	0	0	0	0	0	0	0	0	0	0	0	0	0	0	0	0	0	0	0	0	0	0	0	0	0	0	0	0	0	0	0	0	0	0
629	hsa-miR-4259	0	0	0	0	0	0	0	0	0	0	0	0	0	0	0	0	0	0	0	0	0	0	0	0	0	0	0	0	0	0	0	0	0	0	0	0	0	0	0	0	0	0	0	0	0	0	0	0
630	hsa-miR-4260	0	0	0	0	0	0	0	0	0	0	0	0	0	0	0	0	0	0	0	0	0	0	0	0	0	0	0	0	0	0	0	0	0	0	0	0	0	0	0	0	0	0	0	0	0	0	0	0
631	hsa-miR-4261	0	0	0	0	0	0	0	0	0	0	0	0	0	0	0	0	0	0	0	0	0	0	0	0	0	0	0	0	0	0	0	0	0	0	0	0	0	0	0	0	0	0	0	0	0	0	0	0
632	hsa-miR-4262	0	0	0	0	0	0	0	0	0	0	0	0	0	0	0	0	0	0	0	0	0	0	0	0	0	0	0	0	0	0	0	0	0	0	0	0	0	0	0	0	0	0	0	0	0	0	0	0
633	hsa-miR-4263	0	0	0	0	0	0	0	0	0	0	0	0	0	0	0	0	0	0	0	0	0	0	0	0	0	0	0	0	0	0	0	0	0	0	0	0	0	0	0	0	0	0	0	0	0	0	0	0
634	hsa-miR-4264	0	0	0	0	0	0	0	0	0	0	0	0	0	0	0	0	0	0	0	0	0	0	0	0	0	0	0	0	0	0	0	0	0	0	0	0	0	0	0	0	0	0	0	0	0	0	0	0
635	hsa-miR-4265	0	0	0	0	0	0	0	0	0	0	0	0	0	0	0	0	0	0	0	0	0	0	0	0	0	0	0	0	0	0	0	0	0	0	0	0	0	0	0	0	0	0	0	0	0	0	0	0
636	hsa-miR-4266	0	0	0	0	0	0	0	0	0	0	0	0	0	0	0	0	0	0	0	0	0	0	0	0	0	0	0	0	0	0	0	0	0	0	0	0	0	0	0	0	0	0	0	0	0	0	0	0
637	hsa-miR-4267	0	0	0	0	0	0	0	0	0	0	0	0	0	0	0	0	0	0	0	0	0	0	0	0	0	0	0	0	0	0	0	0	0	0	0	0	0	0	0	0	0	0	0	0	0	0	0	0
638	hsa-miR-4268	0	0	0	0	0	0	0	0	0	0	0	0	0	0	0	0	0	0	0	0	0	0	0	0	0	0	0	0	0	0	0	0	0	0	0	0	0	0	0	0	0	0	0	0	0	0	0	0
639	hsa-miR-4269	0	0	0	0	0	0	0	0	0	0	0	0	0	0	0	0	0	0	0	0	0	0	0	0	0	0	0	0	0	0	0	0	0	0	0	0	0	0	0	0	0	0	0	0	0	0	0	0
640	hsa-miR-4270	0	0	0	0	0	0	0	0	0	0	0	0	0	0	0	0	0	0	0	0	0	0	0	0	0	0	0	0	0	0	0	0	0	0	0	0	0	0	0	0	0	0	0	0	0	0	0	0
641	hsa-miR-4271	0	0	0	0	0	0	0	0	0	0	0	0	0	0	0	0	0	0	0	0	0	0	0	0	0	0	0	0	0	0	0	0	0	0	0	0	0	0	0	0	0	0	0	0	0	0	0	0
642	hsa-miR-4272	0	0	0	0	0	0	0	0	0	0	0	0	0	0	0	0	0	0	0	0	0	0	0	0	0	0	0	0	0	0	0	0	0	0	0	0	0	0	0	0	0	0	0	0	0	0	0	0
643	hsa-miR-4273	0	0	0	0	0	0	0	0	0	0	0	0	0	0	0	0	0	0	0	0	0	0	0	0	0	0	0	0	0	0	0	0	0	0	0	0	0	0	0	0	0	0	0	0	0	0	0	0
644	hsa-miR-4274	0	0	0	0	0	0	0	0	0	0	0	0	0	0	0	0	0	0	0	0	0	0	0	0	0	0	0	0	0	0	0	0	0	0	0	0	0	0	0	0	0	0	0	0	0	0	0	0
645	hsa-miR-4275	0	0	0	0	0	0	0	0	0	0	0	0	0	0	0	0	0	0	0	0	0	0	0	0	0	0	0	0	0	0	0	0	0	0	0	0	0	0	0	0	0	0	0	0	0	0	0	0
646	hsa-miR-4276	0	0	0	0	0	0	0	0	0	0	0	0	0	0	0	0	0	0	0	0	0	0	0	0	0	0	0	0	0	0	0	0	0	0	0	0	0	0	0	0	0	0	0	0	0	0	0	0
647	hsa-miR-4277	0	0	0	0	0	0	0	0	0	0	0	0	0	0	0	0	0	0	0	0	0	0	0	0	0	0	0	0	0	0	0	0	0	0	0	0	0	0	0	0	0	0	0	0	0	0	0	0
648	hsa-miR-4278	0	0	0	0	0	0	0	0	0	0	0	0	0	0	0	0	0	0	0	0	0	0	0	0	0	0	0	0	0	0	0	0	0	0	0	0	0	0	0	0	0	0	0	0	0	0	0	0
649	hsa-miR-4279	0	0	0	0	0	0	0	0	0	0	0	0	0	0	0	0	0	0	0	0	0	0	0	0	0	0	0	0	0	0	0	0	0	0	0	0	0	0	0	0	0	0	0	0	0	0	0	0
650	hsa-miR-4280	0	0	0	0	0	0	0	0	0	0	0	0	0	0	0	0	0	0	0	0	0	0	0	0	0	0	0	0	0	0	0	0	0	0	0	0	0	0	0	0	0	0	0	0	0	0	0	0
651	hsa-miR-4281	0	0	0	0	0	0	0	0	0	0	0	0	0	0	0	0	0	0	0	0	0	0	0	0	0	0	0	0	0	0	0	0	0	0	0	0	0	0	0	0	0	0	0	0	0	0	0	0
652	hsa-miR-4282	0	0	0	0	0	0	0	0	0	0	0	0	0	0	0	0	0	0	0	0	0	0	0	0	0	0	0	0	0	0	0	0	0	0	0	0	0	0	0	0	0	0	0	0	0	0	0	0
653	hsa-miR-4283	0	0	0	0	0	0	0	0	0	0	0	0	0	0	0	0	0	0	0	0	0	0	0	0	0	0	0	0	0	0	0	0	0	0	0	0	0	0	0	0	0	0	0	0	0	0	0	0
654	hsa-miR-4284	0	0.48	0.81	0	13.49	0	0	0.54	0	0.59	0.27	0	0	0.06	0.15	0	0	0	3.85	0.36	0.78	0.66	0.17	0.6	0	0	0	0	0	0.55	0	0	0.27	1.34	0	0	0.31	0.42	0	0.86	0	0.22	0.59	0	0.9	0	0	0
655	hsa-miR-4285	0	0	0	0	0	0	0	0	0	0	0	0	0	0	0	0	0	0	0	0	0	0	0	0	0	0	0	0	0	0	0	0	0	0	0	0	0	0	0	0	0	0	0	0	0	0	0	0
656	hsa-miR-4286	27.55	11.44	11.29	4.52	67.44	20.9	6.92	7.42	1.93	8.79	7.42	1.78	3.59	5.16	1.02	5.28	4.27	2.44	0.77	9.91	17.96	16.59	18.99	9	1.67	16.73	1.71	0.87	13.51	7.72	3.77	1.44	19.65	13.42	12.28	9.08	7.46	21.98	13.42	27.98	7.61	38.1	30.74	10.38	27.38	19.75	10.06	2.57
657	hsa-miR-4287	0	0	0	0	0	0	0	0	0	0	0	0	0	0	0	0	0	0	0	0	0	0	0	0	0	0	0	0	0	0	0	0	0	0	0	0	0	0	0	0	0	0	0	0	0	0	0	0
658	hsa-miR-4288	0	0	0	0	0	0	0	0	0	0	0	0	0	0	0	0	0	0	0	0	0	0	0	0	0	0	0	0	0	0	0	0	0	0	0	0	0	0	0	0	0	0	0	0	0	0	0	0
659	hsa-miR-4289	0	0	0	0	0	0	0	0	0	0	0	0	0	0	0	0	0	0	0	0	0	0	0	0	0	0	0	0	0	0	0	0	0	0	0	0	0	0	0	0	0	0	0.07	0	0	0	0	0
660	hsa-miR-429	89.06	147.79	73.57	21.21	278.77	77.4	76.54	51.85	48.88	161.19	1.92	299.06	164.13	156.05	146.37	107.62	36.99	15.59	90.15	73.41	77.94	243.3	550.81	81.04	41.24	84	14.11	629.09	153.45	12.68	55.72	55.51	90.16	65.53	40	160.17	48.01	545.68	389.17	142.93	23.07	105.55	6.9	202.43	82.58	54.3	11.89	59.3
661	hsa-miR-4290	0	0	0	0	0	0	0	0	0	0	0	0	0	0	0	0	0	0	0	0	0	0	0	0	0	0	0	0	0	0	0	0	0	0	0	0	0	0	0	0	0	0	0	0	0	0	0	0
662	hsa-miR-4291	0	0	0	0	0	0	0	0	0	0	0	0	0	0	0	0	0	0	0	0	0	0	0	0	0	0	0	0	0	0	0	0	0	0	0	0	0	0	0	0	0	0	0	0	0	0	0	0
663	hsa-miR-4292	0	0	0	0	0	0	0	0	0	0	0	0	0	0	0	0	0	0	0	0	0	0	0	0	0	0	0	0	0	0	0	0	0	0	0	0	0	0	0	0	0	0	0	0	0	0	0	0
664	hsa-miR-4293	0	0	0	0	0	0	0	0	0	0	0	0	0	0	0	0	0	0	0	0	0	0	0	0	0	0	0	0	0	0	0	0	0	0	0	0	0	0	0	0	0	0	0	0	0	0	0	0
665	hsa-miR-4294	0	0	0	0	0	0	0	0	0	0	0	0	0	0	0	0	0	0	0	0	0	0	0	0	0	0	0	0	0	0	0	0	0	0	0	0	0	0	0	0	0	0	0	0	0	0	0	0
666	hsa-miR-4295	0	0	0	0	0	0	0	0	0	0	0	0	0	0	0	0	0	0	0	0	0	0	0	0	0	0	0	0	0	0	0	0	0	0	0	0	0	0	0	0	0	0	0	0	0	0	0	0
667	hsa-miR-4296	0	0	0	0	0	0	0	0	0	0	0	0	0	0	0	0	0	0	0	0	0	0	0	0	0	0	0	0	0	0	0	0	0	0	0	0	0	0	0	0	0	0	0	0	0	0	0	0
668	hsa-miR-4297	0	0	0	0	0	0	0	0	0	0	0	0	0	0	0	0	0	0	0	0	0	0	0	0	0	0	0	0	0	0	0	0	0	0	0	0	0	0	0	0	0	0	0	0	0	0	0	0
669	hsa-miR-4298	0	0	0	0	0	0	0	0	0	0	0	0	0	0	0	0	0	0	0	0	0	0	0	0	0	0.67	0	0	0	0	0	0	0	0	0	0	0	0	0	0	0	0	0	0	0	0	0	0
670	hsa-miR-4299	0	0	0	0	0	0	0	0	0	0	0	0	0	0	0	0	0	0	0	0	0	0	0	0	0	0	0	0	0	0	0	0	0	0	0	0	0	0	0	0	0	0	0	0	0	0	0	0
671	hsa-miR-4300	0	0	0	0	0	0	0	0	0	0	0	0	0	0	0	0	0	0	0	0	0	0	0	0	0	0	0	0	0	0	0	0	0	0	0	0	0	0	0	0	0	0	0	0	0	0	0	0
672	hsa-miR-4301	0	0.95	0	0	0	0	0	0	0	0.59	0.55	0	0.18	0	0.15	0	0	0	0	0	0.52	0.33	0.17	0	0	1.34	0	0	0	0	0	0	0	1.34	0.4	0	0	0	0.21	0.43	0	0	0.2	0	0	0	0	0
673	hsa-miR-4302	0	0	0	0	0	0	0	0	0	0	0	0	0	0	0	0	0	0	0	0	0	0	0	0	0	0	0	0	0	0	0	0	0	0	0	0	0	0	0	0	0	0	0	0	0	0	0	0
674	hsa-miR-4303	0	0	0	0	0	0	0	0	0	0	0	0	0	0	0	0	0	0	0	0	0	0	0	0	0	0	0	0	0	0	0	0	0	0	0	0	0	0	0	0	0	0	0	0	0	0	0	0
675	hsa-miR-4304	0	0	0	0	0	0	0	0	0	0	0	0	0	0	0	0	0	0	0	0	0	0	0	0	0	0	0	0	0	0	0	0	0	0	0	0	0	0	0	0	0	0	0	0	0	0	0	0
676	hsa-miR-4305	0	0	0	0	0	0	0	0	0	0	0	0	0	0	0	0	0	0	0	0	0	0	0	0	0	0	0	0	0	0	0	0	0	0	0	0	0	0	0	0	0	0	0	0	0	0	0	0
677	hsa-miR-4306	0.63	1.91	0	0	0.9	0.77	0	0	0	0	0	0	0.74	0.06	0.29	0	0.71	0	0.77	0	0.52	0	0	0	0.21	0	0.28	0	0	0.55	0	0.22	1.08	0.45	0	0	0.31	0	0	0	0.23	0	0	0	0.45	0	0	0
678	hsa-miR-4307	0	0	0	0	0	0	0	0	0	0	0	0	0	0	0	0	0	0	0	0	0	0	0	0	0	0	0	0	0	0	0	0	0	0	0	0	0	0	0	0	0	0	0	0	0	0	0	0
679	hsa-miR-4308	0	0	0	0	0	0	0	0	0	0	0	0	0	0	0	0	0	0	0	0	0	0	0	0	0	0	0	0	0	0	0	0	0	0	0	0	0	0	0	0	0	0	0	0	0	0	0	0
680	hsa-miR-4309	0	0	0	0	0	0	0	0	0	0	0	0	0	0	0	0	0	0	0	0	0	0	0	0	0	0	0	0	0	0	0	0	0	0	0	0	0	0	0	0	0	0	0	0	0	0	0	0
681	hsa-miR-431	9.08	2.38	21.37	22.25	3.6	4.64	12.17	7.6	10.92	1.76	7.42	1.18	3.24	3.7	4.09	6.07	6.4	9.26	6.16	7.93	16.13	8.62	4.83	9	2.5	3.35	2.75	2.6	9	12.13	14.24	8.09	0.81	1.34	55.05	2.86	3.42	10.57	7.45	7.32	8.08	5.54	10.44	2.97	3.59	10.86	16.46	3.99
682	hsa-miR-4310	0	0	0	0	0	0	0	0	0	0	0	0	0	0	0	0	0	0	0	0	0	0	0	0	0	0	0	0	0	0	0	0	0	0	0	0	0	0	0	0	0	0	0	0	0	0	0	0
683	hsa-miR-4311	0	0	0	0	0	0	0	0	0	0	0	0	0	0	0	0	0	0	0	0	0	0	0	0	0	0	0	0	0	0	0	0	0	0	0	0	0	0	0	0	0	0	0	0	0	0	0	0
684	hsa-miR-4312	0	0	0	0	0	0	0	0	0	0	0	0	0	0	0	0	0	0	0	0	0	0	0	0	0	0	0	0	0	0	0	0	0	0	0	0	0	0	0	0	0	0	0	0	0	0	0	0
685	hsa-miR-4313	0	0	0	0	0	0	0	0	0	0	0	0	0	0	0	0	0	0	0	0	0	0	0	0	0	0	0	0	0	0	0	0	0	0	0	0	0	0	0	0	0	0	0	0	0	0	0	0
686	hsa-miR-4314	0	0	0	0	0	0	0	0	0	0	0	0	0	0	0	0	0	0	0	0	0	0	0	0	0	0	0	0	0	0	0	0	0	0	0	0	0	0	0	0	0	0	0	0	0	0	0	0
687	hsa-miR-4315	0	0	0	0	0	0	0	0	0	0	0	0	0	0	0	0	0	0	0	0	0	0	0	0	0	0	0	0	0	0	0	0	0	0	0	0	0	0	0	0	0	0	0	0	0	0	0	0
688	hsa-miR-4316	0	0	0	0	0	0	0	0	0	0	0	0	0	0	0	0	0	0	0	0	0	0	0	0	0	0	0	0	0	0	0	0	0	0	0	0	0	0	0	0	0	0	0	0	0	0	0	0
689	hsa-miR-4317	0	0	0	0	0	0	0	0	0	0	0	0	0	0	0	0	0	0	0	0	0	0	0	0	0	0	0	0	0	0	0	0	0	0	0	0	0	0	0	0	0	0	0	0	0	0	0	0
690	hsa-miR-4318	0	0	0	0	0	0	0	0	0	0	0	0	0	0	0	0	0	0	0	0	0	0	0	0	0	0	0	0	0	0	0	0	0	0	0	0	0	0	0	0	0	0	0	0	0	0	0	0
691	hsa-miR-4319	0	0	0	0	0	0	0	0	0	0	0	0	0	0	0	0	0	0	0	0	0	0	0	0	0	0	0	0	0	0	0	0	0	0	0	0	0	0	0	0	0	0	0	0	0	0	0	0
692	hsa-miR-432	8.76	5.24	21.37	38.59	8.09	4.64	6.36	13.21	10.11	1.17	6.04	4.74	3.33	5.87	7.89	7.63	9.96	5.85	10.02	8.47	9.63	7.63	3.5	12.61	3.96	4.69	3.98	4.33	4.88	14.33	10.06	13.3	0.81	1.79	41.19	5.04	7.15	19.87	3.83	6.03	12.92	4.65	9.46	2.97	3.14	12.83	10.98	11.08
693	hsa-miR-4320	0	0	0	0	0	0	0	0	0	0	0	0	0	0	0	0	0	0	0	0	0	0	0	0	0	0	0	0	0	0	0	0	0	0	0	0	0	0	0	0	0	0	0	0	0	0	0	0
694	hsa-miR-4321	0	0	0	0	0	0	0	0	0	0	0	0	0	0	0	0	0	0	0	0	0	0	0	0	0	0	0	0	0	0	0	0	0	0	0	0	0	0	0	0	0	0	0	0	0	0	0	0
695	hsa-miR-4322	0	0	0	0	0	0	0	0	0	0	0	0	0	0	0	0	0	0	0	0	0	0	0	0	0	0	0	0	0	0	0	0	0	0	0	0	0	0	0	0	0	0	0	0	0	0	0	0
696	hsa-miR-4323	0	0	0	0	0	0	0	0	0	0	0	0	0	0	0	0	0	0	0	0	0	0	0	0	0	0	0	0	0	0	0	0	0	0	0	0	0	0	0	0	0	0	0	0	0	0	0	0
697	hsa-miR-4324	0	0	0.13	0	0	0	0	0	0	0	0	0	0	0	0	0	0	0	0	0	0	0	0	0	0	0	0	0	0	0.18	0	0	0	0	0	0	0	0	0.07	0	0.08	0	0	0	0	0.33	0	0
698	hsa-miR-4325	0	0	0	0	0	0	0	0	0	0	0	0	0	0	0	0	0	0	0	0	0	0	0	0	0	0	0	0	0	0	0	0	0	0	0	0	0	0	0	0	0	0	0	0	0	0	0	0
699	hsa-miR-4326	0	3.81	9.67	3.13	7.19	5.42	2.68	5.25	3.45	10.55	4.39	11.55	6.39	9.15	5.4	1.96	22.76	8.28	0	8.47	32.01	44.12	0.17	18.61	2.29	22.09	1.04	5.19	31.14	5.51	5.45	11.41	2.69	4.92	4.75	6.39	8.08	15.64	5.32	4.74	1.15	7.97	1.58	1.48	4.94	17.77	4.57	1.95
700	hsa-miR-4327	0	0	0	0	0	0	0	0	0	0	0	0	0	0	0	0	0	0	0	0	0	0	0	0	0	0	0	0	0	0	0	0	0	0	0	0	0	0	0	0	0	0	0	0	0	0	0	0
701	hsa-miR-4328	0	0	0	0	0	0	0	0	0	0	0.27	0	0	0	0	0.2	0	0	0	0	0	0	0	0	0	0	0	0	0	0	0	0	0	0	0	0	0	0	0	0	0	0	0	0	0	0	0	0
702	hsa-miR-4329	0	0	0	0	0	0	0	0	0	0	0	0	0	0	0	0	0	0	0	0	0	0	0	0	0	0	0	0	0	0	0	0	0	0	0	0	0	0	0	0	0	0	0	0	0	0	0	0
703	hsa-miR-433	2.19	0.48	1.21	4.17	0	0	1.45	0.9	0.91	0	1.92	0.3	0.09	0.7	0.58	0.59	0	1.95	0	1.8	3.64	1	1.5	1.8	0.83	0.67	1.33	0	1.13	5.51	0	0.55	0	1.79	13.86	0	0.31	0.42	1.49	0	1.38	1.33	1.77	2.22	0.45	0.99	6.4	0.8
704	hsa-miR-4330	0	0	0	0	0	0	0	0	0	0	0	0	0	0	0	0	0	0	0	0	0	0	0	0	0	0	0	0	0	0	0	0	0	0	0	0	0	0	0	0	0	0	0	0	0	0	0	0
705	hsa-miR-4418	0	0	0	0	0	0	0	0	0	0	0	0	0	0	0	0	0	0	0	0	0	0	0	0	0	0	0	0	0	0	0	0	0	0	0	0	0	0	0	0	0	0	0	0	0	0	0	0
706	hsa-miR-4420	0	0	0	0	0	0	0	0	0	0	0	0	0	0	0	0	0	0	0	0	0	0	0	0	0	0	0	0	0	0	0	0	0	0	0	0	0	0	0	0	0	0	0	0	0	0	0	0
707	hsa-miR-4421	0	0	0	1.04	0	0	0	0	0	0	0.55	0	0	0.18	0	0	0	0	0	0	0	0	0	0	0	0	0.09	0.87	0	0	0	0	0	0	0	0	0	0.42	0	0	0	0.44	0	0	0.45	0	0	0.18
708	hsa-miR-4422	0	0	0	0	0	0	0	0	0	0	0	0	0	0	0.15	0	0	0	0	0	0	0	0.17	0	0	0	0	0	0	0	0	0	0	0	0	0	0	0	0	0	0	0	0	0	0	0	0	0
709	hsa-miR-4423	1.57	0	0	0.35	0	0	0.56	0	0.05	0.59	0	0	0	0.23	0.44	0	0	0	0	0.36	1.04	0.66	0.17	1.2	0	0	0.09	0	0	0	0.42	0.33	0	0	0.4	0.17	0	0	0	0.86	0	0	0	0.74	0	0	0	0.18
710	hsa-miR-4424	0	0	0	0	0	0	0	0	0	0	0	0	0	0	0	0	0	0	0	0	0	0	0	0	0	0	0	0	0	0	0	0	0	0	0	0	0	0	0	0	0	0	0	0	0	0	0	0.09
711	hsa-miR-4425	0	0	0	0	0	0	0	0	0.05	0	0	2.07	0	0	0	0.2	0	0.49	0	0	0	0	0	0	0	0	0	0	0	0	0	0	0	0	0	0	0	0	0	0	0	0	0	0	0	0	0	0
712	hsa-miR-4426	0	0	0	0	0	0	0	0	0	0	0	0	0	0	0	0	0	0	0	0	0	0	0	0	0	0	0	0	0	0	0	0	0	0	0	0	0	0	0	0	0	0	0	0	0	0	0	0
713	hsa-miR-4427	0	0	0	0	0	0	0	0	0	0.59	0	0	0	0	0	0	0	0	0	0	0	0	0	0	0	0	0	0	0	0	0	0	0	0	0	0	0	0	0	0	0	0	0	0	0	0	0	0
714	hsa-miR-4428	0	0	0	0	0	0	0	0	0	0	0	0	0	0	0	0	0	0	0	0	0	0	0	0	0	0	0	0	0	0	0	0	0	0	0	0	0	0	0	0	0	0	0	0	0	0	0	0
715	hsa-miR-4429	0	0	0	0	0	0.39	0.22	0.18	0	0	0	0	0	0.07	0	0	0	0	0	0.18	0	0	0.75	0	0	0	0	0	0	0.69	0	0	0.27	0	0	0	0.04	0	0.21	0	0.46	0	0	0	0.45	0.99	0	0
716	hsa-miR-4430	0	0	0	0	0	0	0.11	0	0.05	0	0	0	0.18	0	0.15	0	0	0	0	0	0	0	0.5	0	0	0	0	0	0	0	0	0.11	0.27	0	0.4	0	0	0	0	0.43	0	0	0	0	0	0	0	0
717	hsa-miR-4431	0	0	0	0	0	0	0	0	0	0	0	1.18	0.09	0	0.29	0	0	0	0	0	0	0	0	0	0	0	0	0.87	0	0	0	0	0	0	0	0	0	0	0	0	0	0	0	0	0	0	0	0
718	hsa-miR-4432	0	0	0	0	0	0	0	0	0	0	0	0	0	0	0	0	0	0	0	0	0	0	0	0	0	0	0	0	0	0	0	0	0	0	0	0	0	0	0	0	0	0	0	0	0	0	0	0
719	hsa-miR-4433a	0.31	0	0	0	0	0	0	0	0	0	0	1.48	0	0	0	0	0	0	0	0.36	0.26	0	0	0	0	0	0	0	0	0	0	0	0	0	0	0	0	0.42	0	0	0	0	0	0	0	0	0	0
720	hsa-miR-4433b	0	0	0	0	0	0	0.22	0.54	0	0	6.87	0	0	0.06	0	0.2	0	0	0	0	0	0	0	0.6	0	0	0	0	0	0.55	0	0.11	0.54	0	0	0	0	0	0	0	0.69	0	1.18	0	0.45	0	0	0
721	hsa-miR-4434	0	0	0.4	0	0	0	0	0	0.05	0	0	0	0	0.18	0	0	0	0	0	0	0	0	0	0	0	0	0	0	0	0	0	0	0	0	0	0.17	0	0	0	0	0	0.22	0	0	0.45	0	0	0
722	hsa-miR-4435	0	0	0	0	0	0	0.12	0	0	0	0	0	0.08	0	0	0.2	0	0	0	0	0	0	0	0.6	0	0	0	0.86	0	0	0	0.12	0	0	0	0	0	0	0	0	0	0	0	0	0	0	0	0
723	hsa-miR-4436a	0	0	0	0	0	0	0	0	0	0	0	0	0	0	0	0	0	0	0	0	0	0	0	0	0	0	0	0	0	0	0	0	0	0	0	0	0	0	0	0	0	0	0	0	0	0	0	0
724	hsa-miR-4436b	0	0	0	0	0	0	0	0	0	0.58	0	0	0	0	0	0	0	0	0	0	0	0	0	0	0	0	0	0	0	0	0	0	0	0	0.4	0	0	0	0	0	0	0	0.2	0	0	0	0	0
725	hsa-miR-4437	0	0	0	0	0	0	0	0	0	0	0	0	0	0	0	0	0	0	0	0	0	0	0	0	0	0	0	0	0	0	0	0	0	0	0	0	0	0	0	0	0	0	0	0	0	0	0	0
726	hsa-miR-4438	0	0	0	0	0	0	0	0	0	0	0	0	0	0	0	0	0	0	0	0	0	0	0	0	0	0	0	0	0	0	0	0	0	0	0	0	0	0	0	0	0	0	0	0	0	0	0	0
727	hsa-miR-4439	0	0	0	0	0	0	0	0	0	0	0	0	0	0	0	0	0	0	0	0	0	0	0	0	0	0	0	0	0	0	0	0	0	0	0	0	0	0	0	0	0	0	0	0	0	0	0	0
728	hsa-miR-4440	0	1.91	0	0	0.9	0	0	1.27	0.05	0.59	0.27	0	0.26	0.65	0.44	0	0	0	1.54	0	0.26	0	0	0.6	0	0.67	0.19	0	0	0	0	0.22	0	0	0	0	0.31	0	0	1.29	0	0.22	0.2	2.22	0	0.99	0	0
729	hsa-miR-4441	0	0	0	0	0	0	0	0	0	0	0	0	0	0	0	0	0	0	0	0	0	0	0	0	0	0	0	0	0	0	0	0	0	0	0	0	0	0	0	0	0	0	0	0	0	0	0	0
730	hsa-miR-4442	0	0	0	0	0	0	0	0	0	0.59	0	0	0	0	0	0	0	0	0	0	0	0	0	0	0	0	0	0	0	0	0	0	0	0	0	0	0	0	0	0	0	0	0	0	0	0	0	0
731	hsa-miR-4443	0	0	0.4	0	0.9	0	0	0.18	0	0.59	0	0	0.26	0.06	0	0	0.71	0.97	0	0	0.78	0.33	0.17	0	0.62	0	0	0	0	0	0.42	0	0.27	0	0.4	0	0	0	0	1.29	0	0	0	0	0	0.99	0	0
732	hsa-miR-4444	0.32	0	0	0	0	0	0	0	0	0	0	0	0	0	0	0.2	0	0	0	0	0	0	0.16	0	0	0	0	0	0	0	0	0	0.26	0	0	0	0	0	0	0	0	0	0	0	0	0	0	0
733	hsa-miR-4445	0	0	0	0	0	0	0	0	0	0	0	0	0	0	0	0	0	0	0	0	0	0	0	0	0	0	0	0	0	0	0	0	0	0	0	0	0	0	0	0	0	0	0	0	0	0	0	0
734	hsa-miR-4446	0.63	1.43	0.4	0	0	0.77	0.22	0.18	0.05	0.59	0	0	0.35	0.7	0.15	0.2	0.71	0	0	0.36	2.6	2.32	1.5	3.6	0	0.67	0.09	0	1.88	0	0	0.78	0.27	2.24	0	0	0.93	0.85	0	0	0.23	0.44	0	0	0.9	0	0	0.18
735	hsa-miR-4447	0	0	0	0	0	0	0	0	0	0	0	0	0	0	0	0	0	0	0	0	0	0	0	0	0	0	0	0	0	0	0	0	0	0	0	0	0	0	0.21	0	0	0	0	0	0	0	0	0
736	hsa-miR-4448	15.65	9.53	15.72	4.52	42.26	30.19	3.46	5.25	1.37	3.52	3.02	18.06	4.73	2.7	0.44	6.65	9.96	8.28	10.02	21.62	11.71	15.92	6.5	27.01	2.5	6.02	1.23	1.73	7.88	7.17	2.93	1.99	14.26	23.71	9.11	9.92	28.9	52.84	11.5	15.5	12	21.26	14.19	25.95	10.32	20.73	3.66	3.9
737	hsa-miR-4449	0.31	0.95	0	0.35	0.9	0.77	0.11	0	0.1	1.17	0	0.59	0	0.23	0	0.39	1.42	0	208.03	0.72	0.26	2.32	0.67	0.6	0	0	0	0	0	0.55	0	0.11	0.54	0.45	0.4	0.17	0	0	0	0.86	0.23	0	0.2	0	0.45	0	0.91	0
738	hsa-miR-4450	0	0	0	0	0	0	0	0	0	0	0	0	0	0	0	0	0	0	0	0	0	0	0	0	0	0	0	0	0	0	0	0	0	0	0	0	0	0	0	0	0	0	0	0	0	0	0	0
739	hsa-miR-4451	0	0	0	0	0	0	0	0	0	0	0	0	0	0	0	0	0	0	0	0	0	0	0	0	0	0	0	0	0	0	0	0	0	0	0	0	0.31	0	0	0	0	0	0	0	0	0	0	0
740	hsa-miR-4452	0	0	0	0	0	0	0	0	0	0	0	0	0	0	0	0	0	0	0	0	0	0	0	0	0	0	0	0	0	0	0	0	0	0	0	0	0	0	0	0	0	0	0	0	0	0	0	0
741	hsa-miR-4453	0	0	0	0	0	0	0	0	0.1	0	0	0	0	0	0	0	0	0	0	0	0	0	0.17	0	0	0	0	0	0	0	0	0	0	0	0	0	0	0	0	0	0	0	0	0	0	0	0	0
742	hsa-miR-4454	7.51	9.06	6.05	0.7	28.78	3.87	5.92	3.44	0	3.52	3.02	0.59	3.15	2.88	0.73	4.11	7.11	1.95	1.54	1.98	3.12	9.62	2.83	15.01	2.08	8.03	2.08	6.92	17.26	3.31	0.84	0.44	11.3	1.34	3.17	10.42	1.24	3.8	4.9	1.72	2.08	90.82	7.09	5.93	2.69	1.97	3.66	0.35
743	hsa-miR-4455	0	0	0	0	0	0	0	0	0	0	0	0	0	0	0	0	0	0	0	0	0	0	0	0	0	0	0	0	0	0	0	0	0	0	0	0	0	0	0	0	0	0	0	0	0	0	0	0
744	hsa-miR-4456	0	0	0	0	0	0	0	0	0	0	0	0	0	0	0	0	0	0	0	0	0	0	0	0	0	0	0	0	0	0	0	0	0	0	0	0	0	0	0	0	0	0	0	0	0	0	0	0
745	hsa-miR-4457	0	0	0	0	0	0	0	0	0	0	0	0	0.18	0	0	0	0	0	0	0	0	0	0	0	0	0	0	0	0	0	0	0	0	0.45	0	0	0	0	0	0	0	0	0	0	0	0	0	0
746	hsa-miR-4458	0	0	0	0	0	0	0	0	0	0	0	0	0	0	0	0	0	0	0	0	0	0	0	0	0	0	0	0	0	0	0	0	0.54	0	0	0	0	0	0	0	0	0	0	0	0	0	0	0
747	hsa-miR-4460	0	0	0	0	0	0	0	0	0	0	0	0	0	0	0	0	0	0	0	0	0	0	0	0	0	0	0	0	0	0	0	0	0	0	0	0	0	0	0	0	0	0	0	0	0	0	0	0
748	hsa-miR-4462	0	0	0	0	0	0	0	0	0	0	0	0	0	0	0	0	0	0	0	0	0	0	0	0	0	0	0	0	0	0	0	0	0	0	0	0	0	0	0	0	0	0	0	0	0	0	0	0
749	hsa-miR-4463	0	0	0	0	0	0	0	0	0	0	0	0	0	0	0	0	0	0	0	0	0	0	0	0	0	0	0	0	0	0	0	0	0	0	0	0	0	0	0	0	0	0	0	0	0	0	0	0
750	hsa-miR-4464	0	0	0	0	0	0	0	0	0	0	0	0	0	0	0	0	0	0	0	0	0	0	0	0	0	0	0	0	0	0	0	0	0	0	0	0	0	0	0	0	0	0.22	0	0	0	0	0	0
751	hsa-miR-4465	0	0	0	0	0	0	0	0	0	0	0	0	0	0	0	0	0	0	0	0	0	0	0	0	0	0	0	0	0	0	0	0	0	0	0	0	0	0	0	1.72	0	0	0	0	0	0	0	0
752	hsa-miR-4466	0	1.91	0.4	0	0.9	0	0	0.18	0	0	0	0	0	0	0.15	0	0	0	0	0.18	0.52	0.33	0.33	1.2	0.21	0	0	0	1.88	0	0.42	0	0.54	0	0	0.34	0	0	0.43	0.43	0	0	0	0.74	0	0	0	0.09
753	hsa-miR-4467	0	0	0	0	0	0	0	0	0	0	0	0	0.09	0	0	0	0	0	0	0	0	0	0	0	0	0	0	0	0	0	0	0	0	0	0	0	0	0	0	0	0	0	0	0	0	0	0	0
754	hsa-miR-4468	0	0	0	0	0	0	0	0	0	0	0	0	0	0	0	0	0	0	0	0	0	0	0	0	0	0	0	0	0	0	0	0	0	0	0	0	0	0	0	0	0	0	0	0	0	0	0	0
755	hsa-miR-4469	0	0	0	0	0	0	0	0.18	0.05	0.59	0	0	0	0.06	0.15	0.2	0.71	0	0	0.36	0	0	0	0	0	0	0	0	0	0	0	0.11	0	0	0	0	0	0	0	0	0.46	0	0.59	0	0	0	0.91	0.09
756	hsa-miR-4470	0	0.95	0	0	0	0.77	0	0	0	0	0	0.3	0	0.06	0	0.2	0	0.49	0	0	0	0	0.33	0	0	0	0.09	0	0	0	0.42	0	0	0	0	0	0	0.42	0	0	0	0	0	1.48	0	0	0	0
757	hsa-miR-4471	0	0	0	0	0	0	0	0	0	0	0	0	0	0	0	0	0	0	0	0	0	0	0	0	0	0	0	0	0	0	0	0	0	0	0	0	0	0	0	0	0	0	0	0	0	0	0	0
758	hsa-miR-4472	0	0	0	0	0	0	0	0	0	0	0	0	0	0	0	0	0	0	0	0	0	0	0	0	0	0	0	0	0	0	0	0	0	0	0	0	0	0	0	0	0	0	0	0	0	0	0	0
759	hsa-miR-4473	0.31	0.48	0.4	0.35	0	0.77	0.33	0.36	0.2	8.21	0	0.3	0.44	0.18	0	0	0	0	0	0.9	0.26	0.33	1	0	0	2.68	0	0.87	0.38	0	0.84	0.33	0.54	0.45	0	0.17	0	0.42	0	4.31	0.23	0	0	3.71	1.35	0	1.83	0.44
760	hsa-miR-4474	0	0	0	0	0	0	0	0	0	0	0	0	0	0.06	0.15	0	0	0	0	0	0	0	0	0	0	0	0	0	0	0	0	0.11	0	0	0	0	0	0	0	0	0	0	0	0	0	0	0	0
761	hsa-miR-4475	0	0	0	0	0	0	0	0	0	0	0	0	0	0	0	0	0	0	0	0	0	0	0	0	0	0	0	0	0	0	0	0	0	0	0	0	0	0	0	0	0	0	0	0	0	0	0	0
762	hsa-miR-4476	0	0	0	0	0	0	0	0	0	0	0	0	0	0	0	0	0	0	0	0	0	0	0	0	0	0	0	0	0	0	0	0	0	0	0	0	0	0	0	0	0	0	0	1.48	0	0	0	0.09
763	hsa-miR-4477a	0	0	0	0	0	0	0	0	0	0	0	0	0	0	0	0	0	0	0	0	0	0	0	0	0	0	0	0	0	0	0	0	0	0	0	0	0	0	0	0	0	0	0	0	0	0	0	0
764	hsa-miR-4477b	0	0	0	0	0	0	0	0	0	0	0	0.3	0	0.29	0.29	0.2	0	0	0	0	0	0.66	0	0	0.21	0	0	0	0	0	0	0	0	0	0	0.17	0	0	0	0	0	0	0	0	0.45	0	0	0.18
765	hsa-miR-4478	0	0	0.4	0	0	0	0.11	0	0.05	0	0	0	0.7	0.12	0.15	0.39	0	0	0	0.36	0	0.33	0.33	0	0.21	0	0.09	0	0	0	1.26	0	0.27	0	0	0.34	0	0	0	0	0	0.44	0	0	0.45	0	0	0
766	hsa-miR-4479	0	0	0.4	0	0	0	0	0	0	1.17	0	0	0	0.06	0	0	0	0	0	0.18	0.26	0	0.17	0	0	0	0	0	0	0	0	0	0	0	0	0.17	0	0.42	0	0	0	0.22	0	0	0	0	0	0.09
767	hsa-miR-448	0	0	0	0	0	0	0	0	0	0	0	0	0	0	0	0	0	0	0	0	0	0	0	0	0	0	0	0	0	0	0	0	0	0	0	0	0	0	0	0	0	0	0	0	0	0	0	0
768	hsa-miR-4480	0	0	0	0	0	0	0	0	0	0	0	0	0	0	0	0	0	0	0	0	0	0	0	0	0	0	0	0	0	0	0	0	0.27	0	0	0	0	0	0	0	0	0	0	0	0	0	0	0
769	hsa-miR-4481	0	0	0	0	0	0	0	0	0	0	0	0	0	0	0	0	0	0	0	0	0	0	0	0	0	0	0	0	0	0	0	0	0	0	0	0	0	0	0	0	0	0	0	0	0	0	0	0
770	hsa-miR-4482	0	0	0	0	0	0.77	0	0	0.15	0	0	0.89	0.18	0.41	0	0.39	0	0	0	0	0.52	0.33	0	0.6	0	0	0.19	0.87	0	0.55	1.68	0	0	0	0	0	0	0	0.21	0	0	0.44	0	0	0	0	0	0
771	hsa-miR-4483	0	0	0	0	0	0	0	0	0	0	0	0	0	0	0	0	0	0	0	0	0	0	0	0	0	0	0	0	0	0	0	0	0	0	0	0	0	0	0	0	0	0	0	0	0	0	0	0
772	hsa-miR-4484	0.63	0	0.81	0	3.6	3.1	1.45	0.72	0.1	0.59	0.55	0.59	7.09	0.76	0	0.39	0	1.46	0	1.26	2.08	0.66	1	1.2	0.21	1.34	0.19	0	2.25	0.55	0	0.11	3.77	1.79	0.79	0.17	1.55	0.85	0.85	0.86	0	3.54	0	0	0.45	0	0	0.09
773	hsa-miR-4485	1.57	0.48	0	0	1.8	0	0	0.72	0	0.59	0.27	1.18	1.31	0	0.15	0	0	0	13.1	0.9	0.26	1	1.17	1.2	0	0.67	0.09	0	0	0	0	0.11	1.08	2.24	0	0.5	0.62	2.54	0	1.29	0	1.33	0.39	0	0.9	0	0	0
774	hsa-miR-4486	0	0	0	0	0	0	0	0	0	0	0	0	0	0	0	0	0	0	0	0	0	0	0	0	0	0	0	0	0	0	0	0	0	0	0	0	0	0	0	0	0	0	0	0	0	0	0	0
775	hsa-miR-4487	0	0	0	0	0	0	0	0	0	0	0	0	0	0.06	0	0	0	0	0	0	0	0	0	0	0	0	0	0	0	0	0	0	0	0	0	0	0	0	0	0	0	0	0	0	0	0	0	0
776	hsa-miR-4488	0.31	2.38	0	0	10.79	2.32	0.33	0.18	0	7.62	0.27	4.15	0.18	0.18	0	0	0.71	0	303.58	1.26	0.78	1	0.33	3	1.04	0	0.19	0	0.38	2.76	0	0	10.23	2.24	1.19	3.53	1.86	0.42	0.43	1.72	0.23	0.66	0.79	2.22	0.9	0	0	0.18
777	hsa-miR-4489	0	0	0	0	0	0	0	0	0	0	0	0	0	0	0	0	0	0	0	0	0	0	0	0	0	0	0	0	0	0	0	0	0	0	0	0	0	0	0.21	0	0	0	0.2	0	0	0	0	0
778	hsa-miR-4490	0	0	0	0	0	0	0	0	0	0	0	0	0	0	0	0	0	0	0	0	0	0	0	0	0	0	0	0	0	0	0	0	0	0	0	0	0	0	0	0	0	0	0	0	0	0	0	0
779	hsa-miR-4491	0	0	0	0	0.9	1.55	0.22	0.18	0.97	0	0	1.48	0	0.29	0.15	0.59	0.71	0	0	0.18	0	0.33	0.17	0.6	0.21	0.67	0.47	0.87	0	0	0	0.11	0	1.34	0.79	0.5	0.62	0.42	0.43	0.43	0.69	0.22	0.2	2.97	0	0	0.91	0.89
780	hsa-miR-4492	0.63	0.48	0	0	0	0	0.11	0.36	0.1	0	0	0	0	0	0	0.2	0	0	3.08	0.18	0	0	0.17	0	0	0	0.09	0	0	1.1	0	0	0	0.45	1.19	0	0	0	0.21	0	0.46	0.44	0.2	0	0	0	0.91	0
781	hsa-miR-4493	0	0	0	0	0	0	0	0	0	0	0	0	0	0	0	0	0	0	0	0	0	0	0	0	0	0	0	0	0	0	0	0	0	0	0	0	0	0	0	0	0	0	0	0	0	0	0	0
782	hsa-miR-4494	0	0	0	0	0	0	0	0	0	0	0	0	0	0	0	0	2.13	0	0	0	0	0	0	0	0.21	0	0	0	0	0	0	0	0	0	0	0	0	0	0	0	0	0	0	0	0.45	0	0	0
783	hsa-miR-4495	0	0	0	0	0	0	0	0	0	0	0	0	0	0	0	0	0	0	0	0	0	0	0	0	0	0	0	0	0	0	0	0	0	0	0	0	0	0	0	0	0	0	0	0	0	0	0	0
784	hsa-miR-4496	0	0	0	0	0	0	0	0	0	0	0	0	0	0	0	0	0	0	0	0	0	0	0	0	0	0	0	0	0	0	0	0	0	0	0	0	0	0	0	0	0	0	0	0	0	0	0	0
785	hsa-miR-4497	0	0	0.4	0	0	0	0	0	0	0	0	0	0	0	0	0	0	0	0	0	0.26	0	0	0	0	0	0	0	0	0	0.42	0.11	0	0	0	0	0	0	0	0	0	0	0	0	0	0	0	0
786	hsa-miR-4498	0	0	0	0	0	0	0	0	0.05	0	0	0.3	0	0	0	0	0	0	0	0	0	0	0	0	0	0	0	0	0	0	0	0	0	0	0	0	0	0	0	0	0	0	0	0	0	0	0	0
787	hsa-miR-4499	0	0	0	0	0	0	0	0	0	0	0	0	0	0.06	0	0	0	0	0	0	0	0	0	0	0	0	0	0	0	0	0	0	0	0	0	0	0	0	0	0	0	0	0	0	0	0	0	0
788	hsa-miR-449a	0	0	16.12	0.35	1.8	0.77	0.89	0	0.25	0.29	0	0.59	0.53	0.06	0.15	0	75.04	0	0	0.18	1.04	58.38	0	1.2	0.83	0	1.89	0	0	0	0.42	147.32	0.54	0	0	0.59	2.49	65.52	0	0.86	0	31.45	0	0	13.46	6.91	0.91	0.62
789	hsa-miR-449b	0.31	0	3.22	0	0	0	0.11	0.9	0.05	0.29	0	0	0.18	0	0	0	15.29	0	0	0.18	0.26	3.32	0	0	0.21	0	0.09	0	0	0	0.42	10.8	0	0	0	0.08	0	5.07	0	0	0	2.22	0	0	1.8	0	0	0
790	hsa-miR-449c	0	0	2.42	0	0	0	0	0.18	0	0	0	0	0	0	0	0	19.92	0	0	0	0	2.99	0.17	0	0.21	0	0.09	0	0	0	0	9.2	0	0	0	0	0	4.23	0	0	0	2.44	0	0	0.45	1.97	0	0
791	hsa-miR-4500	0	0	0	0	0	0	0	0	0	0	0	0	0	0	0	0	0	0	0	0	0	0	0	0	0	0	0	0	0	0	0	0	0	0	0	0	0	0	0	0	0	0	0	0	0	0	0	0
792	hsa-miR-4501	0	0	0	0	1.8	4.64	0	0	0.25	0.59	0	8.59	4.47	0.23	0.29	1.57	1.42	0	0.77	0	1.82	1.33	1	0	0.21	0	0	0	0	0	0	1.77	0	0	0	0	0.62	0	1.28	0.43	0	4.65	0	0	0.9	0	0	0.35
793	hsa-miR-4502	0	0	0	0	0	0	0	0	0	0	0	0	0	0	0	0	0	0	0	0	0	0	0	0	0	0	0	0	0	0	0	0	0	0	0	0	0	0	0	0	0	0	0	0	0	0	0	0
794	hsa-miR-4503	0	0	0	0	0	0	0	0	0	0	0	0	0	0	0	0	0	0	0	0	0	0	0	0	0	0	0	0	0	0	0	0	0	0	0	0	0	0	0	0	0	0	0	0	0	0	0	0
795	hsa-miR-4504	0	0	0	0	0	0	0	0	0	0	0	0	0	0	0	0	0	0	0	0	0	0	0	0	0	0	0	0	0	0	0	0	0	0	0	0	0	0	0	0	0	0	0	0	0	0	0	0
796	hsa-miR-4505	0	0	0	0	0	0	0.11	0	0	0	0	0	0	0	0	0	0	0	0	0	0	0	0.17	0	0	0	0	0	0	0	0	0	0	0	0	0	0	0	0	0	0	0	0	0	0	0	0	0
797	hsa-miR-4506	0	0	0	0	0	0	0	0	0	0	0	0	0	0	0	0	0	0	0	0	0	0	0	0	0	0	0	0	0	0	0	0	0	0	0	0	0	0	0	0	0	0	0	0	0	0	0	0
798	hsa-miR-4507	0.16	4.29	1.01	0.35	1.8	4.64	0.28	0.51	0.1	1.17	0	0	0	0.26	0	0	0.36	0	0	0.18	0.26	0.66	0.33	0.6	0	0.33	0.05	0	0.38	0	0.84	0.11	0.67	0	0	0.59	0	0.42	0.11	0.43	0.46	0.22	0	2.6	0	3.95	0	0
799	hsa-miR-4508	0	0	0	0	0	0	0.33	0	0	0.59	0	0	0	0	0	0	0	0	0.77	0	0	0	0	0	0	0	0	0	0	0	0	0	0	0	0	0	0	0	0	0	0	0.22	0	0	0	0	0	0
800	hsa-miR-4509	0	0	0	0	0	0	0	0	0	0	0	0	0	0	0	0	0	0	0	0	0	0	0	0	0	0	0	0	0	0	0	0	0	0	0	0	0	0	0	0	0	0	0	0	0	0	0	0
801	hsa-miR-450a	10.32	7.16	3.22	18.78	6.3	2.32	8.16	3.8	10.32	4.1	2.2	9.18	4.64	9.98	7.16	25.82	7.82	8.76	26.97	16.22	21.08	11.28	11.5	20.42	7.28	12.04	2.28	11.24	6	2.75	15.5	12.96	4.58	9.4	23.36	3.02	18.64	22.82	17.46	12.06	9.92	13.52	3.94	5.2	38.15	10.86	1.82	9.66
802	hsa-miR-450b	26.29	8.58	6.85	30.25	6.29	14.71	8.93	16.47	14.07	4.69	4.12	13.32	8.14	17.25	8.47	43.83	24.18	10.72	34.67	21.44	37.73	13.6	11.66	34.22	17.91	16.73	4.93	12.11	9.38	6.62	21.37	22.6	8.88	13.42	45.94	8.91	18.96	21.56	29.17	6.03	8.08	19.71	3.74	11.86	45.33	9.87	6.4	40.24
803	hsa-miR-4510	4.01	0	7.01	14.05	6.29	1.55	1.44	9.12	19.72	5.22	8.95	5.69	3.95	7.38	14.62	7.47	2.13	1.22	10.71	3.17	8.56	2.06	2.03	3	8.37	1.61	3.09	3.03	0.71	18.08	5.87	12.81	0.05	2.55	15.01	3.48	4.63	2.54	2.28	6.03	6.3	5.87	10.5	9.19	0.76	2.96	17.74	6.21
804	hsa-miR-4511	0	0	0	0	0	0	0	0.18	0	0	0.27	0	0	0	0	0	0	0	0	0	0	0.66	0	0	0	0	0.09	0	0	0	0	0	0.27	0	0	0	0	0	0	0	0	0	0	0.74	0	0	0	0.09
805	hsa-miR-4512	0.31	0	0	0	0	0	0	0	0	0	0	0	0	0	0	0	0	0	0	0	0	0	0	0	0	0	0.09	0	0	0	0	0	0	0	0	0	0	0	0	0	0	0	0	0	0	0	0	0
806	hsa-miR-4513	0	0	0	0	0	0	0	0	0	0	0	0	0	0	0	0	0	0	0	0	0	0	0	0	0	0	0	0	0	0	0	0	0	0	0	0	0	0	0	0	0	0	0	0	0	0	0	0
807	hsa-miR-4514	0	0	0	0	0	0	0	0	0	0	0	0	0	0	0	0	0	0	0	0	0	0	0	0	0	0	0	0	0	0	0	0	0	0	0	0	0	0	0	0	0	0	0	0	0	0	0	0
808	hsa-miR-4515	0	0	0	0.35	0	0	0	0	0.05	0	0.27	0	0	0.06	0	0	0	0	0	0	0	0	0	0	0	0	0	0	0	0	0	0	0	0	0	0	0	0	0	0	0	0.44	0	0	0	0	0	0.09
809	hsa-miR-4516	0	0.95	0.4	0.35	0	1.55	0.11	0.18	0.1	0	0	1.78	0.26	0.12	0	0.2	0	0	30.05	1.26	0.52	1	0.17	1.2	0.42	0	0	0	0	0	0	0.11	1.08	0.45	0.79	0.17	0.31	0.42	0.21	0.43	0	0.44	0.2	0.74	0	0	0	0.18
810	hsa-miR-4517	0	0	0	0	0	0	0	0	0	0	0	0	0.09	0	0.15	0	0.71	0.49	0.77	0	0	0	0	0.6	0	2.01	0	0	0	0	0.42	0	0	0	0	0	0	0	0	0.43	0	0	0	0	0	0	0	0
811	hsa-miR-4518	0	0	0	0	0	0	0	0	0	0	0	0	0	0	0.29	0	0	0	0	0	0	0	0	1.2	0	0	0	0	0	0	0	0	0	0	0	0	0	0	0	0	0	0	0	0	0	0	0	0
812	hsa-miR-4519	0	0	0.4	0	2.7	0	0	0	0	0	0	0	0	0.06	0	0	0	0	0	0	0	0	0.17	0	0	0	0	0	0	0	0	0	0.27	0	0	0	0	0	0	0	0	0.22	0	0	0.45	0	0	0
813	hsa-miR-451a	2495.11	95.82	57.24	145.69	2517.9	216.72	89.77	128.13	110.51	8.79	4374.21	39.08	49.21	70	165.51	1298.32	93.18	18.03	295.1	440.46	64.8	566.88	22.82	114.06	140.37	171.34	159.05	143.64	94.17	172.01	38.13	67.59	76.16	165.5	125.95	36.47	127.09	779.42	157.16	85.24	1325.55	181.41	5448.97	16.31	77.65	30.61	363.13	318.49
814	hsa-miR-451b	0.31	0	0	0	0	0	0	0	0	0	0.27	0	0	0	0	0	0	0	0	0	0	0	0	0	0	0	0	0	0	0	0	0	0	0	0	0	0	0	0	0	0	0	0	0	0	0	0	0
815	hsa-miR-452	23.48	7.15	14.11	55.28	9.89	20.12	2.01	18.82	13.51	4.1	127.98	12.14	6.57	21.01	40.32	59.88	186.36	12.67	78.59	11.89	26.8	21.23	10.49	9.6	8.54	12.05	7.86	17.31	4.13	93.17	56.98	10.75	6.46	41.15	114.46	4.54	20.82	62.56	11.07	7.75	27.23	23.92	235.45	290.67	48.02	8.89	181.11	110.8
816	hsa-miR-4520	0	0	0	0	0	0	0	0	0.05	0	0	0	0	0	0	0.2	0	0	0	0	0	0	0.17	0	0	0	0	0	0	0	0	0	0	0	0.4	0	0.32	0	0	0	0	0	0	0	0	0	0	0
817	hsa-miR-4521	0.63	0	0	0.35	0	0	0.22	0	0	0	0.82	0.3	0	0.06	0	1.17	0	0	0	0	0	0.33	0	0.6	0	0	0	1.73	0	0.55	0	0.33	0	0	0	0	0	1.27	1.49	0	0.46	0.22	0	0.74	0	0	0	0.09
818	hsa-miR-4522	0	0	0	0.35	0	0	0	0	0	0	0	0	0	0	0	0	0	0	0	0	0.26	0	0	0	0	0	0	0	0.38	0	0	0	0	0	0	0.17	0	0	0	0	0	0	0	0	0	0	0	0
819	hsa-miR-4523	0	0	0.4	0	0	0	0	0	0.05	0	0	0	0.18	0.06	0.44	0	0.71	0.49	0.77	0.18	1.04	0.33	0	0	0.42	0	0	0	0.38	0	0.42	0	0	0	0	0.17	0	0	0	0	0	0	0.39	0	0	0	0.91	0
820	hsa-miR-4524a	0	0	0.4	0.35	0	0	0	0	0.2	0	0.27	0	0.18	0.18	0.15	0.2	0	0	1.54	0.18	0	0	0	0	0.42	0	0	0	0	0.55	0	0.22	0	0	0	0	0	0	0.21	0	0	0	0.39	0	0	0	0	0.09
821	hsa-miR-4524b	0	0	0	0	0	0	0	0	0	0	0	0	0	0	0	0	0	0	0	0	0	0	0	0	0	0	0	0	0	0	0	0	0	0	0	0	0	0	0	0	0	0	0	0	0	0	0	0
822	hsa-miR-4525	0	0	0	0	0	0	0	0	0	0	0	0	0	0.06	0	0	0	0	0	0.18	0	0	0	0	0	0.67	0.09	0.87	0.38	0	0	0	0	0	0	0	0	0	0	0	0	0	0	0	0	0	0	0
823	hsa-miR-4526	0	0	0	0	0	0	0	0	0	0	0	0	0	0	0	0	0	0	0	0.54	0	0	0	0	0	0	0	0	0	0	0	0	0	0.45	0	0	0	0.42	0	0	0	0	0	0	0	0	0	0
824	hsa-miR-4527	0	0	0	0	0	0	0	0	0	0	0	0	0	0	0	0	0	0	0	0	0	0	0	0	0	0	0	0	0	0	0	0	0	0	0	0	0	0	0	0	0	0	0	0	0	0	0	0
825	hsa-miR-4528	0	0	0	0	0	0	0	0	0	0	0	0	0	0	0	0	0	0	0	0	0	0	0	0	0	0	0	0	0	0	0	0	0	0	0	0	0	0	0	0	0	0	0	0	0	0	0	0
826	hsa-miR-4529	0	0	0	0	0	0	0.22	0	0.1	0	0.27	0.3	0	0.12	0	0.2	0	0	0	0.18	0	0	0	0	0.21	0	0.09	0	0	0.55	0	0	0	0	0.4	0	0	0	0	0	0.23	0	0.2	0.74	0	0	0.91	0.18
827	hsa-miR-4530	0	0	0	0	0	0	0	0	0	0	0	0	0	0	0	0	0	0	0	0	0	0	0	0	0	0	0	0	0	0	0	0	0	0	0	0	0	0	0	0	0	0	0	0	0	0	0	0
828	hsa-miR-4531	0	0	0	0	0	0	0	0	0	0	0	0	0	0	0	0	0	0	0	0	0	0	0	0	0	0	0	0	0	0	0	0	0	0	0	0	0	0	0	0	0	0	0	0	0	0	0	0
829	hsa-miR-4533	0	0	0	0	0	0	0	0	0	0	0	0	0	0	0	0	0	0	0	0	0	0	0.33	0	0	0.67	0	0	0	0	0.42	0.11	0	0	0	0	0	0	0	0	0	0	0	0	0	0	0	0
830	hsa-miR-4534	0	0	0	0	0	0	0	0	0	0	0	0	0	0	0	0	0	0	0	0	0	0	0	0	0	0	0	0	0	0	0	0	0	0	0	0	0	0	0	0	0	0	0	0	0	0	0	0
831	hsa-miR-4535	0	0	0	0	0	0	0	0	0	0	0	0	0	0	0	0	0	0	0	0	0	0	0	0	0	0	0	0	0	0	0	0	0	0	0	0	0	0	0	0	0	0	0	0	0	0	0	0
832	hsa-miR-4536	0.32	0	0.4	0.34	0	0	0.22	0.18	0.26	0.58	0	0.6	0	0.18	0.14	0	0	0	0	0.18	0	0	0	0.6	0.2	0	0.18	0.86	0	0	0.42	0.22	0.54	0.44	0	0.16	0	0.84	0.42	0	0.24	0.22	0.98	0	0	0	0	0.08
833	hsa-miR-4537	0	0	0	0	0	0	0	0	0	0	0	0	0	0	0	0	0	0	0	0	0	0	0	0	0	0	0	0	0	0	0	0	0	0	0	0	0	0	0	0	0	0.22	0	0	0	0	0	0
834	hsa-miR-4538	0	0	0	0	0	0	0	0	0	0	0	0	0	0	0.15	0	0	0	0	0	0	0	0	0	0.21	0	0	0	0	0	0	0	0	0	0	0	0	0.42	0	0	0	0	0	0	0	0	0	0
835	hsa-miR-4539	0	0	0	0	0	0	0	0	0	0	0	0.44	0	0	0	0	0	0	0	0	0	0	0	0	0	0	0	0	0	0	0	0	0	0	0	0	0	0	0	0	0	0	0	0	0	0	0	0
836	hsa-miR-454	11.27	24.31	9.27	1.04	14.39	6.97	4.24	3.44	2.29	7.62	7.96	8.29	7.53	2.76	13.44	2.54	24.9	19.97	16.95	6.49	3.9	15.26	8.66	19.21	10	40.16	1.99	40.67	6.75	4.96	5.45	5.98	14.53	22.81	3.17	5.88	1.86	11.84	7.88	11.62	2.08	9.08	3.15	20.76	18.4	6.91	4.57	7.53
837	hsa-miR-4540	0	0	0	0	0	0	0	0	0	0	0	0	0	0	0	0	0	0	0	0	0	0	0	0	0	0	0	0	0	0	0	0	0	0	0	0	0	0	0	0	0	0	0	0	0	0	0	0
838	hsa-miR-455	347.46	144.93	266.06	56.68	2173.49	562.69	380.86	66.24	28.76	1655.81	91.73	169.96	27.67	54.1	23.96	46.57	258.2	191.94	233.46	113.67	170.45	292.89	233.35	279.14	68.31	83.66	30.5	828.99	240.11	179.17	189.37	140.28	207.49	90.8	184.96	137.31	117.77	489.89	350.95	1815.88	47.76	80.19	155.26	395.97	439.85	218.19	47.56	52.56
839	hsa-miR-4632	0	0	0	0	0.9	0	0	0	0.1	0	0	0	0	0	0.15	0	0	0	0	0.54	0	0	0	0	0	0	0	0	0	0	0	0.11	0	0	0	0.34	0	0	0	0	0	0	0.2	0	0	0	0	0
840	hsa-miR-4633	0	0	0	0	0	0	0	0	0	0	0	0	0	0	0	0	0	0	0	0	0	0	0	0	0	0	0	0	0	0	0	0	0	0	0	0	0	0	0.21	0	0	0	0	0	0	0	0	0
841	hsa-miR-4634	0	0	0	0	0.9	0	0	0	0	0	0	0	0	0	0	0	0	0	0	0	0	0	0	0	0	0	0	0	0	0	0	0	0	0	0.4	0	0.31	0	0	0	0	0	0	0	0	0	0	0
842	hsa-miR-4635	0	0	0	0	0	0	0	0	0	0	0	0	0	0	0	0	0	0	0	0	0	0	0	0	0	0	0	0	0	0	0	0	0	0	0	0	0	0	0	0	0	0	0	0	0	0	0	0
843	hsa-miR-4636	0.31	0.95	0.4	1.04	1.8	0.77	0.22	0	0.2	0.59	0	0	0.09	0.12	0.15	0.59	0	0	0.77	0.72	0	0.33	0.5	0.6	0.21	0	0	0	1.13	0	0.42	0.11	0.27	0.45	0.79	0	0	0.42	0.21	0.86	0.23	0.22	0.59	0	0.45	0.99	0	0.53
844	hsa-miR-4637	0	0	0	0	0	0	0	0	0	0	0.27	0	0	0	0	0	0	0	0	0	0	0	0	0	0	0	0	0	0	0	0	0	0	0	0	0	0	0	0	0	0	0	0	0	0	0	0	0
845	hsa-miR-4638	2.19	10.96	1.21	0.35	1.8	1.55	1.34	0	0.25	1.76	0.55	0.59	0.18	0.82	0.44	0.39	3.56	1.46	0	2.52	1.3	1	2.33	4.8	0.21	5.35	0.47	1.73	5.63	0.55	2.09	0.66	2.15	3.58	0	2.35	0	1.27	2.56	3.44	0.46	2.22	0.99	2.22	1.35	0.99	0	0.18
846	hsa-miR-4639	0	0	0	0	0	0	0	0	0	0	0.27	0	0	0.06	0	0	0	0	0	0.36	0	0	0	0	0	0	0	0.87	0	0	0	0	0.27	0	0	0	0	0	0.21	0	0	0	0	0	0.45	0	0	0
847	hsa-miR-4640	0.94	0.95	1.21	0	0.9	0.77	0.11	0	0.05	1.17	0	0	0.09	0.23	0.29	0.2	0.71	0	0.77	0.18	0	0.66	0.67	0	0.21	0.67	0.28	0.87	1.13	0.55	0	0.22	1.08	0	0	0.5	0	0	0.64	0.43	0	0.66	0	0	0.9	1.97	0	0.18
848	hsa-miR-4641	0	0	0	0	0	0	0	0	0	0	0	0	0	0	0	0	0	0	0	0	0	0	0	0	0	0	0	0	0	0	0	0	0	0	0	0	0	0	0	0	0	0	0	0	0	0	0	0
849	hsa-miR-4642	0	0	0	0	0	0	0	0	0	0	0	0	0	0	0	0	0	0	0	0	0	0	0	0	0	0	0	0	0	0	0	0	0	0	0	0	0	0	0	0	0	0	0	0	0	0	0	0
850	hsa-miR-4643	0	0	0	0	0	0	0	0	0	0	0	0	0	0	0	0	0	0	0	0	0	0	0	0	0	0	0	0	0	0	0	0	0	0	0	0	0	0	0	0	0	0	0	0	0	0	0	0
851	hsa-miR-4644	0	0	0	0	0	0	0	0	0	0	0	0	0	0	0	0	0	0	0	0	0	0	0	0	0	0	0	0	0	0	0	0	0	0	0	0	0	0	0	0	0	0	0	0	0	0	0	0
852	hsa-miR-4645	0.63	0.95	0.81	0	0.9	0	0.33	0	0.15	0	0	0.89	0	0	0	0.2	0.71	0	0	0.72	0	0	0	0.6	0	0	0.09	0	0.75	0	0	0.22	0.27	0.45	0	0.34	0	1.27	0	0	0	0.22	0	0.74	0	0	0.91	0.09
853	hsa-miR-4646	0	0.48	0.4	0	0	0	0	0	0	0	0	0	0	0	0.15	0	0.71	0	0	0	0	0	0	0	0.21	0	0	0	0.38	0.55	0	0	0	0	0	0	0	0	0	0	0	0.22	0.2	0	0	0	0	0
854	hsa-miR-4647	0	0	0	0	0.9	0.77	0	0	0.05	0	0	0	0	0.47	0.15	0	0	0	0	0.18	0.26	0	0	0	0.62	0	0	0.87	0	0	0	0.11	0.27	0	0	0	0	0	0	0	0	0.22	0.39	0.74	0.45	0	0	0
855	hsa-miR-4648	0	0	0	0	0	0	0	0	0	0	0	0	0	0	0	0	0	0	0.77	0	0	0	0	0	0	0	0	0	0	0	0	0	0	0	0	0	0	0	0	0	0	0	0	0	0	0	0	0
856	hsa-miR-4649	0.94	0.48	0.81	0	0	0	0.11	0.36	0.2	0	0	0.3	0.44	0	0.15	0	0	0.49	0	0.72	0.26	0.66	0.33	0	0	0	0.19	0.87	0.75	0.55	0.84	0.22	0	0	0.4	0.17	0	0.42	0.21	0.43	0	0	0.2	0	0	1.97	0	0.09
857	hsa-miR-4650	0	0	0	0	0	0	0.12	0	0.06	0	0	0	0	0	0	0	0	0	0	0	0.26	0	0	0	0	0	0	0	0.38	0	0	0	0	0	0	0	0	0	0.22	0	0	0.22	0	0	0	0	0	0
858	hsa-miR-4651	0	0.95	0	0	0	0.77	0	0	0	0	0	0	0	0	0	0	0	0	0	0	0	0	0	0	0	0	0	0	0	0.55	0	0	0	0	0	0	0	0	0	0	0	0	0	0	0.45	0	0	0
859	hsa-miR-4652	0	0	0	0	0	0	0.89	0	0	0	0	0	0.96	0.35	0	0	0	0	0.77	0	0.26	1.33	0	0	0	4.02	0	0	1.88	0	0	0	1.88	0	0	0	0	0	0.21	0	0	0	0	0	0	0.99	0	0
860	hsa-miR-4653	0	0	0	0	0	0	0	0	0	0.59	0	0	0	0	0	0	0	0	0	0	0	0	0	0	0	0	0	0	0	0	0	0	0	0	0	0	0	0	0	0	0	0	0	0	0	0	0	0
861	hsa-miR-4654	0	0	0	0	0.9	0	0.11	0.18	0	0.59	0.55	0	0.26	0.29	0.15	0	0	0	0	0.18	0.26	1.33	0.17	0.6	0.21	0.67	0.09	0	0.38	0	0	0.11	0	1.34	0	0.17	0	0.42	0	0.43	0	0	0	1.48	0	0.99	0	0.09
862	hsa-miR-4655	0	0	0	0	0	0	0	0	0	0	0	0	0	0	0	0.2	0	0	0	0	0	0	0	0	0	0	0	0	0	0	0	0	0	0	0	0	0	0	0	0	0	0	0	0	0	0	0	0
863	hsa-miR-4656	0	0	0	0	0	0	0	0	0	0	0	0	0	0	0	0	0	0	0	0	0	0	0	0	0	0	0	0	0	0	0	0	0	0	0	0	0	0	0	0	0	0	0	0	0	0	0	0
864	hsa-miR-4657	0	0	0	0	0	0	0	0.18	0	0	0	0	0.09	0.06	0.15	0	0	0	0	0.18	0	0	0.33	0	0	0	0.09	0	0	0	0	0	0.27	0	0	0.34	0	0	0	0	0	0	0	0	0	0	0	0
865	hsa-miR-4658	0.31	1.91	0	0	0	0	0	0	0	0	0	0	0	0.06	0.29	0.2	1.42	0	0	0.18	0	0	0.17	0	0	0.67	0.19	1.73	0	0	0	0.11	0	0	0.4	0	0	0	0	0.43	0	0.22	0	0.74	0	0	0	0.09
866	hsa-miR-4659a	0	0	0	0	0	0	0	0	0	0	0	0	0	0	0	0	0	0	0	0.18	0	0	0	0	0	0	0	0.87	0	0	0	0.11	0	0	0	0	0	0.42	0	0	0	0	0	0	0	0	0	0
867	hsa-miR-4659b	0	0	0	0	0	0	0	0	0	0	0	0	0	0	0	0	0	0	0	0	0	0	0	0	0	0	0	0	0	0	0	0	0	0	0	0.17	0	0	0.21	0	0	0	0	0	0	0	0	0
868	hsa-miR-466	0	0	0	0	0	0	0	0	0	0	0	0	0	0	0	0	0	0	0	0.18	0	0	0	0	0	0	0	0	0.75	0	0	0	0	0	0	0	0	0.42	0	0	0.23	0	0	0	0	0	0	0
869	hsa-miR-4660	0.94	1.43	0.4	0.7	0	0	0	0.72	0.2	0	0	0.59	0.35	0.12	0.29	0.2	0	0	0	0.9	0.78	0.33	0.5	0	0.62	0	0.38	0.87	0.75	0	1.26	1	0	0.45	0	0	0.31	0.42	0.64	0.86	0.23	0	0	0	0	0	0	0.89
870	hsa-miR-4661	4.38	9.06	2.42	2.09	11.69	1.55	0.78	1.81	1.63	5.86	1.1	23.98	2.89	3.11	1.9	2.54	1.42	0	19.26	1.08	0.26	2.99	4.83	3	0.83	2.01	1.04	12.98	2.63	1.65	0.84	3.99	0.81	3.13	3.17	1.51	3.11	0.85	7.24	6.46	2.31	2.88	6.7	0.74	0.45	0	2.74	3.19
871	hsa-miR-4662a	21.91	127.77	22.98	17.39	13.49	2.32	23.11	10.68	31.42	300.1	23.34	16.29	19.7	13.03	14.02	39.92	18.49	12.67	143.31	11.53	13.53	12.27	25.82	13.81	66.85	11.38	12.79	52.79	22.51	14.89	11.73	9.97	22.61	11.63	26.93	8.57	39.77	17.75	31.73	157.14	11.77	22.82	20.29	25.21	4.04	13.82	13.72	16.4
872	hsa-miR-4662b	0	0	0	0	0	0	0	0	0	0	0	0	0	0	0	0	0	0	0	0	0	0	0	0	0	0	0	0	0	0	0	0	0	0	0	0	0	0	0	0	0	0	0	1.48	0	0	0	0
873	hsa-miR-4663	0	0	0	0	0	0	0	0	0	0	0	0	0	0	0	0	0	0	0	0	0	0	0	0	0	0	0	0	0	0	0	0	0	0	0	0	0	0	0	0	0	0	0	0	0	0	0	0
874	hsa-miR-4664	0.31	1.91	0	0.35	0.9	0	0.11	0.36	0	0.59	0.27	0.3	0.44	0.12	0.15	1.37	1.42	0	0	0.18	0.78	0.66	0.83	0.6	0	1.34	0.09	0	0.75	0	0.42	0	1.61	0	0.4	0	0	0.85	1.92	0	0.23	0.66	0	0	0	0	0	0.44
875	hsa-miR-4665	0.63	0.95	0	0	0	0	0.33	0	0	2.93	0	0.89	0	0.12	0	0	0	0	0	0	0.26	0	0	0.6	0	0.67	0	1.73	0.38	0	0.84	0.11	1.08	0	0	0.34	0	0	0.43	0.43	0	1.11	0	0	0	0	0	0
876	hsa-miR-4666a	0	0	0	0	0	0	0.11	0.18	0	0	0	0.3	0.09	0.12	0.15	0	0	0	0.77	0.18	0	0	0.5	0	0	0.67	0.09	0	0	0	0	0.22	0	0	0	0	0.31	0	0	0	0	0	0	0	0	0	0	0.09
877	hsa-miR-4666b	0	0	0	0	0	0	0	0	0	0	0	0	0	0	0	0	0	0	0	0	0	0	0	0	0	0	0	0	0	0	0	0	0	0	0	0	0	0	0	0	0	0	0	0	0	0	0	0
878	hsa-miR-4667	0	0.48	0	0.35	0	0	0	0	0	0.59	0	0	0	0.06	0	0	0	0	0	0	0	0	0	0	0	0	0	0	0	0	0.42	0	0.27	0	0	0	0	0	0	0	0.23	0	0.39	0	0	0.99	0	0
879	hsa-miR-4668	0.94	12.4	8.87	1.04	0	17.03	2.57	0.18	0.91	4.69	0	5.63	2.28	1.11	1.61	0.98	8.54	0.97	1.54	4.14	2.34	5.64	3.16	10.81	1.87	30.12	1.14	10.38	6.75	0.55	3.35	1.88	14.53	4.03	1.58	5.88	3.73	8.45	3.41	1.72	0.46	1.33	2.76	16.31	3.14	2.96	1.83	0.35
880	hsa-miR-4669	0	0	0	0	0	0	0	0.18	0	0	0.27	0	0	0.06	0	0	0	0	0	0	0	0	0	0	0	0.67	0	0	1.13	0	0	0	0.27	0.45	0	0	0	0	0	0	0	0	0	0	0	0.99	0	0
881	hsa-miR-4670	0	0	0	0.35	0	0	0.11	0	0	0	0.27	0	0	0	0	0.2	0	0	0.77	0	0	0	0	0	0	0	0	0	0	0	0	0	0	0	0	0	0	0	0	0	0	0	0.2	0	0	0	0	0
882	hsa-miR-4671	0	0	0	0	0	0	0	0	0	0.59	0	0	0	0	0	0	0	0	0	0	0	0	0	0	0	0	0	0	0	0	0	0	0	0	0	0	0	0	0	0.43	0	0	0	0	0	0	0	0
883	hsa-miR-4672	0	0	0	0	0	0	0	0	0	0	0	0	0	0	0	0	0	0	0	0	0	0	0	0	0	0	0	0	0	0	0	0	0	0	0	0	0	0	0	0	0	0	0	0	0	0	0	0.09
884	hsa-miR-4673	0	0	0	0	0	0	0	0.18	0	0	0	0	0	0.06	0	0	0	0	0	0	0	0	0	0	0	0	0	0	0	0	0	0	0	0	0	0	0	0	0	0	0	0	0	0	0	0	0	0
885	hsa-miR-4674	0.31	0	0	0	0	0	0	0.36	0	0	0	0	0	0.12	0.29	0.2	0	0	0	0	0	0.33	0.33	0	0.21	0	0	0.87	0	0	0	0	0	0	0	0	0	0	0	0.86	0	0	0.79	0	0	0	0	0
886	hsa-miR-4675	0	0	0	0	0	0	0.33	0.54	0.1	0.59	0	0	0.18	0	0	0	0.71	0	0	0	0	0	0	0.6	0	1.34	0	0	0.75	0	0	0.22	4.04	0	0	0.17	0	0	0	0	0	0	0	0	0	0	0	0.18
887	hsa-miR-4676	0	0	0.4	0.35	0	0	0.11	0.18	0.1	1.76	0	0.3	0.09	0.29	0.29	0	0	0	0	0.36	0	0.33	0.67	0	0.21	1.34	0.19	0	0.38	0	0.42	0.11	0	0	0	0.17	0	0.42	0.43	0	0	0.22	0.2	0.74	0	0	0.91	0.27
888	hsa-miR-4677	4.07	26.22	4.84	4.87	25.18	4.64	5.58	2.71	4.78	16.41	1.65	12.14	5.17	4.22	7.01	3.72	22.76	3.9	9.25	6.67	17.43	8.29	6.16	8.4	4.17	15.39	5.12	22.5	12.01	2.76	28.49	13.74	9.15	8.05	6.34	13.28	5.59	14.79	20.23	24.11	2.77	6.65	2.76	8.16	2.69	4.94	4.57	7.53
889	hsa-miR-4678	0.63	0	0	0.35	0	0	0	0	0	0	0.55	0	0	0	0	0	0	0	0	0	0	0	0	0	0	0	0	0	0.38	0	0	0	0	0	0	0	0	0	0	0	0	0.22	0.2	0	0	0	0	0
890	hsa-miR-4679	0	0	0	0	0	0	0	0	0.16	0	0	0	0	0	0	0.2	0	0	0	0	0	0.34	0	0	0	0	0.1	0	0	0	0	0	0	0	0	0	0	0	0.42	0	0	0	0	0	0	0	0	0
891	hsa-miR-4680	0	0.95	0	0	0	0	0	0	0.05	0	0	0.59	0.26	0.06	0.15	0.39	1.42	0	0	0.36	0.26	0.33	0	0.6	0	0	0.19	0	0.38	0	0.42	0	0	0	0	1.01	0	0	0.43	0	0	0	0	0	0.45	0	0	0.09
892	hsa-miR-4681	0	0	0	0	0	0	0	0	0	0	0	0	0	0	0	0	0	0	0	0	0	0	0	0	0	0	0	0	0	0	0	0	0	0	0	0	0	0	0	0	0	0	0	0	0	0	0	0
893	hsa-miR-4682	0	0.48	0	0	0	0	0	0	0	0	0	0	0	0	0	0	0	0	0	0	0.26	0	0	0	0	0	0	0	0	0	0.42	0	0	0	0	0	0	0	0	0	0	0	0	0	0	0	0	0
894	hsa-miR-4683	0	0	0	0	0	0	0.22	0	0	0	1.1	0	0	0.06	0	0.2	0.71	0	2.31	0.36	0.26	0.33	0.5	0.6	0.21	0	0.09	0	0	0	0	0.11	0	0	1.19	0.17	0	0.42	0	0	0.46	0	0.79	0.74	0	0	0	0.09
895	hsa-miR-4684	0.31	0	0	0	0	0	0.11	0	0	0	0.27	0	0.09	0	0	0	0	0	0	0	0.26	0	0	0	0	0	0	0	0	0	0.42	0	0	0	0	0.17	0	0	0	0	0	0.22	0	0.74	0	0	0	0
896	hsa-miR-4685	0.31	0.48	0.4	0.7	2.7	0.39	0.22	0	0.1	0.59	0.82	0.59	0	0.29	0.15	0	0	0	0	0	0	0.66	0.83	0	0	0	0.38	0	0.38	0	0	0.11	0.54	0.45	0	0.5	0	0	0.21	0.43	0	0.22	0	0	0	0.99	0	0.18
897	hsa-miR-4686	0	0	0	0	0	0	0	0	0	0	0	0	0	0	0	0	0	0	0	0	0	0	0	0	0	0	0	0	0	0	0	0	0	0	0	0	0	0	0	0	0	0	0	0	0	0	0	0
898	hsa-miR-4687	0.31	0	0.4	0	0	0	0.11	0.18	0.05	0	0	0.3	0	0	0	0	0	0	0	0	0	0.33	0	0	0	0	0.09	0	0	0	0	0	0.27	0	0	0	0	0.42	0	0	0	0	0	0	0	0	0	0
899	hsa-miR-4688	0	0	0	0	0	0	0	0	0	0	0	0	0	0	0	0	0	0	0	0	0	0	0	0	0	0	0	0	0	0	0	0	0.27	0	0	0	0	0	0	0	0	0	0	0	0	0	0	0
900	hsa-miR-4689	0	0	0	0	0	0	0	0	0	0	0	0	0	0.06	0	0	0	0.49	0	0	0	0	0	0	0	0	0	0	0	0	0	0	0	0	0	0	0	0	0	0	0	0	0	0	0	0	0	0
901	hsa-miR-4690	1.25	5.72	2.02	0.7	0	0.77	1	0.36	1.02	0	0.82	0.59	1.31	1.64	1.61	0.39	0	0	0	0.72	0.52	3.32	1.67	4.2	0.42	7.36	0.95	4.33	2.25	1.65	0.84	1.77	1.08	4.92	0.4	4.2	0.31	1.69	4.05	0.86	0.69	1.77	0.99	1.48	0	0	0	1.68
902	hsa-miR-4691	0	0	0	0	0	0	0	0	0.05	0.59	0	0	0	0.06	0	0.2	0	0	0	0.18	0	0.33	0	0.6	0	0	0	0	0	0	0	0	0	0	0	0.5	0	0	0	0	0	0	0	0	0	0	0	0
903	hsa-miR-4692	0	0	0	0	0	0	0	0	0	0	0	0	0	0	0	0	0	0	0	0	0	0	0	0	0	0	0	0	0	0	0	0	0	0	0	0	0	0	0	0	0	0	0	0	0	0	0	0
904	hsa-miR-4693	0	0	0	0	0	0	0	0	0	0	0	0	0	0	0	0	0	0	0	0	0	0	0.17	0	0	0	0	0	0	0	0	0	0	0	0.4	0	0	0	0	0	0	0	0	0	0	0	0	0
905	hsa-miR-4694	0	0	0.81	0	0	0	0	0	0	0	0	0	0	0	0	0	0	0	0	0	0	0	0	0	0	0	0	0	0	0	0	0	0	0	0	0	0	0	0	0	0	0	0	0	0	0	0	0
906	hsa-miR-4695	0	0.48	0	0	0	0	0	0	0.1	0	0	0.3	0	0	0	0	0	0	0.77	0	0	0	0.17	0	0	0	0	0	0	0	0	0	0	0	0	0	0	0	0	0	0	0.44	0	0	0	0	0.91	0
907	hsa-miR-4696	0	0	0	0	0	0	0	0	0	0	0	0	0	0	0	0	0	0	0	0	0	0	0	0	0	0	0	0	0	0	0	0	0	0	0	0	0	0	0	0	0	0	0	0	0	0	0	0
908	hsa-miR-4697	0.31	0.95	0	0	0	0	0	0	0.1	0	0.27	0	0	0.06	0.15	0	0	0	0	0	0	0	0.5	0	0.21	0.67	0	0	0.38	0	0	0	0	0.45	0	0	0	0	0	0	0	0	0	0	0	0	0	0
909	hsa-miR-4698	0	0	0	0	0	0	0	0	0	0	0	0	0	0	0	0	0	0	0	0	0	0	0	0	0	0	0	0	0	0	0	0	0	0	0	0	0	0.42	0	0	0	0	0	0	0	0	0	0
910	hsa-miR-4699	0	0	0.4	0	0	0	0	0	0.05	0.59	0.27	0	0.09	0.12	0	0.2	0	0	0.77	0	0	0	0	0	0	0	0	0	0	0	0.42	0	0	0	0	0	0	0.42	0.21	0	0	0	0	0	0	0	0	0
911	hsa-miR-4700	0.63	0	0	0	0	0	0	0	0	0	0	0	0.09	0	0.15	0	0.71	0	0.77	0	0	0	0.17	0	0.21	0	0.09	0	0	0	0	0	0.54	0.45	0	0	0	0	0	0	0	0	0	0	0	0	0	0
912	hsa-miR-4701	0.31	0	0	0	0	0	0.11	0	0.1	0	0	0	0.18	0.06	0.15	0	0	0	0	0	0	0	0	0	0	0	0	0	0	0	0	0.11	0	0.45	0	0	0	0	0	0	0	0	0.2	0	0	0	0	0
913	hsa-miR-4703	0	0.48	0	0	0	0	0	0	0.05	0	0	0	0	0	0	0	0	0	0	0	0	0	0	0	0	0	0	0	0	0	0	0	0	0.45	0	0	0	0	0	0	0	0	0	0	0	0	0	0.18
914	hsa-miR-4704	0	0	0	0	0	0	0	0	0	0	0	0	0	0	0	0	0	0	0	0	0	0	0	0	0	0	0	0	0	0	0	0	0	0	0	0	0	0	0	0	0	0	0	0	0	0	0	0
915	hsa-miR-4705	0	0	0	0	0	0	0	0.18	0	0	0	0	0	0	0	0	0	0	0	0	0	0.33	0	0	0	0.67	0.28	0	0.38	0	0	0.11	0	0	0	0	0	0	0.64	0	0	0.22	0	0	0	0	0	0
916	hsa-miR-4706	0	0	0.4	0	0	0	0	0	0	0	0	0	0	0.06	0	0	0	0	0	0	0	0	0	0	0	0	0	0	0	0	0	0	0	0	0	0	0	0	0	0	0	0	0	0	0	0	0	0.09
917	hsa-miR-4707	0	0.48	0	0	2.7	0	0	0	0	0	0	0	0	0.06	0.15	0.59	0.71	0	0	0	0.26	0	0.17	0.6	0	0	0.09	0	0	0	0	0	0.54	0	0.4	0.5	0	0.85	0.21	0	0	0.22	0.59	0.74	0	0	0	0.09
918	hsa-miR-4708	0	0	0	0	0	0	0	0	0	0	0	0	0.09	0	0	0	0	0	0	0	0	0	0	0	0	0	0	0	0	0	0	0	0	0	0	0	0	0	0	0	0	0	0	0	0	0	0	0
919	hsa-miR-4709	0.94	0.48	1.21	2.09	0	0.77	0.33	1.63	0.66	0	0.82	1.78	0.26	1.29	1.31	0.98	0.71	1.46	0.77	0.72	0.52	0	0.67	0	0.42	2.01	0.95	0.87	1.5	1.1	0.42	1.66	0.27	0.45	1.98	1.51	0.93	2.11	0.21	0.86	0.46	1.33	2.96	2.22	1.8	0.99	0	1.06
920	hsa-miR-4710	0	0	0	0	0	0	0	0	0	0	0	0	0	0	0	0	0	0	0	0	0	0.33	0	0	0	0	0	0	0	0	0	0	0.27	0.89	0	0	0	0	0	0	0	0	0	0	0	0	0	0
921	hsa-miR-4711	0	0	0.4	0	0	0	0	0	0	0	0	0	0	0	0	0	0	0	0	0	0	0	0	0	0	0	0	0	0	0	0	0	0.27	0	0	0	0	0	0	0	0	0	0	0	0	0	0	0
922	hsa-miR-4712	0	0	0	0.35	0	0	0	0	0	0	0	0	0	0	0	0	0	0	0	0	0	0	0	0	0	0	0	0	0	0	0	0	0	0	0	0	0	0	0	0	0.23	0	0	0	0	0	0	0
923	hsa-miR-4713	0	0	0	0	0	0	0.22	0	0	0	0	0	0	0.23	0	0	0	0	0	0	0	0.33	0	0	0	0	0	0	0	0	0	0	0.81	0	0	0	0	0	0	0	0	0	0	0	0	0.99	0	0
924	hsa-miR-4714	0.31	0.48	1.21	0.35	0	1.55	0.11	0.36	0	0	0.27	0.59	0.26	0.06	0	0	0	0	0	0.72	0.26	0	0.17	0	0.42	1.34	0.19	0	0	0	0.42	0.22	0.54	0.45	0	0.17	0	0	0.43	2.15	0.23	0.66	0	0	0	0	0	0.09
925	hsa-miR-4715	0.31	0.48	0	0	0	0	0	0.18	0.05	0	0	0	0	0	0	0	0	0	0	0	0	0	0	0	0	0	0	0.87	0	0	0	0	0	0	0	0	0	0.42	0	0	0	0	0	0	0	0	0	0
926	hsa-miR-4716	0.31	0	0	0	0	0	0	0	0	0.59	0	0	0	0.12	0	0	0	0	0	0	0	0	0	0	0	0	0.09	0	0	0	0	0	0	0.45	0	0	0	0	0	0	0	0.22	0	0	0	0	0	0
927	hsa-miR-4717	0	0	0	0	0	0	0.11	0.18	0	0	0	0	0.09	0.06	0	0	0	0	0	0	0	0	0	0	0	0	0	0	0	0	0	0	0	0.45	0	0	0	0	0	0.43	0	0	0	0	0	0	0	0
928	hsa-miR-4718	0	0	0	0	0	0	0	0	0	0	0	0	0	0	0	0	0	0	0	0	0	0	0	0	0	0	0	0	0	0	0	0	0	0	0	0	0	0	0	0	0	0	0	0	0	0	0	0
929	hsa-miR-4719	0	0	0	0	0	0	0	0	0	0	0	0	0	0	0	0	0	0	0	0	0	0	0	0	0	0	0	0	0	0	0	0	0	0	0	0	0	0	0	0	0	0	0	0	0	0	0	0
930	hsa-miR-4720	0	0	0	0	0	0	0	0	0	0	0	0	0	0	0	0	0	0	0	0	0	0	0	0	0	0	0.09	0	0	0	0	0	0	0	0	0	0	0	0	0	0	0	0	0	0.45	0	0	0
931	hsa-miR-4721	0	0	0	0	0	0	0	0	0	0	0	0	0	0	0	0	0	0	0	0	0	0	0	0	0	0	0	0	0	0	0	0	0	0	0	0	0	0	0	0	0	0	0	0	0	0	0	0
932	hsa-miR-4722	0	0	0	0	0	0	0	0	0	0	0	0	0	0	0	0	0	0	0	0	0	0	0	0	0	0	0	0	0	0	0	0	0	0	0	0	0	0	0	0	0.23	0	0	0	0	0	0	0
933	hsa-miR-4723	0	0	0	0	0	0	0	0	0	0	0	0	0	0.06	0	0	0	0	0	0	0.26	0	0.33	0	0	0	0	0	0	0	0	0	0.54	0	0	0	0	0	0	0	0	0	0.2	0	0	0	0	0
934	hsa-miR-4724	0.94	1.91	0	0	0.9	1.55	0.33	0.36	0	0	0	0	1.75	0.18	0.44	0	2.85	1.95	1.54	0.36	0.26	1.66	3.33	9.6	6.25	7.36	0.09	0.87	0.38	0	0	0.33	10.76	0	0.4	7.56	0	2.96	0.43	0	0	5.09	0.2	2.22	3.14	0	0	0
935	hsa-miR-4725	0.31	0	0	0	0.9	0	0	0.18	0	0	0	0	0	0.12	0.15	0.2	0	0	0	0	0.26	0.33	0	0	0	0	0	0	0.38	0	0.42	0.11	0.27	0.45	0	0.17	0	0	1.06	0	0	0	0.39	0	0	0	0	0
936	hsa-miR-4726	0	0.48	0	0	0.9	0	0.11	0	0	0	0	0	0.09	0.12	0	0.2	0.71	0	0	0.18	0	0.33	1	0	0.21	0	0	0.87	0.38	0	0	0	0	0	0	0.17	0	0	0.21	0	0.23	0.66	0.39	0	0	0	0	0
937	hsa-miR-4727	0	0.48	0	0	0	0	0	0	0.1	0.59	0	0	0	0	0	0	0	0	0	0	0	0	0	0.6	0	0	0.38	0	0	0	0	0	0.27	0	0.79	0	0	0.42	0	0.43	0	0.44	0	0	0	0	0.91	0
938	hsa-miR-4728	1.25	0	5.24	2.09	0.9	1.55	1.56	2.9	0.51	7.62	2.47	0.3	0.26	1.94	1.46	1.37	2.13	0	6.16	0.36	12.75	2.65	4.66	4.2	0.62	10.04	0.66	10.38	40.14	4.41	1.26	1	3.77	0	1.58	1.85	1.24	0.42	1.49	3.87	2.54	0.22	0.39	1.48	7.63	1.97	3.66	0.44
939	hsa-miR-4729	0	0	0	0	0	0	0	0	0	0	0	0	0	0	0	0	0	0	0	0	0	0	0	0	0	0	0	0	0	0	0	0	0	0	0	0	0	0	0	0	0	0	0	0	0	0	0	0
940	hsa-miR-4730	0.31	0	0	0	0	0	0	0	0	0	0	0	0.09	0	0	0	0	0	0	0.18	0	0	0	0	0	0	0	0.87	0.38	0	0	0	0.27	0	0	0	0	0	0	0	0	0	0	0	0	0	0	0
941	hsa-miR-4731	0.31	0	0.81	0	0	0.77	0.33	0	0	0	0	0.3	0	0.06	0.29	0	0	0	0	0	0	0.33	0	0.6	0	0	0	0.87	0.75	0	0.42	0	0	0	0	0	0	0	0	0	0.23	0.22	0.59	0	0	0	0	0.18
942	hsa-miR-4732	0.63	0.48	0	0.35	2.7	0	0.11	0	0.05	0	5.22	0	0	0.06	0	0.78	0	0	0	0.18	0	0	0	0	0	0	0	0	0	0.55	0.42	0.11	0	0	0.4	0	0	0.42	0.21	0	1.15	0.22	6.11	0	0	0	0	0.18
943	hsa-miR-4733	0	0.48	0.4	0	0	0	0	0	0	0	0	0	0.18	0.18	0	0	0	0	0	0	0.52	0.33	0.5	0.6	0	0	0	0	0.38	0	0	0	0.27	0	0	0.17	0.62	0	0.21	0	0.23	0	0.39	0	0	0	0	0
944	hsa-miR-4734	0	0.48	0	0	0.9	0	0	0	0	0	0	0	0	0	0	0	0	0	0	0	0	0	0	0	0	0	0	0.87	0	0	0.42	0	0	0	0	0	0	0	0	0	0	0	0	0	0	0	0	0
945	hsa-miR-4735	0	0	0	0	0	0	0	0	0	0	0	0	0	0	0	0	0	0	0	0	0	0	0	0	0	0	0	0	0	0	0	0	0	0	0	0	0	0	0	0	0	0	0	0	0	0	0	0
946	hsa-miR-4736	0	0	0	0	0	0	0	0	0	0	0	0	0.09	0.18	0	0	0	0	0	0.18	0	0	0	0	0	0	0	0	0	0	0	0	0.27	0.45	0	0	0	0	0	0.43	0	0	0	0	0	0	0	0.09
947	hsa-miR-4737	0	0	0	0	0	0	0	0	0	0	0	0	0	0	0	0	0	0	0	0	0	0	0	0	0	0	0	0	0	0	0	0	0	0	0	0	0	0	0	0	0	0	0	0	0	0	0	0
948	hsa-miR-4738	0	0.95	0.4	0.7	0	0	0.22	0	0	0	0	0	0.09	0	0	0.2	0	0	0	0	0	0	0	0	0	0	0.09	0.87	0	0	0.42	0	0.54	0	0	0.17	0	0	0	0	0	0.22	0	0	0.45	0	0	0.18
949	hsa-miR-4739	0	0	0	0	0	0	0.22	0	0.05	0.59	0	0	0.35	0	0	0	0.71	0	0.77	0.18	0	0.33	0	0	0	0	0	0	0	0	0.42	0.11	0	0.45	0	0	0	0	0	0	0	0	0	0	0	0	0	0
950	hsa-miR-4740	0	0.48	0	0	0	0	0.11	0	0.15	0	0.27	0	0	0.12	0	0.2	0	0	1.54	0	0	0	0	0	0	0	0	0	0	0.55	0	0	0.27	0	0	0	0	0.85	0	0	0.23	0.44	0.2	0	0	0	0.91	0
951	hsa-miR-4741	0	0.95	0	0	0	0	0	0	0	0	0	0	0	0	0	0	0	0	0	0.18	0	0	0.33	0	0	0.67	0.09	0	0.38	0	0	0	0	0	0.4	0.17	0	0	0.21	0	0	0	0	0	0.45	0	0	0
952	hsa-miR-4742	1.88	8.1	1.61	0.7	1.8	2.32	0.45	0.72	0.15	3.52	0.27	0.59	0.26	0.7	0.73	0.78	3.56	0.49	0.77	0	1.56	1.33	0.67	0	0.83	2.68	0.19	6.92	1.5	0.55	0.84	0.66	1.88	2.24	0.4	1.01	0.31	0.85	2.34	0.43	0	0.44	0.59	3.71	1.35	0	0	0.53
953	hsa-miR-4743	0	0	0	0	0	0	0	0	0	1.17	0	0	0	0.06	0	0	0	0	0	0	0	0	0	0	0	0	0	0	0	0	0	0.11	0.27	0	0	0	0	0	0	0	0	0.22	0	0	0	0	0	0.18
954	hsa-miR-4744	0	0	0	0	0	0	0	0	0	0	0	0	0.18	0	0.15	0	0	0	0	0	0	0	0	0	0	0	0	0	0	0	0	0	0	0	0	0	0	0	0	0	0	0	0.2	0	0	0	0	0
955	hsa-miR-4745	0	4.77	0	0	0	0	0	0	0	0	0	0.59	0.09	0.12	0	0.39	1.42	0	0	0	0	0	0.17	0.6	0	2.01	0	0	0	0	0	0	0.54	0	0	0	0	0	0	0	0	0	0	0.74	0.45	0	0	0.09
956	hsa-miR-4746	2.19	1.91	1.61	1.74	0.9	0	1.12	3.26	0.3	1.17	3.02	1.78	3.06	1.7	2.63	1.37	5.69	0	1.54	1.26	1.3	2.65	2.83	1.2	0.62	0.67	0.76	11.25	2.63	0.55	3.77	1.22	1.08	0.45	0	4.54	1.24	3.38	4.05	9.9	0.46	1.11	0.59	1.48	1.35	0	0	2.39
957	hsa-miR-4747	0	0	0	0.35	0	0	0	0	0	0	0.27	0	0.18	0	0	0.2	0	0	0	0	0	0	0	0	0	0	0	0	0	0	0	0	0	0	0	0	0	0	0	0	0	0	0	0.74	0	0	0	0
958	hsa-miR-4748	0	0.95	0	0	0	0	0	0	0.05	0	0	0	0.09	0	0	0	0	0	0	0	0	0	0	0.6	0	0	0	0	0	0	0	0.11	0.27	0	0	0	0	0	0	0	0	0	0	0	0	0	0	0
959	hsa-miR-4749	0	0	0	0	0	0	0	0.18	0	0	0	0.3	0	0	0	0	0	0	0	0	0.26	0	0.17	0	0	0	0	0	0	0	0	0.11	0	0	0	0	0	0	0	0	0	0	0	0.74	0	0	0	0
960	hsa-miR-4750	0	0.48	0	0	0	0	0	0	0	0.59	0.27	0	0	0	0	0	0	0	0	0	0	0	0.33	0	0	0	0	0	0.38	0	0	0	0	0	0	0	0	0	0.21	0.43	0	0	0	0	0.45	0	0	0
961	hsa-miR-4751	0	0	0	0	0	0	0	0	0	0	0	0	0	0.06	0	0	0	0	4.62	0	0	0	0	0	0	0	0	0.87	0	0	0	0	0	0	0	0	0	0	0	0	0	0	0	0	0	0	0	0.09
962	hsa-miR-4752	0.31	0	0	0.35	0	0	0	0	0	0	0	0	0	0.12	0	0	0	0	0	0.18	0	0	0	0	0	0	0	0	0	0	0	0	0	0	0	0	0	0	0	0	0	0	0	0	0	0	0	0.09
963	hsa-miR-4753	0	0	0	0	0	0	0	0.36	0	0.59	0	0	0	0.06	0	0	0	0	0	0	0.52	0	0.33	0.6	0	0.67	0	1.73	0.38	0	0	0.22	0	0	0	0.17	0	0	0.21	1.29	0	0.22	0.2	0	0	0	0	0.18
964	hsa-miR-4754	0	0	0	0	0	0	0.11	0	0	0	0	0.89	0	0.29	0	0	0	0	0	0	0	0	0	0	0	0	0.09	0	0	0	0.42	0	0	0	0	0.17	0	0	0	0	0.23	0	0.39	0	0	0	0	0
965	hsa-miR-4755	0	0	0.4	0.35	0	0	0.11	0	0	0.59	0.55	0	0.26	0	0	0.2	0	0	0	0.18	0	0	0	0	0	0	0	0	0	0.55	0	0	0	0.45	0	0.17	0	0	0.43	0	0.23	0	0.2	0	0	0	0	0.18
966	hsa-miR-4756	0	0.95	0	0	0	0	0.22	0	0	0	0	0	0	0	0	0	0.71	0	0	0	0.78	0.33	0	0	0	2.68	0	0	3.75	0	0	0	0.27	0.89	0	0.17	0.31	0.85	8.52	0	0	0.66	0	0	0.9	0	0	0
967	hsa-miR-4757	0	0	0	0	0	0	0	0	0	0	0	0	0	0	0	0	0	0	0	0	0	0	0.17	0.6	0	0	0	0	0	0	0	0	0	0	0	0	0	0	0	0	0	0	0	0	0	0	0	0
968	hsa-miR-4758	0	8.58	0	0	0.9	0	0.11	0.36	0	0.59	0	0.3	0.18	0.18	0.29	0.2	0	0	0	0	0.52	0	0.83	0	0	0	0	0.87	4.13	0	0.42	0	0.81	0	0	0.17	0	0	0.21	0	0	0.66	0	0	0	0	0	0
969	hsa-miR-4759	0	0	0	0	0	0.77	0.11	0	0.2	0	0	0	0	0.06	0.15	0	0	0	0	0	0	0	0	0	0	0	0	0	0	0	0	0.11	0	0	0	0.17	0	0	0	0	0	0	0	0	0	0	0	0.09
970	hsa-miR-4760	0	0	0	0	0	0	0	0	0	0	0	0	0	0	0	0	0	0	0	0	0	0	0	0	0	0	0	0	0	0	0	0	0	0	0	0	0	0	0	0	0	0	0	0	0	0	0	0
971	hsa-miR-4761	0	0	0	0	0	0	0	0	0	0	0	0	0	0	0	0	0	0	0	0	0	0	0	0	0	0	0	0	0	0	0	0	0	0	0	0	0	0	0	0	0	0	0	0	0	0	0	0
972	hsa-miR-4762	0.31	0.48	0	0	0.9	0	0.22	0.36	0.3	0.59	0	0.59	0.09	0.12	0	0.39	0	0	0	0.18	0.26	0	0.33	0.6	0.21	0	0.28	0	0	0	0	0.22	0.27	0.45	0.4	0	0	0	0.21	0.43	0.23	0	0.2	0	0.45	0	0	0.09
973	hsa-miR-4763	0	12.4	0.4	0	0	0	0	0	0.05	0	0	0	0.09	0.23	0	0	0	0	0.77	0.54	0	0	0.5	0	0	1.34	0.19	0.87	0.38	0	0	0	0.27	0	0	0.17	0	0.85	0	1.29	0	0.89	0	0.74	0.9	0	0	0.09
974	hsa-miR-4764	0	0	0	0	0	0	0	0	0	0	0	0	0.09	0	0	0	0	0	0	0	0	0	0	0	0	0	0	0	0	0	0.42	0	0	0.45	0	0	0	0	0	0	0	0	0	0	0	0	0	0
975	hsa-miR-4765	0	0	0	0	0	0	0	0	0	0	0	0	0	0	0	0	0	0	0	0	0	0	0	0	0	0	0	0	0	0	0	0	0	0	0	0	0	0	0	0	0	0	0	0	0	0	0	0
976	hsa-miR-4766	0.63	0.95	0	0	1.8	0.77	0.33	0	0.05	5.28	0.27	1.78	0.53	0.06	0	0.2	0.71	0	0.77	0.18	0.26	0	0.67	0	0	0.67	0.19	1.73	0.38	0.55	0	0.44	0	0	0	0	0.31	0	1.28	2.15	0	0	0.2	0.74	0	0	0	0
977	hsa-miR-4767	0	0	0	0	0	0	0.11	0	0.1	0	0	0	0.09	0	0	0	0	0.49	0	0	0	0	0.17	0	0.21	0	0.09	0	0	0	0	0	0	0	0	0	0	0.85	0	0	0	0.22	0.2	0	0	0	0	0
978	hsa-miR-4768	0	0	0	0	0	0	0	0	0	0	0	0	0.09	0.06	0	0.2	0	0	0	0	0	0	0	0	0	0	0	0	0	0	0	0	0	0	0	0	0	0.42	0	0	0.23	0.22	0	0	0	0	0	0.09
979	hsa-miR-4769	0	0	0	0	0	0	0	0	0	0	0	0	0	0	0	0	0	0	0	0	0	0	0	0	0	0	0	0	0	0	0	0.11	0	0	0	0.17	0	0	0	0	0	0	0	0	0	0	0	0
980	hsa-miR-4770	0.31	0	0	0.35	0	0	0	0	0	0	0.27	0	0.18	0	0	0.39	0	0	0	0	0	0	0	0	0	0	0	0	0	0	0.42	0	0	0	0	0	0	0	0	0	0	0	0	0	0	0	0.91	0
981	hsa-miR-4771	0	0	0	0	0	0	0	0	0	0	0	0	0	0	0	0	0	0	0	0	0	0	0	0	0	0	0	0	0	0	0	0	0	0	0	0	0	0	0	0	0	0	0	0	0	0	0	0
982	hsa-miR-4772	0.31	0.95	0	3.13	0.9	1.55	0.89	2.71	3.96	1.76	0.82	4.44	1.05	3.4	5.4	4.5	8.54	3.41	1.54	4.68	3.9	1.33	0.33	3.6	3.96	7.36	21.31	3.46	2.25	2.21	2.93	8.2	2.42	7.6	0.79	2.18	1.86	5.07	4.47	3.44	3.46	2.66	3.15	14.83	3.14	0.99	1.83	7.8
983	hsa-miR-4773	0	0.48	0	0	0	0	0	0	0	0	0	0	0	0	0	0	0	0	0	0	0	0	0	0	0	0	0	0	0	0	0	0	0	0	0	0	0	0	0	0	0	0	0	0	0	0	0	0
984	hsa-miR-4774	0	0	0	0	0	0	0	0	0	0	0	0	0	0	0	0	0	0	0	0	0	0	0	0	0	0	0	0	0	0	0	0	0	0	0	0	0	0	0	0	0	0	0	0	0	0	0	0
985	hsa-miR-4775	0	0	0	0.35	0	0	0	0	0.05	0	0	0	0	0.18	0.15	0	0	0	0	0	0.26	0	0.17	0	0	0	0	0	0	0	0	0	0	0.45	0	0	0	0	0.21	0	0	0.22	0	0	0	0	0	0.18
986	hsa-miR-4776	0	0	0	0	0	0	0	0	0	0	0	0	0	0.06	0	0	0	0	0	0	0	0	0	0	0	0	0	0	0	0	0	0	0	0	0	0	0	0	0	0	0	0	0	0	0	0	0	0.08
987	hsa-miR-4777	0.94	0	0.81	0.35	0	0	0.22	0	0.2	0	0.27	0.3	0.35	0.06	0.58	0.39	1.42	0	0	0	0.26	0	0	1.8	0	0	0.38	0	0	0	0.42	0.66	0.27	0	0	0	0.31	0	0.21	0	0.23	0.22	0	0.74	0	0	0	0.18
988	hsa-miR-4778	0	0	0	0	0	0	0	0	0	0	0	0	0	0.06	0	0	0	0	0	0	0	0	0	0	0	0	0	0	0	0	0	0	0	0	0	0	0	0	0	0	0	0	0	0	0	0	0	0
989	hsa-miR-4779	0	0	0	0	0	0	0	0	0	0	0	0	0	0	0	0	0	0	0	0	0	0	0	0	0	0	0	0	0	0	0	0	0	0	0	0	0	0	0	0	0	0	0	0	0	0	0	0
990	hsa-miR-4780	0	0	0	0	0.9	0	0	0	0.05	7.62	0	0	0	0	0	0	0	0	0	0	0	0	0.17	0	0.21	0	0	0	0	0	0	0	0	0	1.19	0	0	0	0	0	0.46	0	0	0	0	0	0.91	0.09
991	hsa-miR-4781	0	0	0.81	0	0.9	0.77	0.11	0	0.25	1.17	0.27	0	0.53	0.06	0.29	0	0	0.97	0	0	0	0.66	0	0	0	0	0.19	0.87	0.75	0	0.42	0.55	0	0	0.4	0.34	0	0	0.43	0.86	0	0	0.59	0	0	0	0	0.35
992	hsa-miR-4782	0	0	0	0	0	0	0	0	0	0	0	0.59	0.18	0	0	0	0	0	0	0	0.26	0	0.17	0	0	0	0	0	0	0	0.42	0	0	0	0	0	0.62	0	0	0.43	0	0.22	0	0	0	0	0	0.09
993	hsa-miR-4783	0	0	0	0	0	0.77	0	0	0	0	0	0	0.09	0	0	0.2	0	0	0	0	0	0	0	0	0	0.67	0	0	0	0	0	0	0	0	0	0	0	0.42	0.21	0	0	0	0	0	0	0	0	0
994	hsa-miR-4784	0	1.91	0.4	0	1.8	0	0.33	0.54	0.3	0.59	0	0.3	1.14	0.82	0.29	0	0	0	0.77	0.36	1.3	0	0.33	0.6	0	0.67	0	176.53	2.25	0	0.42	0.22	0.81	1.79	0.4	1.18	0	1.27	1.7	0	0	0	0	1.48	0	1.97	0	0.27
995	hsa-miR-4785	0	0	0	0	0	0	0	0	0	1.17	0	0	0.09	0	0	0.39	0	0.49	0	0.18	0	0	0	0	0	0.67	0.09	0	0	0	0	0	0	0	0	0	0	0	0	0.86	0	0.22	0	0	0	0	0	0.09
996	hsa-miR-4786	0.31	0	0.81	0.35	0.9	0.77	0.45	0.72	0.15	0.59	0.82	0.3	1.14	0.94	0.15	0.98	0	0	0.77	0.18	1.04	0.33	0.67	0	0.62	1.34	0.19	0.87	0.75	0.55	2.09	0.55	0.81	0.45	0	0.5	0.31	0	0.21	0.86	0.23	0.44	0	0.74	0	0	0	0.8
997	hsa-miR-4787	0.94	3.34	0.81	0	1.8	0.77	0.33	0	0.3	15.83	0.55	0.3	0.26	0.35	0.73	0.59	1.42	0.49	6.55	0.18	1.04	1.33	1	2.4	0	2.68	0.19	1.73	0.38	0.55	1.68	0.11	0.27	0.45	0.4	0.34	0.31	0.85	0.43	0.43	0	0.66	1.38	0.74	0	0	0.91	0.62
998	hsa-miR-4788	0	0	0.4	0	0	0	0	0	0.3	1.17	0.55	0.59	0.18	0.12	0	0.39	0	0	0	0	0	0.33	0	0	0	0	0.09	0	0.75	0	0.84	0.22	0.54	0	0.79	0	0	0	0	0	0.69	0	0	0	0.45	0	0	0.18
999	hsa-miR-4789	0.31	0	0	0	0.9	0	0	0	0.1	0.59	0	0.59	0	0	0	0	0	0	0	0	0	0	0.33	0.6	0	0.67	0	0	0	0	0	0.11	0	0	0.4	0	0.62	0	0.21	0	0	0	0	0	0	0	0	0
1000	hsa-miR-4790	0.94	0.48	0	0	0	0	0.11	0	0.05	0	0	0	0	0.47	0	0	0	0	0	0	0	0	0.17	0	0.21	0	0	0	0	0	0	0	0	0	0	0	0	0.42	0	0	0.23	0	0.2	0	0	0	0	0
1001	hsa-miR-4791	0.63	0	0.4	0.7	2.7	1.55	0.11	1.09	0.56	0	0	1.48	0.26	0.47	1.17	0.39	0	1.46	0.77	0.54	0	1	0.67	0.6	0.42	0.67	0.09	0	1.13	0	0.84	0.33	2.15	0.45	1.98	0.84	0.62	2.54	0.64	1.29	0.92	0.89	0.39	2.22	1.35	0	0	0.89
1002	hsa-miR-4793	0	0	0	0	0	0	0	0	0	0	0	0	0.09	0.12	0.15	0	0	0	0	0	0	0	0	0.6	0	0	0	0	0	0	0	0	0	0	0	0	0	0	0	0	0	0	0	0	0	0	0	0
1003	hsa-miR-4794	0	0	0	0	0	0	0	0	0	0	0	0	0	0	0	0	0	0	0	0	0	0	0	0	0	0	0	0	0	0	0	0	0	0	0	0	0	0	0	0	0	0	0	0	0	0	0	0
1004	hsa-miR-4795	0.31	0	0	0	0	0	0	0	0	0	0	0	0.35	0.12	0.15	0	0	0	0.77	0	0	0	0	0	0.21	0	0.19	0	0	0	0	0	0	0	0	0	0	0	0	0	0	0.22	0	0	0	0	0	0.09
1005	hsa-miR-4796	0	0	0	0.35	0	0	0	0	0.05	0	0	0.3	0	0	0.15	0	0	0	0	0	0	0.33	0	0	0	0	0	0	0	0	0	0.22	0	0.89	0.79	0.17	0	0	0	0	0	0	0	0	0	0	0	0.18
1006	hsa-miR-4797	0	0	0.4	0	0.9	0	0	0	0.15	1.76	0.27	0.3	0.09	0.06	0.73	0.59	0.71	0	0	0	0	0	0	0	0	0	0	0	1.88	0	1.26	0.22	0.54	0	0	0.17	0.31	0	0.21	0.86	0.23	0.44	0.39	0	0.9	0	0	0.62
1007	hsa-miR-4798	0	0	0	0	0	0	0	0	0	0	0	0	0	0	0	0	0	0	0	0.18	0.52	0	0	0	0	0	0	0	0	0	0	0	0	0	0	0	0	0	0	0	0	0	0	0	0	0	0	0
1008	hsa-miR-4799	0.31	0	0	0	0	0	0	0	0	0	0	0	0	0	0	0	0	0	0	0	0	0	0	0	0	0	0	0	0	0	0	0	0	0	0	0	0	0	0	0.43	0	0	0.2	0	0	0	0	0
1009	hsa-miR-4800	0.31	1.91	0	0	0	0.77	0.11	1.09	0.1	0	0	0	0	0.06	0.15	0.2	0	0	0	0.36	0	0.33	0.33	0	0.21	0.67	0	0	0	0	0	0	0.27	0.45	0.79	0.17	0	0	0	0	0.23	0	0	0.74	0.45	0	0	0
1010	hsa-miR-4801	0	0	0	0	0	0	0	0	0	0	0	0	0	0	0	0	0	0	0	0	0	0	0	0	0	0	0	0	0	0	0	0	0	0	0	0	0	0	0	0	0	0	0	0	0	0	0	0
1011	hsa-miR-4802	0.31	0.48	0	0	0	0	0	0	0.05	0	0	0.59	0.44	0.06	0.29	0.2	0.71	0	0	0	0	0	0	0	0	0	0	0.87	0.75	0	0	0.55	0	0.45	0	0	0.62	0.42	0.21	0.43	0	0.44	0	0	0	0	0	0.27
1012	hsa-miR-4803	0	0	0	0	0	0	0	0	0	0	0	0	0	0	0	0	0	0	0	0	0.26	0	0	0	0	0	0	0	0	0	0	0	0	0	0	0	0	0	0	0	0	0	0	0	0	0	0	0
1013	hsa-miR-4804	0.31	0	0	0	0.9	0	0	0	0.05	0	0	0.3	0	0	0.15	0	0	0	0	0	0	0.33	0.17	0	0	0.67	0	0	0	0	0.42	0.11	0	0.45	0	0.17	0	0	0.21	0	0	0	0.2	0.74	0	0	0	0.18
1014	hsa-miR-483	5.95	2.86	3.63	7.3	1.8	6.97	3.24	1.81	4.06	1.17	7.14	0.59	0.79	2.82	1.02	2.15	2.85	1.46	19.26	4.68	3.38	4.31	3.83	13.81	0.83	6.02	0.95	0	6.75	20.95	8.38	1.55	2.42	2.68	17.03	0.34	2.8	4.23	10.86	3.87	7.15	2.22	10.25	0.74	3.14	14.81	10.98	1.95
1015	hsa-miR-484	141.49	197.37	200.35	52.85	311.14	49.54	127.62	21.54	25.1	74.44	90.36	80.24	34.41	140.71	41.63	60.07	129.46	63.33	230.38	89.71	81.19	143.3	153.24	153.08	45.61	184.73	58.35	217.2	370.3	69.46	66.62	44.32	156.09	147.16	34.85	60.17	33.87	106.52	135.44	183.83	38.76	86.17	89.84	89.72	264.81	110.58	87.81	37.76
1016	hsa-miR-485	7.51	3.34	7.26	10.78	3.6	1.55	7.7	3.08	7.11	1.76	1.92	1.18	1.49	4.34	2.63	8.02	8.54	5.36	6.16	3.96	11.19	5.31	3.33	7.8	2.29	2.68	3.98	2.6	1.88	6.06	8.38	4.1	0.54	2.24	20.2	1.85	2.18	7.19	2.56	5.17	3.23	3.99	4.93	0.74	4.94	11.85	10.06	4.79
1017	hsa-miR-486	846.73	41	45.95	140.82	498.18	38.7	18.65	65.33	46.19	4.1	5119.04	26.05	12	27.7	59.02	216.81	54.06	6.34	36.98	130.6	22.38	72.64	13.83	29.42	42.27	145.24	49.54	7.78	40.9	263.53	18.86	27.26	24.48	47.41	68.91	11.77	33.56	563.01	50.89	42.62	463.31	46.08	4149.37	26.7	9.42	18.76	472.89	222.22
1018	hsa-miR-487a	1.25	0	2.02	2.43	0	0	1.12	1.63	0.71	0.59	0.82	0.3	0.35	0.18	0.15	0.39	0.71	1.95	0	1.26	3.12	1.33	1	0.6	0.62	0	0.38	1.73	0.75	1.1	1.26	0.78	0.27	0.45	2.77	0.17	0.93	0.85	0.85	1.72	1.38	1.11	0.99	1.48	0.45	0	0	0.98
1019	hsa-miR-487b	8.14	3.34	6.45	10.78	6.29	5.42	7.7	3.8	10.31	0.59	2.2	2.07	1.66	3.46	3.65	7.63	5.69	5.85	3.08	4.5	7.81	5.97	5.83	6.6	2.29	2.01	3.79	0	5.63	9.37	7.54	4.54	1.61	2.24	28.12	4.71	6.21	7.19	4.68	3.44	6.69	4.21	3.15	0.74	4.49	4.94	2.74	5.5
1020	hsa-miR-488	1.88	0	0	0.7	0	0	0.33	0.18	0.2	0	0	0.3	0	0.35	0.44	0.39	0	0	1.54	0	0	0	0.17	1.2	0.42	0	0.09	0	0	0	0.42	0.22	0	0.45	1.19	0.17	0.62	0.42	0.21	0.43	1.15	0	0.2	0	0	0	0.91	0.09
1021	hsa-miR-489	4.38	0.48	0.81	1.04	0	0	0.56	0.36	0.15	0	0	0.3	0	0.12	0.73	0.78	0.71	0.97	0	0.54	0	8.96	0.17	1.2	0.21	0	0.28	0.87	0.38	0.55	0.42	0.22	0.54	3.13	0.79	0.34	0.62	0	1.28	1.29	1.62	1.33	0.79	0	0	0	0	0
1022	hsa-miR-490	0.31	0	0	0	0	0	0	0	0.2	0	0.55	0	0	0	0.44	0	0	0	3.08	0	0	0	0	0	0	0	0	0	0	0	0	0	0	0	0	0	0	0	0	0	0	0	0	0	0	0	0	0
1023	hsa-miR-491	5.95	5.72	3.63	2.43	8.09	1.55	3.13	1.27	2.18	13.48	3.02	5.92	1.75	1.29	1.46	5.28	2.85	1.95	3.85	8.11	4.94	3.65	3	0.6	0.83	2.01	1.71	3.46	10.88	4.96	2.09	1.77	3.77	2.68	2.38	0.84	1.24	3.38	1.92	3.44	1.85	2.66	3.15	1.48	4.04	2.96	4.57	1.42
1024	hsa-miR-492	0	0	0	0	0	0	0	0	0	0	0	0	0	0	0	0	0	0	0.77	0	0	0	0.17	0	0	0	0.09	0	0	0	0	0	0	0	0	0.17	0	0	0	0	0	0.22	0	0.74	0	0	0	0
1025	hsa-miR-493	12.83	9.53	21.37	4.17	6.29	5.42	13.62	10.32	14.38	2.93	1.92	5.63	7.44	3.11	5.84	7.44	13.51	13.64	10.02	9.01	16.13	9.95	16.32	19.21	5	1.34	6.63	12.98	11.26	4.41	17.6	12.19	1.08	4.92	6.73	3.36	7.77	20.29	7.03	5.6	3.46	9.97	1.18	4.45	27.83	15.8	1.83	7.53
1026	hsa-miR-494	1.57	1.91	1.61	3.48	0	0	2.79	1.27	2.34	0	0.27	0.59	0.88	0.82	1.9	1.57	2.13	1.46	6.16	2.52	1.56	1.99	1.5	5.4	0.62	0.67	0.76	1.73	1.5	0	4.61	0.89	0.27	1.79	4.36	0.34	2.49	3.8	2.13	0.43	1.38	1.33	2.56	1.48	4.94	3.95	1.83	1.51
1027	hsa-miR-495	5.63	4.77	12.09	11.47	5.4	5.42	6.59	6.15	8.64	2.93	4.67	6.22	3.24	6.1	7.74	8.22	7.82	7.31	13.1	5.76	8.59	5.97	6.83	18.01	4.17	2.01	3.79	9.52	5.63	13.78	8.8	8.09	0.81	3.13	52.28	2.18	4.04	12.68	4.9	4.74	9.23	4.87	8.87	5.93	17.06	0.99	10.98	6.2
1028	hsa-miR-496	2.5	2.86	4.03	4.87	3.6	3.1	1.79	1.99	3.76	0	0.82	0.59	1.05	1.41	0.73	0.39	2.85	2.92	1.54	3.42	3.64	1	0.83	1.2	1.04	0.67	0.95	0	0.38	1.1	5.45	3.21	0	0	13.07	1.18	3.73	2.54	1.7	2.15	0.46	1.77	0.59	0.74	0	0	0.91	3.1
1029	hsa-miR-497	96.72	61.5	84.25	120.3	113.31	40.25	70.01	34.02	54.47	122.5	64.54	39.97	13.75	52.63	63.69	98.62	49.08	26.31	33.9	31.89	29.41	39.8	84.78	93.65	35.2	56.22	23.4	77.88	52.9	181.38	38.54	26.59	25.57	45.18	150.9	21.85	27.97	106.94	62.61	110.64	81.45	36.99	178.7	33.37	63.28	66.15	166.47	61.07
1030	hsa-miR-498	0	0	0	0	0	0	0	0	0	0	0	0	0	0	0	0	0	0	0	0	0	0	0	0	0	0	0	0	1.88	0	0.42	0	0.27	0	0	0	0	0	0	0	0	0	0	0.74	1.35	0	0	0
1031	hsa-miR-4999	0.63	0.95	0.81	1.04	4.5	1.55	0.56	2.71	1.32	0.59	0.27	2.66	0.44	0.82	3.36	1.17	1.42	0.49	0.77	1.08	1.3	0.66	0.17	2.4	1.25	0	0.95	0.87	3.38	0	3.77	1.66	0.81	0.45	0.4	0.5	4.35	1.69	1.06	1.29	0.92	0.66	4.73	8.9	0	0	0	1.86
1032	hsa-miR-499a	0.31	0.48	0	0	0.9	0	0.22	0.18	0.1	0.59	0	0	0.18	0.29	0.29	0.2	0.71	0	1.54	0.18	0.26	0.33	0.17	0	0.21	0	0.19	0	0.75	0	0	0.22	0.27	0	0.79	0.17	0	0.42	0	0.43	0.23	0.66	0.2	1.48	0.45	0.99	0	0.09
1033	hsa-miR-499b	0	0	0	0	0	0	0	0.18	0	0	0	0	0	0	0	0	0	0	0	0	0	0	0	0	0	0	0.09	0.87	0	0	0	0	0	0	0	0	0	0	0	0.43	0	0	0	0	0	0	0	0
1034	hsa-miR-5000	1.25	1.43	1.61	2.09	0	0	2.12	1.27	1.02	0.59	0.27	2.96	1.05	2.52	1.75	1.76	2.13	0.49	5.39	0.36	1.3	2.99	5.5	1.8	1.46	1.34	0.76	3.46	3	3.86	0.84	1.77	0.27	3.58	0.79	0.67	2.49	1.27	3.62	2.58	1.85	3.32	1.77	3.71	1.35	1.97	1.83	1.6
1035	hsa-miR-5001	0.94	0.95	0.81	0	0.9	0.77	0.11	0.72	0.2	1.76	0.27	0.59	0.53	0.53	0.44	0.59	0.71	0	0.77	0.54	0	0.66	0.33	1.2	0	1.34	0.47	1.73	1.13	0.55	0.84	0.33	0.54	0.89	0.79	0.34	0.62	2.54	0.43	3.01	0.23	0.66	0.2	3.71	0.45	0	0	0.53
1036	hsa-miR-5002	0	0	0	0	0.9	0	0.33	0.18	0.1	2.93	0	1.18	0	0.23	0	0	0.71	0	0	0.72	0.26	0	0	0	0	0.67	0.09	0	0	0	0	0	0	0	0.4	0	0	0	0.21	0.43	0	0	0.2	0	0	0	0	0.18
1037	hsa-miR-5003	0.63	0.95	0	0	1.8	0	0	0.18	0.1	0.59	0.27	1.18	0.44	0.18	0.15	0.59	0	0	0	0.72	0	0.66	1.83	0	0.21	1.34	0.19	1.73	0	0	0	0.11	0.27	2.68	0.4	0.17	0.31	0.85	0.43	0.43	0.23	0.44	0.2	0	0	0	0	0.09
1038	hsa-miR-5004	0	0	0	0	0	0	0	0	0	0	0	0	0.18	0	0	0	0	0	0	0	0	0	0	0	0	0	0	0	0.38	0	0	0	0	0	0	0	0	0	0	0	0	0	0.2	0	0	0	0	0.09
1039	hsa-miR-5006	0.31	0.48	0	0	0	0	0	0	0.05	0	0	0	0.09	0.12	0.15	0	0.71	0	0	0	0	0	0	0.6	0	0.67	0	0.87	0.38	0	0.84	0	0.27	0	0	0	0	0	0.21	0	0	0.22	0.2	0	0	0	0	0.09
1040	hsa-miR-5007	0	0	0	0	0	0	0	0	0	0	0	0	0	0	0	0	0	0	0	0	0	0	0	0	0	0	0	0	0	0	0	0	0	0	0	0	0	0	0	0	0	0	0	0	0	0	0	0
1041	hsa-miR-5008	0	0	0	0	0	0	0.11	0	0	0	0	0.59	0.09	0	0	0.2	0	0	0	0	0.26	0	0.17	0	0	0	0	0.87	0	0	0	0	0	0	0	0.17	0	0	0	0	0	0	0	0	0	1.97	0	0
1042	hsa-miR-5009	0	0	0	0	0	0	0.11	0	0	0	0	0	0	0	0	0	0	0.49	0	0.36	0	0	0	0	0.21	0	0	0	0	0	0	0.22	0	0	0	0	0	0	0.21	0	0	0	0	0	0.45	0	0	0.18
1043	hsa-miR-500a	131.78	199.75	192.49	253.65	357.9	71.98	145.99	156.82	176.1	1084.34	143.91	487.52	182.43	202.03	211.38	219.16	239.71	145.42	219.98	109.62	125.3	310.64	78.95	229.62	210.76	1107.38	150.14	752.4	271.06	123.77	290.97	248.65	124.47	129.94	244.76	253.19	114.04	226.77	222.43	152.83	87.79	154.5	262.34	483.1	69.79	133.78	186.14	174.84
1044	hsa-miR-500b	1.41	2.15	1.41	0.52	3.6	0.77	1.17	0.81	0.79	7.03	0.69	3.26	0.92	1.2	2.34	1.96	1.07	0.49	3.47	0.63	1.04	1.66	1.25	1.5	0.83	4.69	0.85	18.6	1.5	0.55	1.26	0.78	1.08	1.34	0.59	1.26	1.09	4.23	1.81	1.08	0.35	0.89	1.77	2.97	0.67	2.47	1.37	1.2
1045	hsa-miR-501	23.48	68.41	43.34	61.02	91.72	5.42	28.7	27.15	25.53	212.18	30.35	78.02	35.59	32.42	38.2	33.56	57.97	29.96	46.23	22.16	38.77	75.79	16.16	49.83	29.36	317.92	29.37	149.7	116.49	26.19	85.05	42.94	29.33	34.89	48.52	70.5	12.9	44.17	49.94	42.84	15.46	49.62	73.49	137.18	20.2	33.57	54.42	27.21
1046	hsa-miR-5010	2.19	0.95	4.84	2.43	0.9	0.77	1.45	0.18	0.66	1.17	2.2	1.48	0.18	0.76	1.9	1.37	2.13	2.44	1.54	1.98	0.52	1.66	0.33	4.2	0.42	0.67	0.85	2.6	1.5	2.21	0.42	0.55	1.35	1.34	1.19	0.5	0.31	0	2.34	1.29	0.46	1.99	2.96	0.74	0.45	2.96	2.74	1.24
1047	hsa-miR-5011	0	0	0	0	0	0	0	0	0	0	0	0	0	0	0	0	0	0	0	0	0	0	0	0	0	0	0	0	0	0	0	0	0	0	0	0	0	0	0	0	0	0	0	0	0	0	0	0
1048	hsa-miR-502	8.14	7.87	4.64	4.35	17.09	1.55	3.63	2.44	4.22	17.58	3.3	12.58	3.72	4.11	6.28	7.83	5.33	4.87	7.32	5.22	2.73	4.98	3.66	3.9	4.27	16.06	4.74	16.87	6.94	4.41	5.24	4.76	6.86	4.7	2.57	3.87	3.42	7.19	4.05	3.66	4.73	5.76	4.33	14.83	4.26	3.46	3.2	4.88
1049	hsa-miR-503	6.26	2.38	5.24	9.04	8.09	3.1	13.51	7.6	2.18	11.72	1.1	7.7	15.41	7.57	4.97	21.52	51.21	11.69	3.85	2.52	19.52	9.95	13.32	103.85	25.41	14.06	1.99	62.3	4.13	3.31	18.85	14.74	9.69	6.71	24.95	11.93	8.7	13.95	30.03	12.92	0.69	9.52	0.59	76.38	59.69	4.94	2.74	17.37
1050	hsa-miR-504	4.38	5.72	0.4	2.09	8.99	0	2.57	0.54	0.51	5.28	1.1	0.59	0	3.52	1.9	0.39	0	0.49	0	0.18	2.6	2.99	2.17	4.8	0.21	6.69	0.09	25.96	0.75	1.65	2.09	0.44	0.81	1.34	1.98	0.34	0.93	0.42	1.49	0.43	1.62	0.89	3.55	1.48	3.14	0	0	0.8
1051	hsa-miR-5047	0	0	0	0	0	0	0	0	0	0	0	0	0	0	0	0	0	0	0	0	0	0	0	0	0	0	0	0	0	0	0	0	0	0	0	0	0	0	0	0	0	0	0	0	0	0	0	0
1052	hsa-miR-505	39.75	35.76	28.22	23.3	100.72	19.35	26.69	17.55	12.75	145.36	20.32	25.17	9.63	18.95	13	23.09	31.3	10.23	30.82	15.67	29.93	59.71	40.97	33.62	16.87	41.5	10.04	533.91	19.51	39.69	36.45	10.42	29.33	24.15	23.37	19.83	13.05	109.9	37.27	66.3	19.15	21.71	76.45	71.93	40.84	38.5	38.42	11.61
1053	hsa-miR-506	0	0.95	0.4	0.35	0	0	0.11	0	0.05	0	0	0	0.09	0	0	0	0.71	0.49	0.77	0	0	0	0.17	0	0	0	0.09	0	0.75	0	0	0	1.35	0.45	0	0	0.31	0	0.21	0	0	0	0	0	0	0	0	0
1054	hsa-miR-507	0	0	0	0	0	0	0	0	0	0	0	0.59	0	0.06	0.15	0	0	0	0	0	0	0	0	0	0	0	0.09	0	0	0	0	0	0	0	0	0	0	0	0	0	0	0	0	0	0	0	0	0
1055	hsa-miR-508	6.57	5.24	6.05	29.9	1.8	2.32	3.57	5.07	3.45	2.34	3.84	58.92	4.82	6.57	7.16	3.33	6.4	6.33	26.97	0.9	6.25	7.3	2.33	19.21	1.46	4.02	4.07	13.85	15.76	11.58	1.68	0.55	22.07	3.58	4.75	2.69	1.24	3.38	1.06	0.43	4.38	2.44	1.38	5.93	0.9	15.8	4.57	3.72
1056	hsa-miR-5087	0	0	0	0	0	0	0	0	0	0	0	0	0	0	0	0	0	0	0	0	0	0	0	0	0	0	0	0	0	0	0	0	0	0	0	0	0	0	0	0	0	0	0	0	0	0	0	0
1057	hsa-miR-5088	0	0	0	0	0	0	0	0	0	0	0.27	0	0	0.06	0.15	0	0	0	0	0	0	0	0	0	0	0	0	0	0	0.55	0	0	0	0	0	0	0	0	0	0	0	0	0	0	0	0	0	0
1058	hsa-miR-5089	0	0	0	0	0	0	0	1.45	0	0	0	0	0	0.06	0	0	0	0	0	0.36	0	0	0	0	0	0	0	0	0	0	0	0.22	0	0	0	0	0	0	0	0	0	0	0	0	0	0	0	0
1059	hsa-miR-509	1.56	6.21	3.63	8.34	7.2	6.18	1.8	0.36	1.74	3.51	1.38	21.03	0.78	2.76	0.72	1.38	3.57	2.91	3.09	3.06	2.07	3.66	1.32	6.6	0.63	3.36	1.23	6.06	5.25	3.87	1.68	0.33	7.8	3.12	3.96	3.69	1.23	5.49	1.29	4.32	2.31	2.43	1.38	6.66	2.7	10.86	3.66	0.63
1060	hsa-miR-5090	0	0.95	0	0	0.9	0	0.11	0	0.05	0.59	0	0.3	0	0.12	0.15	0	1.42	0	0	0	0	0.33	0	0	0.21	0	0.28	0	0	0	0.42	0.22	0	0	0	0	0.31	0.85	0	0	0	0	0	0	0	0	0	0.09
1061	hsa-miR-5091	0	0	0	0	0	0	0	0	0	0	0	0	0.18	0	0.15	0	0	0	0	0.18	0	0	0.17	0	0.21	0	0.09	0	0	0	0	0.11	0.27	0	0	0	0	0	0	0	0	0.22	0	0	0	0	0	0.27
1062	hsa-miR-5092	0	0	0	0	0	0	0	0	0	0	0	0	0	0	0	0	0	0	0	0	0	0	0	0	0	0	0	0	0	0	0	0	0	0	0	0	0	0	0	0	0	0	0	0	0	0	0	0
1063	hsa-miR-5093	0	0	0	0	0	0	0	0	0	0	0	0	0	0	0	0	0	0	0	0	0	0	0	0	0	0	0	0	0	0	0	0	0	0	0	0	0	0	0	0	0	0	0	0	0	0	0	0
1064	hsa-miR-5094	0	0.48	0	0	0	0	0	0	0	0	0	0	0.09	0	0	0	0	0	0	0.18	0	0	0	0	0	0	0	0	0	0	0	0	0	0	0	0	0	0	0	0	0	0	0	0	0	0	0	0
1065	hsa-miR-510	0	0	0	0	0	0	0	0	0	0	0	0	0	0	0	0	0	0	0	0	0	0	0	0	0	0	0	0	0	0	0	0	0	0	0	0	0	0	0	0	0	0	0	0	0	0	0	0
1066	hsa-miR-5100	7.51	0.48	0.4	1.04	1.8	7.74	0.22	2.71	0.46	0.59	0.82	1.78	1.49	0.59	0.29	2.35	2.13	0.49	5.39	3.42	1.56	16.25	0.5	0.6	0.42	0.67	0.66	0	0.38	2.76	0.84	0.55	2.96	2.24	1.98	1.01	2.8	2.96	0.43	4.31	2.08	1.33	3.35	0	0.45	0.99	2.74	0.44
1067	hsa-miR-511	18.47	6.67	12.9	28.86	10.79	10.06	3.01	4.89	4.17	5.28	16.2	6.51	1.4	7.98	1.61	4.89	13.51	5.85	16.95	18.55	1.3	5.64	4	4.2	4.17	4.69	6.16	6.06	5.25	13.23	10.47	4.88	5.38	13.87	9.11	2.35	5.59	9.3	7.88	12.05	11.08	19.94	54.58	12.61	5.39	4.94	29.27	6.56
1068	hsa-miR-512	0.32	0.48	0.4	0.34	0.9	0	1.22	0	0.16	0.58	0.28	0	0	0.7	0.14	0.98	2.14	0.48	1.54	0.54	0	1.66	3.34	1.2	0	0	0	8.66	170.7	1.66	13.4	0.66	9.96	0.44	0.8	0	1.56	1.26	0	0	0.24	0.44	1.38	7.42	32.76	0	0.92	0.36
1069	hsa-miR-513a	0	0	0	0	0	0	0.12	0	0	0	0	0	0.08	0	0	0	0	0	0	0	0	0	0	0	0	0	0	0	0	0	0	0	0	0	0	0	0	0	0	0	0	0	0	0	0	0	0	0
1070	hsa-miR-513b	0	0	0	0	0	0	0	0	0	0	0	0.3	0	0	0	0	0	0	0	0	0	0.33	0	0	0	0	0	0	0	0	0	0	0	0	0	0	0	0	0	0	0	0	0	0	0	0	0	0
1071	hsa-miR-513c	0.31	0	0	0.35	0	0	0	0	0	0	0	0.59	0	0.23	0	0	0	0	0	0	0	0	0	0	0	0	0.09	0	0.38	0	0	0	0	0	0	0	0	0	0	0	0	0	0	0	0	0	0	0
1072	hsa-miR-514a	3.69	0	3.21	16.35	3.6	0.78	3.45	3.27	0.75	0.6	0.81	17.46	5.16	1.17	1.02	0.6	2.85	0	1.53	0.72	1.56	0.99	1.32	0.6	1.26	0.66	1.05	5.19	1.14	0	0.84	0.54	6.18	0.9	1.98	2.34	0	0	0.84	1.29	1.62	0.9	0.78	0.75	1.35	2.97	0	0.36
1073	hsa-miR-514b	0.08	0	0	0	0	0	0	0	0	0	0	0	0	0	0	0	0	0	0.77	0	0	0	0	0	0	0	0	0	0	0	0	0	0	0	0	0	0	0	0	0	0	0	0	0	0	0.99	0	0.09
1074	hsa-miR-515	0	0	0	0	0	0	0	0	0.06	0.58	0.28	0	0	0	0.14	0	0	0	0.78	0	0	0	0.16	0	0	0	0	0	13.88	0	12.14	0.22	0.26	0	0	0	0	0	0	0	0	0.22	0.4	0	1.34	0	0	0
1075	hsa-miR-516a	0.62	0.48	0	0.34	0.9	0	0	0	0.2	12.3	0.28	0	0.08	0.42	0	2.16	2.14	0	0	0.18	0.52	0.66	0.16	0	0	0	0	234.5	37.9	1.1	68.72	0.22	0.26	0.44	0.4	0	0	1.26	0	7.32	0.7	0.22	1.18	31.14	33.66	0	0.92	0.26
1076	hsa-miR-516b	0	0	0	0	0.9	0	0	0	0.05	0.59	0.27	0	0	0.12	0	0.2	0	0	0	0	0	0.34	0.17	0.6	0	0	0	0	56.65	0	7.54	0	0.27	0	0	0	0	0.42	0.22	0	0	0	0.2	1.48	1.8	0	0	0.27
1077	hsa-miR-517	0	0	0	0	0	0	0	0	0.06	0	0	0	0	0.12	0	0	0	0	0	0	0	0	0	0	0	0	0	0	8.16	0	0	0	0	0	0	0	0	0	0	0	0	0	0	0	0	0	0	0
1078	hsa-miR-517a	0	0	0	0	0	0	0.06	0	0	0	0	0	0.04	0.12	0	0.49	0	0	0	0.09	0	0.17	0.33	0.3	0	0	0	0.43	38.83	0	6.28	0	0.13	0	0	0	0	1.27	0.11	0	0.12	0.55	0.49	1.11	4.04	0	0	0.13
1079	hsa-miR-517b	0	0	0	0	0	0	0.06	0	0	0	0	0	0.04	0.12	0	0.49	0	0	0	0.09	0	0.17	0.33	0.3	0	0	0	0.43	38.83	0	6.28	0	0.13	0	0	0	0	1.27	0.11	0	0.12	0.55	0.49	1.11	4.04	0	0	0.13
1080	hsa-miR-517c	0	0	0	0.35	0	0	0	0	0	0	0	0	0	0	0	0.07	0	0	0	0	0	0	0	0	0	0	0	0.29	4.5	0	0.84	0	0	0	0	0	0	0	0	0	0	0	0	0	0.9	0	0	0
1081	hsa-miR-5186	0	0	0	0	0	0	0	0	0	0	0	0	0	0	0	0	0	0	0	0	0	0	0	0	0	0	0	0	0	0	0	0	0	0	0	0	0	0	0	0	0	0	0	0	0	0	0	0
1082	hsa-miR-5187	0.63	0.95	0.81	0.35	0	0	0.22	0.54	0.15	1.76	0	0.59	0.09	0.12	0.58	0.39	0	0	0	0	0.52	0.33	0	0	0	0.67	0.19	0.87	0.38	1.65	0	0.55	0.27	0	0.4	0.5	0	0	0.43	0	0.23	0.66	0.2	1.48	0.9	0	0	0.98
1083	hsa-miR-5188	0	0.48	0	0	0	0	0	0	0	0	0	0	0.09	0.06	0	0	0	0	0	0	0	0	0	0	0	0	0.09	0	0	0	0	0	0	0	0	0	0	0	0	0	0	0	0	0	0	0	0	0.09
1084	hsa-miR-5189	0	0	0	0	0	0	0	0	0	0	0	0	0	0	0	0.2	0	0	0	0	0	0	0	0	0	0	0	0	0	0	0	0.11	0	0	0	0	0	0	0	0	0	0	0	0	0	0	0	0
1085	hsa-miR-518a	0	0	0	0	0	0	0	0	0	0.4	0	0	0	0.12	0	0	0	0	0	0.18	0	0.22	0.16	0	0	0	0	13.84	17.45	0	2.94	0	0.26	0	0.52	0	0.42	2.26	0	0.28	0.24	0	0	1.48	2.7	0	0	0
1086	hsa-miR-518b	0.31	0	0	0	0.9	0	0.11	0	0	0	0	0	0.09	0.18	0.15	0.39	0	0	0	0.36	0	0.33	0.33	0	0	0	0	1.73	58.53	0	27.23	0.11	1.35	0.45	0.4	0	0.31	5.07	0	0	0.23	0	0.59	2.22	4.49	0	0.91	0.44
1087	hsa-miR-518c	0	0.48	0	0.35	1.8	0	0	0	0.2	0	0	0	0.18	0	0	0	0	0	0	0.36	0.26	0.33	0.33	0.6	0.21	0	0	0	72.31	0.55	27.65	0.22	1.35	0.45	0	0	0	0	0	0.43	0.46	0.22	0.39	3.71	4.49	0	0	0
1088	hsa-miR-518d	0.13	0.29	0	0.14	0.54	0	0.09	0	0.01	0	0.05	0.18	0.04	0.04	0	0.08	0.28	0	0	0.04	0	0	0.2	0	0.04	0	0	0	33.35	0.22	7.71	0.09	0.83	0	0.16	0	0.19	0.53	0	0.13	0.23	0	0.16	0.74	1.62	0	0	0.02
1089	hsa-miR-518e	0.21	0.72	0.34	0.35	4.5	0.52	0.07	0	0.05	1.17	0.32	0.44	0.09	0.36	0.05	0.52	1.19	0	0.77	0.66	0.22	1.16	1.28	0.6	0.17	0.11	0.02	10.53	292.46	2.32	50	0.24	3.46	0.22	1.52	0.03	0.47	4.93	0.07	4.7	0.35	0.48	1.89	20	10.77	0.16	1.07	0.3
1090	hsa-miR-518f	0.44	0.29	0	0.35	0.54	0	0.09	0	0.01	0	0.05	0.18	0.04	0.09	0.15	0.47	0.28	0	0	0.58	0	0.66	0.37	1.2	0.04	0	0	0.87	73.9	0.22	36.62	0.07	2.31	0.45	0.55	0	0.19	2.54	0	0.13	0.23	0.22	0.55	1.48	5.66	0	0	0.37
1091	hsa-miR-5190	0	0	0	0	0	0	0	0	0	0	0	0	0	0	0	0	0	0	0	0	0	0	0	0	0	0	0	0	0	0	0	0	0	0	0	0	0	0	0	0	0	0	0	0	0	0	0	0
1092	hsa-miR-5191	0	0	0	0	0	0	0	0	0	0	0	0	0	0	0	0	0	0	0	0	0	0	0	0	0	0	0	0	0	0	0	0	0	0	0	0	0	0	0	0	0	0	0	0	0	0	0	0
1093	hsa-miR-5192	0	0	0	0	0	0	0	0	0	0	0	0	0	0	0	0	0	0	0	0	0	0	0	0	0	0	0	0	0	0	0	0	0	0	0	0	0	0	0	0	0	0	0	0	0	0	0	0
1094	hsa-miR-5193	0	0	1.61	0	0	0.77	0.11	0	0.1	0	0	0.3	0	0.06	0	0.2	0.71	0	0	0.9	0.26	0	0.17	0	0.21	0.67	0.28	1.73	0	0	0.42	0.22	0.27	0.89	0	0	0	0	0	0.43	0	0	0.39	0.74	2.24	1.97	0	0.09
1095	hsa-miR-5194	0	0.48	0	0	0	0	0	0	0	0	0	0	0.09	0	0	0	0	0	0	0	0	0	0	0	0	0	0	0	0.38	0	0	0	0	0	0	0	0	0	0	0	0	0	0	0	0	0	0	0
1096	hsa-miR-5195	0	0	0	0	0	0	0	0	0	0	0	0.3	0	0	0	0	0	0	0	0	0	0	0	0	0	0	0	0	0	0	0	0	0	0	0	0	0	0	0	0	0	0	0	0	0	0	0	0
1097	hsa-miR-5196	0	0	0	0.7	0	0	0	0	0.1	0	0	0	0	0	0	0	0	0	0	0	0.26	0	0	0	0	0	0.09	0	0	0	0	0.11	0.27	0.45	0	0.34	0.31	0	0	0	0.23	0	0.2	0	0	0	0	0.09
1098	hsa-miR-5197	0	0	0	0	0	0	0	0	0	0	0	0	0	0	0	0	0	0	0	0	0	0	0	0	0	0	0	0	0	0	0	0	0	0	0	0	0	0	0	0	0	0	0	0	0	0	0	0
1099	hsa-miR-519a	1.15	0.72	0.74	1.04	14.39	1.29	0.07	0	0.06	21.69	0.6	1.03	0.09	0.6	0.19	2.67	3.32	0.49	0.78	0.66	0.74	1.49	2.11	0.4	0.17	0.78	0.1	146.38	417.88	3.31	124.99	0.46	6.37	0.22	1.91	0.03	0.78	7.89	0.5	21.06	1	0.7	2.88	74.88	35.91	0.16	1.98	0.74
1100	hsa-miR-519b	0.21	0.72	0.34	0.35	4.5	0.52	0.07	0	0.03	1.17	0.32	0.44	0.09	0.36	0.05	0.52	1.19	0	0.13	0.66	0.22	1.16	1.28	0.4	0.17	0.11	0.02	10.53	292.46	2.32	50	0.24	3.46	0.22	1.52	0.03	0.47	4.93	0.07	4.7	0.35	0.48	1.89	20	10.77	0.16	1.07	0.3
1101	hsa-miR-519c	0.21	0.72	0.34	0.35	4.5	0.52	0.07	0	0.03	1.17	0.32	0.44	0.09	0.36	0.05	0.52	1.19	0	0.13	0.66	0.22	1.16	1.28	0.4	0.17	0.11	0.02	10.53	292.46	2.32	50	0.24	3.46	0.22	1.52	0.03	0.47	4.93	0.07	4.7	0.35	0.48	1.89	20	10.77	0.16	1.07	0.3
1102	hsa-miR-519d	0	0	0	0.35	0.9	0	0	0	0.05	0	0	0	0	0.06	0	0.98	0	0	0	0	0	0	0.67	0	0	0	0	0	19.13	0	6.28	0	0.81	0	0	0	0	0.42	0	0	0.23	0.22	0.59	0	3.14	0	0.91	0
1103	hsa-miR-519e	0	0	0	0	0	0	0	0	0	0	0	0	0	0	0	0	0	0	0	0	0	0	0	0	0	0	0	0	1.13	0	1.26	0	0	0	0	0	0.31	0	0	0	0	0	0	0.74	0.45	0	0	0
1104	hsa-miR-520a	0	0.48	0	0	0	0	0.11	0	0.3	0	0.27	0.59	0	0.53	0.15	1.76	1.42	0	0	0.18	0	1.33	0.5	0.6	0.42	0	0	0	37.94	1.1	23.04	0.66	0	0	0.4	0	0.31	1.27	0	0	0.69	0.22	0.2	3.34	2.69	0	3.66	0.62
1105	hsa-miR-520b	0	0.24	0	0	0.9	0	0	0	0	0	0.14	0	0	0.06	0	0.2	0	0	0	0	0	0.17	0.17	0.3	0	0	0	1.3	43.9	0	9.85	0	0.67	0.22	0	0	0	1.69	0	0.43	0.12	0.11	0.3	1.85	1.12	0	0	0.04
1106	hsa-miR-520c	0.13	0.29	0	0.14	0.54	0	0.09	0	0.05	0	0.05	0.18	0.04	0.04	0	0.08	0.28	0	0	0.04	0	0	0.2	0	0.04	0	0	0	33.35	0.22	7.71	0.11	0.9	0	0.16	0	0.19	0.53	0	0.13	0.23	0.22	0.16	0.74	1.62	0	0	0.02
1107	hsa-miR-520d	0.31	0	0	0	0	0	0	0	0	0	0	0.59	0	0	0	0.2	0	0	0	0	0	0	0	0	0	0	0	0	10.13	0.55	7.96	0.22	0.27	0	0	0	0.31	0	0	0	0.23	0	0.39	1.48	2.69	0	0	0.09
1108	hsa-miR-520e	0	1.43	0	0	0	0	0	0	0	0	0	0	0	0	0	0	0	0	0	0.18	0	0	0.17	0	0	0	0	0	15.76	0	8.8	0	0.54	0	0	0	0	0.42	0	0	0	0.22	0	1.48	0	0	0	0
1109	hsa-miR-520f	0	0	0	0	0	0	0	0	0	0	0	0.3	0	0	0	0	0	0	0	0	0	0.33	0	0	0	0	0	0.87	14.26	0	6.49	0	0	0	0	0	0	0.85	0	0	0	0	0.1	0	0.45	0	1.83	0.09
1110	hsa-miR-520g	0.31	0.24	0.2	0	0	0	0	0	0	0	0.14	0.15	0.04	0.06	0	0.39	0	0	0	0	0	0	0	0.3	0	0	0	0	25.32	0.28	5.24	0	0.67	0	0	0	0	0.85	0	0	0	0.11	0.1	0	1.12	0	0.46	0.09
1111	hsa-miR-520h	0.63	0.24	0.2	0	0	0	0	0	0	0	0.14	0.15	0.04	0	0	0.2	0	0	0	0	0	0	0	0.3	0	0	0	0	11.44	0.28	1.89	0	0.13	0	0	0	0	0.42	0	0	0	0.11	0.1	0	1.12	0	0.46	0.09
1112	hsa-miR-521	0	0	0	0	0	0	0	0	0	0	0	0	0	0	0	0	0	0	0	0	0	0	0	0	0	0	0	6.06	1.5	0	1.26	0	0	0	0	0	0	0	0	0	0.24	0	0	0	1.34	0	0	0
1113	hsa-miR-522	0.21	0.72	0.34	0.35	4.5	0.52	0.07	0	0.05	2.34	0.32	0.44	0.09	0.36	0.05	0.52	1.19	0	0.13	0.66	0.26	1.16	1.28	0.4	0.17	0.11	0.02	77.88	292.46	2.32	50	0.24	3.46	0.22	1.52	0.03	0.47	4.93	0.07	4.7	0.35	0.48	1.89	20	10.77	0.16	1.07	0.3
1114	hsa-miR-523	0.21	0.72	0.34	0.35	4.5	0.52	0.07	0	0.03	1.17	0.32	0.44	0.09	0.36	0.05	0.52	1.19	0	0.13	0.66	0.22	1.16	1.28	0.4	0.17	0.11	0.02	10.53	292.46	2.32	50	0.24	3.46	0.22	1.52	0.03	0.47	4.93	0.07	4.7	0.35	0.48	1.89	20	10.77	0.16	1.07	0.3
1115	hsa-miR-524	0	0	0	0.35	0	0	0	0	0.05	0	0	0	0	0	0	0	0	0	0.77	0	0	0	0	0	0	0	0	0	4.13	0	1.68	0	0.54	0	0.4	0	0	0	0	0	0	0	0	0	0.45	0	0	0
1116	hsa-miR-525	0.31	0.95	0	0.35	2.7	0	0	0	0.05	0	0	0.3	0.09	0.23	0	0.2	0	0	0	0.36	0	0	0.5	0	0	0	0	0	38.31	0.55	11.31	0.11	1.08	0	0.4	0	0.31	0.42	0	0	0.23	0	0.2	5.19	3.59	0	0.91	0
1117	hsa-miR-526a	0.26	0.58	0	0.28	1.08	0	0.18	0	0.02	0	0.1	0.36	0.08	0.08	0	0.16	0.56	0	0	0.08	0	0	0.4	0	0.08	0	0	0	66.7	0.44	15.42	0.18	1.66	0	0.32	0	0.38	1.06	0	0.26	0.46	0	0.32	1.48	3.24	0	0	0.04
1118	hsa-miR-526b	0.31	0.95	0	1.04	3.6	0	0.11	0	0.2	0	0.55	0.59	0.09	0.59	0	0.59	0.71	0	0	0.72	0	1.99	2	0	0.62	0	0.09	1.73	404.88	1.65	94.27	0.11	5.38	0.45	0.79	0.17	0.62	5.92	0	0.43	2.08	0.44	1.77	8.26	24.69	0	3.66	0.71
1119	hsa-miR-527	0	0	0	0	0	0	0	0	0	0.2	0	0	0	0.06	0	0	0	0	0	0	0	0.11	0.06	0	0	0	0	6.92	8.82	0	0.7	0	0	0	0.26	0	0.21	1.13	0	0.14	0	0	0	0.74	1.35	0	0	0
1120	hsa-miR-532	513.67	767.55	604.28	651.94	1213.99	222.91	367.57	319.79	489.33	2520.93	652.55	1682.41	275.55	708.88	590.9	775.08	676.45	254.79	496.97	333.27	421.04	516.13	273.16	503.06	424.23	2785.01	528.86	1637.2	1042.61	603.68	811.53	768.11	791.48	390.04	638.04	682.36	349.58	869.46	837.97	479.59	406.09	484.88	615.91	1345.11	258.08	511.41	749.12	548.25
1121	hsa-miR-539	7.83	12.4	19.75	28.51	5.4	6.97	17.87	4.71	4.32	2.93	6.87	1.48	1.49	2.88	2.48	1.37	24.9	12.67	9.25	10.09	24.98	7.63	6.33	46.22	12.29	9.37	1.42	14.71	13.88	28.67	20.11	5.43	1.61	4.92	51.09	8.4	9.63	28.74	19.59	12.05	6.92	7.53	10.64	11.12	17.5	12.83	12.81	1.33
1122	hsa-miR-541	0.94	0	0.81	0.7	0	0.77	0.78	1.27	1.02	0	0	0.59	0.44	0.29	0.15	0.39	0.71	0	0	1.08	1.3	0.33	0.17	1.8	0.62	0.67	0.38	0	0.75	0.55	0.42	0.55	0	0	2.77	0.17	0.31	1.27	0.21	1.29	0	0.22	0	0	0	0	0.91	0.44
1123	hsa-miR-542	203.15	95.82	97.96	613.69	94.42	291.02	140.8	454.62	497.56	49.23	34.33	219.11	238.86	378.17	298.15	1157.82	244.69	308.38	975.45	357.05	673.72	195.7	99.94	609.91	247.21	210.83	82.32	149.7	78.04	125.7	335.59	458.74	111.68	178.92	753.69	103.36	425.4	315.32	362.44	155.41	222.66	419.98	42.16	188.34	496.85	93.79	72.26	519.97
1124	hsa-miR-543	1.57	0	0.81	0.7	1.8	0	0.45	0.18	0.61	0	0.55	0.59	0.18	0.35	0.29	1.37	1.42	0.97	2.31	1.08	0.26	1	1	1.2	0	0	0.09	0	0	0.55	0.84	1.22	0	0	2.77	0	0.62	1.27	0.43	0.43	0.46	0.89	0.2	0.74	0	0.99	0.91	1.15
1125	hsa-miR-544a	0	1.91	0.81	0	0	0	0.33	0	0.05	0	0	0.59	0	0	0.15	0	2.85	0.49	0	0	0.52	0.33	0.17	1.8	0.21	0	0.38	0.87	0	0	0.84	0.11	0.54	0.45	0.4	0.17	0	2.54	0.64	0	0	0.22	0.2	0.74	0	0	0	0
1126	hsa-miR-544b	0	0	0	0	0	0	0	0	0	0	0	0	0	0	0	0.59	0	0.49	0	0	0	0	0.17	0	0	0	0.09	0	0	0	0	0	0	0	0	0.17	0	0	0	0	0	0	0	0	0	0	0	0
1127	hsa-miR-545	0.63	1.43	0	0	8.09	0	0.33	0	0.05	1.76	0	1.18	0.09	0.06	0.29	0.2	0.71	0	0	0.54	1.3	0	0.33	0	0	1.34	0.19	0.87	3	0	0.42	0.66	0.54	5.81	0	0.67	1.24	1.27	1.49	0	0.23	1.33	0.2	1.48	0.9	0.99	0	0.27
1128	hsa-miR-548a	0.3	0.48	0	0.36	1.8	0	0	0	0.06	1.77	0.27	0	0	0.06	0	0	0	0	0	0.06	0.27	0.33	0.18	0	0.42	0	0	0	0.39	0	0	0	0.27	0	0	0.18	0	0	0	0	0.24	0	0	0.75	0	0.99	0	0.45
1129	hsa-miR-548aa	1.16	1.28	0.74	0.82	0.4	0	0.26	0.18	0.3	6.58	0.62	0.72	0.48	0.42	0.64	0	2.3	0.24	0.52	1.32	0.58	0.78	1.2	1.5	0.76	1.9	0.84	1	0.78	0.9	1.28	1.02	0.88	1.1	1.28	1.96	0.56	1.84	1.52	0.78	0.38	0.48	1.26	6.42	0.54	0.98	1.98	0.5
1130	hsa-miR-548ab	0.16	0	0	0	0	0	0	0	0	0	0	0	0	0.03	0	0	0	0	0.39	0	0	0	0	0	0	0	0.05	0	0	0	0	0	0	0	0	0	0	0	0	0	0.12	0	0	0	0	0	0	0
1131	hsa-miR-548ac	0	0	0	0	0	0	0	0	0	0	0	0	0	0	0	0	0	0	0	0	0	0	0	0	0	0	0	0	0	0	0	0	0	0	0	0	0	0	0	0	0	0	0	0	0	0	0	0
1132	hsa-miR-548ad	0	0.52	0	0	1.26	0	0.04	0.07	0.05	0.12	0	7.7	0.06	0.14	0.28	0.32	0	0	0	0.07	0	0.13	0.3	0	0.03	0.67	0.07	0.17	0.08	0	0.08	0.04	0.27	0.09	0.2	0.03	0.25	0.34	0	0.34	0	0	0	3.63	0	0	0	0.12
1133	hsa-miR-548ae	0	0.29	0	0	1.26	0	0.04	0.43	0.02	0.12	0	0.15	0.02	0.02	0.06	0.22	0	0	0	0.07	0	0.46	0.13	0	0	0	0.02	1.04	0.08	0	0.08	0.04	0.54	0.09	0	0.09	0.3	0.34	0	0.34	0	0.22	0.2	0.3	0	0	0	0.07
1134	hsa-miR-548ag	0	0	0	0	0	0	0	0	0	0	0	0	0	0.06	0	0.06	0	0	0	0	0	0	0	0	0	0	0.1	0	0	0	0	0	0	0	0	0	0	0	0	0	0	0	0	0	0	0	0	0
1135	hsa-miR-548ah	0	0	0	0.23	0.15	0	0	0.18	0.03	0	0	0.1	0.14	0.02	0.1	0.16	0.24	0	0.45	0.02	0.13	0	0.06	0	0.04	0.22	0.09	0	0	0	0.56	0	0	0.15	0	0.07	0	0	0	0.37	0.15	0	0	0.11	0	0	0.61	0.25
1136	hsa-miR-548ai	0.16	0	0	0	0.45	0	0.11	0	0	0.59	0	0	0.04	0.03	0.07	0.1	0	0	0.39	0.09	0.26	0	0	0	0	0	0	0	0	0	0	0.17	0	0.45	0	0.17	0.16	0	0	0.22	0	0.11	0	0	0	0	0	0
1137	hsa-miR-548aj	0.08	0	0	0.18	0.22	0.58	0.08	0	0	0	0.07	0	0	0.01	0	0	0.18	0	0	0	0	0	0.04	0	0	0.17	0	0	0	0	0.13	0.05	0.18	0	0	0.15	0	0.14	0.02	0	0	0.18	0	0.19	0	0	0	0
1138	hsa-miR-548ak	0	0.24	0	0	0	0	0	0	0.05	0	0	0.3	0	0.03	0	0	0	0	0	0	0	0.17	0	0	0.03	0	0.05	0	0.19	0	0	0	0	0.22	0	0.08	0	0	0	0	0	0	0	0.37	0	0	0	0
1139	hsa-miR-548al	0	0	0	0	0	2.32	0.22	0	0	0.59	0	0	0	0	0	0	0	0	0	0	0	0	0	0	0.21	0	0.09	0	0	0	0	0.11	0	0	0	0	0	0.08	0	0.43	0	0	0	0	0	0	0	0
1140	hsa-miR-548am	0.31	0.24	0	0.23	1.65	0	0.04	0.11	0.03	0.34	0.07	0.62	0.14	0.08	0.1	0.07	0.24	0.16	0.26	0.33	0.09	0	0.42	0	0.16	0.56	0.06	0.29	0.13	0.14	0.83	0.03	0	0.26	0	0.23	0.39	0.35	0.18	0.54	0.15	0.17	0.07	1.11	0	0	0.61	0.12
1141	hsa-miR-548an	0	0	0	0	0	0	0	0	0	0	0	0	0	0	0	0	0	0	0	0	0	0	0	0	0	0	0	0	0	0	0	0.04	0	0	0	0	0	0	0	0	0	0	0	0	0	0	0	0
1142	hsa-miR-548ao	0	0	0	0	3.6	0	0.11	0	0	1.17	0.27	0	0	0	0	0	0	0	0	0	0	0	0	0.6	0	0	0	0	0	0	0	0	0	0.45	0.4	0	0	0	0	2.58	0.23	0	0.2	0	0	0	0	0
1143	hsa-miR-548ap	0	0	0	0	0	0	0	0	0.03	0	0	0	0	0	0	0	0	0.24	0	0	0	0	0	0	0.1	0	0.01	0	0	0	0	0	0	0	0	0	0	0	0	0	0	0	0	0	0	0	0	0
1144	hsa-miR-548aq	0.16	0	0	0	0	0	0	0	0.05	0.29	0	0.3	0.09	0.05	0	0.13	0.36	0	2.31	0.18	0.26	0.17	0.33	0	0.1	0	0.05	1.73	0	0.28	0.46	0.02	0.31	0	0	0.03	0.1	0	0	0	0	0.07	0.2	0	0	0.49	0.91	0.04
1145	hsa-miR-548ar	0.31	0	0	0	0.67	0.39	0.06	0	0	0	0.07	0.15	0	0.12	0	0	0.71	0	0	0	0	0	0.04	0	0	0.17	0.09	0	0	0	0.42	0.03	0.13	0	0	0.12	0	0	0.02	0	0	0.11	0	0.19	0.45	0	0	0.09
1146	hsa-miR-548as	0	0	0	0	0	0	0	0	0	0	0	0	0	0	0	0	0	0	0	0	0	0	0	0	0	0	0	0	0	0	0	0	0	0	0	0	0	0	0	0	0	0	0	0	0	0	0	0
1147	hsa-miR-548at	0.31	0	0	0	0	0	0	0	0.05	0	0.27	0	0	0.06	0	0	0	0	0	0	0	0	0	0	0	0	0	0	0	0	0	0	0	0	0	0	0	0.42	0	0	0	0	0.2	0.74	0	0	0	0
1148	hsa-miR-548au	0.31	1.43	0.4	0	1.8	0	0.56	0.05	0.1	1.9	0.07	0.96	0.26	0.31	0.18	0.39	0	0.49	0.19	0.63	0.52	0	0.33	0	0.09	0.33	0.24	0	0	0.14	0.84	0.36	0.27	1.01	0	0.21	0.39	0.85	0.11	0.86	0.12	0.17	0.79	1.85	0	0	0	0.09
1149	hsa-miR-548av	0	0	0	0	0.15	0	0	0.06	0	0	0	0	0	0	0	0	0	0	0	0	0	0.11	0	0	0	0.22	0	0	0.13	0	0	0	0	0	0	0.12	0	0	0	0	0	0	0	0.11	0	0	0	0.03
1150	hsa-miR-548aw	0.31	0	0.81	0	0.9	0	0.22	0	0.15	0.59	0	0	0	0.12	0.29	0	0	0	0	0.54	0	0.33	0	0	0	0	0	0	0	0	0	0.11	0	0	0	0.17	0.31	0.42	0.21	0.43	0	0	0	0.74	0	0	0	0.09
1151	hsa-miR-548ax	0	0	0.4	0	0	0	0	0	0	0	0	0	0	0	0	0	0	0	0	0	0.26	0.33	0	0	0	0	0	0	0	0.55	0	0	0	0.45	0.4	0	0	0	0	0	0	0	0.2	0	0	0	0	0
1152	hsa-miR-548ay	0.1	0.29	0.13	0	1.56	0	0.04	0.07	0.02	0.7	0	0.3	0.05	0.06	0.29	0.2	0	0	0.39	0.07	0.26	0.13	0.47	0.6	0.07	0	0.11	0.46	0.08	0	0.5	0.11	0.36	0.54	0	0.09	0.25	0.34	0	1.35	0	0	0	0.74	0	0	0	0.17
1153	hsa-miR-548az	0	1.19	0	0	0.9	0	0	0	0.13	1.17	0	127.37	1.53	0.88	0.51	0.49	0	0	0	0.36	0	0.33	0	0	0.21	0.67	0.14	0.87	0	0	0.42	0	0.81	0	0.2	0	0.31	0	0	0	0	0	0	50.79	0	0	0	0.4
1154	hsa-miR-548b	1.25	0.95	0	0	2.7	0	0.45	0	0.36	10.55	0.27	2.37	0.09	0.88	0.29	0.59	2.13	0.49	5.39	0.54	0.26	0.66	0.5	0	0.21	2.34	0.09	1.73	0	0.55	1.68	0.33	1.08	0.89	0.4	0.5	0.31	1.69	0.85	3.44	0	0.44	0.79	0.74	0	1.48	0	0.35
1155	hsa-miR-548ba	0	0	0	0	0	0	0.33	0	0	0	0	0	0	0	0	0	0	0	0	0	0	0	0	0	0	0	0	0	0	0	0	0	0	0.45	0	0	0	0.85	0	0	0.23	0	0	0	0	0	0	0.09
1156	hsa-miR-548bb	0	0	0	0	0	0	0	0	0	0	0	0	0	0	0	0	0	0	0	0	0	0	0	0	0	0	0.02	0	0	0	0	0	0	0	0	0	0	0	0	0	0	0	0	0	0	0	0	0
1157	hsa-miR-548bc	0.31	0.95	0	0	0	0	0.11	0	0.25	1.17	0.27	1.48	0	0.47	0.44	2.67	0	0	1.8	0	0.26	0	0	0.6	0.21	1.34	0.47	0	0	0	0	0.55	0.27	0.45	0.4	0.17	0.41	0	0	0.86	0.23	0.44	0	0.74	0	0	0	0.98
1158	hsa-miR-548c	0.16	0.48	0.2	0	1.2	0	0.12	0.05	0.08	0.34	0.3	0.47	0.12	0.12	0.33	0.1	0.36	0.41	0.19	0.3	0.48	0.66	0.28	0.3	0.47	0.89	0.09	0	0.69	0.41	1.53	0.1	0.09	0.26	0	0.4	0.7	0.77	0.39	0.97	0	0.35	0.36	1.48	0.06	0	0	0.07
1159	hsa-miR-548d	0.32	1.05	1.08	0	3.12	0.77	0.22	0.14	0.16	2.87	0	2.36	0.27	0.07	0.5	0.06	0	0	0.77	0.14	0	0.76	0.72	1	0.14	1	0.04	2.6	0.16	0.55	0.86	0.16	0.99	0.62	0.79	0.5	0.5	1.73	0.21	3.55	0.24	0	0.2	1.48	0.44	0.49	0	0.59
1160	hsa-miR-548e	0.31	0.48	0	0	0	0	0.33	0	0.15	0	0	0.59	0.53	0.18	0.15	0.59	1.42	0	1.54	0.18	0.26	0	0.17	0.6	0.21	0	0.66	0.87	0	0	0.42	0.55	0.54	0.45	0	1.01	0.62	0.42	0	0.43	0.35	0.22	0.2	1.48	0	0	0	0.44
1161	hsa-miR-548f	0.62	0.95	0	0	0	0	0	0.92	0.25	1.18	0	2.01	0.44	0.94	0.58	1.53	0.72	0	1.16	0	0.26	0.34	0	0.6	0.2	1.99	0.04	1.73	0	0	0	0.22	0.27	0.45	0.4	0.32	0.32	0	0.22	0.86	0.24	0.22	0	1.84	0	0.98	0	1.74
1162	hsa-miR-548g	0.08	0	0	0	0.22	0.58	0.06	0	0	0	0.07	0	0	0.01	0	0	0.18	0	0	0	0	0	0.04	0	0	0.17	0	0	0	0	0.13	0.03	0.13	0	0	0.12	0	0.14	0.02	0	0	0.11	0	0.19	0	0	0	0.03
1163	hsa-miR-548h	0.7	0	2	0.35	0.9	0	0.1	0	0.14	0	0.27	0.25	0.15	0.11	0.15	0.11	0	0.49	0	0.38	0.5	0.28	0.19	0	0.31	0.33	0.3	0.43	0.5	0.28	0.63	0.25	0.43	0.34	0	0.35	0.8	0.79	0.28	0.23	0.23	0.18	0.5	0.56	0.96	0.49	1.85	0.27
1164	hsa-miR-548i	0	0	0.32	0	0	0	0	0	0	0.6	0.48	0.52	0.8	0	0	0.16	0	0	0	0	0	0	0	0	0.2	0	0	0	0	0	0	0	0.28	0	0	0.16	0	0.84	0	0	0.48	0	0	0	0	0	0	0.16
1165	hsa-miR-548j	1.88	1.43	0.4	0	0	0	0.11	0.18	0.33	0.59	0	1.48	0.7	0.23	0.15	0.98	0	0.24	0.77	0	0.26	0	0	0.6	0.31	0	0.96	0	0	0	0.84	0.33	0.27	0	0.79	0.17	0.93	0	0.21	0	0.46	0.44	0.59	0	0	0	0	0.18
1166	hsa-miR-548k	0	0	0	0	0	0	0.11	0.18	0.05	0	0	0.3	0.09	0.06	0	0.39	0	0.49	0	0	0.26	0.33	0.17	0	0	0	0.09	0.87	0	0	0	0	0	0	0	0.84	0	0	0	0	0	0	0	0	0	0	0	0.35
1167	hsa-miR-548l	0	0	0	0	0	0	0	0	0.05	0	0	0	0	0	0.15	0	0	0	0	0	0	0	0	0	0	0	0.09	0	0	0	0	0.11	0	0	0	0	0	0	0	0.43	0	0	0	0	0	0	0.91	0
1168	hsa-miR-548m	0	0	0	0	0	0	0	0	0	0	0	0	0	0	0	0.2	0	0	0	0	0	0	0	0	0	0	0	0	0	0	0	0	0	0	0	0	0	0	0	0	0	0	0	0	0	0	0	0
1169	hsa-miR-548n	0.16	0	0.08	0	0	0	0	0	0	0	0.05	0.06	0	0.03	0	0.04	0	0	0	0	0	0	0	0	0	0	0.05	0	0	0	0.42	0.11	0	0	0	0	0	0	0	0	0.35	0	0	0	0	0	0	0.18
1170	hsa-miR-548o	1.26	1.44	0.6	1.4	1.2	2.32	0.56	1.38	1.16	4.1	0.82	0.88	1.95	2.52	1.9	0.98	0.72	0.48	0.78	1.71	0.78	1.54	1	4.8	1.04	3.8	2.08	0.86	1	2.2	1.53	2	2.42	1.78	1.98	1.76	2.48	0.77	1.28	6.02	0.7	0.66	0.4	1.7	1.34	1.98	1.82	2.28
1171	hsa-miR-548p	0	0	0	0.23	0.15	0	0	0.11	0.03	0	0	0.1	0.14	0.02	0.1	0.16	0.24	0	0.45	0	0.13	0	0.06	0	0.04	0.22	0.09	0	0	0	0.14	0	0	0.15	0	0.07	0	0	0	0.37	0.15	0	0	0.11	0	0	0.61	0.16
1172	hsa-miR-548q	0.31	0	0.4	0.35	0	0	0.67	0.36	0.71	0.59	0.55	0.89	0.26	0.41	0.44	0.98	0.71	0	1.54	0.18	0.52	0	0.33	0.6	0.42	0	0.57	0	0.75	0	0	0.45	0.54	2.68	0	0.34	0	0.85	0.64	1.29	0.69	0.44	1.38	0	2.69	0	0	0.35
1173	hsa-miR-548s	0	0	0	0	0.9	0	0.45	0	0.15	2.34	0.27	0.89	0.09	0.29	0.29	0.39	0	0	0	1.26	0.26	0.66	0	0	0.42	0	0.47	0.87	0	1.1	0.42	0.22	0	0.89	0	0	0	0	0.21	3.87	0	0.89	0.2	0	0	0	0	0.27
1174	hsa-miR-548t	0.63	0.95	0.4	0.41	0.2	0	0.13	0.9	0.61	3.29	0.31	0.36	0.35	0.21	0.32	0	1.15	0.97	0.77	0.61	0.29	0.39	0.6	0.75	0.38	0.61	0.42	0.5	0.39	0.37	0.64	0.51	0.81	0.55	0.79	0.9	0.31	0.92	0.76	0.43	0.23	0.24	0.63	3.21	0.27	0.49	0.99	0.25
1175	hsa-miR-548u	0	0	0	0	0	0	0	0	0	0.59	0	0	0	0	0	0.04	0	0	0	0	0	0	0	0	0	0	0	0	0	0	0	0	0	0	0	0	0.31	0	0	0	0	0	0	0.15	0.45	0	0	0
1176	hsa-miR-548v	0.97	1.43	1.21	0.7	0	3.1	1.12	0.54	0.46	5.28	1.1	2.66	0.44	0.7	0.29	0.78	1.42	0.49	2.31	1.37	2.08	1.99	0.33	4.2	0.42	6.69	0.38	6.92	9	5.51	1.68	0.89	0.81	1.34	1.98	0.5	0.33	4.37	0.85	4.31	0.92	0.66	0.59	0	0.45	0	0	0.62
1177	hsa-miR-548w	0.63	0.24	0.4	0.35	0.9	0	0.45	0.54	0.1	0	0.37	1.48	0.09	0.09	0	0	0	0	0.77	0.06	0	0.5	0.17	0	0	0.67	0.14	0	0.19	0.55	0	0	0.27	0.22	0.4	0.31	0.31	0	0	0.86	0.69	0.44	0.39	0.37	0.45	0	0	0.18
1178	hsa-miR-548x	0.08	0	0	0	0.22	0.58	0.06	0	0	0	0.07	0	0	0.01	0	0	0.18	0	0	0	0	0	0.04	0	0	0.17	0	0	0	0	0.13	0.03	0.13	0	0	0.12	0	0.14	0.02	0	0	0.11	0	0.19	0	0	0	0
1179	hsa-miR-548y	0	0	0	0.35	0	0	0.22	0	0.1	0.59	0	0	0	0.06	0	0	0	0	0	0	0	0	0	0	0.42	0	0	0	8.63	0	0.84	0	0	0	0	0	0.62	0	0	0	0	0	0.2	0	0	0	0	0
1180	hsa-miR-548z	1.02	0	0.2	0.26	0.18	0	0.08	0	0.14	0	0.27	0.25	0.15	0.11	0.09	0.31	0	0.49	0	0.38	0.13	0.28	0.19	0	0.31	0.33	0.3	0.43	0.5	0.28	0.63	0.25	0.43	0.34	0	0.34	0.8	0.79	0.28	0.23	0.23	0.18	0.5	0.56	0.96	0.49	0	0.27
1181	hsa-miR-549a	0.94	0	0.81	0	0	0	0	0.36	0.05	0	0	0	0	0	0	0	0	0	0	0	0	0	1.33	0	0	0	0.19	0.87	0.38	0	0	0	0	0	0	0	0	0	0	0	0	0	0	0	0	0.99	0	0.09
1182	hsa-miR-550a	5.7	20.79	2.43	2.77	11.7	12.39	4.12	3.08	1.33	14.65	3.3	5.92	7.35	3.86	0.87	1.95	0.72	0.48	5.39	4.68	3.63	3.65	11.03	2	2.5	5.36	1.33	10.39	1.5	3.32	11.31	2.55	6.46	2.67	3.97	2.34	3.12	1.26	4.05	15.33	2.07	6.86	8.46	7.41	4.95	2.97	2.74	1.34
1183	hsa-miR-550b	0.26	0.2	0	0	0	0	0	0	0	0	0	0	0	0.06	0	0	0	0	0	0	0	0	0.14	0	0	0	0	0.86	0	0	0	0	0	0	0	0.34	0	0	0	0.18	0	0	0	0	0	0	0	0
1184	hsa-miR-551a	0	0.48	0	0	1.8	0	0	0	0.05	0	0	0.3	0.09	0.18	0	0.2	0	0.49	0	0	0.78	0	0.17	0	0	0.67	0	0	0	0	0	0.11	0	0	0	0.5	0.31	0	0	1.29	0	0	0.2	2.97	0	0	0.91	0.09
1185	hsa-miR-551b	5.95	0.48	2.42	0.35	1.8	3.87	1.34	0.36	0.61	0.59	6.32	0.59	0.26	0.76	1.31	1.96	2.13	0.97	0.77	0.9	1.82	3.98	1.83	1.2	0.42	0	1.04	4.33	1.88	11.58	3.77	1.22	0.81	5.81	3.96	1.18	0.93	61.71	2.98	2.58	1.15	4.43	31.33	4.45	4.04	2.96	10.06	0.53
1186	hsa-miR-552	0	0	0	0	0	0	0	0	0.05	0	0.27	0.59	0.18	0.06	0	0	0	0	0	0	0	0	0	0	0.42	0	0.09	0	0	0	0.42	0.22	0.54	0	0	2.35	0	0	1.06	0	0	8.2	0.2	0	0	0	0	0.09
1187	hsa-miR-553	0	0	0	0	0	0	0	0	0	0	0	0	0	0	0	0	0	0	0	0	0	0	0	0	0	0	0	0	0	0	0	0	0	0	0	0	0	0	0	0	0	0	0	0	0	0	0	0
1188	hsa-miR-554	0	0	0	0	0	0	0	0	0	0	0	0	0	0	0	0	0	0	0	0	0	0	0	0	0	0	0	0	0	0	0	0	0	0	0	0	0	0	0	0	0	0	0	0	0	0	0	0
1189	hsa-miR-555	0	0	0	0	0	0	0	0	0	0	0	0	0	0	0	0	0	0	0	0	0	0	0	0	0	0	0	0	0	0	0	0	0	0	0	0	0	0	0	0	0	0	0	0	0	0	0	0
1190	hsa-miR-556	0	0.48	0	0.35	2.7	1.55	0.33	0	0.1	2.93	0.27	0	1.14	0.12	0.15	0.2	0	0	1.54	0.36	0	2.65	1.17	0.6	0.62	0	0.09	0.87	0.38	0	0.42	0.11	0.54	1.79	0.79	0.84	0.31	7.19	0.64	2.58	0.46	0.66	0.2	2.97	0	0.99	0	0.18
1191	hsa-miR-557	0	0	0	0	0	0	0	0	0	0	0	0	0	0	0	0	0	0	0	0	0	0	0	0	0	0	0	0	0	0	0	0	0	0	0	0	0	0	0	0	0	0	0	0	0	0	0	0
1192	hsa-miR-5571	0.63	0	0	0	0	0	0	0	0.05	0	0	0.59	0	0	0.15	0	2.13	0	0	0	0	0	0	0	0	0.67	0.38	0.87	0	0	0.42	0.11	0.27	0.45	0	0	0.31	0.85	0.43	0.43	0	0.22	0	0.74	0	0	0	0.09
1193	hsa-miR-5572	0	0	0	0	0	0	0	0	0	0	0	0	0	0	0	0	0	0	0	0	0	0	0	0	0	0	0	0	0	0	0	0	0	0	0	0	0	0	0	0	0	0	0	0	0	0	0	0
1194	hsa-miR-5579	0.31	0	0.4	0	0	0	0	0	0.25	0	0	0	0.09	0.12	0.15	0.59	0	0.49	0	0	0.26	0.33	0.17	0.6	0	0	0.19	0	0	0.55	0.42	0.22	0	0	0	0	0.31	1.27	0.43	0	0	0	0.39	0	0	0	0	0.35
1195	hsa-miR-558	0	0	0	0	0	0	0	0	0	0	0	0	0	0	0	0	0	0	0	0	0	0	0	0	0	0	0	0	0	0	0	0	0	0	0	0	0	0	0	0	0	0	0	0	0	0	0	0
1196	hsa-miR-5580	0	0	0	0	0	0	0	0	0	0	0	0	0.18	0	0	0.2	0	0	0	0.18	0	0	0	0	0	0	0	0	0	0	0	0	0	1.79	0	0	0	0	0.21	0	0	0	0	0	0	0	0	0
1197	hsa-miR-5581	0	0.48	0	0	0	0	0.22	0.54	0	0.59	0	0.59	0.44	0.35	0	0	0	0	0	0.18	0	0.33	1.17	0	0.21	2.68	0	0	0.38	0	1.26	0.22	0.54	0.89	0	0	0.31	0	0.21	0.86	0.23	0.44	0.39	0	0	0	0	0.27
1198	hsa-miR-5582	0	0	0	0	0	0	0	0	0	1.17	0	0.59	0.09	0.06	0	0	0	0	0	0	0	0	0	0	0	0	0.09	1.73	0	0	0.42	0.11	0.27	0.45	0	0	0	0	0	0	0	0	0	1.48	0	0	0	0
1199	hsa-miR-5583	0	0	0	0	0	0	0	0	0	0	0	0	0	0	0	0	0	0	0	0	0	0	0	0	0	0	0	0	0	0	0	0	0	0	0	0	0	0	0	0	0	0	0	0	0	0	0	0
1200	hsa-miR-5584	0	0	0	0	0	0	0	0	0	0	0	0	0	0	0	0	0	0	0	0	0	0	0	0	0	0	0	0	0	0	0	0	0	0	0	0	0	0	0	0	0	0	0	0	0	0	0	0.09
1201	hsa-miR-5585	0	0.48	0.81	0.7	4.95	2.32	0.45	0	0.1	2.34	0	0.59	0.18	0.12	0.29	0	1.42	0.97	0.77	0.18	1.04	1.33	0.5	0	1.04	0	0.09	1.73	1.5	0	2.93	0.22	4.31	0.89	0.4	0.84	0	0	0.43	0.43	0	0.66	0	0.74	0	0	0	0.09
1202	hsa-miR-5586	0.31	0	0.4	0.35	0	0	0	0.36	0.36	0	0.27	0.59	0.53	0.94	0.88	0.59	0.71	0.49	0	0.9	0.26	0.33	0.33	0	0.62	0	1.04	4.33	0.38	0.55	0.84	0.55	0.54	0.89	0	0.67	0.62	0.85	0	0	0.23	0.22	0.2	3.71	0	0	0	0.44
1203	hsa-miR-5587	0.31	0	0	0	0	0	0	0	0	0	0	0	0	0	0	0	0	0	0	0	0	0	0	0	0	0	0	0	0	0	0	0	0	0	0	0	0	0	0	0	0	0	0	0	0	0	0	0
1204	hsa-miR-5588	0	0	0	0	0	0.77	0	0	0.05	0	0	0	0	0	0	0.2	0	0	0	0	0	0	0	0	0	0	0	0	0	0	0	0	0	0.45	0	0	0	0	0	0	0	0	0	0.74	0	0	0	0
1205	hsa-miR-5589	0	0	0	0	0	0	0	0	0	0	0	0	0	0	0	0	0	0	5.39	0	0	0	0	0	0	0	0	0	0	0	0	0	0	0	0	0	0	0	0	0	0	0	0	0	0	0	0	0
1206	hsa-miR-559	0	0	0	0	0	0	0	0	0	0	0	0	0	0	0	0	0	0	0	0	0	0	0	0	0	0	0	0	0	0	0	0.11	0	0	0	0	0	0	0	0	0	0	0	0	0	0	0	0
1207	hsa-miR-5590	0	0	0	0	0	0	0	0	0	0	0	0	0	0	0	0	0	0	0.77	0	0	0	0	0	0	0	0	0	0	0	0	0	0	0	0	0	0	0	0	0	0	0	0	0	0	0	0	0
1208	hsa-miR-5591	0	0	0	0	0	0	0	0	0	0	0	0	0	0	0	0	0	0	0	0	0	0	0	0	0	0	0	0	0	0	0	0	0	0	0	0	0	0	0	0	0	0	0	0	0	0	0	0
1209	hsa-miR-561	0.31	0	0	1.04	0	0	0.22	0	0.36	3.52	0.27	0	0	0.29	0.15	0.39	0	0	0	0.36	0	0.33	0	0	0	0	0.09	0	0	0.55	0	0.11	0	0.45	0.79	0	0.31	0	0.21	0.86	0.46	0	0.2	0	0	0	1.83	0.44
1210	hsa-miR-562	0	0	0	0	0	0	0	0	0	0	0	0	0	0	0	0	0	0	0	0	0	0	0	0	0	0	0	0	0	0	0	0	0	0	0	0	0	0	0	0	0	0	0	0	0	0	0	0
1211	hsa-miR-563	0	0	0	0	0	0	0	0	0	0	0	0	0	0	0	0	0	0	0	0	0	0	0	0	0	0	0	0	0	0	0	0	0	0	0	0	0	0	0	0	0	0	0	0	0	0	0	0
1212	hsa-miR-564	0	0	0	0	0	0	0	0	0	0	0	0	0	0	0	0	0	0	0	0	0.26	0	0	0	0	0	0	0	0	0	0	0	0	0	0	0	0	0	0	0	0	0	0	0	0	0	0	0
1213	hsa-miR-567	0	0	0	0	0	0	0	0	0	0	0	0	0	0	0	0	0	0	0	0	0	0	0	0	0	0	0	0	0	0	0	0	0	0	0	0	0	0	0	0	0	0	0	0	0	0	0	0
1214	hsa-miR-568	0	0	0	0	0	0	0	0	0	0	0	0	0	0	0	0	0	0	0	0	0	0	0	0	0	0	0	0	0	0	0	0	0	0	0	0	0	0	0	0	0	0	0	0	0	0	0	0
1215	hsa-miR-5680	0	0	0	0	0.9	0	0	0.18	0.1	0	0	0	0	0.18	0.58	0.59	0	0	0	0.36	0	0	0.33	1.8	0.42	0	0.38	0.87	0	0	0.84	0	0.81	0	0.4	0.34	0	0	0	0	0	0	0.39	0.74	0	0	0	0.09
1216	hsa-miR-5681a	0	0	0	0	0	0	0	0	0	0	0	0	0	0	0	0	0	0	0	0	0	0	0.17	0	0	0	0	0	0	0	0	0	0	0	0	0	0	0	0	0	0	0	0	0	0	0	0	0
1217	hsa-miR-5681b	0	0	0	0	0	0	0.11	0	0	0	0	0	0	0	0	0	0	0	0	0.18	0	0	0	0	0	0.67	0.09	0	0.38	0	0	0	1.61	0	0	0	0	0.42	0	0	0	0	0	0	0.45	0	0	0
1218	hsa-miR-5682	0	0	0	0	0	0	0	0	0	0	0	0	0	0	0	0	0	0	0	0	0	0	0	0	0	0	0	0	0	0	0.42	0	0	0	0	0	0	0	0	0	0	0	0	0	0	0	0	0
1219	hsa-miR-5683	1.57	0.95	0	9.04	0.9	15.48	4.69	13.57	103.5	0.59	14.83	9.77	0.53	38.26	8.62	15.07	8.54	1.95	6.16	26.12	0.78	10.28	3.16	1.8	3.96	26.1	6.44	8.65	1.13	44.1	10.47	32.13	3.77	4.03	120.4	5.38	1.24	3.38	22.15	0	40.84	13.51	18.32	11.86	1.8	3.95	128.97	24.2
1220	hsa-miR-5684	1.25	0.48	2.02	0.7	2.7	3.1	1.9	0	0.2	0	0	0	0.26	0.29	0.58	0.2	4.27	0.97	1.54	0.54	0.78	2.32	0.83	2.4	1.25	2.01	0.38	0	3	0.55	0.84	0.89	2.15	0.45	0	1.18	0.93	1.27	3.41	0	0	1.11	0.59	1.48	4.94	2.96	0.91	0.44
1221	hsa-miR-5685	0	0	0	0	0	0	0	0	0	0	0	0	0	0	0	0	0	0	0	0	0	0	0	0	0	0	0	0	0	0	0	0	0	0.45	0	0	0	0	0	0	0	0	0	0	0	0	0	0
1222	hsa-miR-5687	0	0	0	0	0	0	0	0	0	0	0	0	0	0	0	0.39	0	0	0	0	0	0	0	0	0	0	0	0	0	0	0	0	0	0	0	0	0	0	0	0	0	0	0	0	0	0	0	0
1223	hsa-miR-5688	0	0	0	0	0	0	0	0	0	0	0	0	0	0	0	0	0	0	0	0	0	0	0	0	0	0	0	0	0	0	0	0	0	0	0	0	0	0	0	0	0	0	0.2	0	0	0	0	0
1224	hsa-miR-5689	0	0	0	0	0	0	0	0	0	0	0	0	0	0	0	0	0	0	0	0	0	0	0	0	0	0	0.47	0	0.38	0	0	0	0	0	0	0.17	0	0	0	0	0	0	0	0	0	0.99	0	0
1225	hsa-miR-569	0	0	0	0	0	0	0	0	0	0	0	0	0	0	0	0	0	0	0	0	0	0	0	0	0	0	0	0	0	0	0	0	0	0	0	0	0	0	0	0	0	0	0	0	0	0	0	0
1226	hsa-miR-5690	0	0	0	0	0	0	0	0	0	1.17	0	0.59	0.09	0.06	0	0.2	0	0	1.54	0.18	0	0.33	0	0	0	0	0.19	0.87	0	0	0	0.33	0	0	0	0	0	0.85	0	0	0	0	0	1.48	0	0	0	0.35
1227	hsa-miR-5691	0	0	0	0.7	0	0.77	1	0	0.25	0	0	0	1.05	0	0.58	0	0	0.97	0	0.72	0	0.33	1.33	0	0	2.01	0.19	0	0.75	0	0	0	0	0	0	0.84	0.31	0	0	0	0.23	0	0.2	0	0	0	0	0.71
1228	hsa-miR-5692a	0	0	0.4	0	0	0	0	0	0	0	0	0	0	0	0	0	0	0	0	0	0	0	0	0	0	0	0	0	0	0	0	0	0	0	0	0	0	0	0	0	0	0	0	0	0	0	0	0
1229	hsa-miR-5692b	0	0	0	0	0	0	0	0	0	0	0	0	0	0	0	0	0	0	0	0	0	0	0	0	0	0	0	0	0	0	0	0	0	0	0	0	0	0	0	0	0	0	0	0	0	0	0	0
1230	hsa-miR-5692c	0	0	0	0	0	0	0	0	0	0	0	0	0	0	0	0	0	0	0	0	0	0	0	0	0	0	0	0	0	0	0	0	0	0	0	0	0	0	0	0	0	0	0	0	0.44	0	0	0
1231	hsa-miR-5693	0	0	0	0	0	0	0	0.18	0.05	0	0	0.3	0	0	0	0	0	0	0	0	0.26	0	0	0	0	0	0	0	0	0	0	0	0	0	0	0	0	0	0	0	0	0	0	0	0	0	0	0
1232	hsa-miR-5694	0	0	0.4	0.7	0	0	1	0	0.2	0	0	0	1.05	0	0	0.39	0	0.49	7.7	0	0.26	3.32	1.17	1.2	0.83	0	0.19	0	0.38	0	0	0.22	0	0.89	0.79	0.5	0.62	0	1.7	0	0.23	2.22	0	0	1.35	0	0	0.18
1233	hsa-miR-5695	0	0	1.21	0	0.9	0.77	0	0	0.05	1.17	0.27	0	0	0	0	0	0	0	0	0.54	0.26	0.33	0.5	0	0	0	0.09	0.87	0.38	0	0.42	0.11	1.35	0	0	0.5	0	0.42	0.43	0.43	0	0.22	0	0	0.45	0.99	0	0.09
1234	hsa-miR-5696	0.63	0	0.4	0	0	0	0	0	0.05	0	0	0	0	0.12	0	0	0	0	0	0	0	0	0	0	0	0	0	0	0.38	0	0	0.11	0.54	0	0	0	0	0	0	0	0	0	0	0	0	0	0	0
1235	hsa-miR-5697	0	0	0	0	0	0	0	0	0	0	0	0	0	0	0	0	0	0	0	0	0	0	0	0	0	0	0	0	0	0	0	0.11	0.27	0	0	0	0	0.42	0.21	0	0	0	0	0	0.45	0	0	0
1236	hsa-miR-5698	0.31	0.48	0	1.39	1.8	0	0.78	1.27	0.46	2.34	0.27	2.96	1.49	0.41	0.15	0.39	0	0	2.31	0.18	1.04	0.33	1	1.2	0.42	7.36	0.09	0	1.13	0	0	0.44	0.54	0.45	1.19	0.5	0.31	0.85	0.64	0	0	0.66	0.39	2.97	0	0	0	0.27
1237	hsa-miR-5699	0.63	0	0.81	0	0	0	0.22	0.54	0.2	2.34	0	0.3	0.18	0.18	0.29	0.39	0	0	0.77	0.36	0.26	0.66	0.5	0	0.21	1.34	0.09	0.87	1.5	0	1.26	0.33	0.27	0	0	0.84	0	0.85	0.64	0	0.23	0.22	0.79	0.74	0	0	0.91	0.35
1238	hsa-miR-570	0.31	0	0	0	1.08	0	1.14	0	0.15	1.76	0	0.3	0.09	0.18	0.15	0.2	0	0.97	1.54	0.09	0.26	0	0.33	0.6	0	0	0	15.58	0.75	0	0.42	0.22	0.34	0.45	0	0.17	0.62	2.96	0.21	2.58	0	0.11	0.82	1.48	0.45	0	0	0
1239	hsa-miR-5700	0	0	0	0	0	0	0	0	0	0	0	0	0	0	0	0	0	0	0	0	0	0	0	0	0	0	0	0	0	0	0	0	0	0	0	0	0	0	0	0	0	0	0	0	0	0	0	0
1240	hsa-miR-5701	3.12	4.29	2.01	3.12	32.37	9.3	2.46	1.08	0.6	8.79	0.27	5.04	0.45	1.53	1.74	2.73	0.72	1.47	16.95	8.28	2.85	1.65	6.51	10.2	1.86	5.34	1.71	1.74	4.5	0.54	7.53	1.77	3.51	2.25	5.16	3.18	4.98	5.07	2.34	5.61	2.76	5.1	2.55	6.66	3.6	0	3.66	0.45
1241	hsa-miR-5702	0	0	0	0	0	0	0.11	0	0	0	0	0	0	0	0	0	0	0	0	0	0	0	0	0	0	0	0	0	0	0	0	0	0	0	0	0	0	0	0	0	0	0	0	0	0	0	0	0
1242	hsa-miR-5703	0	0	0	0	0.9	0	0	0	0	0	0	0	0.18	0	0	0.2	0	0	0	0	0.26	0	0.83	0	0	0	0	0	0	0	0	0	0	0	0	0.17	0	0	0	0	0	0	0.39	0	0	0	0	0.09
1243	hsa-miR-5704	0	0	0	0	0	0	0	0	0	0	0	0	0	0	0	0	0	0	0	0	0	0	0	0	0	0	0	0	0	0	0	0	0	0	0	0	0	0	0	0	0	0	0	0	0	0	0	0
1244	hsa-miR-5705	0	0	0	0	0	0	0	0	0	0	0	0	0	0	0	0	0	0	0	0	0	0	0	0	0	0	0	0	0	0	0	0	0	0	0	0	0	0	0	0	0	0	0	0	0	0	0	0
1245	hsa-miR-5706	0	0.95	0	0	0	0	0.56	0.9	0.1	0	0.55	0	0.18	0.12	0	0	0	0.49	0	0.36	0	0	0.33	0	1.04	0	0.19	0	0.38	0	0	0.33	0.27	3.13	0.4	0.17	0.62	0	0	0.43	0	0	0.59	2.97	0.9	0.99	0	0.09
1246	hsa-miR-5707	0	0	0	0	0	0	0	0	0	0	0	0	0	0	0	0	0	0	0	0	0	0	0	0	0	0	0	0	0	0	0	0	0	0	0	0	0	0	0	0	0	0	0	0	0	0	0	0
1247	hsa-miR-5708	0	0	0.4	0	0	0	0.67	0.54	0.05	0	1.37	0	0.18	0	0	0.2	0.71	0	0	0	0	0.33	0	0	0	0	0.19	0	0	0	0	0.11	0.54	0	0	0	0	0	0.21	0.43	0	0	0.2	0.74	0	0	0	0.09
1248	hsa-miR-571	0	0	0	0	0	0	0	0	0	0	0	0	0	0	0	0	0	0	0	0	0	0	0	0	0	0	0	0	0	0	0	0	0	0	0	0	0	0	0	0	0	0	0	0	0	0	0	0
1249	hsa-miR-572	0	0	0	0	0	0	0	0	0	0	0	0	0	0.12	0	0	0	0	0	0	0	0	0	0	0	0	0	0	0	0	0	0	0	0	0	0	0	0	0	0	0	0	0	0	0	0	0	0.09
1250	hsa-miR-573	0.31	0	0	0	0.9	0	0	0	0	0	0	0.3	0	0	0	0	0.71	0	0	0	0	0	0	0	0	0.67	0.09	0	0	0	0	0	0	0	0	0	0	0	0	0	0	0	0	0	0	0	0	0.09
1251	hsa-miR-5739	0	0	0	0	0	0	0	0	0	0	0	0	0	0	0	0	0	0	0	0	0	0	0	0	0	0	0	0	0	0	0	0	0	0	0	0	0	0	0	0	0	0	0	0	0	0	0	0
1252	hsa-miR-574	174.98	130.63	135.04	106.4	125	81.27	170.5	84.15	41.87	127.19	65.09	57.15	50.96	52.57	41.78	105.86	66.15	63.33	46.23	96.38	237.58	218.92	137.41	100.85	79.14	190.08	53.9	488.05	235.61	193.51	110.61	49.31	110.88	102.43	114.86	46.72	49.1	151.32	110.31	269.07	99.68	51.83	289.24	47.46	207.36	296.18	181.11	49.91
1253	hsa-miR-575	0	0	0	0	0	0	0	0	0	0	0	0	0	0	0	0	0	0	0	0	0	0	0	0	0	0	0	0	0	0	0	0	0	0	0	0	0	0	0	0	0	0	0	0	0	0	0	0
1254	hsa-miR-576	10.33	19.55	13.71	7.3	17.99	4.64	4.02	2.9	4.42	110.19	13.73	11.84	6.13	6.16	8.18	7.04	17.07	9.26	13.1	10.45	11.71	14.59	11.16	12.01	6.66	19.41	6.25	21.63	12.01	14.89	20.95	14.63	11.03	18.79	7.53	9.92	4.35	8.45	11.5	33.15	3.46	6.2	9.46	45.97	9.87	15.8	19.21	11.26
1255	hsa-miR-577	2.5	0.95	1.61	5.56	54.85	0	1.12	0.18	0.61	1033.34	10.44	63.36	0	0.35	0.44	1.76	0.71	0.97	0	0.36	0.78	1.99	0	3	2.5	0	0.66	291.62	0	0	10.06	0	0.27	0.45	13.47	0.84	4.66	5.07	0.64	83.95	0.23	0.89	0.99	31.14	0	1.97	9.15	0.71
1256	hsa-miR-578	0	0.48	0	0.7	0	0	0	0	0.1	0	0	0.3	0	0	0.29	0	0	0	0	0	0	0.33	0.33	0	0	0	0	0	0	0	0	0	0	0	0.4	0	0	0	0	0	0.46	0	0	0	0	0	0	0
1257	hsa-miR-5787	0	0	0	0	0	0	0	0	0	0	0	0	0	0	0	0	0	0	0	0	0	0	0	0	0	0	0	0	0	0	0	0	0	0	0	0	0	0	0	0	0	0	0	0	0	0	0	0
1258	hsa-miR-579	0.94	0.95	0.81	0.35	1.8	0	0.22	0	0.1	3.52	0.27	0.3	0.09	0.18	0.15	0.2	1.42	0	0	0.36	0.26	1.33	0.5	0.6	0.21	0.67	0.09	2.6	2.25	0	1.26	0.33	0.54	0	0.79	0.34	0.31	2.11	0.21	2.58	0	0	0.2	2.97	0	1.97	0.91	0.44
1259	hsa-miR-580	0.63	0	0	0.35	0	0	0.22	0	0.41	0.59	0.82	0	0.44	0.23	1.02	0.39	0	0.97	0	0	0.26	0.66	0	0	0.42	1.34	0.47	0	0	0	0.84	0.55	0.27	0.45	0.4	0	0.31	0.85	0.21	0.43	0.23	0.22	0.39	0.74	0	0	0	0.44
1260	hsa-miR-581	0.63	1.43	0.4	1.04	0.9	0.77	0.56	0.54	0.41	0.59	0	0.3	0.18	0.18	0	0.2	0	0.49	0	0.36	0.26	0.33	0.17	0	0.42	0	0.19	0	1.13	1.65	0.42	0.33	0.54	0.45	0	0.34	0	2.54	1.7	0.43	0.23	0	0.2	0.74	0.45	0	0	0.27
1261	hsa-miR-582	59.47	46.72	119.32	143.25	845.3	68.11	249.66	156.18	116.45	1199.22	102.72	128.51	176.08	84.96	88.96	63.01	110.25	117.41	405.28	85.03	158.22	109.79	119.59	88.85	65.6	89.69	110.83	459.49	104.3	44.66	332.66	41.33	61.63	168.63	110.1	53.11	85.14	190.21	74.11	1607.08	74.99	114.52	128.86	95.66	42.64	184.62	81.41	36.43
1262	hsa-miR-583	0	0	0	0	0	0	0	0	0	0	0	0	0	0	0	0	0	0	0	0	0	0	0	0	0	0	0	0	0	0	0	0	0	0	0	0	0	0	0	0	0	0	0	0	0	0	0	0
1263	hsa-miR-584	56.03	17.64	16.93	90.4	103.41	47.21	16.97	31.49	42.68	618.36	173.02	158.41	16.2	43.71	17.97	63.99	24.9	20.46	25.43	37.11	29.67	17.25	21.32	34.22	47.07	14.06	17.9	919.85	18.76	87.11	46.92	32.02	40.64	22.81	155.25	22.69	46.61	34.24	43.23	350	98.29	19.49	293.96	53.39	17.5	17.77	88.72	42.64
1264	hsa-miR-585	0.31	0.95	1.21	2.78	0.9	1.55	0.22	0.36	0.61	0	1.65	0.3	0.18	0.18	0.88	0.98	0	0	0	1.26	0.52	0.33	0.83	1.8	0.42	0.67	0.19	0	1.13	1.1	0.42	0.44	0	2.24	0.4	0.34	0.31	0.42	0.64	0.43	0.46	0.22	2.36	0.74	0	0.99	4.57	0.62
1265	hsa-miR-586	0	0	0	0	0	0	0	0	0	0	0	0	0	0	0	0	0	0	0	0	0	0	0	0	0	0	0	0	0	0	0	0	0	0	0	0	0	0	0	0	0	0	0	0	0	0	0	0
1266	hsa-miR-587	0	0	0	0	0	0	0	0	0	0	0	0	0	0	0	0	0	0	0	0	0	0	0	0	0	0	0	0	0	0	0	0	0	0	0	0	0	0	0	0	0	0	0	0	0	0	0	0
1267	hsa-miR-588	0	0	0	0	0	0	0	0	0	0	0	0	0	0	0	0	0	0	0	0	0	0	0	0	0	0	0	0	0	0	0	0	0	0	0	0	0	0	0	0	0	0	0	0	0	0	0	0
1268	hsa-miR-589	73.56	117.75	47.97	39.99	83.63	58.82	40.31	32.03	36.94	21.69	29.11	97.42	83.71	55.98	61.94	88.64	46.95	26.79	55.48	40.71	82.49	72.31	32.81	15.61	39.78	70.95	60.15	64.9	64.53	38.04	73.74	39.34	39.56	61.73	41.98	45.71	34.49	49.03	66.23	35.73	28.38	46.96	69.94	89.72	16.61	39.49	44.82	48.93
1269	hsa-miR-590	10.33	24.31	7.66	3.82	33.27	10.84	3.35	1.99	3.35	56.27	2.47	55.07	7	5.22	5.7	8.61	11.38	6.82	15.41	10.63	17.17	15.59	15.66	12.61	7.08	11.38	4.17	64.03	7.88	4.41	6.7	8.2	8.88	25.5	4.75	9.24	14.92	31.7	8.52	18.08	3.92	16.39	6.3	34.11	6.28	5.92	4.57	7
1270	hsa-miR-591	0	0	0	0	0	0	0	0	0	0	0	0	0	0	0	0	0	0	0	0	0	0	0	0	0	0	0	0	0	0	0	0	0	0	0	0	0	0	0	0	0	0	0	0	0	0	0	0
1271	hsa-miR-592	32.87	1.43	5.24	0	5.4	0	4.91	1.63	2.08	4.69	0	0.89	1.31	2.82	1.75	0.59	0.71	3.41	4.62	2.16	0.52	2.32	4.66	6	5.41	4.69	18.66	15.58	6.38	0	5.87	2.66	4.31	6.26	0	4.03	3.73	0.85	5.11	3.87	0.23	3.99	0.2	3.71	2.69	3.95	0	0.18
1272	hsa-miR-593	0	0	0	0	0	0	0	0	0	0	0	0	0	0	0	0	0	0	0	0	0	0	0	0	0	0	0	0	0	0	0	0	0	0	0	0	0	0	0	0	0	0	0	0	0	0	0	0
1273	hsa-miR-595	0	0	0	0	0	0	0	0	0	0	0	0	0	0	0	0	0	0	0	0	0	0	0	0	0	0	0	0	0	0	0	0	0	0	0	0	0	0	0	0	0	0	0	0	0	0	0	0
1274	hsa-miR-596	0	0	0	0	0	0	0	0	0	0	0	0	0	0	0	0	0	0	0	0	0	0	0	0	0	0	0	0	0	0	0	0	0	0	0	0	0	0	0	0	0	0	0	0	0	0	0	0
1275	hsa-miR-597	0.31	0	0	0.35	0	0	0.11	0	0.05	0.59	0	0	0	0	0	0	0	0	0	0	0	0	0.17	0.6	0	0	0	0	0	0	0	0	0.27	0	0	0	0	0.42	0	0	0	0	0	0	0	0	0	0.18
1276	hsa-miR-598	44.14	3.34	20.56	11.82	0.9	4.64	26.02	16.29	10.11	4.1	3.57	14.51	9.63	9.68	9.64	23.29	13.51	14.61	3.85	32.97	10.15	8.96	21.49	15.01	15.83	8.7	6.63	25.96	3	17.09	44.41	15.29	184.08	9.39	18.22	8.4	10.57	73.97	6.6	12.05	13.15	13.51	9.06	24.47	9.43	11.85	13.72	12.85
1277	hsa-miR-599	0	0	0	0	0	0	0	0	0	0	0	0	0	0	0	0	0	0	0	0	0	0	0	0	0	0	0	0	0	0	0	0.11	0	0	0	0.17	0	0	0	0	0	0	0	0	0	0	0	0
1278	hsa-miR-600	0	0	0	0	0	0	0	0	0	0	0	0	0.26	0	0	0	0	0	0	0	0	0	0	0	0.21	0	0	0	0	0	0	0	0	0	0	0	0	0	0	0	0	0	0	0	0	0	0	0
1279	hsa-miR-601	0	0	0	0	0	0	0	0	0	0	0	0	0	0	0	0	0	0	0	0	0	0	0	0	0	0	0	0	0	0	0	0	0	0	0	0	0	0	0	0	0	0	0	0	0	0	0	0
1280	hsa-miR-602	0	0	0	0	0	0	0	0	0	0	0	0	0	0	0	0	0	0	0	0	0	0	0	0	0	0	0	0	0	0	0	0	0	0	0	0	0	0	0	0	0	0	0	0	0	0	0	0
1281	hsa-miR-603	0	0	0	0	0	0	0	0	0	0	0	0	0	0	0.15	0	0	0	0	0	0	0	0	0	0	0	0	0	0	0	0	0	0	0	0	0	0	0	0	0	0	0	0	0	0	0	0	0
1282	hsa-miR-604	0	0	0	0	0	0	0	0	0	0	0	0	0	0	0	0	0	0	0	0	0	0	0	0	0	0	0	0	0	0	0	0	0	0	0	0	0	0	0	0	0	0	0	0	0	0	0	0
1283	hsa-miR-605	0.94	0.48	0.4	0.7	0.9	0	0.33	0.54	0.25	0	1.65	0.3	0	0.06	0	0.2	0	0	0	0.18	0.26	0.66	0.67	0.6	0	0	0.19	0	0	1.65	0	0.11	0.54	0.45	2.38	0	0	0.85	0.43	11.19	0.23	1.11	0.59	0	0	1.97	0	0.27
1284	hsa-miR-606	0	0	0	0	0	0	0	0	0	0	0	0	0	0	0	0	0	0	0	0	0	0	0	0	0	0	0	0	0	0	0	0	0	0	0	0	0	0	0	0	0	0	0	0	0	0	0	0
1285	hsa-miR-6068	0	0	0	0	0	0	0	0	0	0	0	0	0	0	0	0	0	0	0	0	0	0	0	0	0	0	0	0	0	0	0	0	0	0	0	0	0	0	0	0	0	0	0	0	0	0	0	0
1286	hsa-miR-6069	0	0	0	0	0	0	0	0	0	0	0	0	0	0	0	0	0	0	0	0	0	0	0	0	0	0	0	0	0	0	0	0	0	0	0	0	0	0	0	0	0	0	0	0	0	0	0	0
1287	hsa-miR-607	0	0	0	0	0.9	0	0	0.36	0	0	0	0	0.26	0	0	0	0	0.49	0	0.18	0	0	0	0	0	0	0.09	0	0	0	0	0	0	0	0	0	0	0	0	0.43	0	0	0.2	0	0	0.99	0	0
1288	hsa-miR-6070	0	0	0	0	0	0	0	0	0	0	0	0	0	0	0	0	0	0	0	0	0	0	0	0	0	0	0	0	0	0	0	0	0	0	0	0	0	0	0	0	0	0	0	0	0	0	0	0
1289	hsa-miR-6071	0	0	0	0	0	0	0	0	0	0	0	0	0	0	0	0	0	0	0	0	0	0	0	0	0	0	0	0	0	0	0	0	0	0	0	0	0	0	0	0	0	0	0	0	0	0	0	0
1290	hsa-miR-6072	0	0	0	0	0	0	0	0	0	0	0	0	0	0	0	0	0	0	0	0	0	0	0	0	0	0	0	0	0	0	0	0	0	0	0	0	0	0	0	0	0	0	0	0	0	0	0	0
1291	hsa-miR-6073	0	0	0	0	0	0	0	0	0	0	0	0	0	0	0	0	0	0	0	0	0	0	0	0	0	0	0	0	0	0	0	0	0	0	0	0	0	0	0	0	0	0	0	0	0	0	0	0
1292	hsa-miR-6074	0	0	0	0	0	0	0	0	0	0	0	0	0	0	0	0	0	0	0	0	0	0	0	0	0	0	0	0	0	0	0	0	0	0	0	0	0	0	0	0	0	0	0	0	0	0	0	0
1293	hsa-miR-6075	0	0	0	0	0	0	0	0	0	0	0	0	0	0	0	0	0	0	0	0	0	0	0	0	0	0	0	0	0	0	0	0	0	0	0	0	0	0	0	0	0	0	0	0	0	0	0	0
1294	hsa-miR-6076	0	0	0	0	0	0	0	0	0	0	0	0	0	0	0	0	0	0	0	0	0	0	0	0	0	0	0	0	0	0	0	0	0	0	0	0	0	0	0	0	0	0	0	0	0	0	0	0
1295	hsa-miR-6077	0	0	0	0	0	0	0	0	0	0	0	0	0	0	0	0	0	0	0	0	0	0	0	0	0	0	0	0	0	0	0	0	0	0	0	0	0	0	0	0	0	0	0	0	0	0	0	0
1296	hsa-miR-6078	0	0	0	0	0	0	0	0	0	0	0	0	0	0	0	0	0	0	0	0	0	0	0	0	0	0	0	0	0	0	0	0	0	0	0	0	0	0	0	0	0	0	0	0	0	0	0	0
1297	hsa-miR-6079	0	0	0	0	0	0	0	0	0	0	0	0	0	0	0	0	0	0	0	0	0	0	0	0	0	0	0	0	0	0	0	0	0	0	0	0	0	0	0	0	0	0	0	0	0	0	0	0
1298	hsa-miR-608	0	0	0	0	0	0	0	0	0	0	0	0	0	0	0	0	0	0	0	0	0	0	0	0	0	0	0	0	0	0	0	0	0	0	0	0	0	0	0	0	0	0	0	0	0	0	0	0
1299	hsa-miR-6080	0	0	0	0	0	0	0	0	0	0	0	0	0	0	0	0	0	0	0	0	0	0	0	0	0	0	0	0	0	0	0	0	0	0	0	0	0	0	0	0	0	0	0	0	0	0	0	0
1300	hsa-miR-6081	0	0	0	0	0	0	0	0	0	0	0	0	0	0	0	0	0	0	0	0	0	0	0	0	0	0	0	0	0	0	0	0	0	0	0	0	0	0	0	0	0	0	0	0	0	0	0	0
1301	hsa-miR-6082	0	0	0	0	0	0	0	0	0	0	0	0	0	0	0	0	0	0	0	0	0	0	0	0	0	0	0	0	0	0	0	0	0	0	0	0	0	0	0	0	0	0	0	0	0	0	0	0
1302	hsa-miR-6083	0	0	0	0	0	0	0	0	0	0	0	0	0	0	0	0	0	0	0	0	0	0	0	0	0	0	0	0	0	0	0	0	0	0	0	0	0	0	0	0	0	0	0	0	0	0	0	0
1303	hsa-miR-6084	0	0	0	0	0	0	0	0	0	0	0	0	0	0	0	0	0	0	1.54	0	0	0	0	0	0	0	0	0	0	0	0	0	0	0	0	0	0	0	0	0	0	0	0	0	0	0	0	0
1304	hsa-miR-6085	0	0	0	0	0	0	0	0	0	0	0	0	0	0	0	0	0	0	0	0	0	0	0	0	0	0	0	0	0	0	0	0	0	0	0	0	0	0	0	0	0	0	0	0	0	0	0	0
1305	hsa-miR-6086	0	0	0	0	0	0	0	0	0	0	0	0	0	0	0	0	0	0	0	0	0	0	0	0	0	0	0	0	0	0	0	0	0	0	0	0	0	0	0	0	0	0	0	0	0	0	0	0
1306	hsa-miR-6088	0	0	0	0	0	0	0	0	0	0	0	0	0	0	0	0	0	0	0	0	0	0	0	0	0	0	0	0	0	0	0	0	0	0	0	0	0	0	0	0	0	0	0	0	0	0	0	0
1307	hsa-miR-6089	0	0	0	0	0	0.78	0	0	0	0	0	0	0	0	0	0	0	0	0	0	0	0	0	0	0	0	0	0	0	0	0	0	0	0	0	0.16	0	0	0	0	0	0	0	0	0	0	0	0
1308	hsa-miR-609	0	0	0	0	0	0	0	0	0	0	0	0	0	0	0	0	0	0	0	0	0	0	0	0	0	0	0	0	0	0	0	0	0	0	0	0	0	0	0	0	0	0	0	0	0	0	0	0
1309	hsa-miR-6090	0	0	0	0	0	0	0	0	0	0	0	0	0	0	0	0	0	0	0	0	0	0	0	0	0	0	0	0	0	0	0	0	0	0	0	0	0	0	0	0	0	0	0	0	0	0	0	0
1310	hsa-miR-610	0	0	0.4	0	0	0	0	0	0	0	0	0	0	0	0	0	0	0	0	0	0	0	0	0	0	0	0	0	0	0	0	0	0	0	0	0	0	0	0	0	0	0	0	0	0	0	0	0
1311	hsa-miR-611	0	0	0	0	0	0	0	0	0	0	0	0	0	0	0	0	0	0	0	0	0	0	0	0	0	0	0	0	0	0	0	0	0	0	0	0	0	0	0	0	0	0	0	0	0	0	0	0
1312	hsa-miR-612	0	0	0	0	0	0	0	0	0	0	0	0	0	0	0	0	0	0	0	0	0	0	0	0	0	0	0	0	0	0	0	0	0	0.45	0	0	0	0	0	0	0	0	0	0.74	0	0	0	0
1313	hsa-miR-6124	0	0	0	0	0	0	0	0	0	0	0	0	0	0	0	0	0	0	0	0	0	0	0	0	0	0	0	0	0	0	0	0	0	0	0	0	0	0	0	0	0	0	0	0	0	0	0	0
1314	hsa-miR-6125	0	0	0	0	0	0	0	0	0.05	0	0	0	0	0	0	0	0	0	0	0	0	0	0	0	0	0	0	0	0	0	0	0	0	0	0	0	0	0	0	0	0	0	0	0	0	0	0	0
1315	hsa-miR-6126	0	0	0	0	0	0	0	0	0	0	0	0	0	0	0	0	0	0	0	0	0	0	0	0	0	0	0	0	0	0	0	0	0	0	0	0	0	0	0	0	0	0	0	0	0	0	0	0
1316	hsa-miR-6127	0	0	0	0	0	0	0	0	0	0	0	0	0	0	0	0	0	0	0	0	0	0	0	0	0	0	0	0	0	0	0	0	0	0	0	0	0	0	0	0	0	0	0	0	0	0	0	0
1317	hsa-miR-6128	0	0	0	0	0	0	0	0	0	0	0	0	0	0	0	0	0	0	0	0	0	0	0	0	0	0	0	0	0	0	0	0	0	0	0.08	0.03	0.06	0	0	0	0	0	0	0	0	0	0	0
1318	hsa-miR-6129	0.63	0.48	0.81	2.09	0.9	0	0	2.17	0.81	0	0.55	2.07	2.28	0.82	3.36	0.2	0	0	3.08	0.18	0	0	0.17	0	0.42	0	0.09	0	0	0	0	2.49	0	0	0	0.17	0	0	0	0.43	0	0	0	0.74	0	0.99	0	0.18
1319	hsa-miR-613	0	0	0	0	0	0	0	0	0	0	0	0	0	0	0	0	0	0	0	0	0	0	0	0	0	0	0	0	0	0	0	0	0	0	0	0	0	0	0	0	0	0	0	0	0	0	0	0
1320	hsa-miR-6130	0.31	0.32	0.13	4.17	0.3	0	0	0.36	0.03	1.37	0.09	0.1	0.23	0.08	0	0.2	0	0	0.26	0.18	0.09	0.33	0.06	0	0	0	0.32	0	0	0	0.14	0.18	0.27	0.15	0	0	0	0	0	0	0	0.07	0.13	0.25	0.15	0	0	0
1321	hsa-miR-6131	0	0	0	0	0	0	0	0	0	0	0	0	0	0	0	0	0	0	0	0	0	0	0	0	0	0	0	0	0	0	0	0	0	0	0	0.17	0	0	0	0	0	0	0	0	0	0	0	0
1322	hsa-miR-6132	0	0	0.4	0	0	0	0	0	0	0	0	0	0	0	0	0	0	0	0	0	0	0	0	0	0	0	0	0	0	0	0	0	0	0	0	0	0	0	0	0	0	0	0	0	0	0	0	0
1323	hsa-miR-6133	0	0	0	0	0	0	0	0	0	0	0	0	0.18	0.06	0	0	0	0	0	0	0	0	0	0	0	0	0	0	0	0	0	0	0	0	0	0	0	0	0	0	0	0	0	0	0	0	0	0
1324	hsa-miR-6134	0	0	0	0	0	0.77	0	0	0.1	0	0	0	0.35	0.06	0	0	0	0	0	0.18	0.26	0	0.17	0.6	0.42	0.67	0.09	0	0	1.1	0	0.22	0	0	0.4	0	0.31	0	0.21	0	0.46	0	0.39	0	0	0	0.91	0.09
1325	hsa-miR-614	0	0	0	0	0	0	0	0	0	0	0	0	0	0	0	0	0	0	0	0	0	0	0	0	0	0	0	0	0	0	0	0	0	0	0	0.17	0	0	0	0	0	0	0	0	0	0	0	0
1326	hsa-miR-615	7.2	11.44	25.4	8	53.06	16.25	12.95	5.79	2.74	5.28	2.2	1.18	0.79	18.89	3.51	7.04	27.74	5.85	13.1	2.34	12.23	120.74	15.32	7.8	2.71	47.52	5.97	12.98	32.27	6.62	5.45	5.87	23.41	6.71	3.96	29.75	4.35	34.66	1.49	17.22	2.08	36.11	8.28	1.48	28.28	45.41	10.06	2.66
1327	hsa-miR-616	1.57	10.49	2.02	2.09	8.09	3.87	1.45	0.72	0.25	2.34	0.55	1.18	0.7	0.53	0.73	0.39	4.98	1.95	1.54	1.44	2.6	2.32	2.5	1.2	2.71	7.36	0.57	4.33	3.38	3.31	4.19	1.44	4.84	4.92	1.98	6.22	1.55	4.23	4.26	6.46	0.23	0.66	2.56	10.38	1.35	3.95	0.91	0.09
1328	hsa-miR-6165	0	0	0	0	0	0	0	0	0	0	0	0	0	0	0	0	0	0	0	0	0	0	0	0	0	0	0	0	0	0	0	0	0	0	0	0	0	0	0	0	0	0	0	0	0	0	0	0
1329	hsa-miR-617	0	0	0	0	0	0	0	0	0	0	0	0	0	0	0	0	0	0	0	0	0	0	0	0	0	0	0	0	0	0	0	0	0	0	0	0	0	0	0	0	0	0	0	0	0	0	0	0
1330	hsa-miR-618	0.31	0	0.4	0.35	0	0	0	0.54	0.25	0	0	0.3	1.58	2.46	2.34	0	0	0.49	5.39	0.18	0.26	1.99	1.5	0	0	0.67	0.09	0	0	0	0	1.33	0	0	0	0	0	0	0.43	0	0.46	0.22	0.2	0	1.35	0	0	0.44
1331	hsa-miR-619	0.94	0.95	0	0	7.19	0.77	0.11	0.36	0.1	0	0	1.48	0.26	0.06	0.15	0.39	0	1.46	6.93	0.72	0.26	0	1.17	2.4	0.42	0	0.28	0	1.88	0	1.26	0.44	0.54	0	0.4	1.34	1.24	0.85	0.21	0.86	0.23	0.89	0.2	0.74	0.9	0.99	0	0.18
1332	hsa-miR-620	0	0	0	0	0	0	0	0	0	0	0	0	0	0	0	0	0	0	0	0	0	0	0	0	0	0	0	0	0	0	0	0	0	0	0	0	0	0	0	0	0	0	0	0	0	0	0	0
1333	hsa-miR-621	0	0	0	0	0	0	0	0	0	0	0	0	0	0	0	0	0	0	0	0	0	0	0	0	0	0	0	0	0	0	0	0	0	0	0	0	0	0	0	0	0	0	0	0	0	0	0	0
1334	hsa-miR-622	0	0	0	0	0	0	0	0	0	0	0	0	0	0	0	0	0	0	0.77	0	0	0.33	0	0	0	0	0	0	0	0	0	0	0	0	0	0	0	0	0	0	0	0	0	0	0	0	0	0
1335	hsa-miR-623	0	0	0	0	0	0	0	0	0	0	0	0	0	0	0	0	0	0	0	0	0	0	0	0	0	0	0	0	0	0	0	0	0	0	0	0	0	0	0	0	0	0	0	0	0	0	0	0
1336	hsa-miR-624	2.19	1.43	0.81	0	0.9	2.32	1.23	0.54	1.58	0	0.82	0.59	1.23	0.65	0.29	1.17	0	0.97	2.31	0.72	0.78	1.33	1.5	0	0.62	0	1.04	0.87	0.75	3.86	1.26	1.11	0.27	0.45	0	0.67	0.62	1.27	0.85	2.58	1.15	0.22	1.77	0	0.9	0.99	0	0.71
1337	hsa-miR-625	253.55	126.81	255.17	372.04	124.1	274.77	371.37	203.42	344.02	77.95	88.71	320.97	661.77	181.19	524.14	319.54	372.72	314.71	245.02	208.97	210.52	386.1	632.1	252.13	249.08	1100.35	261.73	333.15	933.81	286.68	225.4	216.29	92.04	454.45	388.92	213.95	1236.75	354.21	307.93	227.31	217.58	194.04	193.87	486.43	221.72	529.18	246.05	259.63
1338	hsa-miR-626	0	0	0	0	0	0	0	0	0	0	0	0	0	0	0	0	0	0	0	0	0	0	0	0	0	0	0	0	0	0	0	0	0	0	0	0	0	0	0	0	0	0	0	0	0	0	0	0
1339	hsa-miR-627	4.07	2.86	0.4	2.78	0.9	0	0.67	0.72	0.56	3.52	1.65	1.78	0.7	0.41	1.9	1.17	1.42	0.49	1.54	0.9	0.78	1	2.17	2.4	1.46	2.68	0.66	5.19	0.75	2.21	2.09	0.78	0.81	5.37	0.79	0.5	2.49	7.61	1.49	0	0.46	1.55	1.18	3.71	0.45	1.97	0	1.06
1340	hsa-miR-628	13.77	117.28	7.66	5.56	82.73	54.95	33.5	4.16	3.91	27.55	9.06	7.4	7.35	5.87	5.99	4.89	49.08	31.18	8.48	75.12	67.14	8.29	48.8	32.42	33.74	22.76	5.3	88.26	90.42	8.82	70.39	10.31	55.71	56.81	16.24	69.75	24.24	73.55	64.52	51.23	13.61	44.08	21.67	78.6	39.5	4.94	0.91	7.53
1341	hsa-miR-629	134.91	108.22	90.7	62.24	111.51	127.71	64.31	101.53	60.61	123.67	65.64	79.35	80.29	106.67	110.15	73.18	92.47	78.43	56.25	105.02	118.92	132.68	165.56	52.83	88.3	423.01	72.28	112.49	232.23	88.76	160.46	144.16	121.91	68.44	83.57	149.24	89.49	174.57	67.72	157.14	79.83	73.32	82.55	120.13	39.05	143.16	120.74	105.31
1342	hsa-miR-630	0	0	0	0	0	0	0	0	0	0	0	0	0	0	0	0	0	0	0	0	0	0	0	0	0	0	0	0	0	0	0	0	0	0	0	0	0	0	0	0	0	0	0	0	0	0	0	0
1343	hsa-miR-631	0	0	0	0	0	0	0	0	0	0	0	0	0	0	0	0	0	0	0	0	0	0	0	0	0	0	0	0	0	0	0	0	0	0	0	0	0	0	0	0	0	0	0	0	0	0	0	0
1344	hsa-miR-632	0	0	0.4	0	0	0	0	0	0	0	0	0	0.09	0	0	0	0	0	0	0	0	0	0	0	0	0	0	0	0	0	0	0	0	0	0	0	0	0	0	0	0	0	0	0	0	0	0	0
1345	hsa-miR-633	0	0	0	0	0	0	0	0	0	0	0	0	0	0	0	0	0	0	0	0	0	0	0	0	0	0	0	0	0	0	0	0	0	0	0	0	0	0	0	0	0	0	0	0	0	0	0	0
1346	hsa-miR-634	0	0	0	0	0	0	0	0	0	0	0	0	0	0	0	0	0	0	0	0	0	0	0	0	0	0	0	0	0	0	0	0	0	0	0	0	0	0	0	0	0	0	0	0	0	0	0	0
1347	hsa-miR-635	0	0	0	0	0	0	0	0	0	0	0	0	0	0	0	0	0	0	0	0	0	0	0	0	0	0	0	0	0	0	0	0	0	0	0	0	0	0	0	0	0	0	0	0	0	0	0	0
1348	hsa-miR-636	0	1.91	0.4	0	0	0	0.11	0	0.05	1.17	0.55	0.3	0.26	0	0	0	0	0	0	0.36	0	0.33	1.33	0	0.21	0	0.09	2.6	2.25	0	0.84	0	0	0.45	0	0.17	0	0.42	0.21	1.72	0	0.22	0.2	0	0	0	0	0
1349	hsa-miR-637	0	0	0	0	0	0	0	0	0	0	0	0	0	0	0	0	0	0	0	0	0	0	0	0	0	0	0	0	0	0	0	0	0	0	0	0	0	0	0	0	0	0	0	0	0	0	0	0
1350	hsa-miR-638	0	0	0	0	0	0	0	0.18	0	0	0	0	0	0	0	0	0	0	0	0	0	0	0	0	0	0	0	0	0	0	0	0	0	0	0	0	0	0	0	0	0	0	0	0	0	0	0	0
1351	hsa-miR-639	0	0	0	0	0	0	0	0	0.05	0	0	0	0.18	0.18	0.29	0	0	0	0	0	0	0	0	0	0	0	0.09	0	0	0.55	0	0	0.54	0.45	0	0	0	0	0	0	0	0	0	0	0	0	0	0.18
1352	hsa-miR-640	0	0	0	0	0	0	0	0	0	0	0	0	0	0	0	0	0	0	0	0	0	0	0	0	0	0	0	0	0	0	0	0	0	0	0	0	0	0	0	0	0	0	0	0	0	0	0	0
1353	hsa-miR-641	0	0	0	0	0	0	0	0.18	0.05	0	0	0.3	0.18	0	0.15	0	0	0	0	0	0.52	0	0.17	0	0	0	0	0	0	0	0	0	0.27	0	0	0.17	0	0	0	0	0	0	0	0	0	0	0	0
1354	hsa-miR-642a	3.29	15.49	7.05	1.22	1.8	6.97	4.58	2.17	0.48	1.17	1.65	3.11	1.4	1.26	1.39	0.1	6.05	0.49	4.62	8.92	10.41	6.3	9.49	2.4	3.85	11.04	2.94	0.87	4.13	15.44	1.26	2.49	2.42	10.51	0.79	5.21	2.18	3.59	6.18	5.17	1.15	6.2	7.59	9.64	1.8	2.96	4.57	2.93
1355	hsa-miR-642b	0.16	0.24	0.2	0.17	0	0	0	0	0.03	0	0	0.15	0	0.03	0.37	0.1	1.07	0	0	0.27	0	0	0	0.6	0.52	0.33	0.09	0	0	0	0	0.06	0	0.22	0.4	0	0	0.21	0	0	0.23	0.22	0.1	0	0	0	0	0.09
1356	hsa-miR-643	0.63	0	0	0.35	1.8	0	0	0.18	0.05	0	0	0	0.35	0.59	0.15	0.2	0.71	0	0	0.18	0	1.66	0.67	0	0.42	0	0	0	0	0	0.42	0.33	0.27	0.89	0.4	0.17	0.31	0.85	0.21	0.43	0	0.89	0	1.48	0.45	0	0	0.53
1357	hsa-miR-644a	0	0	0	0	0	0	0	0	0	0	0	0	0	0	0	0	0	0	0	0	0	0	0	0	0	0	0	0	0	0	0	0	0	0	0	0	0	0	0	0	0	0	0	0	0	0	0	0
1358	hsa-miR-645	0	0	0	0	0	0	0	0	0	0	0	0	0	0	0	0	0	0	0	0	0	0	0	0	0	0	0	0	0	0	0	0	0	0	0	0	0	0	0	0	0	0	0	0	0	0	0	0
1359	hsa-miR-646	0	0	0	0	0	0	0	0	0	0	0	0	0	0	0	0	0	0	0	0	0	0	0	0	0	0	0	0	0	0	0	0	0	0	0	0	0	0	0	0	0	0	0	0	0	0	0	0
1360	hsa-miR-647	0	0	0	0	0	0	0	0	0	0	0	0	0	0	0	0	0	0	0	0	0	0	0	0	0	0	0	0	0	0	0	0	0	0	0	0	0	0	0	0	0	0	0	0	0	0	0	0
1361	hsa-miR-648	0	0	0	0	0	0	0	0	0	0	0	0	0	0	0	0	0	0	0	0	0	0	0	0	0	0	0	0	0	0	0	0	0	0	0	0	0	0	0	0	0	0	0	0	0	0	0	0
1362	hsa-miR-649	0	0	0	0	0	0	0	0	0	0	0	0	0	0	0	0	0	0	0	0	0	0	0	0	0	0	0	0	0	0	0	0	0	0	0	0	0	0	0	0	0	0	0	0	0	0	0	0
1363	hsa-miR-6499	0.31	0	0	0.35	3.6	0	0.33	0.18	0.05	0	0	4.15	0.09	0.23	0.29	0.98	0	0	0	0.36	0	0	0.17	0.6	0	0	0	0	0	1.1	0	0.11	0.27	0	0.79	0	0	0	0	0.43	0.69	0	0.99	0.74	0	0	0	0
1364	hsa-miR-650	0	0	0	0	0	0	0	0	0	0	0	0	0	0	0	0	0	0	0	0	0	0	0	0	0	0	0	0	0	0	0	0	0	0	0	0	0	0	0	0	0	0	0	0	0	0	0	0
1365	hsa-miR-6500	0.31	0	0	0.35	0	1.55	0.11	0	0.25	0	2.2	0	0.18	0.35	0.29	0.78	0.71	0	0	1.08	0.26	0.33	0.33	0.6	0.83	0.67	0.28	0	0	2.21	0.84	0.33	0.27	0.45	2.38	0.17	0.62	1.27	0.64	0	0.69	0.22	1.97	2.22	0.45	0	1.83	0.89
1366	hsa-miR-6501	0.31	0	0	1.74	0	0	0.22	0.36	0.05	0	0	0.3	0.26	0.29	0	0.2	0.71	0.49	0.77	0.36	0	0	3.16	0	0.42	0	0.76	0	0.38	0	0	0	0.81	0.89	0	1.18	0	0	0.21	0	0.23	0	0	1.48	0.45	0	0	0.35
1367	hsa-miR-6502	0.94	0	0.4	0	0	0.77	0	0	0.46	0	0.55	0.59	0.18	0.18	0.29	0.2	0.71	0	0	0.36	0.26	1.99	0.17	0	0.42	0	0.09	0.87	0	0.55	0	0	0.27	0.45	0	0.17	0.62	0.42	0.43	0.43	0	0	0.59	0.74	0	0	0	0.71
1368	hsa-miR-6503	2.82	0.48	1.61	0.7	0.9	0.77	0.33	0.54	0.2	0	0.27	0.3	0.35	0.41	0.15	0.78	1.42	0	1.54	0.72	0.52	0	0.33	2.4	0.21	0	0.57	0.87	0	0.55	0.84	0.33	1.61	0.45	0	0.84	0.31	1.69	0.21	0	0.23	1.55	1.18	3.71	0.45	0.99	0.91	0.27
1369	hsa-miR-6504	0	0	0	0	0	0	0	0	0	0	0	0.3	0	0	0	0.2	0	0	0	0	0	0	0	0	0.21	0	0	0	0	0	0	0	0	0.45	0	0.17	0	0	0	0	0	0	0	0	0	0	0	0
1370	hsa-miR-6505	0	0	0	0	0	0	0.11	0.18	0	0.59	0	0	0	0	0.29	0	0	0	0	0	0	0	0.17	0	0	0	0	0	0	0	0	0	0	0	0	0	0	0	0	0.43	0	0	0	0	0	0	0	0
1371	hsa-miR-6506	0	0	0	0	0	0	0	0	0	0	0	0	0	0.18	0.15	0	0	0.49	0.77	0	0	0	0	0	0	0	0	0.87	0	0	0	0	0	0	0	0.34	0.31	0	0.43	0	0	0.22	0	0	0	0	0	0.09
1372	hsa-miR-6507	0	0	0	1.74	0	1.55	0	0	0.3	1.76	0.82	0	0.09	0.23	0	0.39	0	0	0	0.18	0.52	0	0	0.6	0.21	0	0	0	0	4.41	0	0	0	0.45	3.17	0.17	0.93	0.42	0	0	1.62	0	0.79	0	0	0	0.91	0.89
1373	hsa-miR-6508	0	0.48	0	0	0.9	0	0.22	0	0.1	0	0	0.3	0.09	0.18	0.15	0.2	0	0	0	0	0	0.33	0	0	0	0	0.09	0	0.38	0	0.42	0.11	0.27	0.45	0	0.67	0	0	0.21	0	0	0	0	0.74	0	0	0.91	0.18
1374	hsa-miR-6509	0.63	0.48	0.81	1.39	0	1.55	0.78	0.54	0.76	0	0	0.3	2.01	0.7	0.29	1.17	0	0	0.77	0.18	1.3	0.33	0.33	1.2	0.83	0	0.95	0.87	0	0	1.68	2.44	0.27	0	1.19	0.5	0	0.42	0.43	1.29	0.69	0.22	0.39	1.48	0	0	0.91	0.71
1375	hsa-miR-651	4.38	2.38	3.22	1.04	0	0.77	3.8	0.18	1.83	34.58	0.82	2.07	2.01	2.82	5.7	2.54	3.56	0.97	6.16	1.98	2.08	2.32	0.67	2.4	0.42	2.68	2.65	4.33	0.75	0.55	0.84	6.43	1.88	1.34	1.58	1.18	1.86	3.38	1.49	5.6	2.08	2.66	0.99	0.74	0.9	0.99	2.74	3.28
1376	hsa-miR-6510	37.88	1.91	12.09	34.77	305.75	174.15	2.46	2.17	1.93	22.86	0.27	2.37	0.88	1.17	0.88	11.54	8.54	0.49	0.77	3.6	1.04	3.65	1.17	10.81	3.96	0	9.28	0	2.63	36.39	0.84	4.88	13.99	1.34	136.24	17.82	1.24	0.85	0.21	34.44	37.84	0.44	5.52	1.48	4.04	0.99	28.35	7.45
1377	hsa-miR-6511a	5	12.88	10.08	5.2	5.4	5.4	4.12	2.72	1.12	31.64	9.08	5.04	0.8	7.52	2.92	1.76	3.56	6.32	4.64	5.4	4.44	5.96	12.84	9.6	2.08	12.72	1.6	9.52	21	16	4.2	1.88	13.72	3.12	3.96	3.68	1.24	3.4	4.88	7.32	2.32	4.88	17.32	4.44	10.32	4.92	15.56	1.52
1378	hsa-miR-6511b	1.26	8.58	5.64	3.82	4.5	1.54	2.46	2.36	0.82	9.96	5.49	2.96	0.7	3.75	1.16	1.96	3.55	0.97	1.55	2.88	1.82	6.96	7.82	7.2	1.67	4.02	0.86	5.19	18.76	7.17	0.84	1.78	10.22	2.68	2.38	3.36	0.63	3.8	3.83	7.75	1.16	2	8.87	1.48	9.42	5.92	4.57	1.06
1379	hsa-miR-6512	0	0	0	0	0	0	0	0	0	0	0	0	0	0	0	0	0	0	0	0.18	0	0	0	0	0	0	0	0	0	0	0	0	0	0	0	0	0	0	0	0	0	0	0.2	0	0	0	0	0.09
1380	hsa-miR-6513	0.31	0	0.81	1.74	0	0	0.45	0	0.1	0	0.55	0	0.09	0.06	0.15	0.59	0	0	0	0.36	0	0.66	0.17	0.6	0.62	0	0.09	0	0.38	1.1	0	0.33	0	0.45	0	0.17	0	0	0	0	0.23	0.22	1.38	0	0.45	0	0.91	0.09
1381	hsa-miR-6514	0.63	0.48	0.81	0.7	0	0	0	0.36	0.15	1.17	0	0	0.26	0.29	0.58	0.2	1.42	0.49	0.77	0.36	0.52	0.33	0.33	0.6	0.42	0	0.19	0	1.13	0	0	0.22	0.54	0.45	1.19	0.5	0	0.85	0.21	0.43	0.46	0.22	0.59	0	0	0	0.91	0.27
1382	hsa-miR-6515	0.63	0.48	0	0	0	0	0.22	0	0.05	0	0	0	0.09	0.06	0.15	0	0.71	0.49	0	0.18	0.26	0	0	0	0	0.67	0	0	0.75	0	0	0	0.27	0	0	0	0	0	0	0	0	0	0	0.74	0	0	0	0
1383	hsa-miR-6516	0.63	1.43	0.81	0.35	0.9	0	0.11	0	0	0.59	0.55	0	0	0.06	0.15	0.2	0.71	0	3.85	0.72	0.52	0.66	1.33	0.6	0	0	0.38	0	0	0	0.42	0.22	0.81	0	0.4	0.5	0.31	0.42	0.21	0	0	0.22	0.39	2.22	0	0	0	0.18
1384	hsa-miR-652	63.54	111.56	66.51	32.34	70.14	38.7	20.66	30.4	20.88	106.09	59.87	31.09	58.4	61.38	215.47	49.9	29.87	17.05	55.48	15.13	21.6	56.06	90.94	61.23	12.29	83.66	37.23	51.05	47.27	75.53	56.56	85.76	42.52	35.78	41.98	63.7	18.64	123	18.53	31.43	22.84	42.97	71.72	95.66	42.19	13.82	58.54	53.36
1385	hsa-miR-6529	0	0	0	0	0	0	0	0	0	0	0	0	0	0	0	0	0	0	0	0	0	0	0	0	0	0	0	0	0	0	0	0	0	0	0	0	0	0	0	0	0	0	0	0	0	0	0	0
1386	hsa-miR-653	21.29	4.77	24.99	8	3.6	11.61	21.1	1.63	5.08	9.38	9.61	6.51	2.01	9.45	17.53	7.63	19.21	7.79	4.62	7.39	8.33	172.82	11.83	10.81	16.45	23.43	14.87	6.92	28.51	3.86	27.65	10.19	26.64	25.5	9.51	38.66	4.66	5.92	235.95	42.19	27.92	21.49	21.87	14.83	12.12	30.61	10.98	14.27
1387	hsa-miR-654	56.34	35.28	39.51	36.16	39.57	52.63	70.34	67.69	54.21	5.28	12.63	12.14	17.34	27.99	9.64	22.31	16.36	30.2	23.89	29.18	65.06	31.18	29.65	43.22	16.45	6.69	12.22	22.5	20.63	26.46	52.79	18.17	2.69	9.84	177.04	12.44	24.86	76.08	36.84	22.39	22.61	24.37	71.32	8.9	25.13	22.71	26.53	18.79
1388	hsa-miR-655	1.57	0.95	2.02	2.78	1.8	5.42	5.02	1.63	5.28	1.17	1.65	2.07	1.75	2.41	2.92	6.26	2.13	0.97	2.31	3.24	2.34	2.65	2.33	4.8	1.25	0.67	2.56	6.06	3.38	2.21	1.68	2.99	0	2.68	11.09	0.34	2.49	2.96	1.28	2.58	2.77	1.55	1.97	0.74	2.69	1.97	3.66	2.48
1389	hsa-miR-656	0.31	0	0.81	1.39	0	1.55	0.78	0.18	1.63	0	0.27	1.18	0.09	0.47	0.88	1.57	2.85	1.46	0	1.26	1.04	0.33	0.67	1.2	0.42	0.67	0.28	0	0.38	0	0.84	0.55	0	0	5.54	0.17	0.93	0.42	0.64	0	0.92	0.44	0.59	0	1.35	0	0.91	0.35
1390	hsa-miR-657	0	0	0	0	0	0	0	0	0	0	0	0	0	0	0	0	0	0	0	0	0	0	0	0	0	0	0	0	0	0	0	0	0	0	0	0	0	0	0	0	0	0	0	0	0	0	0	0
1391	hsa-miR-658	0	0	0	0	0	0	0	0	0	0	0	0	0	0	0	0	0	0	0	0	0	0	0	0	0	0	0	0	0	0	0	0	0	0	0	0	0	0	0	0	0	0	0	0	0	0	0	0
1392	hsa-miR-659	2.19	4.77	1.21	1.04	2.7	0.77	1	1.27	1.27	4.1	0.82	0.3	0.61	1.47	1.75	1.17	2.85	1.46	0.77	0.72	2.86	1.33	0.5	1.8	1.25	0.67	1.61	2.6	4.13	1.1	0.84	2.33	2.69	0.89	0.79	1.18	1.86	0.85	2.98	0.86	1.38	0.22	0	0.74	1.35	0	1.83	2.22
1393	hsa-miR-660	39.44	24.31	43.13	27.47	34.17	6.97	18.76	7.24	31.55	116.64	26.91	116.07	12.52	34.38	88.23	63.79	36.99	13.15	59.33	24.5	10.41	34.5	14.16	40.82	14.99	91.03	40.73	74.42	27.39	11.58	23.88	60.72	22.07	26.39	9.51	25.71	12.43	63.82	33.01	20.66	15.46	23.7	14.58	57.1	13.02	26.66	19.21	40.86
1394	hsa-miR-661	0	0	0	0	0	0	0	0	0	0	0	0	0	0	0	0	0	0	0.77	0	0	0	0	0	0	0	0	0	0	0	0	0	0	0	0	0	0	0	0	0	0	0	0	0	0	0	0	0
1395	hsa-miR-662	0	0.95	0	0	0	0	0	0	0	0	0	0	0	0	0	0.2	0	0	0	0	0	0	0	0	0	0	0	0	0	0	0	0	0	0	0	0	0	0	0	0	0	0	0	0	0	0	0	0
1396	hsa-miR-663a	0	0	0	0	0.9	0	0	0	0	0	0	0	0	0	0	0	0	0	16.18	0	0	0	0.17	0	0	0	0	0.87	0	0	0.42	0	1.08	0	0	0	0	0	0	0	0	0	0	0	0	0	0	0
1397	hsa-miR-663b	0.94	4.77	0.4	0	0	0	0.11	0.54	0	0	0	0.59	0.53	0.53	0.58	0	1.42	0	2.31	2.34	0.26	1.33	0.67	2.4	3.12	0	0	0	1.5	1.1	0	0	4.04	0	1.19	0.34	0	0	0	0.86	0	1.55	0	0	0	0.99	0.91	0.8
1398	hsa-miR-664a	34.75	194.99	55.63	44.85	36.87	13.16	44.66	19.91	24.03	60.37	22.25	26.35	11.21	33.09	38.57	23.68	41.97	25.82	116.35	22.52	23.42	57.05	51.13	38.42	21.45	46.85	35.05	66.63	51.4	39.69	46.92	25.6	27.45	36.68	22.97	33.45	7.15	68.05	79.22	46.93	27.92	22.37	33.1	16.31	127.92	29.62	45.73	34.66
1399	hsa-miR-664b	6.89	7.63	4.03	4.52	3.6	2.32	3.57	1.99	3.2	5.86	2.47	3.26	1.4	3.87	2.48	2.74	4.98	3.9	11.56	3.42	2.08	6.63	9.99	4.2	1.46	2.68	2.27	6.92	4.5	1.65	2.51	1.22	5.92	8.95	3.96	3.36	0.93	6.76	2.98	3.01	4.38	4.21	5.52	6.67	7.18	2.96	4.57	2.75
1400	hsa-miR-665	0.94	0	0.4	0	0	0	0.33	0.36	0	0	0	0	0.09	0.12	0	0	0	0.49	0	0.18	1.04	0	0	0	0.21	0	0	0	0	0	0.42	0	0	0	0	0	0.62	0.85	0.43	0	0	0.22	0.2	0	0.45	0	0	0.09
1401	hsa-miR-668	0.31	0	0	0	0	0	0.11	0	0.05	0	0	0	0	0.06	0	0	0	0	0	0	0.26	0	0.33	0	0	0	0.09	0	0	0.55	0	0.11	0.27	0	0	0	0	0	0	0	0	0	0	0	0	0	0	0.09
1402	hsa-miR-670	0	0	0	0	0	0	0	0	0	0	0	0	0	0	0	0	0	0	0	0	0	0	0	0	0	0	0	0	0	0	0	0	0	0	0	0	0	0	0	0	0	0	0	0	0	0	0	0
1403	hsa-miR-671	11.27	5.72	4.84	2.78	9.89	8.51	4.24	3.98	1.98	18.17	1.37	7.11	3.41	3.87	5.7	4.11	13.51	6.82	10.79	4.32	7.03	6.63	8.66	10.81	2.71	8.7	2.75	35.48	7.88	4.41	5.87	3.88	12.92	4.03	3.56	4.71	5.59	7.61	8.94	17.65	1.38	4.87	4.33	8.16	9.87	7.9	3.66	3.28
1404	hsa-miR-6715a	0	0	0	0	5.4	0	0.22	0.18	0.05	0	1.1	0	0	0	0	0.39	0	0	7.7	0	0	1.66	0.33	0	0	0	0	0.87	0	3.31	0	0	0	0.89	0.79	0.17	0	0	0	0.43	0	0	6.5	0	0	0	0	0.09
1405	hsa-miR-6715b	0	0	0	0	0	0	0	0	0	0	0	0	0	0	0	0	0	0	0.77	0	0.26	0	0	0	0	0	0	0.87	0	0	0	0	0	0	0	0	0	0	0	0	0	0	0.2	0	0	0	0	0.09
1406	hsa-miR-6716	0	0.48	0.81	0.35	0	0	1	0.36	0.36	0.59	2.47	0	0.7	0.76	0.73	0.78	0	0.49	0	0.54	1.56	1.66	0.33	0.6	0.62	0	0.47	2.6	0.75	0.55	2.51	0.55	1.08	0.45	1.58	0.34	0.31	0.85	0.21	1.72	0.23	0.66	2.76	0	1.35	1.97	0.91	1.15
1407	hsa-miR-6717	0	0	0	0	3.6	0	0	0	0.05	0	0	0	0.09	0	0	0	0	0	0	0	0	0	0	0	0.21	0	0	0	0	0	0	0.11	0	0	0	0	0	0	0	0	0.46	0	0.2	0	0	0	1.83	0.09
1408	hsa-miR-6718	0	0	0.81	0.35	0	0	0	0.72	0.15	0	0.27	0	0.88	0.29	0.29	0.59	0	0.97	7.7	0.36	0.26	0	0.17	0	0	0.67	0	2.6	0.38	0	0.84	0.11	0.54	0.45	1.19	0.17	0	0.85	61.12	1.72	0.46	0.44	1.38	1.48	0.9	0	0.91	0.35
1409	hsa-miR-6719	0	0	0	0	0	0	0	0	0	0	0	0	0	0	0	0	0	0	0	0	0	0	0	0	0	0	0	0	0	0	0	0	0	0	0	0	0	0	0	0	0	0	0	0	0	0	0	0
1410	hsa-miR-6720	0.31	0.48	0.4	1.39	0	0	0.22	0.9	0.51	1.17	0	5.03	0.35	0.29	0.58	0.59	0.71	0.49	0	0.54	0.26	0.33	0.17	0	0.21	0.67	0.47	6.06	0	0	1.26	0.55	0.54	0	0.4	0.17	0	0	0	6.03	0	0.44	0.2	0.74	0	0	0	0.44
1411	hsa-miR-6721	0	0	0	0	0	0	0	0.18	0	0	0	0	0	0	0	0	0	0	0	0	0	0	0	0	0	0	0	0	0	0	0	0	0	0	0	0	0	0	0	0	0	0	0	0	0	0	0	0
1412	hsa-miR-6722	0	0	0	0	0	0	0	0	0	0	0	0	0	0	0	0	0	0	0	0	0	0	0	0	0	0	0	0	0	0	0	0	0	0	0	0	0	0	0	0	0	0	0	0	0	0	0	0
1413	hsa-miR-6724	5.64	2.88	0	0.36	0.88	3.08	0.44	0.36	0.68	0	0	0.6	1.56	1.36	1.32	1.36	0.72	0.48	0.76	0.72	1.56	0	0.32	1.8	0.64	0	0.96	0	1.52	1.12	3.36	0.56	1.36	1.36	0	0.84	0.92	1.28	0.44	1.72	0.24	0	0.8	0.76	0	0	0.92	1.4
1414	hsa-miR-6726	0	0.48	0	0	0	0.77	0	0	0	1.17	0.55	0	0.26	0	0	0	0	0	0	0.36	0.26	0.33	0.33	0	0	0.67	0	0	0.75	0	0	0	0	0	0	0	0	0	0.43	0.43	0.23	0	0.39	0	0	0	0	0
1415	hsa-miR-6727	0.31	0	0	0	0	0	0.11	0	0	0	0	0.3	0	0	0	0	0	0	0	0	0	0	0.17	0	0.21	0.67	0.09	0.87	0	0	0	0	0	0	0	0	0	0	0.21	0	0	0	0	0.74	0	0	0	0
1416	hsa-miR-6728	0	0	0	0	0.9	0	0	0	0	0.59	0	0	0	0.29	0	0.2	0.71	0.49	0	0	0.52	0	0.17	0	0	0	0	0	0.38	0	0.42	0.11	0	0	0	0.67	0	0	0.21	0	0	0	0	2.22	0	0	0	0
1417	hsa-miR-6729	0	0	0.4	0.35	0	0	0.11	0	0	0	0	0.3	0	0	0	0	0	0	0	0	0	0	0	0	0	0	0	0	0	0	0	0	0	0	0	0	0	0	0	0	0	0	0	0	0	0	0	0
1418	hsa-miR-6730	0	0.48	0.4	0	0	0	0.11	0	0	0	0.27	0	0	0.06	0.15	0	0.71	0	0	0	0.26	0	0	0	0	0	0	0	0	0	0	0.11	0.27	0	0.4	0	0	0.42	0.43	0	0	0	0.99	0	0	0.99	0	0
1419	hsa-miR-6731	0	0.48	0	0	0	0	0.11	0	0.05	0	0	0.3	0	0.12	0.15	0	0	0	0	0.18	0	0	0	0	0.21	0	0	0	0	0	0	0.33	0	0.45	0	0	0.31	0	0	0.43	0	0	0	0.74	0	0	0.91	0
1420	hsa-miR-6732	0	0	0	0	0	0	0	0	0	0	0	0	0	0.06	0	0	0	0	0	0	0	0	0.17	0	0	0	0	0	0	0	0	0	0	0	0	0	0	0	0	0	0	0	0	0	0	0	0	0
1421	hsa-miR-6733	0.31	0.48	0.4	0	0.9	0	0.11	0.18	0.15	0.59	0	0.3	0.18	0.53	0.15	0.39	0.71	0	0	0	0.78	0.33	0.17	0	0.21	0.67	0	0.87	0	0	0.42	0.33	0.27	0	0	0	0	0	0.64	0	0.23	0.66	0.2	1.48	0.45	0	0.91	0.18
1422	hsa-miR-6734	0	0.48	0	0	0	0.77	0.22	0.72	0.05	0	0.27	0	0	0	0	0	0	0	0	0	0.52	0.33	0.17	0	0	0	0	0	0	1.1	0.42	0.11	0.54	0	0.4	0.17	0	0	1.92	2.58	0.23	0.44	0.79	0	0.45	0	0	0
1423	hsa-miR-6735	0	0	0.4	0	0	0	0	0	0	0	0	0	0	0.06	0.15	0	0	0	0	0	0	0.33	0	0	0	0	0	0	0	0	0	0.11	0	0	0	0	0	0	0	0	0	0.22	0	0	0.45	0	0	0.09
1424	hsa-miR-6736	0.31	0	0	0	0	0	0	0	0	0	0	0	0	0	0	0	0	0	0	0	0	0	0.17	0	0	0	0	0	0	0	0	0	0	0	0	0	0	0.42	0	0	0	0.22	0	0	0	0	0	0
1425	hsa-miR-6737	0	3.81	0	0.35	0.9	0.77	0.11	0	0.1	0.59	0	0	0.18	0.06	0.15	0	0.71	0	0	0.18	0.26	0	0	0	0	0	0	1.73	0.38	0	0.42	0	0.27	0	0	0.17	0	0.42	0.21	0	0	0	0	0.74	0	0	0	0.09
1426	hsa-miR-6738	0	0	0	0	0	0	0	0	0.05	1.17	0	0.59	0	0.12	0	0	0	0	0	0	0	0	0	0	0	0	0	0	0	0	0	0	0	0	0	0	0	0	0	0	0	0	0	0	0	0	0	0
1427	hsa-miR-6739	0	0.95	0	0	0	0	0	0	0.05	0	0	0	0	0.06	0	0	0	0	0	0	0	0	0.17	0	0	0	0.09	0	0	0	0	0.22	0	0	0	0	0	0	0.21	0	0	0.44	0	0	0	0	0	0
1428	hsa-miR-6740	0	0.48	0	0.35	0	0	0	0	0.05	0	0	0	0.09	0.12	0	0.2	0	0	0	0	0	0	0	0	0	0.67	0	0	0	0	0	0.11	0	0	0	0.17	0	0	0	0	0.46	0	0.39	0	0	0	0	0
1429	hsa-miR-6741	0.31	0.48	0	0	0	0	0	0	0.05	0	0	0.3	0	0	0	0.2	0	0	0	0	0.78	0.33	0	0.6	0	0	0	1.73	0.75	0	0	0	0.27	0	0	0	0	0.85	0	0	0	0.22	0	0	0	0	0	0.09
1430	hsa-miR-6742	0	0	0	0	0	0	0.11	0	0	0	0	0.3	0	0	0	0.2	0	0	0	0	0	0.33	0	0	0	0	0	0	0	0	0	0.11	0.54	0	0	0.17	0	0	0	0	0	0.22	0	0	0	0	0	0
1431	hsa-miR-6743	0	0.48	0.4	0	0	0	0	0	0	0	0	0	0	0.06	0	0	0	0	0	0	0	0	0	0	0	1.34	0	0	0	0	0	0	0.27	0	0	0	0	0	0	0	0	0	0	0	0.45	0	0	0
1432	hsa-miR-6744	0	0	0	0	3.6	0	0.11	0	0.05	0	0	0	0	0	0	0	0	0	0	0	0	0.66	0.33	0.6	0	0	0.09	0.87	0	0	0.42	0	0	0	0	1.51	0	0	0	0	0	0	0	0	0	0	0	0
1433	hsa-miR-6745	0	0	0	0	0	0	0	0	0	0	0	0	0	0	0	0	0	0	0	0	0	0	0	0	0	0	0	0	0	0	0	0	0	0	0	0	0	0	0	0	0	0	0	0	0	0	0	0
1434	hsa-miR-6746	0	0	0	0	0	0	0	0	0	0	0.27	0	0	0.06	0	0	0	0	0	0	0	0	0	0	0	0.67	0	0.87	0	0.55	0	0	0	0	0	0	0	0	0	0	0	0	2.36	0	0	0	0	0
1435	hsa-miR-6747	0	0.48	0.4	0	1.8	1.55	0.33	0	0.05	0.59	0	0	0.18	0	0.15	0	0.71	0	0	0.18	0	0.33	0	0	0	0	0.09	0	0	0	0.42	0	0.27	0	0	0	0	0.42	0	0	0	0	0.2	0	0.45	0	0	0.09
1436	hsa-miR-6748	0	0	0	0	0	0	0	0.18	0	0	0.27	0	0.18	0.12	0	0	0	0	0	0	0	0	0.17	0.6	0	0	0	0	0	1.1	0	0.22	0	0.45	0	0.17	0	0	0	0	0	0	0.39	0	0.45	0	0.91	0
1437	hsa-miR-6749	0.31	0	0	0	0	0	0	0	0	0	0	0.3	0	0.06	0	0	0	0	0	0	0	0	0.5	0	0	0	0	0	0	0	0	0	0	0	0	0	0	0	0.43	0	0	0	0	0	0	0	0.91	0
1438	hsa-miR-675	41.32	59.59	18.54	19.12	9.89	45.67	24.34	10.68	14.63	5.28	58.77	596.93	2.89	6.4	5.84	12.52	37.7	8.77	89.38	55.12	94.2	59.71	30.98	41.42	19.16	99.73	8.05	95.19	42.77	143.89	80.02	31.69	26.1	30.42	79.21	15.13	33.87	62.13	162.48	96.86	14.54	64.02	94.97	80.83	32.32	41.47	58.54	14.98
1439	hsa-miR-6750	0	0.48	0	0	0	0	0	0	0	0	0	0	0	0	0	0	0	0	0	0	0	0	0.17	0.6	0	0	0	0	0	0	0.84	0	0.27	0	0	0	0	0	0.21	0.43	0.23	0.22	0	0	0	0	0	0
1440	hsa-miR-6751	0	0	0	0	0	0.77	0	0	0	0	0	0	0	0.12	0	0	0	0	0	0	0	0	0.17	0.6	0	0	0	0	0.75	0	0	0	0	0	0.4	0	0	0.42	0	0	0	0	0	0.74	0	0	0	0
1441	hsa-miR-6752	0	0	0	0	0	0	0	0	0	0	0	0	0	0	0	0	0	0	0	0	0	0	0	0	0	0	0	0	0	0	0	0	0	0	0	0	0	0	0	0	0	0	0	0	0	0	0	0
1442	hsa-miR-6753	0	0	0	0	0	0	0	0	0.05	0	0	0	0.09	0	0	0	0	0	0	0	0	0	0	0	0	0	0	0	0	0	0	0	0.27	0	0	0.17	0	0	0	0	0	0	0	0	0	0	0	0
1443	hsa-miR-6754	0	0.95	0	0	0	0	0	0	0	0	0	0	0.09	0	0	0.2	0	0	0	0	0	0	0	0	0	0	0	0	0.75	0	0	0.11	0	0	0	0.34	0	0.42	0.21	0	0	0	0	0	0.45	0	0	0
1444	hsa-miR-6755	1.25	0.95	0.4	0	0	0	0.45	0.54	0.25	1.17	0.27	0.59	0.53	0.82	0.88	0.39	1.42	0.49	0.77	0.36	0.26	0.33	0	0.6	0.21	0	0.19	0	0.38	0	0	0.89	0.81	0.45	1.19	0.17	0	0.42	0	0.86	0.46	0.44	0	3.71	0	0.99	0.91	0.35
1445	hsa-miR-6756	0	0	0	0	0	0	0	0	0	0.59	0.27	0	0.09	0	0	0	0	0	0.77	0	0	0	0	0	0	0	0	0	0	0.55	0	0	0	0	0	0	0	0	0	0	0	0	0.59	0	0	0	0	0
1446	hsa-miR-6757	0	0.48	0	0	0	0	0.11	0	0.1	0	0	0.3	0.09	0.06	0	0	0	0	0	0	0	0	0.17	0	0	0	0	0	0.75	0	0	0	0.27	0	0	0	0	0	0	0	0	0	0.39	0	0.45	0	0	0
1447	hsa-miR-6758	0	0	0	0	0	0	0	0	0	0	0	0	0	0	0	0	0.71	0	0	0	0	0	0	0	0	0.67	0	0	0	0	0	0.11	0	0	0	0	0	0	0	0	0	0.22	0.2	0	0	0	0	0
1448	hsa-miR-6759	0	0	0	0	0	0	0	0	0	0	0	0	0	0	0	0	0	0	0	0	0	0	0	0	0	0	0	0	0	0	0	0	0	0	0	0	0	0	0	0	0	0	0	0	0	0	0	0
1449	hsa-miR-676	0.94	0.48	0.81	2.09	0.9	0	1.67	0.54	0.61	4.1	0.55	0.89	0.26	0.65	0.29	0.39	0.71	0.49	1.54	0.72	1.3	0.33	1.17	0.6	0.62	2.01	0.09	0.87	0.38	1.65	0.42	0.66	0.54	2.68	0.79	0.34	0.31	2.54	1.92	0.86	0.92	0.44	1.58	0.74	1.8	0.99	0.91	0.89
1450	hsa-miR-6760	0	0	0	0	0	0	0	0	0	0	0	0	0	0	0	0	0	0	0	0	0	0	0.17	0	0	0	0	0	0	0	0	0	0	0	0	0	0	0	0	0	0	0	0	0	0.45	0	0	0
1451	hsa-miR-6761	0.31	0.95	0.81	0.7	5.4	3.1	0.67	0.18	0.3	1.76	3.84	2.07	0	0.7	0.58	0.98	1.42	0	0	0.18	1.04	1	0.17	3	0.42	1.34	0.28	2.6	2.63	1.65	0.42	0.44	4.31	0.89	0.79	0.34	1.24	2.11	2.56	0.86	0.23	1.33	8.67	5.19	3.14	0	1.83	1.06
1452	hsa-miR-6762	0	0.48	0	0	0	0	0	0.36	0	0.59	0	0	0	0.06	0.15	0	0	0.97	0	0.18	0.26	0.66	0.33	0	0	0	0.09	0.87	0.38	0.55	0	0	0.27	0	0	0.17	0	0.42	0	0	0.23	0	0.39	0.74	0.45	0	0	0
1453	hsa-miR-6763	0.31	0	0	0	0.9	0	0	0	0	0	0	0	0.09	0.18	0.15	0.2	0	0	0	0	0	0	0.17	0	0	0	0.19	0	0.38	0	0	0	0	0	0	0	0	0	0	0	0	0.22	0	0.74	0	0	0	0
1454	hsa-miR-6764	0.31	0	0	0	0	0	0	0	0.2	0	0	0	0.09	0.12	0	0.2	0	0	0	0.36	0	0	0	0	0.21	1.34	0.28	0	0.38	0.55	0	0.44	0.54	0.45	0.4	0.17	0	0	0.21	0	0	0	0	0.74	0.45	0	0	0.18
1455	hsa-miR-6765	0	0	0	0	0	0	0	0	0	0	0	0	0	0	0	0	0	0	0	0	0	0	0	0	0	0	0	0	0	0	0	0	0	0	0	0	0	0	0	0	0	0	0	0	0	0	0	0
1456	hsa-miR-6766	0.63	0	0	0	0	0	0	0.18	0	0.59	0	0	0.18	0.06	0.15	0	0	0	0	0	0.26	0	0	0	0	0	0	0	0	0.55	0	0.11	0	0	0	0	0	0	0.43	0	0.46	0	0	0	0	0	0	0.09
1457	hsa-miR-6767	0	0	0	0	0	0	0	0	0	0	0	0	0	0	0	0	0	0	0	0	0	0	0	0	0	0	0	0	0	0	0	0	0	0.45	0	0	0	0	0	0	0	0	0	0.74	0	0	0	0
1458	hsa-miR-6768	0	0.48	0	0	0	0	0	0	0	0	0	0	0	0	0	0	0.71	0	0	0	0	0	0	0	0	0	0	0	0	0	0	0	0	0	0	0	0	0	0	0	0	0	0	0	0	0	0	0
1459	hsa-miR-6769a	0	0.48	0	0	0	0	0	0	0	0	0	0	0	0.06	0	0.2	0	0	0	0	0.26	0	0	0	0.21	0	0	0	0	0	0	0	0	0	0.79	0	0	0	0.21	0.43	0	0	0.2	0.74	0.45	0	0	0
1460	hsa-miR-6769b	0	0	0.4	0	0	0	0	0	0	0	0	0	0	0	0	0	0	0	0	0	0	0.33	0	0	0	0	0	0	0.38	0	0	0.11	0	0	0	0	0	0	0.21	0	0	0	0	0	0.45	0	0	0
1461	hsa-miR-6770	0	0	0	0	0	0	0	0	0	0	0	0	0	0.06	0	0	0	0	0	0	0	0	0.18	0	0	0	0	0	0	0	0	0	0.27	0	0	0	0	0	0	0	0	0	0	0	0	0	0	0.09
1462	hsa-miR-6771	0	0	0	0	0	0	0.11	0	0	0	0	0	0	0	0	0.2	0	0	0	0	0	0	0.17	0	0	0	0	0	0.38	0	0	0	0	0	0	0	0	0	0	0	0	0	0	0	0	0	0	0
1463	hsa-miR-6772	0	0	0.4	0	0	0	0	0.36	0	0.59	0	0	0	0.12	0	0	0	0	0	0.18	0	0	0	0	0	0	0	0	0	0	0	0	0	0	0	0.17	0	0	0	0.43	0	0	0	0	0	0	0	0
1464	hsa-miR-6773	0	0	0	0	0	0	0	0	0	0	0	0	0.09	0.06	0	0	0	0	0	0	0.52	0	0	0.6	0	0	0	0	0	0	0	0	0.27	0	0	0	0	0	0.21	0	0	0.22	0	0	0	0	0	0
1465	hsa-miR-6774	0	0	0.4	0	0	0	0	0	0.05	0	0	0	0	0	0.29	0	0	0	0	0	0	0	0	0	0.21	0	0	0	0	0	0	0	0	0	0	0	0	0.85	0.21	0	0	0.22	0	0	0	0	0	0.18
1466	hsa-miR-6775	0	0	0.4	0	0.9	0	0	0	0	0	0	0	0	0	0	0	0	0	0	0	0	0	0	0	0	0	0	0	0	0	0	0	0	0	0.4	0	0	0.42	0	0	0	0	0	0	0	0	0	0
1467	hsa-miR-6776	0	0	0	0	0	0	0	0	0	0.59	0	0	0	0	0	0	0	0	0	0	0	0.33	0	0	0	0	0	0	0	0.55	0	0	0	0	0	0	0	0	0	0.43	0	0	0	0	0	0	0	0
1468	hsa-miR-6777	0.63	3.34	1.61	0	0.9	0	0	0.72	0.2	1.17	0.55	0	1.31	2.05	0.58	0	0.71	0	0	0.18	0.52	0.33	0.33	0.6	0.21	0	0	0	3.38	0	0	0.78	0.27	0	1.19	0.67	0.62	0	0	0	0.46	0.44	0	0.74	0	0	0	0.44
1469	hsa-miR-6778	0	0	0	0	0	0	0	0	0	0	0	0	0	0	0	0	0	0	0	0	0	0	0	0	0	0	0	0	0	0	0	0	0	0	0	0	0	0	0	0	0	0	0	0	0	0	0	0.09
1470	hsa-miR-6779	0	0.48	0	0	0	0	0.11	0	0	0	0	0	0	0.12	0	0	0	0	0	0	0	0	0.17	0	0	0	0	0	0.75	0	0	0	0	0	0	0.34	0	0	0.21	0	0	0	0.39	0.74	0.45	0	0	0.09
1471	hsa-miR-6780a	0	0.48	0	0	0	0	0	0	0	0	0	0	0	0	0	0	0	0	0	0	0	0	0.17	0.6	0	0	0	0	0	0	0	0	0	0	0	0	0	0	0.21	0	0	0	0	0	0	0	0	0
1472	hsa-miR-6780b	0	0	0	0	0	0	0.11	0	0	0	0	0	0	0	0	0	0	0	0	0	0	0	0	0	0	0	0	0	0	0	0	0	0.27	0.45	0	0.17	0	0	0	0	0	0	0.2	0	0	0	0	0
1473	hsa-miR-6781	0.63	0	0.4	0	0	0	0.11	0	0.05	0	0.27	0.59	0.18	0.06	0	0.2	0	0	1.54	0.9	0	0	0.17	0.6	0	0.67	0.09	1.73	1.88	0	0.84	0.44	1.88	0	0	0.34	0	0.42	0.21	0	0	0.89	0.2	0	0.9	0	0	0.18
1474	hsa-miR-6782	0	0	0	0	0	0	0	0	0	0	0	0	0	0	0	0	0	0	0	0	0	0	0	0	0	0	0	0.87	0.38	0	0.42	0	0.27	0	0	0.17	0	0	0	0	0	0.22	0	0	0	0	0.91	0
1475	hsa-miR-6783	0	0.48	0	0	0	0	0	0.18	0	1.17	0	1.18	0	0.06	0.15	0.39	0	0.49	0	0	0	0.66	0	0	0.21	0.67	0.09	0.87	0	0	0	0	0.54	0	0.4	0.17	0.31	0	0	0.43	0	0.22	0	0.74	0	0	0.91	0
1476	hsa-miR-6784	0	0	0	0	0	0	0	0	0	0	0	0	0	0	0	0	0	0	0	0	0	0.66	0.17	0	0	0	0	0	0	0	0	0.11	0.27	0	0	0	0	0	0	0	0.23	0	0.79	0	0	0	0	0
1477	hsa-miR-6785	0	0.48	0	0	0	0.77	0	0	0	0	0	0	0	0	0.15	0	0	0	0	0	0	0	0	0	0	0	0	0	0	0	0	0	0	0	0	0	0	0	0	0	0	0	0	0	0	0	0	0
1478	hsa-miR-6786	0	0	0	0	0	0	0	0	0	0	0	0	0	0	0	0	0	0	0	0	0	0.33	0.17	0	0	0	0	0	0	0	0.42	0	0	0	0	0	0	0.42	0	0	0	0.22	0.2	0	0	0	0	0
1479	hsa-miR-6787	0	0	0.4	0	0	0	0	0	0	0	0	0	0	0	0	0	0	0	0	0	0	0	0	0	0	0	0	0	0	0	0	0	0	0.45	0	0	0.31	0	0.21	0	0	0	0	0	0	0	0	0
1480	hsa-miR-6788	0.63	0	0	0	0	4.64	0	0	0.1	0	0	0	0.09	0.06	0.44	0	0	0	0.77	0.18	0	0	0.17	0.6	0	0	0	0	0.38	0	0	0.11	0.27	0	0.4	0.17	0	0	0	0	0.23	0	0	0	0.45	0	2.74	0
1481	hsa-miR-6789	0	0	0	0	0	0	0	0	0	0	0	0	0.09	0	0	0	0	0	0	0	0	0	0	0	0	0	0	0.87	0	0	0	0	0	0	0.4	0	0	0	0	0	0	0	0	0	0	0	0	0
1482	hsa-miR-6790	0	0	0	0	0	0	0	0	0	0	0	0	0	0	0	0	0	0	0	0	0	0	0	0	0	0	0	0	0	0	0	0	0	0	0	0	0	0	0	0	0	0	0	0	0	0	0	0
1483	hsa-miR-6791	0	0	0	0	0	0	0.11	0	0	0	0	0	0	0	0	0	0	0	0	0	0	0	0	0	0	0	0	0	0.38	0	0	0	0	0	0	0	0	0	0	0	0	0	0	0	0	0	0	0.09
1484	hsa-miR-6792	0	0	0	0	0	0	0	0	0	0	0	0	0	0	0	0	0	0	0	0	0	0	0	0.6	0	0	0	0	0	0	0	0	0	0	0	0	0	0	0	0	0	0	0	0	0	0	0	0
1485	hsa-miR-6793	0	0	0.81	0	0	0	0.11	0	0	0.59	0	0	0.09	0.06	0	0	0.71	0	0	0	0.26	0	0.5	0.6	0	0	0	0	0.75	0	0	0.11	0	0	0.4	0	0	0.85	0.43	0	0	0	0	0.74	0	0	0.91	0.09
1486	hsa-miR-6794	0	0	0	0	0.9	0	0.11	0	0	0	0	0	0	0.06	0	0	0	0	0	0	0	0	0	0	0	0	0	0	0	0	0	0	0	0	0	0	0	0	0	0	0	0	0	0	0	0	0	0
1487	hsa-miR-6795	0	0	0	0	0	0	0	0	0	0.59	0	0	0	0	0	0	0	0	0	0	0	0.33	0	0	0	0	0	0	0	0	0.42	0	0	0	0	0	0	0	0	0	0	0	0	0	0	0	0	0
1488	hsa-miR-6796	0	0	0	0	0	0	0	0	0	1.76	0	0	0	0.18	0	0	0	0	0	0	0	0	0	0.6	0	0	0	0	0	0	0.42	0	0	0	0	0	0	0	0	0.43	0	0	0	0	0.45	0	0	0
1489	hsa-miR-6797	0.63	0	0	0.35	0	0.77	0.22	0	0	0.59	0	0.3	0.26	0.18	0.15	0.2	0.71	0.49	1.54	0.18	0.52	0.33	1	0	0	0	0	0	0.38	0	0.42	0.11	0.54	0.45	0	0.17	0.31	0.85	0.21	0	0	0.22	0	0.74	0	0	0	0.09
1490	hsa-miR-6798	0	0.95	0.4	0.35	0	1.55	0.33	0	0.05	1.76	0.55	0.89	0.18	0.06	0.15	0.39	0.71	0	0	0.36	1.3	1.33	0	0	0	0	0.19	0.87	1.13	0	0.42	0	0.81	0	0.4	0	0	0.42	0.43	0.43	0.23	0.22	0.2	1.48	0	0	0	0
1491	hsa-miR-6799	0	0	0	0	0	0	0	0	0	0	0	0	0	0.06	0	0	0	0	0	0	0	0	0	0	0	0	0.09	0	0	0	0	0	0	0.45	0	0	0	0	0	0	0	0.22	0	0	0	0	0	0
1492	hsa-miR-6800	0	0	0	0	0	0	0	0	0.05	0	0	0	0	0	0	0	0	0	0	0	0.26	0.33	0.17	0	0	0	0	0	0	0	0	0	0	0	0	0	0	0	0	0	0	0	0	0	0	0	0	0
1493	hsa-miR-6801	0	0.48	0	0	0	0	0	0	0	0	0	0	0	0	0	0	0	0	0	0	0	0	0	0	0	0	0	0	0	0	0	0	0	0	0	0.17	0	0	0.21	0	0	0	0	0.74	0	0	0	0
1494	hsa-miR-6802	0.31	1.91	0.4	1.04	0	0	0.45	0	0.41	2.34	0.27	0.59	0.7	0.41	0.29	0.39	0.71	0.49	0	0.9	0	1.33	2.83	1.2	0.62	1.34	0.09	0	0.75	0.55	0	0.11	2.96	1.34	0	0.17	0	0	0.21	1.72	0.46	0.22	0.99	0.74	1.8	0.99	0	0.18
1495	hsa-miR-6803	0	1.43	0	0.35	0	0	0.33	0.18	0	0.59	0.27	0.3	0.18	0.12	0	0	0	0	0.77	0.36	0.52	0.66	1.17	0	0	0	0	0	0	0.55	0	0	0	0	0	0.34	0	1.27	0	0.43	0	0.22	0.99	0	0	0	0	0.09
1496	hsa-miR-6804	0.31	0.48	0	0	0.9	0	0	0	0	0	0	0	0	0	0	0	0	0	0	0.18	0	0	0	0	0	0	0	0	0	0	0	0	0	0	0	0	0	0	0.21	0	0	0	0	0	0	0	0	0
1497	hsa-miR-6805	0.31	0	0	0	0	0	0	0	0.05	0	0	0	0	0.06	0	0	0	0	0	0	0	0	0	0	0	0	0	0	0	0	0	0	0	0	0.4	0.17	0	0	0	0	0	0	0	0	0	0	0	0
1498	hsa-miR-6806	1.25	2.38	0.4	1.04	1.8	0	0.22	1.09	1.22	1.76	1.65	1.78	0.79	1.47	1.02	1.37	1.42	0.97	2.31	0.9	2.34	1.66	1.5	1.2	0.21	2.68	0.66	0.87	1.5	1.1	0.84	0.89	2.15	1.79	2.38	0.84	0.62	2.11	0.64	0	0	0.44	1.97	3.71	1.35	0.99	0	1.15
1499	hsa-miR-6807	0.31	1.43	0	0	0	0	0	0	0.05	0	0.27	0.59	0.18	0.12	0	0	0	0	0	0	0.26	0.33	0.17	0	0.21	0.67	0	0	0.38	0	0	0.11	0.27	0	0	0.17	0.31	0	0	0.43	0	0.22	0.2	0.74	0.45	0	0	0.09
1500	hsa-miR-6808	0.63	0.95	0.4	0	0	0.77	0.33	0	0	0.59	0	0.3	0	0.18	0	0	0	0	0	0.54	0.26	0.66	0.83	0	0.42	0	0.09	0	0.75	0.55	0	0.22	1.35	0	0	0.17	0.31	0	0	0	0.69	0.89	0.2	0	0	0	0	0.09
1501	hsa-miR-6809	0	0	0	0	0	0	0	0	0	0	0	0	0.18	0	0	0	0	0	0	0	0	0	0.17	0	0	0	0	0	0	0	0	0	0	0	0	0	0	0.42	0	0	0	0	0.59	0	0	0	0	0
1502	hsa-miR-6810	0	0	0	0	0	0	0.11	0	0	0	0	0	0	0.12	0	0	0	0	0	0	0.26	0	0.17	0	0	0	0	0	0	0	0	0	0	0	0	0	0	0	0	0	0	0	0	0	0.45	0.99	0	0
1503	hsa-miR-6811	0	0.48	0	0	0	0.77	0.11	0	0.05	0	0	0	0	0.12	0	0	0	0	0	0	0	0	0.17	0	0	0	0	0	0	0	0	0	0	0	0	0	0	0	0.21	0	0	0	0	0	0	0	0	0
1504	hsa-miR-6812	0	0.48	0	0	0	0	0.22	0	0	0.59	0.27	0	0	0	0	0	0	0	0	0	0	0.33	0	0	0	0	0	0.87	0	0	0	0	0.54	0	0	0.34	0	0	0	0	0	0	0	0	0	0	0	0
1505	hsa-miR-6813	0	0	0	0.35	0	0	0	0	0	0	0	0	0	0	0	0	0	0	0.77	0	0	0	0	0	0	0	0	0	0.38	0	0	0	0.27	0	0	0	0	0	0	0	0	0	0	0	0	0	0	0
1506	hsa-miR-6814	0	0	0	0.35	0.9	0	0	0	0	0	0	0	0	0.06	0	0	0	0	0	0	0	0.33	0.17	0	0	0	0	0.87	0.38	0	0	0	0	0	0	0	0	0	0.21	0	0	0	0	0	0	0	0	0
1507	hsa-miR-6815	0.31	1.43	0	0.35	0	0	0.11	0.18	0	0	0	0	0	0.12	0.15	0	0.71	0	0	0.18	0.78	0	0.67	2.4	0	0	0.09	0	0.75	0.55	0.42	0.11	0	0.89	0	0.34	0.31	0.42	0.85	0	0.23	0.22	0	0.74	0.45	0	0	0.09
1508	hsa-miR-6816	0	0	0	0	0	0	0	0	0	0	0	0	0	0	0	0	0	0	0	0	0	0	0	0	0	0	0	0	0	0	0	0	0	0	0	0	0	0	0	0	0	0	0	0	0	0	0	0
1509	hsa-miR-6817	0	0	0	0	0	0	0	0	0	0	0	0	0	0	0	0	0	0	0	0	0	0	0	0	0	0	0	0	0	0	0	0.11	0	0	0	0	0	0	0	0	0.23	0	0.2	0	0	0	0	0
1510	hsa-miR-6818	0	0.48	0	0.35	0	0	0	0	0	0.59	0	0	0.18	0.06	0	0.2	0	0.49	0	0	0.26	0.33	0	0	0	0.67	0	0	0.38	0	0	0.11	0	0	0	0.34	0	0	0.43	0	0.23	0	0.2	0	0	0	0	0
1511	hsa-miR-6819	0	0	0	0	0	0	0	0	0	0	0	0	0	0.06	0	0	0	0	0	0	0	0	0	0	0	0	0	0.87	0	0	0	0	0	0	0	0	0	0	0	0	0	0	0	0	0.45	0	0	0
1512	hsa-miR-6820	1.25	0.48	1.61	0	2.7	0	0.78	0	0.2	0	0.82	1.18	0.44	0.47	0	0	0	0	3.08	1.26	0.26	1	1	1.8	0.42	0.67	0.19	0.87	0.38	1.65	0.84	0.22	1.08	1.34	1.58	0.17	0	0	1.92	0.86	0.23	0.89	1.77	1.48	0.45	0	0	0
1513	hsa-miR-6821	0	0.48	0	0	0	0	0	0	0.1	0	0	0	0	0	0	0	0	0.49	0	0	0	0	0	0	0	0	0	0	0.38	0	0	0	0	0	0	0	0	0	0	0	0	0	0.2	0.74	0	0	0	0
1514	hsa-miR-6822	0	0	0	0	0	0	0	0.18	0	0	0	0	0	0	0	0	0.71	0	0	0	0.26	0.33	0.33	0	0	0	0.19	0	1.13	0	0	0	0	0	0	0.17	0	0	0	0	0	0	0	0	0.45	0	0	0
1515	hsa-miR-6823	0	0	0	0	0	0	0.11	0	0	0	0	0	0	0	0	0	0	0	0	0	0	0	0	0	0	0	0	0	0	0	0	0	0	0	0	0	0	0	0	0	0	0	0	0	0	0	0	0
1516	hsa-miR-6824	0	0	0	0	0	0	0	0	0	0	0	0	0	0.12	0	0	0	0	0	0	0	0	0	0	0	0	0	0	0.38	0	0	0	0	0	0	0.17	0	0	0	0.43	0	0	0	0	0	0	0	0
1517	hsa-miR-6825	0.31	0	0	1.04	0	0	0	0.18	0	0.59	0	0.3	0	0	0	0	0	0	0	0.18	0.26	0	0.17	0	0	0.67	0	0	0.38	0	0	0	0.27	0	0	0	0	0	0	0.43	0.23	0	0.39	0	0	0	0	0.09
1518	hsa-miR-6826	0	0	0	0	0	0	0	0	0	0	0	0	0	0	0	0	0	0	0	0	0.26	0.33	0	0	0.21	0	0.09	0	0	0.55	0	0	0.54	0	0	0	0	0	0	0	0	0	0	0	0	0	0	0
1519	hsa-miR-6827	0.31	0	0.4	0	0	0	0.22	0	0.05	0.59	0	0.3	0	0	0.15	0	0	0	0	0.18	0	0	0.17	0	0	0	0	0	0.38	0	0	0	0.27	0	0.4	0.17	0	0	0	0	0.23	0	0.2	0	1.35	0	0	0
1520	hsa-miR-6828	0	0	0	0	0	0	0	0	0.05	0	0	0	0	0	0	0	0	0	0	0	0	0	0	0	0	0	0	0	0	0	0	0	0	0	0	0	0	0	0	0	0	0	0	0	0	0	0	0
1521	hsa-miR-6829	0.31	0	0	0	0	0	0	0	0	0	0	0	0	0.06	0	0	0	0	0	0	0	0	0.17	0	0	0	0	0	0	0	0	0	0	0	0	0	0	0	0	0	0	0	0	0	0.9	0	0	0
1522	hsa-miR-6830	0	0	0	0	0	0	0	0	0	0	0	0	0	0	0	0	0	0	0.77	0	0	0	0	0	0	0	0	0	0	0	0	0	0	0	0	0	0	0	0	0	0	0	0	0	0	0	0	0
1523	hsa-miR-6831	0	0	0	0	0	0	0	0	0	0	0	0	0	0	0	0	0	0	0	0	0	0	0	0	0	0	0	0	0	0	0	0	0	0	0	0	0	0	0	0	0	0	0	0	0	0	0	0
1524	hsa-miR-6832	0	0	0	0	0	0.77	0	0	0	1.17	0.27	0	0	0.06	0	0	0	0	0	0	0	0	0	0	0	0	0	0	0	0	0	0	0.27	0	0	0	0	0	0	0	0	0	0	2.97	0	0	0	0.09
1525	hsa-miR-6833	0.31	0	0	0	0	0.77	0.11	0	0	0.59	0.27	0	0	0	0	0	0	0	0	0	0	0	0	0.6	0	0	0.09	0	0	0	0	0	0.54	0	0	0.17	0	0	0	0	0	0	0.39	0	0.45	0	0	0
1526	hsa-miR-6834	0	0	0	0.35	0.9	0	0	0.18	0.05	0	0	0	0	0.23	0	0.2	0	0	0	0	0	0	0	0	0	0	0	0	0	0	0.42	0	0	0	0	0	0	0	0	0	0	0	0	0	0	0	0	0.09
1527	hsa-miR-6835	0	0	0	0	0	0	0	0	0	0	0	0	0	0	0	0	0	0	0	0	0	0	0	0	0.21	0	0	0	0	0	0	0	0	0	0	0	0	0	0	0	0	0	0	0	0	0	0	0
1528	hsa-miR-6836	0	0	0	0	0	0	0	0	0	0	0	0	0	0	0	0	0	0	0	0	0	0	0	0	0	0	0	0	0	0	0	0	0	0	0	0	0	0	0	0	0	0	0	0	0	0	0	0
1529	hsa-miR-6837	0.63	2.86	1.21	2.43	3.6	3.1	0.67	0.9	0.76	1.76	1.65	0.59	1.49	0.88	1.02	0.98	1.42	0.49	3.85	1.62	2.86	2.99	0.67	1.2	0.62	1.34	0.76	0	0.75	0.55	0.84	0.78	7.27	1.34	2.77	1.51	0.93	2.11	2.13	0.86	1.62	2.22	3.35	2.22	1.35	1.97	1.83	0.35
1530	hsa-miR-6838	0	0	0	0	0	0	0	0	0	0	0	0	0	0	0	0	0	0	0	0	0	0	0	0	0	0	0	0	0.38	0	0	0	0.54	0	0	0	0	0	0	0	0	0	0	0	0	0	0	0.09
1531	hsa-miR-6839	0	0.48	0	0	0	0	0.22	0	0.05	1.17	0	0	0.18	0	0	0	0.71	0.49	0	0.36	0.52	0	0	0	0	0	0	0	0	0	0	0	0.27	0	0.4	0	0	0	0	0	0	0	0	0	0	0	0	0
1532	hsa-miR-6840	0	1.91	0.4	0	0	0	0	0	0	0	0	0	0	0	0	0	0	0	0	0	0	0	0.33	0	0	0	0	0	0	0	0	0	0	0	0	0	0	0	0	0	0	0	0	0	0	0	0	0
1533	hsa-miR-6841	0	0	0	0	0	0	0	0	0	0	0	0	0	0	0	0	0	0	0	0	0	0	0	0	0	0	0	0	0	0	0	0	0	0	0	0	0	0	0	0	0	0	0	0	0	0	0	0
1534	hsa-miR-6842	2.82	1.43	2.42	1.04	2.7	2.32	1.12	2.17	1.02	0.59	1.37	2.66	1.49	2.35	0.44	0.78	2.13	0.97	0	2.16	1.3	0.66	1.67	0.6	1.04	1.34	1.33	0.87	6	1.65	1.26	1.22	1.88	0.45	0.79	1.01	0.93	0.85	0.64	1.72	0.23	2.22	2.96	2.22	1.35	0.99	5.49	1.51
1535	hsa-miR-6843	0.31	0	1.21	0	0	0.77	0	0	0.05	0	0	0	0.09	0.06	0	0.2	0.71	0	0	0	0	0	0.17	0	0.21	0	0	0	0	0	0	0.11	0.27	0.89	0.4	0	0	0	0	0	0.46	0	0	1.48	0	0	0	0
1536	hsa-miR-6844	0	0.95	0	0	0	0	0.11	0	0	0.59	0	0.3	0	0	0.15	0.2	0	0	0	0.18	0.26	0.33	0	0.6	0	0	0	0.87	0.38	0	0	0	0.54	0.45	0	0	0.31	0	0	0.43	0	0	0	0	0	0	0	0
1537	hsa-miR-6845	0	0	0	0	0	0	0	0	0	0	0.27	0	0	0	0	0	0	0	0	0.18	0	0	0.17	0	0	0	0	0	0	0	0	0	0	0	0	0	0	0.42	0	0.43	0	0	0	0	0.45	0	0	0
1538	hsa-miR-6846	0	0	0	0	0	0	0	0	0	0.59	0	0	0	0	0	0	0	0	0	0	0	0	0	0	0	0	0	0	0.75	0	0	0	0	0	0	0	0	0	0	0	0	0	0	0	0	0	0	0
1539	hsa-miR-6847	0.31	0	0	0	0	0	0	0	0	0	0	0	0	0.06	0	0.2	0	0	0	0	0	0	0	0	0	0	0	0	0	0	0	0	0	0	0	0	0	0	0	0	0	0	0	0.74	0	0	0	0
1540	hsa-miR-6848	0	0	0	0	0	0	0	0	0	0	0	0	0	0	0	0	0	0	0	0	0.26	0.33	0.17	0	0	0	0	0	0	0	0	0	0	0	0	0	0	0.42	0	0	0	0	0.2	0	0	0	0	0
1541	hsa-miR-6849	0	0	0	0	0	0	0	0	0	0	0	0	0	0	0	0	0.71	0	0	0	0	0	0	0	0	0	0	0	0.38	0	0.42	0	0	0	0	0	0	0	0	0	0	0	0	0	0.45	0	0	0
1542	hsa-miR-6850	0	1.91	0	0	0	0	0	0	0	0	0	0.59	0.09	0	0	0.59	0.71	0	0	0	0	0	0	0	0	0	0	0	0	0	0	0	0	0	0	0.17	0	0	0.21	0	0	0	0.39	2.97	0	0	0	0.09
1543	hsa-miR-6851	0	0	0	0	0	0	0	0	0	0	0.27	0	0	0.06	0.15	0	0	0	0	0	0	0.33	0	0	0	0.67	0	0	0.38	0	0	0	0	0	0	0.17	0	0	0	0.43	0	0	0	0	0	0	0	0
1544	hsa-miR-6852	0.31	0	0	0.35	0	0.77	0.11	0.18	0.1	0.59	0.27	0.59	0.18	0.35	0	0.2	0	0	0	0	0	0	0.17	0	0.42	0	0.19	0	0	1.1	0.42	0.44	0.27	0.45	0.4	0.17	0	0	0.43	0.43	0.46	0	0.59	0.74	0	1.97	0	0.27
1545	hsa-miR-6853	0	0	0	0	0	0	0	0	0	0	0.27	0	0	0.12	0	0	0	0	0	0	0	0	0	0	0	0	0.09	0.87	0	0	0.42	0	0	0	0	0	0	0	0	0	0	0	0.39	0	0.45	0	0	0
1546	hsa-miR-6854	0	0.48	1.21	1.74	0	0.77	0.56	0.36	0.76	3.52	0.27	0.59	0.44	0.41	0.15	0.59	1.42	0.49	1.54	0.54	1.3	1	1	2.4	0.42	2.01	0.38	0	1.88	0	0	1	0	0.89	0	0.5	0	0.85	0.64	0.43	0.92	0.89	0.2	0.74	0.45	0	0	0.71
1547	hsa-miR-6855	0	0	0	0	0	0.77	0.11	0	0	0	0.27	0	0	0.12	0.15	0	0	0	0	0	0.26	0.66	0.17	0	0.21	1.34	0	0	0	0	0	0	0.27	0.45	0	0	0	0	0	0	0	0.22	0.39	0	0	0	0	0.18
1548	hsa-miR-6856	0	0	0	0	0	0	0	0.18	0	0	0.27	0	0	0.06	0	0	0	0	0	0	0	0	0	0	0	0	0	0	0	0	0	0	0	0	0.4	0	0.31	0	0	0	0	0	0	0	0	0	0	0.09
1549	hsa-miR-6857	0	0	0	0	0	0	0	0	0	0	0	0	0	0	0	0	0	0	0	0	0	0	0	0	0	0	0	0	0	0	0	0	0	0	0	0	0	0	0	0	0	0	0	0	0	0	0	0
1550	hsa-miR-6858	0.31	0	0	0	0.9	0	0	0	0	0	0	0.3	0.09	0.29	0	0.2	0	0.49	0	0	0	0	0	0	0	0	0	0.87	0	0	0	0	0	0	0.4	0.17	0	0	0	0	0	0.22	0	0	0.45	0	0	0
1551	hsa-miR-6859	0.32	0.48	0	0	0	0	0.24	0	0	0	0.28	0	0	0.16	0	0	0	0	0	0.2	0	0	0.68	0	0.4	0.68	0.2	0	1.12	0	0	0.24	0.28	0	0	0	0	0	0.2	0	0	0	0.6	0	0.44	0	0	0.16
1552	hsa-miR-6860	1.88	0.48	0	0.35	0	0	0	0.18	0	1.76	0.27	0.3	0	0.12	0.15	0.39	0	0	0	0.36	0.26	0	0.33	0	0	0	0.09	0	0	1.1	0.42	0	0	0	0	0	0	0	0	0	0.23	0	0	0.74	0.45	0.99	0	0.27
1553	hsa-miR-6861	0	0	0	0.35	0	0	0.11	0	0	0	0	0	0	0	0	0	0	0	0	0	0	0	0	0	0	0	0	0	0	0	0	0	0	0	0	0	0	0	0	0	0	0	0	0	0	0	0	0
1554	hsa-miR-6862	0	0	0	0.34	0	0	0	0	0	0	0	0	0.08	0.06	0	0	0	0	0	0	0	0.34	0.16	0	0	0.66	0	0	0	0	0	0.22	0.26	0	0	0	0	0	0	0	0	0	0	0	0	0	0	0.08
1555	hsa-miR-6863	0	0	0	0	0	0	0	0	0	0	0	0	0	0	0.15	0	0	0	0	0	0	0	0	0	0	0	0	0	0	0	0	0	0	0	0	0	0	0	0	0	0	0	0	0	0	0	0	0
1556	hsa-miR-6864	0	0	0	0	0	0	0	0	0	0	0	0	0	0	0	0	0	0	0	0	0	0	0	0	0	0	0	0	0	0	0	0	0	0.45	0	0	0	0	0	0	0	0	0	0	0	0	0	0
1557	hsa-miR-6865	0	0	0	0	0	0	0	0	0	0	0	0	0	0	0.15	0	0	0	0	0	0	0	0	0	0	0	0	0	0	0	0	0	0	0	0	0	0	0	0	0	0	0	0	0	0	0	0	0.09
1558	hsa-miR-6866	0	0	0	0	0	0	0	0	0	0	0	0	0	0	0.15	0	0	0	0	0	0	0	0	0	0	0	0	0.87	0	0	0	0.22	0	0	0	0	0	0	0	0	0.23	0	0	0	0	0	0	0
1559	hsa-miR-6867	0	0	0	0	0	0.77	0	0	0	0	0	0	0	0	0	0	0	0	0	0	0	0	0	0	0	0	0	0	0	0	0	0	0	0	0	0	0	0	0	0	0	0	0	0.74	0	0	0	0
1560	hsa-miR-6868	0.94	0	0.4	0.7	0	0	0.11	0.18	0	2.93	0	0	0.09	0.12	0.44	0	0	0	0	0.18	0	1	0.17	0.6	0	0	0	0	0.38	0	0	0.11	0.27	0	0	0.17	0	0	0	0.43	0.23	0	0	1.48	0.45	0	0	0.09
1561	hsa-miR-6869	0	0	0	0	0	0	0	0	0	0	0	0	0	0	0	0	0	0	0	0	0	0	0	0	0	0	0	0	0	0	0	0	0	0	0	0.17	0	0	0	0	0	0	0	0	0	0	0	0
1562	hsa-miR-6870	0.31	0	0	0	0	0	0	0	0	0	0	0	0	0.23	0	0	0	0	0	0.36	0	0	0	0	0	0	0	0	0	0	0	0	0.27	0	0.4	0	0	0	0	0	0.23	0.44	0.2	0	0	0	0	0
1563	hsa-miR-6871	0	0	0	0	0.9	0	0	0	0	0.59	0	0	0	0	0	0	0	0	0	0	0	0	0	0	0	0	0	0	0.38	0	0	0.11	0.27	0	0	0.17	0	0	0	0.86	0	0	0	0	0	0	0	0
1564	hsa-miR-6872	0	0	0	0.35	0	0	0	0	0	0	0	0	0	0	0	0	0	0	0	0	0	0	0	0	0	0	0	0	0	0	0	0	0	0	0	0.17	0	0	0	0	0	0	0	0	0	0	0	0
1565	hsa-miR-6873	0	0	0	0	0.9	0	0	0	0.1	0	0	0	0	0.06	0	0	0	0	0	0	0	0	3.16	0	0	0	0	0	0	0	0	0	0	0	0	0	0	0	0	0.43	0	0.22	0	0	0	0	0	0.18
1566	hsa-miR-6874	0	0.95	0.81	0	0	0	0	0.36	0.1	0	1.1	0.3	0.18	0.35	0	0.98	0.71	0	0	0	0.26	0.33	0.17	0	0.21	0	0.09	0.87	0	0	0.42	0.22	0	0	0.79	0.17	0	0	0.21	0	0	0.44	1.18	1.48	0	0	0	0.09
1567	hsa-miR-6875	0.63	0.95	0	0.35	0.9	0.77	0.33	0.54	0	0.59	0.55	0	0.18	0	0	0.2	0	0	0	0	0	0.33	0	0	0	0	0	0	0.75	0	0.42	0	0	0.45	0.4	0.17	0	0.42	0	0.86	0	0.22	0.2	2.22	1.35	0	0	0.35
1568	hsa-miR-6876	0	0	0	0	0	0	0	0	0	0	0	0	0	0	0	0	0	0	0	0	0	0	0	0	0	0	0	0	0	0	0	0	0	0	0	0	0	0	0	0	0	0	0	0.74	0	0	0	0
1569	hsa-miR-6877	0.31	0.48	0.4	1.39	0	0.77	1	0.18	0.15	0	0.27	0.89	0.53	0.53	0.58	0.78	0.71	0	0	0.36	1.04	0.33	0.17	1.2	0.42	0	0	0	1.13	1.1	0	0.11	0	0	0.4	0.17	0	0.42	0.21	0	0.46	0.44	0.59	1.48	0	0	1.83	0.09
1570	hsa-miR-6878	0	0.48	0.4	0	0	0	0.11	0	0	0	0	0	0	0	0	0	0	0	0	0	0	0	0.17	0	0	0	0.09	0	0.38	0	0	0	0.27	0	0	0	0	0	0	0	0	0	0.2	0	0	0	0	0
1571	hsa-miR-6879	0	0.48	0	0	0	0	0	0	0.15	0.59	0	0	0	0.12	0	0	0	0	0	0	0	0.33	0.17	0	0	0	0	0	0	0	0	0.11	0.27	0.89	0	0.17	0	0.42	0	0	0	0	0	0	0	0	0	0.09
1572	hsa-miR-6880	0.31	0	0	0	0	0.77	0	0	0	0	0	0	0	0.12	0	0	0.71	0	0	0.18	0	0	0	0	0	0.67	0	0	0	0.55	0	0	0.27	0	0.4	0.17	0	0	0	0	0	0	0.2	0	0.9	0	0.91	0
1573	hsa-miR-6881	0	0.48	0	0	0	0	0	0	0	0	0.27	0	0	0	0	0	0	0	0	0	0	0	0	0	0	0	0	0	0	0	0	0	0	0	0	0	0	0	0	0	0	0	0	0	0	0	0	0
1574	hsa-miR-6882	0	0.95	0	0	0	0	0	0	0	0	0	0	0	0.06	0	0.2	0	0	0.77	0.36	0	0.33	0.17	0	0.42	0.67	0	0	0	0	0	0	0.54	0	0	0	0	0	0.21	0	0	0	0.59	0	0	0.99	0	0.27
1575	hsa-miR-6883	0	0	0	0	0	0	0	0.18	0	0	0.27	0	0	0	0	0	0	0	0	0.18	0	0.33	0	0	0	0	0.09	0	0	0	0	0.11	0	0.89	0	0	0	0	0	0	0	0	0.2	0	0.45	0	0	0
1576	hsa-miR-6884	0	0	0	0	0.9	0	0	0	0.1	0	0	0.3	0	0	0.58	0	0	0	0	0	0.26	0	0.17	0.6	0	0	0	0	0.75	0	0	0	0	0.45	0	0	0	0	0	0	0	0	0.39	0	0	0	0	0.09
1577	hsa-miR-6885	0.31	0.48	0.4	0	0	0	0.11	0.18	0.05	0.59	0.27	0.3	0	0.12	0	0.39	0	0	0	0.18	0.26	0.33	0.33	0.6	0	0	0.19	0	0	0	0	0.11	0.54	0	0.4	0	0	0	0	0.43	0	0	0	0	0.45	0	0.91	0
1578	hsa-miR-6886	0	0	0	0	0	0	0.11	0	0	0	0	0	0	0	0	0	0	0	0	0	0.26	0	0	0	0	0	0	0	0.38	0	0	0	0	0	0	0.17	0	0	0	0	0	0	0	0	0	0	0	0
1579	hsa-miR-6887	0	0	0	0.35	0	0	0.11	0.18	0	0	0	0.3	0	0	0	0	0	0	0	0	0	0	0.5	0	0	0	0	0	0	0	0	0	0	0	0	0.17	0	0	0	0	0	0	0	0	0	0	0	0
1580	hsa-miR-6888	0	0	0	0	0	0	0.11	0	0	0	0	0	0	0.06	0	0	0	0	0	0.18	0.26	0	0.17	0	0	0	0	0	0	0	0.42	0.11	0.27	0	0.4	0	0	0	0.21	0	0	0	0	0	0	0	0	0
1581	hsa-miR-6889	0	0	0	0	0	0	0	0	0	0	0	0	0	0	0	0	0	0	0	0	0	0	0	0	0	0	0	0.87	0	0	0	0	0	0	0	0	0.31	0	0	0	0	0	0	0	0	0	0	0
1582	hsa-miR-6890	0	0	0	0	0	0	0	0	0	0	0	0	0	0.06	0	0	0	0	0	0	0	0	0	0	0	0	0	0	0	0	0	0	0	0	0	0	0	0	0.21	0	0	0	0	0	0	0	0	0
1583	hsa-miR-6891	0	0.95	0	0	0	0	0	0.72	0.15	0	0.82	0.3	0	0	0.15	0	0	0	0	0	0	0.33	0.17	0.6	0	0	0	0	0.38	0	0	0	0.27	0.45	0	0	0	1.27	0.43	0.43	0.23	0.22	0.2	0	0.45	0	0	0.09
1584	hsa-miR-6892	2.82	2.86	2.82	5.22	6.29	5.42	1	5.25	1.42	3.52	3.3	2.07	2.1	3.81	1.46	1.96	2.85	1.46	1.54	1.08	6.51	1.66	3	4.2	1.04	2.01	0.28	11.25	3	9.92	0.42	0.55	1.08	3.13	7.13	1.34	1.55	2.54	2.34	12.05	9	2.66	13.2	1.48	3.59	0	5.49	1.33
1585	hsa-miR-6893	0	0	0	0	0	0	0	0	0	0	0	0	0	0	0	0	0	0	0	0	0	0	0.17	0	0	0	0	0	0.38	0	0	0	0	0	0	0	0	0	0	0	0	0	0	0	0	0	0	0
1586	hsa-miR-6894	0	0	0.4	0.35	0	0	0	0	0	0	0.27	0	0	0	0.44	0.2	0	0	0	0	0.52	0.33	0.5	0	0	0	0	0	0.75	0	0	0.11	0	0	0	0.17	0	0	0	0	0	0.22	0.59	0	0	0	0	0
1587	hsa-miR-6895	0	0.95	0	0	0	0	0	0	0	0	0.27	0	0	0.12	0	0	0	0	0	0	0.78	0	0.17	0.6	0	0.67	0	0	0	0	0	0	0.27	0	0.4	1.18	0	0	0	0	0.23	0	0	0	0	0	0	0
1588	hsa-miR-7	69.18	53.39	14.11	11.13	14.39	21.67	42.43	30.22	12.09	59.49	6.32	27.24	72.32	20.65	10.81	9.98	12.8	18.51	12.33	36.93	10.67	29.52	73.79	32.42	43.94	85.67	16.86	104.7	27.01	17.64	14.24	19.61	31.22	152.08	12.67	37.31	40.09	27.47	30.45	49.51	22.61	27.91	11.62	22.99	21.54	11.85	12.81	11.88
1589	hsa-miR-708	241.97	67.7	210.03	56.33	32.37	118.42	103.95	44.88	143.48	36.34	33.23	100.38	29.24	48.76	92.18	80.42	120.92	169.05	6.93	52.06	113.46	94.2	138.58	136.27	64.77	78.98	175.06	96.92	144.44	75.53	164.23	126.43	22.61	103.33	70.1	103.53	82.04	120.89	96.04	117.96	20.54	108.76	105.8	103.07	52.06	221.15	43.9	41.84
1590	hsa-miR-7106	0	0	0	0	0	0	0	0	0	0	0	0	0	0	0	0	0	0	0	0	0	0	0	0	0	0	0	0	0	0	0	0	0	0	0	0	0	0	0	0	0	0	0	0	0	0	0	0
1591	hsa-miR-7107	0	0	0	0	0	0	0	0	0	0	0	0	0	0	0	0	0	0	0	0	0	0	0	0	0	0	0	0	0	0	0	0	0	0	0	0	0	0	0	0	0	0	0	0	0	0	0	0
1592	hsa-miR-7108	0	0.48	0.4	0	0	0	0	0	0	0	0	0	0	0	0	0	0	0	0	0	0	0	0	0.6	0	0	0	0	0.38	0	0	0	0.27	0	0	0	0	0	0	0	0	0	0	0	0	0	0	0
1593	hsa-miR-7109	0	0	0	0	0	0	0.11	0	0	0	0	0.3	0	0.06	0	0	0	0	0	0.18	0	0	0	0	0	0	0	1.73	0	0.55	0	0	0.27	0.45	0	0	0	0	0	0	0	0	0.2	0	0	0	0	0
1594	hsa-miR-711	0	0	0	0	0	0	0	0	0	0	0	0	0	0	0	0	0	0	0	0	0	0	0	0	0	0	0	0	0	0	0	0	0	0	0	0	0	0	0	0	0	0	0	0	0	0	0	0
1595	hsa-miR-7110	0.31	1.43	0	0	0	0	0.11	0	0.05	0	0	0	0.26	0.12	0	0	0.71	0	0	0	0.26	0.33	0	0	0	0	0	0	1.13	0	0	0	0.81	0.45	0	0	0	0	0.64	0.43	0	0	0.59	0.74	0	1.97	0	0
1596	hsa-miR-7111	0	0.48	0	0	0	0	0	0	0	0.59	0	0	0	0.06	0	0	0	0	0	0	0	0	0	0	0	0	0	0	1.13	0	0	0	0	0	0	0	0	0	0	0	0	0	0	0	0	0	0	0
1597	hsa-miR-7112	0.31	0.95	0	0	1.8	0	0	0.72	0	16.41	0.82	0.59	0.09	0.06	0	0	0.71	0.49	0	0	0	1	0.17	0	0	0.67	0	4.33	1.13	1.1	0.84	0	0.27	0	0	0	0	1.27	0	0	0	0	0.39	0	0	0.99	0	0
1598	hsa-miR-7113	0	0	0	0	0	0	0.22	0	0	0	0.27	0	0	0.06	0.15	0	0	0	0	0	0	0.33	0	0.6	0	0	0	0	0	0	0	0	0.27	0	0	0.34	0	0	0	0	0	0.22	0	0	0.45	0	0	0
1599	hsa-miR-7114	0	0	0	0	0	0	0	0	0	0	0	0	0	0	0	0	0	0	0	0	0	0	0	0	0	0	0	0	0	0	0	0	0	0	0	0	0	0	0	0	0	0	0.39	0	0	0	0	0
1600	hsa-miR-7150	0	0	0	0	0	0	0	0	0	0	0	0	0	0	0	0	0	0	0	0	0	0	0	0	0	0	0	0	0	0	0	0	0	0	0	0	0	0	0	0	0	0	0	0	0	0	0	0
1601	hsa-miR-7151	0	0	0	0.35	0.9	0	0	0	0	0	0.27	0	0	0	0	0.2	0	0	0	0	0	0	0	0	0	0	0	0	0	0	0	0	0.54	0	0	0	0	0	0	0	0	0	0	0	0	0	0	0
1602	hsa-miR-7152	0	0	0	0	0.9	0	0	0	0.05	0	0	0	0	0.06	0	0.2	0	0	0	0	0	0	0	0	0	0	0	0	0	0	0	0.11	0	0	0	0	0	0	0	0	0	0	0	0	0	0	0	0.09
1603	hsa-miR-7153	0	0	0	0	0	0	0	0	0	0	0	0	0	0	0	0	0	0	0	0	0	0	0	0	0	0	0	0	0	0	0	0	0	0	0	0	0	0	0	0	0	0	0	0	0	0	0	0
1604	hsa-miR-7154	0	0	0	0	0	0	0	0	0	0	0	0	0	0	0	0	0	0	0	0	0	0	0	0	0	0	0	0	0	0	0	0	0	0	0	0	0	0	0	0	0	0	0	0	0	0	0	0
1605	hsa-miR-7155	0	0	0	0	0	0	0	0	0	0	0	0	0	0.06	0.15	0	0	0	0	0	0	0	0	0	0	0	0	0	0	0	0	0	0	0	0	0	0	0	0	0	0	0	0	0	0	0	0	0
1606	hsa-miR-7156	1.25	10.49	1.21	0.35	0	0	0.45	2.53	0.66	0	0.27	5.63	0.79	0.06	0	0.39	0	1.46	0	5.58	0	0.33	0	0.6	1.04	0	0.09	12.11	1.5	0	0.42	0.44	1.35	0	0	0	0	1.27	0	0	0.23	0	0	1.48	0	0	0	0.27
1607	hsa-miR-7157	0	0	0	0	0	0	0	0	0	0	0	0	0	0	0	0	0	0	0	0	0	0	0	0	0	0	0	0	0	0	0	0	0	0	0	0	0	0	0	0	0	0	0	0	0	0	0	0
1608	hsa-miR-7158	0	0	0	0	0	0	0	0	0	0	0	0	0	0	0	0	0	0	0	0	0.26	0	0	0	0	0	0	0	0	0	0	0	0	0	0	0	0	0	0	0	0	0	0	0	0	0	0	0
1609	hsa-miR-7159	0	0	0	0	0	0	0	0	0	0	0	0	0	0	0	0	0	0	0	0	0	0	0	0	0	0	0	0	0	0	0	0	0	0	0	0	0	0	0	0	0	0	0	0	0	0	0	0
1610	hsa-miR-7160	0	0	0	0	0	0	0	0	0	0	0	0	0	0	0	0	0	0	0	0	0	0	0	0	0	0	0	0	0	0	0	0	0	0	0	0	0	0	0	0	0	0	0	0	0	0	0	0
1611	hsa-miR-7161	0	0	0	0	0	0	0	0	0.05	0	0	0	0	0.06	0	0	0	0	0	0	0	0	0	0	0	0	0	0	0	0	0	0	0	0	0	0	0	0	0	0	0	0	0	0	0	0	0	0
1612	hsa-miR-7162	0	0	0	0	0	0	0	0	0	0	0	0	0	0	0	0	0	0	0	0	0	0	0	0	0	0	0	0	0	0	0	0	0	0	0	0	0	0	0	0	0	0	0	0	0	0	0	0
1613	hsa-miR-718	0	0	0	0	0	0	0	0	0	0	0	0	0	0	0	0	0	0	0	0	0	0	0	0	0	0	0	0	0	0	0	0	0	0	0	0	0	0	0	0	0	0	0	0	0	0	0	0
1614	hsa-miR-744	51.65	36.71	16.53	26.43	87.23	10.06	25.12	10.32	15.24	74.44	12.63	22.21	41.94	7.1	13.29	21.72	14.23	8.77	19.26	25.4	44.76	43.78	37.98	21.01	13.33	34.8	9.57	27.69	54.03	27.01	19.27	16.73	50.06	12.52	44.36	47.56	13.98	29.59	26.41	52.52	23.53	32.56	25.22	20.02	30.97	13.82	24.7	27.04
1615	hsa-miR-7515	0	0	0	0	0	0	0	0	0	0	0	0	0	0	0	0	0	0	0	0	0	0	0	0	0	0	0	0	0	0	0	0	0	0	0	0	0	0	0	0	0	0	0	0	0	0	0	0
1616	hsa-miR-758	30.36	8.1	23.78	23.3	6.29	9.29	18.53	34.93	28.05	1.76	6.59	6.51	10.51	9.68	6.43	13.89	10.67	10.23	8.48	18.74	28.36	11.28	7.99	13.81	5.21	2.68	9.09	7.79	10.5	11.03	27.65	12.96	2.96	4.92	63.76	8.24	10.57	25.36	8.31	9.04	13.15	14.4	8.28	9.64	8.08	11.85	16.46	9.57
1617	hsa-miR-759	0	0	0	0	0	0	0	0	0	0	0	0	0	0	0	0	0	0	0	0	0	0	0	0	0	0	0	0	0	0	0	0	0	0	0	0	0	0	0	0	0	0	0	0	0	0	0	0
1618	hsa-miR-760	3.76	59.12	5.24	0.35	17.09	35.6	0.45	2.17	0.51	18.17	1.1	0.3	9.72	3.05	1.46	0.78	6.4	1.46	5.39	3.6	2.08	5.64	9.33	1.2	1.04	2.68	0.28	3.46	43.9	1.65	5.03	0.44	18.84	6.26	1.19	18.49	0.62	18.6	0.21	0.86	0	8.42	1.38	10.38	3.59	0.99	2.74	1.06
1619	hsa-miR-761	0	0	0	0	0	0	0	0	0	0	0	0	0	0	0	0	0	0	0	0	0	0	0	0	0	0	0	0	0	0	0	0	0	0	0	0	0	0	0	0	0	0	0	0	0	0	0	0
1620	hsa-miR-762	0	0.48	0	0	0	0	0	0	0	0	0	0	0	0	0	0	0	0	0	0	0	0	0	0.6	0	0	0	0	0	0	0	0	0	0	0	0	0	0	0	0	0	0	0	0	0.45	0	0	0
1621	hsa-miR-764	0	0	0	0	0	0	0	0	0	0	0	0	0	0	0	0	0	0	0	0	0	0	0	0	0	0	0	0	0	0	0	0	0	0	0	0	0	0	0	0	0	0	0	0	0	0	0	0
1622	hsa-miR-765	0	0.95	0	0	0.9	0.77	0.11	0.36	0.05	0	0	0.3	0.26	0.12	0	0	0	0	0	0	0	0	0	0	0.42	0	0	0	0	0.55	0.84	0	0.27	0.45	0.4	0.5	0	0	0.43	0	0	0	0	0	1.8	0	0	0.18
1623	hsa-miR-766	14.09	12.4	11.69	5.22	12.59	3.87	11.28	5.79	2.95	25.2	4.12	12.44	2.36	9.56	3.36	10.57	16.36	4.87	6.93	8.29	8.59	15.59	7.83	12.01	3.33	8.03	7.67	3.46	21.01	5.51	13.41	7.98	20.99	23.26	5.15	4.71	6.53	14.79	8.94	23.25	4.61	4.43	7.49	12.61	13.02	6.91	6.4	8.42
1624	hsa-miR-767	0.31	0	0.81	0.35	20.68	0	0	0.36	0.2	0	0.55	0	0.18	0.23	0	26.61	4.27	0.49	7.7	0.18	0	1.33	0.67	0	0	0.67	0	146.24	0	0	0.42	0.22	0.54	0	0	0	0	0	0.43	13.35	0	1.11	0	24.47	6.73	0	0	0
1625	hsa-miR-769	40.38	43.86	22.17	14.26	45.86	34.83	26.35	12.49	11.69	40.44	12.08	33.75	14.18	25.64	15.48	22.31	22.76	19.97	20.03	24.68	26.28	15.59	65.29	34.82	12.29	43.51	11.94	48.46	42.77	12.13	18.43	14.74	74.55	16.55	12.28	32.44	10.57	56.64	18.31	46.93	16.15	50.5	11.03	41.52	27.83	23.69	18.29	15.42
1626	hsa-miR-770	0	0	0	0.35	0	0	0	0.18	0	0	0.27	0	0.09	0	0	0	0	0	0	0	0	0	0.33	0.6	0	0.67	0	0	0	0	0	0.11	0	0	0	0	0	1.69	0	0.43	0	0	0	0	0	0	0	0.09
1627	hsa-miR-7702	0	1.43	0.4	1.74	0	0	0.33	0.72	0.15	1.76	1.92	1.18	0.44	0.06	0.15	0.98	8.54	2.44	0.77	0.18	0	0.33	0.17	1.2	1.46	1.34	2.56	2.6	0.38	0	0	1.77	0.81	1.34	0.79	1.18	0	1.69	0.85	1.72	0.46	0.89	3.94	3.71	2.24	0	0	1.15
1628	hsa-miR-7703	0	0	0	0	0	0	0.11	0.18	0	0	0	0	0	0.18	0	0	0	0	0	0.18	0	0	0	0	0	0	0	0	0	0	0	0	0	0.45	0	0	0.31	0.85	0	0	0	0	0	0	0.45	0	0	0.09
1629	hsa-miR-7704	1.57	0	1.21	0.35	0.9	0.77	0.11	0.54	0.25	0	0.55	0.89	0.88	0.18	0.15	0.59	0	0	3.08	0.36	1.04	0.33	0.5	0.6	0	0	0.38	0	0	1.1	0	0.11	0.54	0.45	1.58	0	0.31	0.42	0.43	0	1.85	0	1.58	0	1.35	0	0.91	0.18
1630	hsa-miR-7705	0.31	0.48	0.4	0	0	0	0.56	0	0.15	0.59	0	2.66	0.88	1.23	1.46	0.59	1.42	0.97	3.85	0.36	0.26	2.65	1.83	4.2	0.42	0	0.09	3.46	3.75	0	0	0.33	2.69	0	0	1.18	0	1.69	0.85	0.43	0	0.44	0	1.48	2.24	0.99	0	0.18
1631	hsa-miR-7706	0.63	5.24	1.21	0	1.8	1.55	0.78	0.36	0.81	25.2	1.37	5.63	1.05	0.94	1.02	1.37	3.56	0.49	5.39	0.18	0.26	2.65	1.33	3.6	0.83	4.02	0.19	9.52	4.13	3.31	0.84	2.11	5.11	2.24	2.38	4.03	0	2.96	1.06	2.15	0	1.11	0.2	0.74	1.35	0	0	1.68
1632	hsa-miR-7843	0	0	0	0	0	0	0.11	0	0	0	0	0	0	0	0	0	0	0	0	0	0	0	0	0	0	0	0	0	0	0	0	0	0	0	0	0	0	0	0	0	0	0	0	0	0	0	0	0
1633	hsa-miR-7844	0	0	0	0	0	0	0	0	0.05	0	0	0.59	0	0.12	0.15	0.2	2.13	0	0	0	0	0	0	0	0	0	0	0	0	0	0	0.11	0	0.45	0	0	0	0	0	0	0	0	0	0	0	0.99	0	0.09
1634	hsa-miR-7845	0	0	0	0	0	0	0	0	0	0	0	0	0	0.06	0	0	0.71	0	0	0.18	0.26	0	0	0	0	0	0.09	0.87	0	0	0	0.11	0	0	0	0	0	0	0	0	0	0	0	0	0.45	0	0	0
1635	hsa-miR-7846	0	0	0	0	0	0	0	0	0	0	0	0	0	0.06	0.29	0	2.13	0.49	0	0.18	0	0	0	0	0	0	0	0	0	0	0	0	0	0	0	0	0	0	0	0.43	0	0	0	0	0	0	0.91	0.09
1636	hsa-miR-7847	0	0	0	0	0	0	0	0	0	0	0	0	0	0	0	0	0	0	0	0	0	0	0	0	0	0	0	0	0	0	0	0	0	0	0	0	0	0	0	0	0	0	0	0	0	0	0	0
1637	hsa-miR-7848	0	0	0	0	0	0	0	0	0	0	0	0	0	0	0	0	0	0	0	0	0	0	0	0	0	0	0	0	0	0	0	0	0	0	0	0	0	0	0	0	0	0	0	0	0	0	0	0
1638	hsa-miR-7849	0	0	0	0	0	0	0	0	0	0	0.27	0	0	0.06	0	0	0	0	0	0.18	0	0	0	0	0	0	0	0	0	0	0	0	0	0	0	0	0	0	0	0	0	0	0	0	0	0	0	0.09
1639	hsa-miR-7850	0	0	0	0	0	0	0	0	0.05	0	0	0.59	0	0.06	0	0	0	0	0.77	0	0	0	0	0	0	0	0	0	0.75	0	0	0	0	0	0	0	0	0	0	0	0	0	0	0	0	0	0	0.09
1640	hsa-miR-7851	0	0	0	0	0	0	0	0	0	0	0	0	0	0	0	0	0	0	0	0	0	0	0.17	0	0	0	0	0	0	0	0	0	0	0	0	0	0	0	0	0	0	0	0	0	0	0	0	0
1641	hsa-miR-7852	0	0	0	0	0	0	0	0	0	0	0	0	0	0	0	0	0	0	0	0	0	0	0	0	0	0	0	0	0	0	0	0	0	0	0	0	0	0	0	0	0	0	0	0	0	0	0	0
1642	hsa-miR-7853	0	0	0	0	0	0	0	0.36	0	0	0	0	0	0	0	0	0	0	0	0	0	0	0	0	0	0	0	0	0	0	0	0.11	0	0	0	0	0	0	0	0	0	0	0	0	0	0	0	0
1643	hsa-miR-7854	0	0.48	0	0	0	0	0	0.18	0	0	0	0	0	0.29	0	0	0	0	0.77	0	0	0	0.5	0	0.21	1.34	0	0	0	0	0	0	0	0.45	0	0	0	0.42	0.21	0	0	0	0	0	0.45	0	0	0.18
1644	hsa-miR-7855	0	0	0	0	0	0	0	0	0	0	0	0	0	0	0	0	0	0	0	0	0	0	0	0	0	0	0	0	0	0	0	0	0	0	0	0	0	0	0	0	0	0	0.2	0	0	0	0	0
1645	hsa-miR-7856	0	0	0	0	0	0	0	0	0	0	0	0	0	0	0	0	0	0	0	0	0	0	0	0	0	0	0	0	0	0	0	0	0	0	0	0	0	0	0	0	0	0	0	0	0	0	0	0
1646	hsa-miR-7973	0	0	0	0	0	0	0	0	0	0	0	0	0.09	0	0	0	0	0	0	0	0	0	0	0	0	0	0	0	0	0	0	0	0	0	0	0	0	0	0	0	0	0	0	0	0	0	0	0
1647	hsa-miR-7974	0.31	0	0	0	0	0	0	0	0	1.17	0	0.3	0.09	0.06	0	0.39	1.42	0	0	0	0.52	0	0.5	0.6	0	0	0	0.87	0.38	0	0.84	0	1.08	0	0	0.34	0	0.42	0	0	0	0.44	0	1.48	0	0.99	0	0
1648	hsa-miR-7975	0	0	0	0	0	0	0	0	0	0	0	0	0	0	0	0	0	0	0	0	0	0	0	0	0	0	0	0	0	0	0	0	0	0	0	0	0	0	0	0	0	0	0	0	0	0	0	0
1649	hsa-miR-7976	0	0	0	0	0	0.77	0	0.18	0	0	0	0	0	0	0	0	0	0	0.77	0	0	0.33	0.33	0	0.42	0	0.09	0.87	0	0	0	0.11	0	0	0	0	0	0.42	0	0	0	0	0.59	0	0	0	0	0.09
1650	hsa-miR-7977	0.63	0.48	0	0	5.4	1.55	0.33	1.27	0.2	2.34	0.82	0	0.96	0.35	0.15	0.39	0	0	0.77	0.36	1.04	4.98	0.33	0	0.42	0.67	0.09	0.87	0.75	0.55	0.42	0.33	1.61	0	0.79	0.67	0.31	2.11	0.85	0.86	0	2.66	3.94	1.48	1.35	0	0.91	0.62
1651	hsa-miR-7978	0	0	0	0	0	0	0	0	0	0	0	0	0	0	0	0	0	0	0	0	0	0	0	0	0	0	0	0	0	0	0	0	0	0	0	0	0	0	0	0	0	0	0	0	0	0	0	0
1652	hsa-miR-802	0	0	0	0	0	0	0	0	0	2.34	0	0	0	0	0	0	0	0	0	0	0	0	0	0	0	0	0	0.87	0	0	0	0	0	0	0	0	0	0	0	0	0	0	0	0	0	0	0	0
1653	hsa-miR-8052	0	0	0	0	0	0	0	0	0	0	0	0	0	0	0	0	0	0	0	0	0	0	0	0	0	0	0	0	0	0	0	0	0	0	0	0	0	0	0	0	0	0	0	0	0	0	0	0
1654	hsa-miR-8053	0	0	0	0	0	0	0	0	0	0	0	0	0	0	0	0	0	0	0	0	0	0	0	0	0	0	0	0	0	0	0	0	0	0	0	0	0	0	0	0	0	0	0	0	0	0	0	0
1655	hsa-miR-8054	0	0	0	0	0	0	0	0	0	0	0	0	0	0	0	0	0	0	0	0	0	0	0	0	0	0	0	0	0	0	0	0	0	0	0	0	0	0	0	0	0	0	0	0	0	0	0	0
1656	hsa-miR-8055	0	0	0	0	0	0	0	0	0	0	0	0	0	0	0	0	0	0	0	0	0	0	0	0	0	0	0	0	0	0	0	0	0	0	0	0	0	0	0	0	0	0	0	0	0	0	0	0
1657	hsa-miR-8056	0	0	0	0	0	0	0	0	0	0	0	0	0	0	0	0	0	0	0	0	0	0	0	0	0	0	0	0	0	0	0	0	0	0	0	0	0	0	0	0	0	0	0	0	0	0	0	0
1658	hsa-miR-8057	0	0	0	0	0	0	0	0	0	0	0	0	0	0	0	0	0	0	0	0	0	0	0	0	0	0	0	0	0	0	0	0	0	0	0	0	0	0	0	0	0	0	0	0	0	0	0	0
1659	hsa-miR-8058	0	0	0	0	0	0	0	0	0	0	0	0	0	0	0	0	0	0	0	0	0	0	0	0	0	0	0	0	0	0	0	0	0	0	0	0	0	0	0	0	0	0	0	0	0	0	0	0
1660	hsa-miR-8059	0	0	0	0	0	0	0	0	0	0	0	0	0	0	0	0	0	0	0	0	0	0	0	0	0	0	0	0	0	0	0	0	0	0	0	0	0	0	0	0	0	0	0	0	0	0	0	0
1661	hsa-miR-8060	0	0	0	0	0	0	0	0	0	0	0	0	0	0	0	0	0	0	0	0	0	0	0	0	0	0	0	0	0	0	0	0	0	0	0	0	0	0	0	0	0	0	0	0	0	0	0	0
1662	hsa-miR-8061	0	0	0	0	0	0	0	0	0	0	0	0	0	0	0	0	0	0	0	0	0	0	0	0	0	0	0	0	0	0	0	0	0	0	0	0	0	0	0	0	0	0	0	0	0	0	0	0
1663	hsa-miR-8062	0	0	0	0	0	0	0	0	0	0	0	0	0	0	0	0	0	0	0	0	0	0	0	0	0	0	0	0	0	0	0	0	0	0	0	0	0	0	0	0	0	0	0	0	0	0	0	0
1664	hsa-miR-8063	0	0	0	0	0	0	0	0	0	0	0	0	0	0	0	0	0	0	0	0	0	0	0	0	0	0	0	0	0	0	0	0	0	0	0	0	0	0	0	0	0	0	0	0	0	0	0	0
1665	hsa-miR-8064	0	0	0	0	0	0	0	0	0	0	0	0	0	0	0	0	0	0	0	0	0	0	0	0	0	0	0	0	0	0	0	0	0	0	0	0	0	0	0	0	0	0	0	0	0	0	0	0
1666	hsa-miR-8065	0	0	0	0	0	0	0	0	0	0	0	0	0	0	0	0	0	0	0	0	0	0	0	0	0	0	0	0	0	0	0	0	0	0	0	0	0	0	0	0	0	0	0	0	0	0	0	0
1667	hsa-miR-8066	0	0	0	0	0	0	0	0	0	0	0	0	0	0	0	0	0	0	0	0	0	0	0	0	0	0	0	0	0	0	0	0	0	0	0	0	0	0	0	0	0	0	0	0	0	0	0	0
1668	hsa-miR-8067	0	0	0	0	0	0	0	0	0	0	0	0	0	0	0	0	0	0	0	0	0	0	0	0	0	0	0	0	0	0	0	0	0	0	0	0	0	0	0	0	0	0	0	0	0	0	0	0
1669	hsa-miR-8068	0	0	0	0	0	0	0	0	0	0	0	0	0	0	0	0	0	0	0	0	0	0	0	0	0	0	0	0	0	0	0	0	0	0	0	0	0	0	0	0	0	0	0	0	0	0	0	0
1670	hsa-miR-8069	0	0	0	0	0	0	0	0	0	0	0	0	0	0	0	0	0	0	0	0	0	0	0	0	0	0	0	0	0	0	0	0	0	0	0	0	0	0	0	0	0	0	0	0	0	0	0	0
1671	hsa-miR-8070	0	0	0	0	0	0	0	0	0	0	0	0	0	0	0	0	0	0	0	0	0	0	0	0	0	0	0	0	0	0	0	0	0	0	0	0	0	0	0	0	0	0	0	0	0	0	0	0
1672	hsa-miR-8071	0	0	0	0	0	0	0	0	0	0	0	0	0	0	0	0	0	0	0	0	0	0	0	0	0	0	0	0	0	0	0	0	0	0	0	0	0	0	0	0	0	0	0	0	0	0	0	0
1673	hsa-miR-8072	0	0	0	0	1.8	0	0	0	0	0	0	0	0.09	0	0	0	0	0	0	0	0	0	0	0	0	0	0	0	0	0	0	0	0.27	0	0	0	0	0	0	0	0	0	0	0	0	0	0	0
1674	hsa-miR-8073	0	0	0	0	0	0	0	0	0	0	0	0	0	0	0	0	0	0	0	0	0	0	0	0	0	0	0	0	0	0	0	0	0	0	0	0	0	0	0	0	0	0	0	0	0	0	0	0
1675	hsa-miR-8074	0	0	0	0	0	0	0	0	0	0	0	0	0	0	0	0	0	0	0	0	0	0	0	0	0	0	0	0	0	0	0	0	0	0	0	0	0	0	0	0	0	0	0	0	0	0	0	0
1676	hsa-miR-8075	0	0	0	0	0	0	0	0	0	0	0	0	0	0	0	0	0	0	0	0	0	0	0	0	0	0	0	0	0	0	0	0	0	0	0	0	0	0	0	0	0	0	0	0	0	0	0	0
1677	hsa-miR-8076	0	0	0	0	0	0	0	0	0	0	0	0	0	0	0	0	0	0	0	0	0	0	0	0	0	0	0	0	0	0	0	0	0	0	0	0	0	0	0	0	0	0	0	0	0	0	0	0
1678	hsa-miR-8077	0	0	0	0	0	0	0	0	0	0	0	0	0	0	0	0	0	0	0	0	0	0	0	0	0	0	0	0	0	0	0	0	0	0	0	0	0	0	0	0	0	0	0	0	0	0	0	0
1679	hsa-miR-8078	0	0	0	0	0	0	0	0	0	0	0	0	0	0	0	0	0	0	0	0	0	0	0	0	0	0	0	0	0	0	0	0	0.27	0	0	0	0	0	0	0	0	0	0	0	0	0	0	0
1680	hsa-miR-8079	0	0	0	0	0	0	0	0	0	0	0	0	0.18	0	0	0	0	0	0	0	0	0	0	0	0	0	0	0	0	0	0	0	0.27	0	0	0	0	0.42	0	0	0	0	0	0	0	0	0	0
1681	hsa-miR-8080	0	0	0	0	0	0	0	0	0	0	0	0	0	0	0	0	0	0	0	0	0	0	0	0	0	0	0	0	0	0	0	0	0	0	0	0	0	0	0	0	0	0	0	0	0	0	0	0
1682	hsa-miR-8081	0	0	0	0	0	0	0	0	0	0	0	0	0	0	0	0	0	0	0	0	0	0	0	0	0	0	0	0	0	0	0	0	0	0	0	0	0	0	0	0	0	0	0	0	0	0	0	0
1683	hsa-miR-8082	0	0	0	0	0	0	0	0	0	0	0	0	0	0	0	0	0	0	0	0	0	0	0	0	0	0	0	0	0	0	0	0	0	0	0	0	0	0	0	0	0	0	0	0	0	0	0	0
1684	hsa-miR-8083	0	0	0	0	0	0	0	0	0	0	0	0	0	0	0	0	0	0	0	0	0	0	0	0	0	0	0	0	0	0	0	0	0	0	0	0	0	0	0	0	0	0	0	0	0	0	0	0
1685	hsa-miR-8084	0	0	0	0	0	0	0	0	0	0	0	0	0	0	0	0	0	0	0	0	0	0	0	0	0	0	0	0	0	0	0	0	0	0	0	0	0	0	0	0	0	0	0	0	0	0	0	0
1686	hsa-miR-8085	0	0	0	0	0	0	0	0	0	0	0	0	0	0	0	0	0	0	0	0	0	0	0	0	0	0	0	0	0	0	0	0	0	0	0	0	0	0	0	0	0	0.22	0	0	0	0	0	0
1687	hsa-miR-8086	0	0	0	0	0	0	0	0	0	0	0	0	0	0	0	0	0	0	0	0	0	0	0	0	0	0	0	0	0	0	0	0	0	0	0	0	0	0	0	0	0	0	0	0	0	0	0	0
1688	hsa-miR-8087	0	0	0	0	0	0	0	0	0	0	0	0	0	0	0	0	0	0	0	0	0	0	0	0	0	0	0	0	0	0	0	0	0	0	0	0	0	0	0	0	0	0	0	0	0	0	0	0
1689	hsa-miR-8088	0	0	0	0	0	0	0	0	0	0	0	0	0	0	0	0	0	0	0	0	0	0	0	0	0	0	0	0	0	0	0	0	0	0	0	0	0	0	0	0	0	0	0	0	0	0	0	0
1690	hsa-miR-8089	0	0	0	0	0	0	0	0	0	0	0	0	0	0	0	0	0	0	0	0	0	0	0	0	0	0	0	0	0	0	0	0	0	0	0	0	0	0	0	0	0	0	0	0	0	0	0	0
1691	hsa-miR-8485	0.31	0	0.4	0	0	0	0.11	0	0.05	0	0	0	0	0	0	0	0	0	0	0.18	0	0	0.02	0	0	0	0	0	0	0	0	0	0.27	0.89	0	0	0	0.04	0	0	0	0.44	0	0	0.9	0	0	0
1692	hsa-miR-873	1.25	0	0	0	0	0	0	0	0	0.59	0	4.44	0	0	0	0	0	0	0	0	0	0	0.17	0	0.21	0	0	0	0	0	0.42	0	0	0	0	0	0.31	0	0	0	0	0	0	0.74	0	0.99	0	0.09
1693	hsa-miR-874	87.65	60.55	77	22.25	16.19	10.84	58.17	11.76	17.99	31.06	18.95	18.36	9.72	13.5	8.91	10.18	44.81	34.59	14.64	29	28.88	49.42	56.8	20.41	20.62	14.72	30.31	55.38	108.43	53.48	41.48	17.62	93.65	19.23	23.37	18.66	4.66	99.75	21.08	59.84	27.46	28.57	56.55	28.18	30.97	97.74	31.1	22.69
1694	hsa-miR-875	0	0	0	0	0	0	0	0	0	0	0	0	0	0	0	0	0	0	0	0	0	0	0	0	0.21	0	0	0	0	0	0	0	0	0	0	0	0	0	0	0	0	0	0	0.74	0	0	0	0
1695	hsa-miR-876	0.63	0	0	0	0	0	0	0	0	0	0	3.85	0	0.06	0	0	0	0	0	0	0	0	0.17	0	0	0	0	0	0	0	0	0	0	0	0	0	0.31	0	0	0	0	0	0	0	0	0	0	0
1696	hsa-miR-877	1.57	4.29	0.4	0.35	13.49	0.77	0.67	0.36	0.2	6.45	0.27	2.96	0.53	0.65	2.05	1.17	2.13	0.49	0.77	0.72	0.52	3.32	2	9.6	0.21	1.34	0.57	12.11	3.38	0.55	1.68	0.89	1.08	0.45	0	3.7	0	1.69	1.7	3.01	0.46	1.55	2.17	8.16	5.83	0.99	0	1.15
1697	hsa-miR-885	2.19	0	0	0	44.06	0	0.45	8.32	0.36	0	0.27	8.59	0.09	0.7	0.29	0.2	0.71	2.92	84.75	0.72	0.26	0	4.66	0.6	0	0	1.23	0	0	0	1.68	0.55	0.27	0.45	0.4	0	0	0	105.2	8.61	0.69	0.22	1.77	2.97	0.45	0	0.91	0.89
1698	hsa-miR-887	8.45	2.38	4.03	2.43	1.8	1.55	5.69	0.18	1.47	0.59	4.94	3.55	10.07	9.68	3.94	4.3	5.69	6.82	5.39	6.85	5.46	26.54	11.66	21.01	5.21	186.74	1.89	25.09	89.29	3.86	3.35	2.44	34.99	9.84	5.54	11.43	1.86	19.87	10.43	2.58	1.38	35.66	7.49	2.97	3.14	12.83	4.57	1.15
1699	hsa-miR-888	0	0	0	0	0	0	0	0	0	0.59	0	0	0	0	0	0	0	0	0	0	0	0	0	0	0	0	0	0	0	0	0	0	0	0	0	0	0	0	0	0	0	0	0	0	0	0	0	0
1700	hsa-miR-889	12.52	1.91	14.11	22.6	19.78	17.03	11.61	11.94	37.55	2.34	5.77	14.51	9.02	14.73	14.32	21.72	9.96	13.15	17.72	14.05	20.82	6.97	5.83	12.61	7.08	1.34	12.79	5.19	5.25	7.72	12.15	18.62	3.5	3.13	75.25	13.11	18.02	10.14	6.6	4.74	8.54	10.63	8.28	16.31	5.39	9.87	5.49	22.69
1701	hsa-miR-890	0	0	0	0	0	0	0	0	0	0	0	0	0	0	0	0	0	0	0	0	0	0	0	0	0	0	0	0	0	0	0	0	0	0	0	0	0	0	0	0	0	0	0	0	0	0	0	0
1702	hsa-miR-891a	0.63	2.38	1.21	0.35	0	0	0.56	4.34	0.56	9.96	3.3	0	0.18	0.76	0.88	0.2	1.42	0	6.16	0.36	2.08	0.33	0.17	0.6	1.67	1.34	0.76	1.73	0	6.62	0.42	0.11	1.08	1.34	5.54	0.17	0.31	0	1.06	0.43	0.23	7.75	14.97	2.97	0.9	0	1.83	0.89
1703	hsa-miR-891b	0	0	0	0	0	0	0	0	0	0	0	0	0	0	0	0	0	0	0	0	0.26	0	0	0	0	0	0	0	0	0	0	0	0	0	0.4	0	0	0	0	0	0	0	0	0	0	0	0	0
1704	hsa-miR-892a	0	0	0	0	0	0	0	0.18	0.05	0	0	0	0	0.06	0	0	0	0	0	0	0	0	0	0	0	0	0.09	0	0	0	0	0.11	0	0	0.4	0	0	0	0	0	0	0.22	0	0	0	0	0	0
1705	hsa-miR-892b	0	0	0	0	0	0	0	0	0	0	0	0	0	0	0	0	0	0	0	0	0	0	0	0	0	0	0	0	0	0	0	0	0	0	0	0	0	0	0	0	0	0	0	0	0	0	0	0
1706	hsa-miR-892c	0	0	0	0	0	0	0	0	0	0	0	0	0	0	0	0	0	0	0	0	0	0	0	0	0	0	0	0	0	0	0	0	0	0	0	0	0	0	0	0	0	0	0	0	0	0	0	0
1707	hsa-miR-9	298.32	175.44	236.22	1627.24	11380.9	75.84	541.53	147.33	557.22	22447.5	1010.94	10272.1	261.62	718.08	204.08	2802.49	276	425.3	7701.11	184.29	905.57	820.96	106.77	3187.62	2650.53	1737.53	678.24	3219.89	5161.67	2942.85	648.57	612.64	202.65	1076.18	1220.25	115.47	1110.89	566.4	4350.19	6238.05	1404	19318.7	190.32	1851.57	173.7	1726.77	246.96	356.61
1708	hsa-miR-920	0	0	0	0	0	0	0	0	0	0	0	0	0	0	0	0	0	0	0	0	0	0	0	0	0	0	0	0	0	0	0	0	0	0	0	0	0	0	0	0	0	0	0	0	0	0	0	0
1709	hsa-miR-921	0	0	0	0	0	0	0	0	0	0	0	0	0	0	0	0	0	0	0	0	0	0	0	0	0	0	0	0	0	0	0	0	0	0	0	0	0	0	0	0	0	0	0	0	0	0	0	0
1710	hsa-miR-922	0	0	0	0	0	0	0	0	0	0	0	0	0	0	0	0	0	0	0	0	0	0	0	0	0	0	0	0	0	0	0	0	0	0	0	0	0	0	0	0	0	0	0	0	0	0	0	0.09
1711	hsa-miR-924	0	0	0	0	0	0	0	0	0	0	0	0	0	0	0	0	0	0	0	0	0	0	0	0	0	0	0	0	0	0	0	0	0	0	0	0	0	0	0	0	0	0	0	0	0	0	0	0
1712	hsa-miR-92a	9334.69	6752.68	11181	16084.1	9148.99	4234.49	4620.87	5862.36	6981.04	69417.6	13326.7	27195.2	5267.53	19432.3	10182.8	9930.35	13231.7	7011.77	12489.8	5775.88	4674.64	8639.19	15257.7	12841.8	6339.24	10000.6	5375.45	14841.3	8598.64	25550.2	15441.8	6816.18	19564.8	7393.18	17704.1	3257.94	3753.75	10698.5	9629.49	7914.02	10924.8	8479.79	14787.4	11568.4	7742.01	8024.63	24852.7	12236.8
1713	hsa-miR-92b	187.81	331.65	355.01	60.38	235.3	95.2	79.65	114.8	75.42	104.72	30.49	105.41	56.74	72.43	120.57	111.8	228.33	157.84	161.03	87.13	135.58	288.91	146.24	111.06	32.7	182.95	86.08	115.09	304.64	66.16	105.16	190	145.59	56.96	53.2	111.49	71.78	178.79	125.22	116.67	40.45	160.52	48.07	149.79	182.97	295.2	80.49	163.31
1714	hsa-miR-93	2840.38	4353.58	3563.17	2141.5	7365.77	2702	1247.87	1545.19	2421.45	11750.1	3591.76	13920	2857.13	7182.78	8172.21	5355.1	4030.24	2763.2	5841.91	2035.64	2666.5	5026.29	4047.08	5489.8	2466.85	10478.1	1540.46	18090.6	3130.46	2539.86	3118.77	5239.59	5562.98	2345.61	2174.73	3762.37	1432.2	11072.1	3737.74	7562.72	1420.84	3229.79	2892.55	4011.6	2138.67	4889.02	2358.04	4846.2
1715	hsa-miR-933	0	0	0	0	0	0	0	0	0	0.59	0	0	0	0	0	0	0	0	0	0	0	0	0	0	0	0	0	0	0	0	0	0	0	0	0	0	0	0	0	0	0	0	0	0	0	0	0	0
1716	hsa-miR-934	5.95	0	1.21	6.61	8.09	2.32	0	0.18	0.66	109.02	1.1	7.99	0.26	0.88	0	3.72	0	0	0	0.72	0	1	0	0	0.62	0	0.09	261.33	0	3.86	3.35	0.44	0	0.89	2.77	0	0.62	0	0	23.68	4.85	0	0.59	109.74	1.8	0	4.57	4.34
1717	hsa-miR-935	4.07	0.48	2.42	0.7	0.9	0	4.13	0.36	0.3	1.76	2.75	0.3	1.05	0.76	0.15	1.17	0	0.49	10.79	0.36	5.46	7.96	41.47	15.61	5.21	2.01	0.09	1.73	0	5.51	1.68	0.66	5.38	1.79	1.98	0.17	0.31	0.85	5.32	3.01	0.46	38.32	8.28	1.48	0.45	0	0.91	1.15
1718	hsa-miR-936	0	0	0	0	0	0	0	0	0	0	0	0	0	0	0	0	0	0	0	0	0	0	0	0	0	0	0	0	0	0	0	0	0	0	0	0	0	0	0	0	0	0	0	0	0	0	0	0
1719	hsa-miR-937	0.63	19.55	1.21	0.35	17.99	1.55	0.56	2.9	0.2	7.62	0.82	2.07	3.24	1.82	1.02	12.72	3.56	0.49	1.54	0.9	1.3	1.99	4.66	3.6	0	5.35	0.66	12.11	12.01	0	1.26	0.55	0.81	8.05	1.58	2.18	0.93	0.42	10.01	2.15	0.69	1.11	0.59	30.4	1.8	0	0.91	1.42
1720	hsa-miR-938	0	0	0	0	0	0	0	0	0	0	0	0	0	0	0	0	0	0	0	0	0	0	0.17	0	0	0	0	0	0	0	0	0	0	0	0	0	0	0	0	0	0	0	0	0	0	0	0	0
1721	hsa-miR-939	0.94	4.77	2.02	1.39	8.09	3.87	0.56	1.09	0.2	4.69	1.37	3.55	0.96	0.82	0.44	0.39	0.71	0.97	0.77	0.72	0.78	0.66	2.5	4.8	0.83	2.01	0.28	2.6	2.63	0.55	2.51	0.78	1.88	0	0	1.01	0	1.69	2.98	2.15	0	0.89	0.99	5.19	2.24	0	0.91	0.44
1722	hsa-miR-940	10.33	20.98	5.64	1.74	28.78	23.22	5.02	1.81	1.47	2.93	0.27	3.85	6.04	5.1	1.46	21.33	5.69	1.46	3.85	3.96	10.67	16.92	12.66	15.61	1.04	4.69	1.04	9.52	43.52	0.55	4.61	1.77	46.83	8.95	1.19	2.86	4.35	8.88	7.45	10.33	1.38	17.72	3.74	14.09	18.85	3.95	0.91	0.62
1723	hsa-miR-941	6.9	23.85	4.05	0.7	0.9	3.85	4.6	4	1.95	21.7	2.75	12.75	7.25	4.95	4.65	2.55	10.65	5.35	10	3.4	9.1	13.6	6.15	8.4	2.3	12.7	2.55	45	12.4	6.6	5.85	3.75	6.45	11.2	2.4	3.2	0.6	11.4	5.75	6.45	1.15	3.3	6.5	13.35	3.6	4.95	7.3	6.2
1724	hsa-miR-942	4.07	5.24	2.82	3.13	4.5	0.77	1	2.71	0.97	19.34	8.51	7.4	5.17	3.34	6.43	3.91	5.69	2.44	1.54	5.76	5.46	3.65	3	3	0.83	5.35	2.84	5.19	4.88	4.41	5.87	2.77	8.07	7.16	1.58	2.02	2.49	8.45	4.9	19.8	2.77	3.77	12.41	19.28	0.9	5.92	3.66	5.76
1725	hsa-miR-943	0	0.48	0	0	0	0	0	0.18	0.2	0	0	0	0	0.41	0	0.2	0	0	0	0	0.52	0.33	0.17	0.6	0	0	0.09	0	0.75	0	0	0	1.08	0	0	0	0	0.42	0.21	0	0	0.66	0.2	0	0	0	0	0
1726	hsa-miR-944	1.57	0.48	0.4	5.56	0	1.55	1.23	3.8	5.74	12.31	0.55	2.07	2.36	3.17	1.61	10.57	4.27	1.95	1.54	1.08	0.52	0.33	3.83	7.2	2.29	0.67	1.33	1.73	0.38	7.17	7.54	1.99	1.35	2.68	9.11	1.68	3.42	2.96	0.21	0.86	7.38	1.55	0.99	0.74	2.24	0.99	6.4	4.25
1727	hsa-miR-95	10.64	7.63	2.42	3.48	5.4	0	1.67	2.17	1.17	3.52	1.37	6.51	4.03	1.23	1.75	3.91	3.56	2.92	6.16	5.76	3.12	7.3	10.66	3	6.46	8.7	1.04	10.38	3.38	4.41	0.42	1.66	4.84	10.74	4.75	12.44	3.11	15.64	2.34	3.87	2.31	1.33	3.74	27.44	1.8	7.9	3.66	3.63
1728	hsa-miR-9500	0	0	0	0	0	0	0	0	0	0	0	0	0	0	0	0	0	0	0	0	0	0	0	0	0	0	0	0	0	0	0	0	0	0	0	0	0	0	0	0	0	0	0	0	0	0	0	0
1729	hsa-miR-96	63.86	21.45	20.96	3.82	34.17	23.22	50.13	13.57	10.97	112.54	2.47	97.12	42.9	50.64	43.53	25.44	21.34	24.36	95.54	28.1	63.23	67.34	122.42	34.82	33.95	49.53	26.33	32.88	60.78	2.76	24.3	27.37	35.52	35.34	6.73	45.38	13.05	107.36	38.76	41.76	5.31	33.45	2.36	8.16	59.25	91.82	0.91	15.87
1730	hsa-miR-9718	0	0	0	0	0	0	0	0	0	0	0	0	0	0	0	0	0	0	0	0	0	0	0	0	0	0	0	0	0	0	0	0	0	0	0	0	0	0	0	0	0	0	0	0	0	0	0	0
1731	hsa-miR-98	47.05	66.27	57.61	50.52	125.45	108.55	39.36	39	35.92	284.39	47.51	54.72	85.37	31.54	84.88	59.14	59	44.87	119.2	42.84	54.17	114.5	92	47.15	44.26	149.42	34.52	253.07	115.8	41.24	93.16	73.85	91.31	101.94	41.82	111.98	39.46	70.57	71.28	42.79	44.89	34.81	32.6	132.1	48.63	44.28	34.99	71.69
1732	hsa-miR-9851	0	0	0	0	0	0	0	0	0	0	0	0	0	0	0	0	0	0	0	0	0	0	0	0	0	0	0	0	0	0	0	0	0	0	0	0	0	0	0	0	0	0	0	0	0	0	0	0
1733	hsa-miR-9898	0	0.48	0.4	0	0	0	0	0	0	0	0	0	0.09	0	0	0.2	0	0	0	0	0.26	0	0.33	0	0	0	0	0.87	0	0	0	0	0	0	0	0	0	0.42	0	0	0	0	0	0	0	0	0	0
1734	hsa-miR-9899	0	0	0	0	0	0	0	0	0	0	0	0	0	0	0	0	0	0	0	0.18	0	0	0	0	0	0	0	0	0	0	0	0	0	0	0	0	0	0	0	0	0	0	0	0	0	0	0	0
1735	hsa-miR-9900	0	0	0	0	0	0	0	0	0	0	0	0	0	0	0	0	0	0	0	0	0	0	0	0	0	0	0	0	0.38	0	0	0	0.27	0	0	0	0	0	0	0	0	0	0	0	0	0	0	0
1736	hsa-miR-9901	0.63	5.72	0.81	0	0.9	2.32	0.22	0	0.05	2.34	0	4.74	1.66	0.23	0.15	1.96	2.13	0	33.9	3.24	0.52	2.99	0.17	4.2	0.21	1.34	0	1.73	1.88	0.55	0.42	0.11	25.03	0.45	0	0.17	1.86	0.42	0.85	2.58	0.23	1.33	0.2	3.71	1.35	0	0.91	0.09
1737	hsa-miR-9902	9.08	166.86	6.04	8.34	15.28	15.48	11.94	2.18	1.78	109.6	14.56	23.1	4.2	7.62	0.88	5.48	13.52	0.48	6.94	36.02	10.92	10.94	35.32	18	9.16	68.94	1.04	10.38	52.14	18.2	8.38	3.32	17.76	11.18	12.28	3.36	4.04	20.72	30.66	0.86	9.92	11.52	38.42	8.16	39.5	0.98	15.54	2.92
1738	hsa-miR-9903	0.63	0.48	0.4	0.7	0	0	0.45	0.72	0.36	1.76	0	1.78	1.31	0.53	0.58	0.98	0	0	1.54	0	0	0	0.33	0	0	0	0.09	10.38	1.13	1.1	2.09	1.77	1.35	0.45	0.79	0.5	0.31	0.85	0.43	8.61	0.23	0.44	0.59	2.97	0.45	0	0	1.06
1739	hsa-miR-9983	6.57	0	0	4.17	9.89	0.77	0.33	0.18	0.97	0.59	0.27	0.3	0.18	0.06	0	4.7	4.98	0	0	0.72	0.26	0.66	0.33	3	0	0	0.09	16.44	0.75	1.1	5.87	0.22	0.27	2.68	1.58	0	0	0	0.21	3.01	5.08	0.66	0.39	0	0	0	0.91	0.44
1740	hsa-miR-9985	1.67	1.43	0.94	0.29	1.8	0.9	0.37	0.42	0.17	0.59	0	0.39	0.48	0.66	0.34	0.52	0.95	0.65	1.67	0.12	0.78	0.44	3.16	0.5	0.14	0.67	0.84	0	0.31	0.55	0.42	0.5	0.72	1.79	0.13	0.48	0.52	0.56	0.21	0.43	0.15	0.18	0.46	0.49	1.42	0.66	0.3	0.28
1741	hsa-miR-9986	0	0	0	0	0	0	0	0	0	0	0	0	0	0	0	0	0	0	0	0	0.26	0	0	0	0	0	0	0	0.75	0	0	0	0	0	0	0	0	0	0	0	0	0	0	0	0	0	0	0
1742	hsa-miR-99a	614.31	150.65	1009.61	3034.22	2305.23	741.87	1237.99	730.52	1965.88	943.67	1357	416.61	242.06	1038.29	1359.36	2052.36	848.94	761.93	368.3	1157.52	1665.69	685.3	690.97	1652.04	809.51	166.66	1280.43	276.91	313.08	3607.73	1553.94	957.26	341.11	1199.64	3348.83	783.45	542.86	734.41	930.71	1627.32	3479.74	737.39	3101.2	1274.29	868.71	752.31	4415.14	2564.79
1743	hsa-miR-99b	27275	103644	39885	26297.1	55965.8	49212.6	36542.7	29136.6	12958.4	59106.2	34661.1	23065.5	32952.1	37152.5	21022.7	19097.9	43267.9	14854.1	27341.8	25991.7	76505	163275	177110	38320.6	25491.1	87872.6	9510.85	24691.3	85669	52215.6	46668	22801.2	92216.4	34570.5	23749.8	32248.9	7479.53	32215.1	60145	73108.8	17708.9	37881.4	59060.3	35325.8	47427.8	54052.7	29995	13546.5
[truncated: 5,000 more columns]
