# Supplementary material for: Half of annotated human microRNAs are expressed at levels of questionable biological significance
Source: iScience. 2025 Aug 25;28(9):113445. doi: 10.1016/j.isci.2025.113445 (PMC12450571; doi:10.1016/j.isci.2025.113445)
Supplement: Table S4. Publication counts for lowly expressed miRNAs [file mmc5.xlsx]

## Sheet: Table S4-pub_lowly exp miRs
Less than Max 10cpm	T+A	T	Less than Max 50cpm	T+A	T	Less than Max 100cpm	T+A	T
hsa-miR-11181	3	1	hsa-miR-10522	0	0	hsa-miR-10397	0	0		T+A = title + abstracts
hsa-miR-1178	26	20	hsa-miR-10524	0	0	hsa-miR-10398	0	0		T = title
hsa-miR-1182	32	24	hsa-miR-10525	0	0	hsa-miR-10523	0	0		numbers = pubmed counts
hsa-miR-1183	31	11	hsa-miR-1181	17	8	hsa-miR-12129	0	0
hsa-miR-1184	42	26	hsa-miR-1193	17	8	hsa-miR-1236	83	49
hsa-miR-1199	7	2	hsa-miR-1206	17	8	hsa-miR-1243	41	7
hsa-miR-1200	19	10	hsa-miR-12125	0	0	hsa-miR-1244	28	11
hsa-miR-1202	45	17	hsa-miR-1227	22	10	hsa-miR-1245a	7	3
hsa-miR-1203	15	4	hsa-miR-1238	30	17	hsa-miR-1252	33	13
hsa-miR-1204	28	16	hsa-miR-1265	16	7	hsa-miR-1253	30	17
hsa-miR-1205	56	32	hsa-miR-1267	8	2	hsa-miR-1256	23	11
hsa-miR-1208	19	7	hsa-miR-1288	14	2	hsa-miR-1272	8	4
hsa-miR-12113	0	0	hsa-miR-1297	85	42	hsa-miR-1289	6	2
hsa-miR-12114	0	0	hsa-miR-1321	11	4	hsa-miR-1295b	4	2
hsa-miR-12115	0	0	hsa-miR-1322	18	13	hsa-miR-1587	13	7
hsa-miR-12116	1	0	hsa-miR-147a	41	20	hsa-miR-1972	0	0
hsa-miR-12117	1	0	hsa-miR-1913	7	2	hsa-miR-2681	2	0
hsa-miR-12118	0	0	hsa-miR-1914	23	8	hsa-miR-3115	0	0
hsa-miR-12119	0	0	hsa-miR-198	125	54	hsa-miR-3119	0	0
hsa-miR-12120	0	0	hsa-miR-297	41	12	hsa-miR-3126	7	1
hsa-miR-12121	0	0	hsa-miR-298	74	22	hsa-miR-3135a	4	0
hsa-miR-12122	0	0	hsa-miR-3116	2	1	hsa-miR-3136	1	0
hsa-miR-12123	0	0	hsa-miR-3118	4	2	hsa-miR-3140	7	4
hsa-miR-12124	0	0	hsa-miR-3121	9	1	hsa-miR-3150a	9	3
hsa-miR-12126	0	0	hsa-miR-3122	2	1	hsa-miR-3151	8	4
hsa-miR-12127	0	0	hsa-miR-3123	3	0	hsa-miR-3152	1	0
hsa-miR-12128	0	0	hsa-miR-3125	9	1	hsa-miR-3163	29	15
hsa-miR-12130	0	0	hsa-miR-3128	7	3	hsa-miR-3167	2	0
hsa-miR-12131	0	0	hsa-miR-3132	3	2	hsa-miR-3170	2	0
hsa-miR-12132	0	0	hsa-miR-3135b	38	7	hsa-miR-3171	5	1
hsa-miR-12133	0	0	hsa-miR-3137	7	2	hsa-miR-3175	19	5
hsa-miR-1225	70	23	hsa-miR-3139	2	1	hsa-miR-3181	5	0
hsa-miR-1245b	10	4	hsa-miR-3141	4	1	hsa-miR-3183	3	1
hsa-miR-1279	6	2	hsa-miR-3145	4	1	hsa-miR-3189	15	6
hsa-miR-1281	37	12	hsa-miR-3146	4	2	hsa-miR-3191	2	1
hsa-miR-1282	6	0	hsa-miR-3147	4	1	hsa-miR-3192	0	0
hsa-miR-1324	14	8	hsa-miR-3149	9	3	hsa-miR-3197	7	1
hsa-miR-1470	13	5	hsa-miR-3155b	1	0	hsa-miR-3198	10	2
hsa-miR-1471	9	3	hsa-miR-3159	2	0	hsa-miR-3202	16	7
hsa-miR-1539	7	2	hsa-miR-3160	1	0	hsa-miR-3619	57	40
hsa-miR-1825	30	7	hsa-miR-3162	1	2	hsa-miR-3664	10	3
hsa-miR-1827	34	17	hsa-miR-3164	2	0	hsa-miR-3667	6	1
hsa-miR-2052	5	1	hsa-miR-3165	3	0	hsa-miR-3680	11	5
hsa-miR-2053	8	3	hsa-miR-3166	1	0	hsa-miR-3692	7	2
hsa-miR-2054	1	0	hsa-miR-3186	1	1	hsa-miR-3910	3	1
hsa-miR-2117	7	0	hsa-miR-3190	1	1	hsa-miR-3916	9	1
hsa-miR-2392	20	10	hsa-miR-3193	1	1	hsa-miR-3918	15	8
hsa-miR-2861	49	20	hsa-miR-3199	1	1	hsa-miR-3927	1	0
hsa-miR-2909	25	20	hsa-miR-325	81	38	hsa-miR-3938	1	0
hsa-miR-3134	3	1	hsa-miR-3529	19	6	hsa-miR-3939	2	0
hsa-miR-3142	10	5	hsa-miR-3610	2	0	hsa-miR-3942	6	2
hsa-miR-3153	1	1	hsa-miR-3622b	11	3	hsa-miR-4254	5	0
hsa-miR-3169	0	0	hsa-miR-3652	4	0	hsa-miR-4425	4	2
hsa-miR-3201	11	1	hsa-miR-3657	2	1	hsa-miR-4436a	4	2
hsa-miR-3606	3	2	hsa-miR-3659	8	5	hsa-miR-4445	2	0
hsa-miR-3618	0	0	hsa-miR-3668	1	0	hsa-miR-4451	5	0
hsa-miR-3621	3	0	hsa-miR-3672	1	0	hsa-miR-4458	35	24
hsa-miR-3646	16	4	hsa-miR-3682	14	9	hsa-miR-4463	18	6
hsa-miR-3649	1	0	hsa-miR-3685	0	0	hsa-miR-4498	7	0
hsa-miR-3650	4	2	hsa-miR-378h	4	1	hsa-miR-4501	1	0
hsa-miR-3655	1	0	hsa-miR-384	138	68	hsa-miR-4511	1	0
hsa-miR-3658	11	6	hsa-miR-3907	6	1	hsa-miR-4523	5	1
hsa-miR-3665	10	0	hsa-miR-3908	6	3	hsa-miR-4527	0	0
hsa-miR-3666	26	13	hsa-miR-3920	0	0	hsa-miR-4533	1	0
hsa-miR-3670	1	0	hsa-miR-3936	2	0	hsa-miR-4636	4	2
hsa-miR-3671	3	0	hsa-miR-3945	3	1	hsa-miR-4640	9	4
hsa-miR-3674	1	0	hsa-miR-4301	8	5	hsa-miR-4645	5	3
hsa-miR-3678	1	0	hsa-miR-4312	2	1	hsa-miR-4647	2	1
hsa-miR-3683	0	0	hsa-miR-4418	0	0	hsa-miR-466	49	17
hsa-miR-3686	0	0	hsa-miR-4427	3	0	hsa-miR-4668	18	1
hsa-miR-3689c	1	0	hsa-miR-4428	16	9	hsa-miR-4671	0	0
hsa-miR-3689d	0	0	hsa-miR-4430	7	0	hsa-miR-4672	4	0
hsa-miR-3713	2	0	hsa-miR-4434	0	0	hsa-miR-4684	0	0
hsa-miR-3714	2	0	hsa-miR-4436b	0	0	hsa-miR-4686	3	1
hsa-miR-378j	0	0	hsa-miR-4437	5	1	hsa-miR-4688	2	1
hsa-miR-3914	1	1	hsa-miR-4442	5	1	hsa-miR-4695	6	1
hsa-miR-3915	0	0	hsa-miR-4444	0	0	hsa-miR-4697	3	3
hsa-miR-3921	3	0	hsa-miR-4452	0	0	hsa-miR-4707	12	3
hsa-miR-3922	1	0	hsa-miR-4453	0	0	hsa-miR-4713	1	1
hsa-miR-3924	8	2	hsa-miR-4455	10	3	hsa-miR-4714	0	0
hsa-miR-3926	4	1	hsa-miR-4457	0	0	hsa-miR-4738	0	0
hsa-miR-3972	2	1	hsa-miR-4460	1	0	hsa-miR-4742	7	2
hsa-miR-3973	1	0	hsa-miR-4465	18	10	hsa-miR-4743	1	0
hsa-miR-3974	0	0	hsa-miR-4469	8	4	hsa-miR-4750	0	0
hsa-miR-3975	0	0	hsa-miR-4470	1	0	hsa-miR-4770	3	0
hsa-miR-3976	5	1	hsa-miR-4474	5	0	hsa-miR-4781	1	0
hsa-miR-3977	1	0	hsa-miR-4475	0	0	hsa-miR-4783	0	0
hsa-miR-3978	4	0	hsa-miR-4476	7	1	hsa-miR-4785	3	0
hsa-miR-4251	4	0	hsa-miR-4477b	3	1	hsa-miR-4793	14	5
hsa-miR-4252	3	0	hsa-miR-4478	9	6	hsa-miR-4802	3	0
hsa-miR-4253	3	1	hsa-miR-4479	2	1	hsa-miR-492	72	32
hsa-miR-4255	0	0	hsa-miR-4487	11	2	hsa-miR-5004	1	1
hsa-miR-4256	2	0	hsa-miR-4489	3	0	hsa-miR-5089	1	1
hsa-miR-4257	11	0	hsa-miR-4490	3	1	hsa-miR-5094	1	1
hsa-miR-4258	6	0	hsa-miR-4495	1	0	hsa-miR-5192	1	0
hsa-miR-4259	2	0	hsa-miR-4496	9	4	hsa-miR-5193	12	5
hsa-miR-4260	4	2	hsa-miR-4502	0	0	hsa-miR-548ag	3	3
hsa-miR-4261	7	3	hsa-miR-4503	0	0	hsa-miR-548ai	4	0
hsa-miR-4262	32	20	hsa-miR-4504	8	4	hsa-miR-548ao	3	1
hsa-miR-4263	1	0	hsa-miR-4505	16	3	hsa-miR-548at	0	0
hsa-miR-4264	0	0	hsa-miR-4506	2	0	hsa-miR-548ax	0	0
hsa-miR-4265	2	0	hsa-miR-4507	8	1	hsa-miR-548q	7	3
hsa-miR-4266	2	0	hsa-miR-4512	4	2	hsa-miR-548s	2	0
hsa-miR-4267	2	0	hsa-miR-4513	16	7	hsa-miR-548v	5	0
hsa-miR-4268	9	2	hsa-miR-4515	0	0	hsa-miR-548z	2	0
hsa-miR-4269	7	3	hsa-miR-4519	3	0	hsa-miR-5579	0	0
hsa-miR-4270	27	12	hsa-miR-4522	0	0	hsa-miR-5582	6	4
hsa-miR-4271	6	2	hsa-miR-4528	0	0	hsa-miR-5584	0	0
hsa-miR-4272	0	0	hsa-miR-4529	6	2	hsa-miR-562	12	6
hsa-miR-4273	2	0	hsa-miR-4536	1	0	hsa-miR-5688	2	1
hsa-miR-4274	6	1	hsa-miR-4540	0	0	hsa-miR-5690	1	0
hsa-miR-4275	0	0	hsa-miR-4632	6	2	hsa-miR-5699	0	0
hsa-miR-4276	1	0	hsa-miR-4634	8	1	hsa-miR-5706	1	0
hsa-miR-4277	2	0	hsa-miR-4638	9	4	hsa-miR-6089	17	9
hsa-miR-4278	0	0	hsa-miR-4639	7	2	hsa-miR-6131	2	0
hsa-miR-4279	3	0	hsa-miR-4641	1	1	hsa-miR-623	33	16
hsa-miR-4280	0	0	hsa-miR-4643	3	0	hsa-miR-626	22	12
hsa-miR-4281	11	0	hsa-miR-4648	2	0	hsa-miR-631	16	4
hsa-miR-4282	9	7	hsa-miR-4651	11	2	hsa-miR-632	23	8
hsa-miR-4283	0	0	hsa-miR-4653	4	2	hsa-miR-635	24	7
hsa-miR-4285	0	0	hsa-miR-4655	0	0	hsa-miR-637	109	63
hsa-miR-4287	4	1	hsa-miR-4656	7	3	hsa-miR-638	162	64
hsa-miR-4288	8	2	hsa-miR-4657	0	0	hsa-miR-647	42	23
hsa-miR-4289	4	1	hsa-miR-4666a	0	0	hsa-miR-6505	1	0
hsa-miR-4290	3	0	hsa-miR-4667	3	0	hsa-miR-6513	0	0
hsa-miR-4291	7	2	hsa-miR-4669	8	3	hsa-miR-659	29	10
hsa-miR-4292	4	0	hsa-miR-4670	2	0	hsa-miR-6716	5	1
hsa-miR-4293	8	6	hsa-miR-4674	7	3	hsa-miR-6730	5	0
hsa-miR-4294	3	0	hsa-miR-4675	1	0	hsa-miR-6731	1	1
hsa-miR-4295	29	17	hsa-miR-4678	0	0	hsa-miR-6732	9	1
hsa-miR-4296	3	0	hsa-miR-4680	7	5	hsa-miR-6733	2	0
hsa-miR-4297	3	0	hsa-miR-4682	0	0	hsa-miR-6738	0	0
hsa-miR-4299	16	7	hsa-miR-4683	5	0	hsa-miR-6740	7	0
hsa-miR-4300	0	0	hsa-miR-4689	5	4	hsa-miR-6743	6	3
hsa-miR-4302	2	1	hsa-miR-4690	1	0	hsa-miR-6744	2	1
hsa-miR-4303	2	1	hsa-miR-4691	9	3	hsa-miR-6753	0	0
hsa-miR-4304	0	0	hsa-miR-4699	2	2	hsa-miR-6755	1	1
hsa-miR-4305	1	0	hsa-miR-4701	18	6	hsa-miR-6756	0	0
hsa-miR-4307	0	0	hsa-miR-4703	0	0	hsa-miR-676	21	1
hsa-miR-4308	3	1	hsa-miR-4704	0	0	hsa-miR-6763	0	0
hsa-miR-4309	0	0	hsa-miR-4706	2	0	hsa-miR-6764	1	1
hsa-miR-4310	6	4	hsa-miR-4708	1	0	hsa-miR-6767	0	0
hsa-miR-4311	3	0	hsa-miR-4711	0	0	hsa-miR-6770	0	0
hsa-miR-4313	1	0	hsa-miR-4712	5	2	hsa-miR-6772	0	0
hsa-miR-4314	4	2	hsa-miR-4717	13	4	hsa-miR-6774	0	0
hsa-miR-4315	1	0	hsa-miR-4719	3	2	hsa-miR-6777	1	1
hsa-miR-4316	12	5	hsa-miR-4721	3	2	hsa-miR-6782	0	0
hsa-miR-4317	13	2	hsa-miR-4722	5	2	hsa-miR-6783	5	4
hsa-miR-4318	2	0	hsa-miR-4723	8	3	hsa-miR-6790	1	0
hsa-miR-4319	35	28	hsa-miR-4725	2	1	hsa-miR-6796	2	0
hsa-miR-4320	2	0	hsa-miR-4726	10	4	hsa-miR-6798	1	1
hsa-miR-4321	3	0	hsa-miR-4727	1	0	hsa-miR-6807	15	3
hsa-miR-4322	1	0	hsa-miR-4733	2	2	hsa-miR-6809	4	1
hsa-miR-4323	6	1	hsa-miR-4734	2	1	hsa-miR-6812	0	0
hsa-miR-4324	16	6	hsa-miR-4736	5	3	hsa-miR-6816	1	0
hsa-miR-4325	3	0	hsa-miR-4737	1	0	hsa-miR-6820	1	1
hsa-miR-4327	3	0	hsa-miR-4747	0	0	hsa-miR-6823	1	0
hsa-miR-4328	10	2	hsa-miR-4748	0	0	hsa-miR-6837	0	0
hsa-miR-4329	2	1	hsa-miR-4751	3	0	hsa-miR-6850	0	0
hsa-miR-4330	0	0	hsa-miR-4752	0	0	hsa-miR-6855	10	3
hsa-miR-4432	3	0	hsa-miR-4754	2	0	hsa-miR-6856	1	0
hsa-miR-4439	0	0	hsa-miR-4756	8	3	hsa-miR-6864	0	0
hsa-miR-4441	3	0	hsa-miR-4757	2	2	hsa-miR-6868	3	1
hsa-miR-4447	4	0	hsa-miR-4760	0	0	hsa-miR-6872	1	1
hsa-miR-4456	5	1	hsa-miR-4761	1	0	hsa-miR-6873	11	3
hsa-miR-4462	1	0	hsa-miR-4762	0	0	hsa-miR-6874	2	1
hsa-miR-4468	0	0	hsa-miR-4763	19	4	hsa-miR-6875	13	3
hsa-miR-4471	0	0	hsa-miR-4765	1	1	hsa-miR-6882	3	1
hsa-miR-4472	5	0	hsa-miR-4768	0	0	hsa-miR-7110	4	1
hsa-miR-4480	3	1	hsa-miR-4769	8	2	hsa-miR-7111	0	0
hsa-miR-4481	4	0	hsa-miR-4771	1	0	hsa-miR-7155	0	0
hsa-miR-4483	4	0	hsa-miR-4776	1	1	hsa-miR-7156	2	1
hsa-miR-4486	13	5	hsa-miR-4777	0	0	hsa-miR-765	87	34
hsa-miR-4493	3	1	hsa-miR-4778	1	1	hsa-miR-7851	0	0
hsa-miR-4494	1	0	hsa-miR-4779	3	3	hsa-miR-7854	1	0
hsa-miR-4499	3	0	hsa-miR-4789	0	0	hsa-miR-7978	2	2
hsa-miR-4500	29	17	hsa-miR-4794	1	0	hsa-miR-943	15	1
hsa-miR-4509	0	0	hsa-miR-4795	7	1
hsa-miR-4514	4	0	hsa-miR-4798	1	0
hsa-miR-4524b	4	3	hsa-miR-4799	1	1
hsa-miR-4530	19	3	hsa-miR-4803	0	0
hsa-miR-4531	3	0	hsa-miR-4999	6	2
hsa-miR-4534	14	1	hsa-miR-5006	1	0
hsa-miR-4535	6	3	hsa-miR-5009	3	2
hsa-miR-4537	1	0	hsa-miR-5011	0	0
hsa-miR-4538	5	0	hsa-miR-5047	7	4
hsa-miR-4633	2	0	hsa-miR-5088	7	3
hsa-miR-4635	0	0	hsa-miR-5091	1	0
hsa-miR-4637	0	0	hsa-miR-5092	0	0
hsa-miR-4642	0	0	hsa-miR-5194	8	5
hsa-miR-4644	20	6	hsa-miR-5195	32	17
hsa-miR-4650	1	0	hsa-miR-548ac	8	2
hsa-miR-4663	2	0	hsa-miR-548al	1	0
hsa-miR-4666b	0	0	hsa-miR-548an	2	1
hsa-miR-4673	10	8	hsa-miR-548as	2	1
hsa-miR-4679	1	0	hsa-miR-548aw	0	0
hsa-miR-4681	0	0	hsa-miR-554	2	1
hsa-miR-4692	0	0	hsa-miR-557	31	10
hsa-miR-4693	1	0	hsa-miR-558	42	15
hsa-miR-4694	0	0	hsa-miR-5580	3	2
hsa-miR-4696	0	0	hsa-miR-5583	1	0
hsa-miR-4698	5	3	hsa-miR-5586	3	3
hsa-miR-4715	4	0	hsa-miR-5587	0	0
hsa-miR-4716	1	0	hsa-miR-559	15	10
hsa-miR-4718	2	1	hsa-miR-5591	0	0
hsa-miR-4720	1	0	hsa-miR-564	31	13
hsa-miR-4729	3	2	hsa-miR-5684	2	0
hsa-miR-4730	2	2	hsa-miR-5687	0	0
hsa-miR-4735	11	8	hsa-miR-5694	1	1
hsa-miR-4740	0	0	hsa-miR-5695	4	0
hsa-miR-4744	2	1	hsa-miR-5696	0	0
hsa-miR-4759	1	1	hsa-miR-5700	1	0
hsa-miR-4764	0	0	hsa-miR-5702	4	3
hsa-miR-4774	1	0	hsa-miR-5703	9	3
hsa-miR-4780	2	2	hsa-miR-5705	0	0
hsa-miR-4782	7	5	hsa-miR-5708	1	0
hsa-miR-4790	1	0	hsa-miR-572	52	8
hsa-miR-4801	1	0	hsa-miR-583	19	10
hsa-miR-5007	1	1	hsa-miR-587	31	16
hsa-miR-5087	0	0	hsa-miR-596	35	15
hsa-miR-5093	0	0	hsa-miR-601	33	14
hsa-miR-5186	0	0	hsa-miR-602	19	6
hsa-miR-5188	3	3	hsa-miR-603	36	16
hsa-miR-5190	1	0	hsa-miR-606	8	1
hsa-miR-5191	4	2	hsa-miR-607	25	14
hsa-miR-5197	3	0	hsa-miR-610	26	14
hsa-miR-548bb	0	0	hsa-miR-6125	4	2
hsa-miR-548m	10	7	hsa-miR-613	147	83
hsa-miR-553	2	0	hsa-miR-6130	1	0
hsa-miR-5572	3	1	hsa-miR-6132	4	1
hsa-miR-5590	15	11	hsa-miR-6134	2	0
hsa-miR-563	8	2	hsa-miR-645	24	7
hsa-miR-568	18	13	hsa-miR-649	5	0
hsa-miR-5681a	0	0	hsa-miR-650	94	33
hsa-miR-5681b	1	0	hsa-miR-6504	2	1
hsa-miR-5685	0	0	hsa-miR-6508	0	0
hsa-miR-5691	1	0	hsa-miR-6512	6	3
hsa-miR-5692a	8	4	hsa-miR-658	8	2
hsa-miR-5692b	2	1	hsa-miR-661	73	32
hsa-miR-5692c	0	0	hsa-miR-662	9	3
hsa-miR-5693	1	0	hsa-miR-6722	1	0
hsa-miR-5704	1	0	hsa-miR-6727	3	3
hsa-miR-5707	0	0	hsa-miR-6728	1	0
hsa-miR-5739	4	2	hsa-miR-6729	0	0
hsa-miR-5787	11	5	hsa-miR-6736	1	0
hsa-miR-591	17	7	hsa-miR-6737	0	0
hsa-miR-593	48	24	hsa-miR-6739	0	0
hsa-miR-595	36	13	hsa-miR-6742	3	1
hsa-miR-6068	6	1	hsa-miR-6746	1	0
hsa-miR-6069	3	1	hsa-miR-6748	1	0
hsa-miR-6070	0	0	hsa-miR-6749	2	1
hsa-miR-6071	7	1	hsa-miR-6750	4	1
hsa-miR-6072	3	1	hsa-miR-6751	6	2
hsa-miR-6073	2	0	hsa-miR-6754	5	2
hsa-miR-6074	0	0	hsa-miR-6757	2	2
hsa-miR-6075	2	0	hsa-miR-6760	6	2
hsa-miR-6076	5	3	hsa-miR-6761	0	0
hsa-miR-6077	3	1	hsa-miR-6762	0	0
hsa-miR-6078	0	0	hsa-miR-6766	2	0
hsa-miR-6079	0	0	hsa-miR-6768	1	1
hsa-miR-608	116	42	hsa-miR-6769a	0	0
hsa-miR-6080	0	0	hsa-miR-6775	2	0
hsa-miR-6081	0	0	hsa-miR-6776	0	0
hsa-miR-6082	0	0	hsa-miR-6779	3	2
hsa-miR-6083	2	0	hsa-miR-6780b	10	1
hsa-miR-6084	0	0	hsa-miR-6781	0	0
hsa-miR-6085	2	0	hsa-miR-6784	7	1
hsa-miR-6086	3	1	hsa-miR-6787	0	0
hsa-miR-6088	5	0	hsa-miR-6788	2	2
hsa-miR-609	9	1	hsa-miR-6789	0	0
hsa-miR-6090	5	0	hsa-miR-6791	1	0
hsa-miR-611	8	2	hsa-miR-6792	2	2
hsa-miR-6124	8	0	hsa-miR-6794	3	2
hsa-miR-6126	17	3	hsa-miR-6799	0	0
hsa-miR-6127	2	0	hsa-miR-6800	0	0
hsa-miR-6128	0	0	hsa-miR-6801	0	0
hsa-miR-6133	5	1	hsa-miR-6804	0	0
hsa-miR-614	10	3	hsa-miR-6806	0	0
hsa-miR-6165	6	4	hsa-miR-6811	0	0
hsa-miR-617	10	3	hsa-miR-6814	0	0
hsa-miR-621	14	3	hsa-miR-6817	2	1
hsa-miR-633	21	8	hsa-miR-6818	0	0
hsa-miR-639	21	10	hsa-miR-6822	0	0
hsa-miR-648	11	2	hsa-miR-6824	0	0
hsa-miR-6506	1	0	hsa-miR-6825	0	0
hsa-miR-657	20	7	hsa-miR-6827	1	1
hsa-miR-6717	0	0	hsa-miR-6828	1	1
hsa-miR-6719	0	0	hsa-miR-6829	0	0
hsa-miR-6745	3	0	hsa-miR-6831	0	0
hsa-miR-6759	1	0	hsa-miR-6832	2	0
hsa-miR-6765	0	0	hsa-miR-6833	2	1
hsa-miR-6771	0	0	hsa-miR-6834	0	0
hsa-miR-6773	0	0	hsa-miR-6835	9	2
hsa-miR-6778	2	0	hsa-miR-6836	11	3
hsa-miR-6826	6	0	hsa-miR-6838	25	18
hsa-miR-6830	0	0	hsa-miR-6839	1	1
hsa-miR-6849	0	0	hsa-miR-6841	0	0
hsa-miR-6863	1	0	hsa-miR-6844	7	2
hsa-miR-6878	0	0	hsa-miR-6845	4	1
hsa-miR-6888	1	0	hsa-miR-6846	0	0
hsa-miR-7107	1	0	hsa-miR-6848	0	0
hsa-miR-711	44	16	hsa-miR-6851	0	0
hsa-miR-7150	3	0	hsa-miR-6853	0	0
hsa-miR-7157	0	0	hsa-miR-6857	2	1
hsa-miR-718	28	10	hsa-miR-6860	2	0
hsa-miR-7515	9	3	hsa-miR-6861	0	0
hsa-miR-759	5	3	hsa-miR-6862	3	0
hsa-miR-7844	0	0	hsa-miR-6865	0	0
hsa-miR-7973	3	0	hsa-miR-6866	0	0
hsa-miR-8052	1	0	hsa-miR-6867	11	4
hsa-miR-8053	0	0	hsa-miR-6869	8	4
hsa-miR-8054	0	0	hsa-miR-6870	7	2
hsa-miR-8055	2	1	hsa-miR-6871	0	0
hsa-miR-8056	1	0	hsa-miR-6876	0	0
hsa-miR-8057	0	0	hsa-miR-6879	1	0
hsa-miR-8058	0	0	hsa-miR-6880	0	0
hsa-miR-8059	1	0	hsa-miR-6881	11	5
hsa-miR-8060	0	0	hsa-miR-6883	6	2
hsa-miR-8062	0	0	hsa-miR-6884	13	8
hsa-miR-8063	4	0	hsa-miR-6885	0	0
hsa-miR-8064	1	0	hsa-miR-6887	3	2
hsa-miR-8065	0	0	hsa-miR-6889	0	0
hsa-miR-8066	1	0	hsa-miR-6890	0	0
hsa-miR-8067	0	0	hsa-miR-6893	7	3
hsa-miR-8068	1	1	hsa-miR-7106	0	0
hsa-miR-8069	2	0	hsa-miR-7108	0	0
hsa-miR-8070	1	0	hsa-miR-7109	1	0
hsa-miR-8071	2	0	hsa-miR-7112	1	1
hsa-miR-8073	4	1	hsa-miR-7151	1	1
hsa-miR-8074	0	0	hsa-miR-7152	2	0
hsa-miR-8076	0	0	hsa-miR-7160	4	2
hsa-miR-8077	0	0	hsa-miR-761	74	35
hsa-miR-8078	3	1	hsa-miR-762	61	24
hsa-miR-8079	1	1	hsa-miR-7703	1	0
hsa-miR-8080	2	1	hsa-miR-7843	0	0
hsa-miR-8081	1	1	hsa-miR-7846	3	1
hsa-miR-8082	3	0	hsa-miR-7848	0	0
hsa-miR-8083	0	0	hsa-miR-7850	1	0
hsa-miR-8084	6	1	hsa-miR-7852	0	0
hsa-miR-8085	4	0	hsa-miR-7853	1	0
hsa-miR-8086	0	0	hsa-miR-7856	0	0
hsa-miR-8087	0	0	hsa-miR-8072	2	1
hsa-miR-8088	0	0	hsa-miR-933	21	7
hsa-miR-8089	1	0	hsa-miR-9898	0	0
hsa-miR-920	9	2	hsa-miR-9899	0	0
hsa-miR-921	7	2	hsa-miR-9986	0	0
hsa-miR-922	18	8
hsa-miR-924	12	6
hsa-miR-936	21	11
hsa-miR-938	24	4
hsa-miR-9500	2	1
hsa-miR-9718	1	0
hsa-miR-9851	0	0
