# Supplementary material for: Half of annotated human microRNAs are expressed at levels of questionable biological significance
Source: iScience. 2025 Aug 25;28(9):113445. doi: 10.1016/j.isci.2025.113445 (PMC12450571; doi:10.1016/j.isci.2025.113445)
Supplement: Table S5. S5A: Maximal miRNA expression levels across datasets listed in Tables S1-S3 — S5B: DROSHA processing efficiency taken from Kim et al., Mol Cell 2021; S5C: Evolutionary conservation of miRNA families. [file mmc6.xlsx]

## Sheet: Table S5A - MAX expr
miTED_tissue	MAX expr		miTED _cell	MAX expr		miRNAome	MAX expr
hsa-let-7a	352969		hsa-let-7a	233355		hsa-let-7a	400639
hsa-let-7b	633925		hsa-let-7b	175847		hsa-let-7b	297181
hsa-let-7c	99044.1		hsa-let-7c	88837.8		hsa-let-7c	400639
hsa-let-7d	51525.9		hsa-let-7d	48915.2		hsa-let-7d	22222.1
hsa-let-7e	40344.1		hsa-let-7e	43025		hsa-let-7e	43326.8
hsa-let-7f	357426		hsa-let-7f	261889		hsa-let-7f	493493
hsa-let-7g	147832		hsa-let-7g	47728.4		hsa-let-7g	285840
hsa-let-7i	127467		hsa-let-7i	258759		hsa-let-7i	160600
hsa-miR-1	824115		hsa-miR-1	10718		hsa-miR-1	200680
hsa-miR-100	684829		hsa-miR-100	231959		hsa-miR-100	683000
hsa-miR-101	122856		hsa-miR-101	47857.5		hsa-miR-101	111286
hsa-miR-10226	14.74		hsa-miR-10226	8.31		hsa-miR-10226	248.666
hsa-miR-10392	318.24		hsa-miR-10392	21.6		hsa-miR-10392	173.887
hsa-miR-10393	172.93		hsa-miR-10393	1.2675		hsa-miR-10393	105.107
hsa-miR-10394	141.13		hsa-miR-10394	31.37		hsa-miR-10394	127.043
hsa-miR-10395	836.22		hsa-miR-10395	205.26		hsa-miR-10395	3565.08
hsa-miR-10396a	825.8		hsa-miR-10396a	2.42125		hsa-miR-10396a	6588.73
hsa-miR-10396b	6811.77		hsa-miR-10396b	87.74		hsa-miR-10396b	6588.73
hsa-miR-10397	90.3		hsa-miR-10397	0.62		hsa-miR-10397	63.4101
hsa-miR-10398	26.78		hsa-miR-10398	2.17		hsa-miR-10398	96.6635
hsa-miR-10399	2309.82		hsa-miR-10399	1515.33		hsa-miR-10399	1542.17
hsa-miR-103a	157263		hsa-miR-103a	156795		hsa-miR-103a	124655
hsa-miR-103b	2.14		hsa-miR-103b	0.17		hsa-miR-103b	3109.76
hsa-miR-10400	2101.14		hsa-miR-10400	15.49		hsa-miR-10400	54.2568
hsa-miR-10401	8149.55		hsa-miR-10401	179.91		hsa-miR-10401	1510.47
hsa-miR-105	18250.4		hsa-miR-105	1874.52		hsa-miR-105	789.834
hsa-miR-10522	3.19		hsa-miR-10522	14.1417		hsa-miR-10522	35.196
hsa-miR-10523	38.17		hsa-miR-10523	37.04		hsa-miR-10523	55.4125
hsa-miR-10524	23.38		hsa-miR-10524	3.485		hsa-miR-10524	10.7333
hsa-miR-10525	2.39		hsa-miR-10525	2.45		hsa-miR-10525	30.0875
hsa-miR-10526	28.03		hsa-miR-10526	11.0521		hsa-miR-10526	182.965
hsa-miR-10527	194.82		hsa-miR-10527	166.904		hsa-miR-10527	136.454
hsa-miR-106a	5940.47		hsa-miR-106a	4117.55		hsa-miR-106a	79538
hsa-miR-106b	30322.4		hsa-miR-106b	39101.5		hsa-miR-106b	28819.6
hsa-miR-107	15849		hsa-miR-107	15912.9		hsa-miR-107	124655
hsa-miR-10a	500512		hsa-miR-10a	526458		hsa-miR-10a	500175
hsa-miR-10b	855216		hsa-miR-10b	705179		hsa-miR-10b	816597
hsa-miR-11181	1.68		hsa-miR-11181	0		hsa-miR-11181	0
hsa-miR-11399	257.42		hsa-miR-11399	11.065		hsa-miR-11399	1523.91
hsa-miR-11400	1177.42		hsa-miR-11400	1.53		hsa-miR-11400	1249.07
hsa-miR-11401	138.11		hsa-miR-11401	5.685		hsa-miR-11401	98.3809
hsa-miR-1178	5.46		hsa-miR-1178	0.85		hsa-miR-1178	2.82887
hsa-miR-1179	189.27		hsa-miR-1179	12.9633		hsa-miR-1179	2709.76
hsa-miR-1180	9741.93		hsa-miR-1180	3504.23		hsa-miR-1180	4432.54
hsa-miR-1181	8.24		hsa-miR-1181	0.555		hsa-miR-1181	43.8265
hsa-miR-1182	0.51		hsa-miR-1182	0.056		hsa-miR-1182	0
hsa-miR-1183	0.64		hsa-miR-1183	0.92		hsa-miR-1183	0
hsa-miR-1184	0.15		hsa-miR-1184	0.06		hsa-miR-1184	0
hsa-miR-1185	1235.58		hsa-miR-1185	443.745		hsa-miR-1185	1688.84
hsa-miR-1193	7.35		hsa-miR-1193	13.7367		hsa-miR-1193	33.323
hsa-miR-1197	1792.84		hsa-miR-1197	126.81		hsa-miR-1197	441.771
hsa-miR-1199	2.97		hsa-miR-1199	0.1		hsa-miR-1199	0
hsa-miR-1200	0.28		hsa-miR-1200	1.4175		hsa-miR-1200	1.38691
hsa-miR-1202	2.59		hsa-miR-1202	0.0766667		hsa-miR-1202	0
hsa-miR-1203	0.31		hsa-miR-1203	0.0116667		hsa-miR-1203	0
hsa-miR-1204	0.23		hsa-miR-1204	0.04		hsa-miR-1204	0.529102
hsa-miR-1205	0.18		hsa-miR-1205	0		hsa-miR-1205	0.504076
hsa-miR-1206	0.56		hsa-miR-1206	0.07		hsa-miR-1206	27.1016
hsa-miR-1207	147.02		hsa-miR-1207	0.175		hsa-miR-1207	199.8
hsa-miR-1208	0		hsa-miR-1208	0.004		hsa-miR-1208	0
hsa-miR-12113	0.94		hsa-miR-12113	0.58		hsa-miR-12113	0
hsa-miR-12114	7.29		hsa-miR-12114	4.26		hsa-miR-12114	8.24721
hsa-miR-12115	0.84		hsa-miR-12115	0.505		hsa-miR-12115	1.18151
hsa-miR-12116	3.15		hsa-miR-12116	0.12		hsa-miR-12116	0
hsa-miR-12117	1.46		hsa-miR-12117	0.07		hsa-miR-12117	0
hsa-miR-12118	1.03		hsa-miR-12118	0		hsa-miR-12118	0
hsa-miR-12119	0.64		hsa-miR-12119	0.0766667		hsa-miR-12119	3.19055
hsa-miR-12120	0.82		hsa-miR-12120	0		hsa-miR-12120	0
hsa-miR-12121	2.42		hsa-miR-12121	0.28		hsa-miR-12121	2.56617
hsa-miR-12122	0.79		hsa-miR-12122	0.08		hsa-miR-12122	0
hsa-miR-12123	0.63		hsa-miR-12123	1.68		hsa-miR-12123	0
hsa-miR-12124	1.03		hsa-miR-12124	0.00989583		hsa-miR-12124	0
hsa-miR-12125	16.41		hsa-miR-12125	2.03		hsa-miR-12125	4.2615
hsa-miR-12126	1.2		hsa-miR-12126	0.17		hsa-miR-12126	0
hsa-miR-12127	1.46		hsa-miR-12127	0.15		hsa-miR-12127	0
hsa-miR-12128	0.5		hsa-miR-12128	0.0075		hsa-miR-12128	0
hsa-miR-12129	87.03		hsa-miR-12129	0.926667		hsa-miR-12129	2.51457
hsa-miR-12130	1.02		hsa-miR-12130	0.35625		hsa-miR-12130	0
hsa-miR-12131	0.11		hsa-miR-12131	0.00333333		hsa-miR-12131	0
hsa-miR-12132	5.86		hsa-miR-12132	2.595		hsa-miR-12132	9.2383
hsa-miR-12133	1.37		hsa-miR-12133	0.23		hsa-miR-12133	0.132213
hsa-miR-12135	492.84		hsa-miR-12135	1630.92		hsa-miR-12135	0
hsa-miR-12136	2573.58		hsa-miR-12136	535.81		hsa-miR-12136	11134
hsa-miR-122	731238		hsa-miR-122	84555.6		hsa-miR-122	590832
hsa-miR-1224	2550.7		hsa-miR-1224	797.245		hsa-miR-1224	6361.22
hsa-miR-1225	7.22		hsa-miR-1225	0.36		hsa-miR-1225	7.20444
hsa-miR-1226	1244.59		hsa-miR-1226	446.56		hsa-miR-1226	866.535
hsa-miR-1227	36.65		hsa-miR-1227	3.19		hsa-miR-1227	34.432
hsa-miR-1228	447.64		hsa-miR-1228	17.93		hsa-miR-1228	525.794
hsa-miR-1229	484.37		hsa-miR-1229	53.67		hsa-miR-1229	129.605
hsa-miR-122b	98.98		hsa-miR-122b	13.26		hsa-miR-122b	284.987
hsa-miR-1231	3.1		hsa-miR-1231	0.243333		hsa-miR-1231	245.726
hsa-miR-1233	14.78		hsa-miR-1233	15.74		hsa-miR-1233	157.967
hsa-miR-1234	383.41		hsa-miR-1234	10.85		hsa-miR-1234	51.2464
hsa-miR-1236	5.63		hsa-miR-1236	3.645		hsa-miR-1236	67.977
hsa-miR-1237	33.47		hsa-miR-1237	9.75		hsa-miR-1237	526.727
hsa-miR-1238	9.08		hsa-miR-1238	0.765		hsa-miR-1238	32.2012
hsa-miR-124	38749.7		hsa-miR-124	323.683		hsa-miR-124	9392.63
hsa-miR-1243	13.45		hsa-miR-1243	27.53		hsa-miR-1243	75.6076
hsa-miR-1244	43.52		hsa-miR-1244	1.48		hsa-miR-1244	82.4119
hsa-miR-1245a	6.29		hsa-miR-1245a	9.34		hsa-miR-1245a	52.5817
hsa-miR-1245b	6.66		hsa-miR-1245b	1.87		hsa-miR-1245b	8.3183
hsa-miR-1246	48641.8		hsa-miR-1246	4941.06		hsa-miR-1246	225577
hsa-miR-1247	5109.28		hsa-miR-1247	3935.55		hsa-miR-1247	1305.16
hsa-miR-1248	158.64		hsa-miR-1248	191.75		hsa-miR-1248	2686.06
hsa-miR-1249	1329.66		hsa-miR-1249	153.51		hsa-miR-1249	3593.51
hsa-miR-1250	397.89		hsa-miR-1250	122.388		hsa-miR-1250	109.873
hsa-miR-1251	2713.69		hsa-miR-1251	401.33		hsa-miR-1251	2601.07
hsa-miR-1252	32.09		hsa-miR-1252	50.2964		hsa-miR-1252	47.759
hsa-miR-1253	81.74		hsa-miR-1253	4.92		hsa-miR-1253	13.4661
hsa-miR-1255a	155.29		hsa-miR-1255a	107.887		hsa-miR-1255a	123.365
hsa-miR-1255b	124.02		hsa-miR-1255b	17.375		hsa-miR-1255b	219.412
hsa-miR-1256	7.76		hsa-miR-1256	58.98		hsa-miR-1256	57.7601
hsa-miR-1257	5.6		hsa-miR-1257	112.905		hsa-miR-1257	91.358
hsa-miR-1258	90.37		hsa-miR-1258	16.59		hsa-miR-1258	135.633
hsa-miR-125a	77939.4		hsa-miR-125a	51561.3		hsa-miR-125a	121781
hsa-miR-125b	138452		hsa-miR-125b	110819		hsa-miR-125b	142462
hsa-miR-126	126421		hsa-miR-126	131508		hsa-miR-126	288571
hsa-miR-1260a	4695.86		hsa-miR-1260a	4537.93		hsa-miR-1260a	2316.46
hsa-miR-1260b	6028.92		hsa-miR-1260b	5779.71		hsa-miR-1260b	2316.46
hsa-miR-1261	198.87		hsa-miR-1261	26.69		hsa-miR-1261	0.565395
hsa-miR-1262	74.31		hsa-miR-1262	62.435		hsa-miR-1262	307.887
hsa-miR-1263	33.42		hsa-miR-1263	108.33		hsa-miR-1263	438.814
hsa-miR-1264	130.2		hsa-miR-1264	24.435		hsa-miR-1264	233.497
hsa-miR-1265	14.45		hsa-miR-1265	22.95		hsa-miR-1265	46.3461
hsa-miR-1266	852.39		hsa-miR-1266	309.28		hsa-miR-1266	168.085
hsa-miR-1267	20.68		hsa-miR-1267	11.5367		hsa-miR-1267	48.2117
hsa-miR-1268a	763.07		hsa-miR-1268a	554.16		hsa-miR-1268a	10321.2
hsa-miR-1268b	1106.73		hsa-miR-1268b	582.44		hsa-miR-1268b	10321.2
hsa-miR-1269a	138565		hsa-miR-1269a	10130.9		hsa-miR-1269a	3747.22
hsa-miR-1269b	20021.2		hsa-miR-1269b	3108.79		hsa-miR-1269b	1032.44
hsa-miR-127	93130.5		hsa-miR-127	35860.2		hsa-miR-127	134702
hsa-miR-1270	804.16		hsa-miR-1270	1466.28		hsa-miR-1270	489.348
hsa-miR-1271	603.71		hsa-miR-1271	1258.8		hsa-miR-1271	2756.97
hsa-miR-1272	98.86		hsa-miR-1272	74.45		hsa-miR-1272	22.9449
hsa-miR-1273c	46.38		hsa-miR-1273c	17.3367		hsa-miR-1273c	128.515
hsa-miR-1273h	1362.07		hsa-miR-1273h	757.37		hsa-miR-1273h	711.3
hsa-miR-1275	324.95		hsa-miR-1275	324.39		hsa-miR-1275	6414.05
hsa-miR-1276	99.47		hsa-miR-1276	110.79		hsa-miR-1276	93.7297
hsa-miR-1277	260.91		hsa-miR-1277	471.215		hsa-miR-1277	1587.97
hsa-miR-1278	120.9		hsa-miR-1278	165.01		hsa-miR-1278	241.472
hsa-miR-1279	0		hsa-miR-1279	0.05		hsa-miR-1279	0
hsa-miR-128	27758.8		hsa-miR-128	37038		hsa-miR-128	55366.6
hsa-miR-1281	2.54		hsa-miR-1281	0.396667		hsa-miR-1281	3.30147
hsa-miR-1282	0.98		hsa-miR-1282	0.12		hsa-miR-1282	1.49997
hsa-miR-1283	5576.24		hsa-miR-1283	4203.47		hsa-miR-1283	589.996
hsa-miR-1284	35.74		hsa-miR-1284	63.97		hsa-miR-1284	135.806
hsa-miR-1285	219.9		hsa-miR-1285	327.49		hsa-miR-1285	982.904
hsa-miR-1286	39.74		hsa-miR-1286	200.455		hsa-miR-1286	113.536
hsa-miR-1287	834.56		hsa-miR-1287	338.19		hsa-miR-1287	509.508
hsa-miR-1288	29.93		hsa-miR-1288	11.945		hsa-miR-1288	18.5866
hsa-miR-1289	67.5		hsa-miR-1289	14.52		hsa-miR-1289	12.7045
hsa-miR-129	15470		hsa-miR-129	11311.7		hsa-miR-129	12595.9
hsa-miR-1290	5367.76		hsa-miR-1290	1121.15		hsa-miR-1290	2000.91
hsa-miR-1291	194.67		hsa-miR-1291	63.92		hsa-miR-1291	5932.53
hsa-miR-1292	90.33		hsa-miR-1292	106.585		hsa-miR-1292	193.674
hsa-miR-1293	72.67		hsa-miR-1293	259.05		hsa-miR-1293	285.063
hsa-miR-1294	513.16		hsa-miR-1294	35.28		hsa-miR-1294	154.952
hsa-miR-1295a	108.95		hsa-miR-1295a	112.06		hsa-miR-1295a	279.887
hsa-miR-1295b	59.74		hsa-miR-1295b	1.375		hsa-miR-1295b	31.3005
hsa-miR-1296	3813.82		hsa-miR-1296	1373.17		hsa-miR-1296	1674.42
hsa-miR-1297	4.43		hsa-miR-1297	0.4		hsa-miR-1297	17.328
hsa-miR-1298	5728.87		hsa-miR-1298	2083.05		hsa-miR-1298	25299.5
hsa-miR-1299	2112.79		hsa-miR-1299	898.25		hsa-miR-1299	624.021
hsa-miR-1301	1833.36		hsa-miR-1301	978.75		hsa-miR-1301	2343.4
hsa-miR-1302	5.28		hsa-miR-1302	1.87		hsa-miR-1302	101.617
hsa-miR-1303	350.37		hsa-miR-1303	2107.95		hsa-miR-1303	619.333
hsa-miR-1304	1166.86		hsa-miR-1304	2989.46		hsa-miR-1304	1333.89
hsa-miR-1305	397.3		hsa-miR-1305	72.49		hsa-miR-1305	149.245
hsa-miR-1306	1429.51		hsa-miR-1306	289.55		hsa-miR-1306	409.609
hsa-miR-1307	123933		hsa-miR-1307	22109.3		hsa-miR-1307	18708.6
hsa-miR-130a	25968.6		hsa-miR-130a	28259.4		hsa-miR-130a	21598.2
hsa-miR-130b	3594.04		hsa-miR-130b	8575.73		hsa-miR-130b	12016.3
hsa-miR-132	10499.4		hsa-miR-132	15245.3		hsa-miR-132	11982
hsa-miR-1321	10.17		hsa-miR-1321	0.004		hsa-miR-1321	16.7198
hsa-miR-1322	5.62		hsa-miR-1322	17.26		hsa-miR-1322	32.0084
hsa-miR-1323	28666.3		hsa-miR-1323	14798.9		hsa-miR-1323	30758.9
hsa-miR-1324	0.75		hsa-miR-1324	0.00533333		hsa-miR-1324	0
hsa-miR-133a	309717		hsa-miR-133a	25233.7		hsa-miR-133a	40230
hsa-miR-133b	11383.5		hsa-miR-133b	1064.34		hsa-miR-133b	40230
hsa-miR-134	28284.3		hsa-miR-134	4654.21		hsa-miR-134	4225.1
hsa-miR-1343	882.09		hsa-miR-1343	41.04		hsa-miR-1343	161.907
hsa-miR-135a	15873.1		hsa-miR-135a	878.94		hsa-miR-135a	6639.71
hsa-miR-135b	4928.85		hsa-miR-135b	5207.85		hsa-miR-135b	3146.45
hsa-miR-136	19582.8		hsa-miR-136	3689.73		hsa-miR-136	9968.51
hsa-miR-137	2195.86		hsa-miR-137	4497.06		hsa-miR-137	6329.07
hsa-miR-138	19492.3		hsa-miR-138	8667.91		hsa-miR-138	19432.8
hsa-miR-139	16953.5		hsa-miR-139	1381.19		hsa-miR-139	5007.3
hsa-miR-140	84786.8		hsa-miR-140	30828.8		hsa-miR-140	82470
hsa-miR-141	120005		hsa-miR-141	67484.1		hsa-miR-141	112128
hsa-miR-142	82225.8		hsa-miR-142	124303		hsa-miR-142	236744
hsa-miR-143	955311		hsa-miR-143	254118		hsa-miR-143	389944
hsa-miR-144	81744.9		hsa-miR-144	2705.12		hsa-miR-144	84903.9
hsa-miR-145	190738		hsa-miR-145	15713.5		hsa-miR-145	166403
hsa-miR-1468	996.96		hsa-miR-1468	679.923		hsa-miR-1468	784.613
hsa-miR-1469	192.86		hsa-miR-1469	1.13		hsa-miR-1469	0
hsa-miR-146a	143395		hsa-miR-146a	56443		hsa-miR-146a	140354
hsa-miR-146b	531214		hsa-miR-146b	374403		hsa-miR-146b	374973
hsa-miR-1470	0.66		hsa-miR-1470	0		hsa-miR-1470	0
hsa-miR-1471	0.28		hsa-miR-1471	0.00266667		hsa-miR-1471	0
hsa-miR-147a	5.69		hsa-miR-147a	4.845		hsa-miR-147a	17.2177
hsa-miR-147b	906.65		hsa-miR-147b	854.18		hsa-miR-147b	827.362
hsa-miR-148a	896936		hsa-miR-148a	131330		hsa-miR-148a	617551
hsa-miR-148b	18406.3		hsa-miR-148b	14864.2		hsa-miR-148b	34492.1
hsa-miR-149	38111.7		hsa-miR-149	6210.86		hsa-miR-149	11705.9
hsa-miR-150	110104		hsa-miR-150	2881.62		hsa-miR-150	499643
hsa-miR-151a	153805		hsa-miR-151a	44159.2		hsa-miR-151a	635086
hsa-miR-151b	3258.85		hsa-miR-151b	1169.06		hsa-miR-151b	29001.6
hsa-miR-152	7457.49		hsa-miR-152	8712.04		hsa-miR-152	12171.4
hsa-miR-153	4127.12		hsa-miR-153	837.53		hsa-miR-153	9204.01
hsa-miR-1537	67.78		hsa-miR-1537	140.46		hsa-miR-1537	112.187
hsa-miR-1538	147.02		hsa-miR-1538	84.53		hsa-miR-1538	275.478
hsa-miR-1539	1.26		hsa-miR-1539	0.07		hsa-miR-1539	0.458387
hsa-miR-154	3840.78		hsa-miR-154	948.035		hsa-miR-154	897.944
hsa-miR-155	149651		hsa-miR-155	240839		hsa-miR-155	262875
hsa-miR-1587	3.05		hsa-miR-1587	1.75		hsa-miR-1587	93.6023
hsa-miR-15a	15420		hsa-miR-15a	8762.52		hsa-miR-15a	20493.1
hsa-miR-15b	14036.2		hsa-miR-15b	16088.8		hsa-miR-15b	14551.1
hsa-miR-16	530430		hsa-miR-16	246330		hsa-miR-16	239268
hsa-miR-17	75239.4		hsa-miR-17	96277		hsa-miR-17	79538
hsa-miR-181a	209871		hsa-miR-181a	518327		hsa-miR-181a	527747
hsa-miR-181b	22244.1		hsa-miR-181b	49249.2		hsa-miR-181b	32834.7
hsa-miR-181c	15920.6		hsa-miR-181c	8224.44		hsa-miR-181c	15244.8
hsa-miR-181d	1494.23		hsa-miR-181d	4846.61		hsa-miR-181d	1762.35
hsa-miR-182	411203		hsa-miR-182	219955		hsa-miR-182	127567
hsa-miR-1825	0.83		hsa-miR-1825	0		hsa-miR-1825	0
hsa-miR-1827	7.12		hsa-miR-1827	4.36833		hsa-miR-1827	0
hsa-miR-183	233147		hsa-miR-183	72900.6		hsa-miR-183	28818.9
hsa-miR-184	546773		hsa-miR-184	2328.96		hsa-miR-184	190055
hsa-miR-1843	1122.27		hsa-miR-1843	589.638		hsa-miR-1843	2562.57
hsa-miR-185	55352.8		hsa-miR-185	17444.5		hsa-miR-185	93182.7
hsa-miR-186	14043		hsa-miR-186	57473.9		hsa-miR-186	46974.3
hsa-miR-187	6343.56		hsa-miR-187	1370.67		hsa-miR-187	1703.7
hsa-miR-188	3083.66		hsa-miR-188	498.19		hsa-miR-188	998.609
hsa-miR-18a	49045		hsa-miR-18a	97143.3		hsa-miR-18a	14518.4
hsa-miR-18b	816.83		hsa-miR-18b	3143.41		hsa-miR-18b	4169.12
hsa-miR-1908	732.01		hsa-miR-1908	160.86		hsa-miR-1908	1822.17
hsa-miR-1909	147.02		hsa-miR-1909	5.42		hsa-miR-1909	22.5847
hsa-miR-190a	1188.23		hsa-miR-190a	1075.75		hsa-miR-190a	1093.12
hsa-miR-190b	1579.77		hsa-miR-190b	896.49		hsa-miR-190b	1543.8
hsa-miR-191	203898		hsa-miR-191	234253		hsa-miR-191	295752
hsa-miR-1910	107.2		hsa-miR-1910	827.665		hsa-miR-1910	338.91
hsa-miR-1911	3818.24		hsa-miR-1911	63.075		hsa-miR-1911	485.67
hsa-miR-1912	624.17		hsa-miR-1912	11.245		hsa-miR-1912	186.306
hsa-miR-1913	9.68		hsa-miR-1913	14.95		hsa-miR-1913	24.8603
hsa-miR-1914	31.27		hsa-miR-1914	30.94		hsa-miR-1914	25.5643
hsa-miR-1915	105.03		hsa-miR-1915	28.68		hsa-miR-1915	31.4909
hsa-miR-192	395631		hsa-miR-192	188178		hsa-miR-192	507405
hsa-miR-193a	9443.45		hsa-miR-193a	20723.7		hsa-miR-193a	7132.93
hsa-miR-193b	10020.4		hsa-miR-193b	5261.27		hsa-miR-193b	24313.7
hsa-miR-194	79885.1		hsa-miR-194	26773		hsa-miR-194	49621.2
hsa-miR-195	26948		hsa-miR-195	4408.09		hsa-miR-195	1605.02
hsa-miR-196a	57625.7		hsa-miR-196a	25698.5		hsa-miR-196a	4563.74
hsa-miR-196b	33987.9		hsa-miR-196b	17368.5		hsa-miR-196b	4879.86
hsa-miR-197	52134		hsa-miR-197	3122.18		hsa-miR-197	9331.13
hsa-miR-1972	6.2		hsa-miR-1972	5.66		hsa-miR-1972	56.0908
hsa-miR-1973	405.46		hsa-miR-1973	79.66		hsa-miR-1973	138.439
hsa-miR-1976	129.63		hsa-miR-1976	31.96		hsa-miR-1976	591.782
hsa-miR-198	2.16		hsa-miR-198	0.6		hsa-miR-198	10.7611
hsa-miR-199a	94452.4		hsa-miR-199a	40999.5		hsa-miR-199a	91676.1
hsa-miR-199b	45618.8		hsa-miR-199b	20420.9		hsa-miR-199b	73095.2
hsa-miR-19a	109232		hsa-miR-19a	227757		hsa-miR-19a	20765.9
hsa-miR-19b	225389		hsa-miR-19b	255092		hsa-miR-19b	89130.5
hsa-miR-200a	28140		hsa-miR-200a	23626.3		hsa-miR-200a	18760.9
hsa-miR-200b	36832.7		hsa-miR-200b	74303.9		hsa-miR-200b	27178.8
hsa-miR-200c	247813		hsa-miR-200c	74931.8		hsa-miR-200c	35574.7
hsa-miR-202	19534		hsa-miR-202	44.54		hsa-miR-202	21772.3
hsa-miR-203a	550937		hsa-miR-203a	31766.3		hsa-miR-203a	70793.1
hsa-miR-203b	5128.97		hsa-miR-203b	785.3		hsa-miR-203b	274.81
hsa-miR-204	700942		hsa-miR-204	90356		hsa-miR-204	105968
hsa-miR-205	153048		hsa-miR-205	151455		hsa-miR-205	276825
hsa-miR-2052	0		hsa-miR-2052	0		hsa-miR-2052	0
hsa-miR-2053	0		hsa-miR-2053	0		hsa-miR-2053	0
hsa-miR-2054	0.25		hsa-miR-2054	0		hsa-miR-2054	0
hsa-miR-206	431272		hsa-miR-206	54793.8		hsa-miR-206	426705
hsa-miR-208a	8784.48		hsa-miR-208a	130.105		hsa-miR-208a	8122.33
hsa-miR-208b	2942.82		hsa-miR-208b	7512.16		hsa-miR-208b	28179.2
hsa-miR-20a	53585.5		hsa-miR-20a	118434		hsa-miR-20a	64179
hsa-miR-20b	12419.4		hsa-miR-20b	8895.6		hsa-miR-20b	24257
hsa-miR-21	677812		hsa-miR-21	844840		hsa-miR-21	869037
hsa-miR-210	23087.6		hsa-miR-210	9694.88		hsa-miR-210	15862
hsa-miR-211	57544.7		hsa-miR-211	91666.5		hsa-miR-211	29022.7
hsa-miR-2110	24092.2		hsa-miR-2110	286.34		hsa-miR-2110	1142.49
hsa-miR-2113	61.64		hsa-miR-2113	112.06		hsa-miR-2113	262.75
hsa-miR-2114	177.28		hsa-miR-2114	26.7167		hsa-miR-2114	78.9992
hsa-miR-2115	290.96		hsa-miR-2115	83.31		hsa-miR-2115	246.536
hsa-miR-2116	150.93		hsa-miR-2116	432.65		hsa-miR-2116	395.527
hsa-miR-2117	1.01		hsa-miR-2117	0.375		hsa-miR-2117	2.89677
hsa-miR-212	1070.17		hsa-miR-212	732.656		hsa-miR-212	1059.58
hsa-miR-214	9018.97		hsa-miR-214	5171.28		hsa-miR-214	6925.73
hsa-miR-215	103148		hsa-miR-215	9257.41		hsa-miR-215	507405
hsa-miR-216a	2405.7		hsa-miR-216a	4407.09		hsa-miR-216a	9493.76
hsa-miR-216b	3488.57		hsa-miR-216b	759.58		hsa-miR-216b	7566.03
hsa-miR-217	110347		hsa-miR-217	2689.07		hsa-miR-217	10359.5
hsa-miR-218	7433.12		hsa-miR-218	58549.7		hsa-miR-218	18587.7
hsa-miR-219a	8823.58		hsa-miR-219a	5476.24		hsa-miR-219a	78577.7
hsa-miR-219b	159		hsa-miR-219b	21.4025		hsa-miR-219b	100.447
hsa-miR-22	441703		hsa-miR-22	201060		hsa-miR-22	331019
hsa-miR-221	65738.8		hsa-miR-221	263205		hsa-miR-221	111023
hsa-miR-222	143612		hsa-miR-222	136419		hsa-miR-222	141448
hsa-miR-223	210817		hsa-miR-223	29394		hsa-miR-223	243883
hsa-miR-224	11360		hsa-miR-224	25678.9		hsa-miR-224	11901.3
hsa-miR-2276	99.47		hsa-miR-2276	24.34		hsa-miR-2276	287.528
hsa-miR-2277	210.96		hsa-miR-2277	128.78		hsa-miR-2277	150.249
hsa-miR-2278	222.94		hsa-miR-2278	24.8533		hsa-miR-2278	89.3133
hsa-miR-2355	529.38		hsa-miR-2355	656.82		hsa-miR-2355	479.011
hsa-miR-2392	7.74		hsa-miR-2392	1.57667		hsa-miR-2392	0
hsa-miR-23a	93686.6		hsa-miR-23a	43701.2		hsa-miR-23a	59854.6
hsa-miR-23b	56335.2		hsa-miR-23b	31331.5		hsa-miR-23b	59854.6
hsa-miR-23c	134.55		hsa-miR-23c	159.16		hsa-miR-23c	249.125
hsa-miR-24	65859.2		hsa-miR-24	136303		hsa-miR-24	123882
hsa-miR-2467	118.4		hsa-miR-2467	519.08		hsa-miR-2467	225.245
hsa-miR-25	241462		hsa-miR-25	58989.9		hsa-miR-25	42032.5
hsa-miR-2681	94.75		hsa-miR-2681	56.7879		hsa-miR-2681	73.1256
hsa-miR-2682	195.2		hsa-miR-2682	852.65		hsa-miR-2682	1266.09
hsa-miR-26a	230100		hsa-miR-26a	82736.5		hsa-miR-26a	299513
hsa-miR-26b	500000		hsa-miR-26b	21661		hsa-miR-26b	93966.1
hsa-miR-27a	80860.2		hsa-miR-27a	81640.3		hsa-miR-27a	146582
hsa-miR-27b	500000		hsa-miR-27b	107746		hsa-miR-27b	146582
hsa-miR-28	166337		hsa-miR-28	29874		hsa-miR-28	169050
hsa-miR-2861	4.2		hsa-miR-2861	0.12		hsa-miR-2861	0.705871
hsa-miR-2909	0		hsa-miR-2909	0		hsa-miR-2909	0
hsa-miR-296	1367.28		hsa-miR-296	1235.45		hsa-miR-296	1663.24
hsa-miR-297	0.88		hsa-miR-297	13.04		hsa-miR-297	44.2089
hsa-miR-298	0.42		hsa-miR-298	0.65		hsa-miR-298	17.638
hsa-miR-299	2362.39		hsa-miR-299	1816.3		hsa-miR-299	1062.5
hsa-miR-29a	99662.7		hsa-miR-29a	61026.4		hsa-miR-29a	98661.4
hsa-miR-29b	58648.5		hsa-miR-29b	61586.1		hsa-miR-29b	81779.3
hsa-miR-29c	26193.6		hsa-miR-29c	5885.16		hsa-miR-29c	33488.7
hsa-miR-300	312.69		hsa-miR-300	5.9		hsa-miR-300	701.621
hsa-miR-301a	10759.7		hsa-miR-301a	13766.7		hsa-miR-301a	14129.3
hsa-miR-301b	4191.31		hsa-miR-301b	8341.73		hsa-miR-301b	13386.1
hsa-miR-302a	157695		hsa-miR-302a	193274		hsa-miR-302a	358409
hsa-miR-302b	157756		hsa-miR-302b	401861		hsa-miR-302b	426302
hsa-miR-302c	25743.3		hsa-miR-302c	33082.3		hsa-miR-302c	44516.7
hsa-miR-302d	29772.6		hsa-miR-302d	54858		hsa-miR-302d	105539
hsa-miR-302e	100.61		hsa-miR-302e	158.66		hsa-miR-302e	174.118
hsa-miR-302f	11.12		hsa-miR-302f	4.53		hsa-miR-302f	774.183
hsa-miR-3059	106.2		hsa-miR-3059	109.035		hsa-miR-3059	164.728
hsa-miR-3064	217.21		hsa-miR-3064	16.89		hsa-miR-3064	85.1934
hsa-miR-3065	8210.97		hsa-miR-3065	1170.8		hsa-miR-3065	807.429
hsa-miR-3074	403.11		hsa-miR-3074	328.94		hsa-miR-3074	1474.36
hsa-miR-3085	169.81		hsa-miR-3085	90.0133		hsa-miR-3085	153.699
hsa-miR-30a	393718		hsa-miR-30a	156639		hsa-miR-30a	173368
hsa-miR-30b	49077.2		hsa-miR-30b	37877.3		hsa-miR-30b	61765.3
hsa-miR-30c	500000		hsa-miR-30c	624564		hsa-miR-30c	61765.3
hsa-miR-30d	164428		hsa-miR-30d	117070		hsa-miR-30d	138427
hsa-miR-30e	76213.3		hsa-miR-30e	147217		hsa-miR-30e	61373.2
hsa-miR-31	41557.1		hsa-miR-31	62855.5		hsa-miR-31	51285.6
hsa-miR-3115	76.7		hsa-miR-3115	14.4608		hsa-miR-3115	59.221
hsa-miR-3116	44		hsa-miR-3116	18.64		hsa-miR-3116	19.789
hsa-miR-3117	214.47		hsa-miR-3117	582.118		hsa-miR-3117	269.001
hsa-miR-3118	11.6		hsa-miR-3118	18.36		hsa-miR-3118	31.0039
hsa-miR-3119	2.51		hsa-miR-3119	0.96		hsa-miR-3119	91.4965
hsa-miR-3120	158.24		hsa-miR-3120	11.3925		hsa-miR-3120	177.112
hsa-miR-3121	11.51		hsa-miR-3121	7.96667		hsa-miR-3121	26.8303
hsa-miR-3122	7.17		hsa-miR-3122	3.06		hsa-miR-3122	30.447
hsa-miR-3123	3.09		hsa-miR-3123	0.13		hsa-miR-3123	38.1692
hsa-miR-3124	39.62		hsa-miR-3124	5.9		hsa-miR-3124	103.968
hsa-miR-3125	14.99		hsa-miR-3125	16.4975		hsa-miR-3125	31.243
hsa-miR-3126	74.03		hsa-miR-3126	18.27		hsa-miR-3126	20.7581
hsa-miR-3127	215.82		hsa-miR-3127	80.38		hsa-miR-3127	120.438
hsa-miR-3128	28.02		hsa-miR-3128	18.15		hsa-miR-3128	48.3317
hsa-miR-3129	371.57		hsa-miR-3129	106.09		hsa-miR-3129	110.034
hsa-miR-3130	356.89		hsa-miR-3130	75.92		hsa-miR-3130	198.614
hsa-miR-3131	1166.86		hsa-miR-3131	56.22		hsa-miR-3131	219.848
hsa-miR-3132	4.81		hsa-miR-3132	2.47		hsa-miR-3132	13.4715
hsa-miR-3133	47.73		hsa-miR-3133	20.92		hsa-miR-3133	352.075
hsa-miR-3134	6.49		hsa-miR-3134	3.4675		hsa-miR-3134	6.96003
hsa-miR-3135a	9.72		hsa-miR-3135a	6.77		hsa-miR-3135a	59.6936
hsa-miR-3135b	10.05		hsa-miR-3135b	0.96		hsa-miR-3135b	0
hsa-miR-3136	86.47		hsa-miR-3136	19.945		hsa-miR-3136	56.247
hsa-miR-3137	5.67		hsa-miR-3137	10.54		hsa-miR-3137	10.6787
hsa-miR-3138	135.72		hsa-miR-3138	31.64		hsa-miR-3138	167.364
hsa-miR-3139	9.08		hsa-miR-3139	17.79		hsa-miR-3139	27.8283
hsa-miR-3140	14.9		hsa-miR-3140	92.8767		hsa-miR-3140	75.3721
hsa-miR-3141	30.28		hsa-miR-3141	4.52		hsa-miR-3141	34.6199
hsa-miR-3142	2.26		hsa-miR-3142	6.97		hsa-miR-3142	8.1961
hsa-miR-3143	73.49		hsa-miR-3143	19.495		hsa-miR-3143	100.453
hsa-miR-3144	76.7		hsa-miR-3144	442.187		hsa-miR-3144	245.726
hsa-miR-3145	12.6		hsa-miR-3145	19.61		hsa-miR-3145	25.193
hsa-miR-3146	14.12		hsa-miR-3146	6.11		hsa-miR-3146	26.0765
hsa-miR-3147	10.65		hsa-miR-3147	4.71		hsa-miR-3147	0
hsa-miR-3148	5.01		hsa-miR-3148	15.31		hsa-miR-3148	143.621
hsa-miR-3149	4.56		hsa-miR-3149	7.02		hsa-miR-3149	35.7807
hsa-miR-3150a	69.34		hsa-miR-3150a	52.195		hsa-miR-3150a	36.2516
hsa-miR-3150b	367.68		hsa-miR-3150b	104.03		hsa-miR-3150b	265.304
hsa-miR-3151	35.57		hsa-miR-3151	3.82		hsa-miR-3151	53.4495
hsa-miR-3152	79.35		hsa-miR-3152	54.4351		hsa-miR-3152	79.4893
hsa-miR-3153	3.69		hsa-miR-3153	5.9		hsa-miR-3153	7.86972
hsa-miR-3154	23		hsa-miR-3154	24.06		hsa-miR-3154	359.442
hsa-miR-3155a	44.01		hsa-miR-3155a	11.7533		hsa-miR-3155a	185.124
hsa-miR-3155b	0.59		hsa-miR-3155b	0.22		hsa-miR-3155b	46.4069
hsa-miR-3156	565.89		hsa-miR-3156	3.99		hsa-miR-3156	1.40495
hsa-miR-3157	69.34		hsa-miR-3157	124.86		hsa-miR-3157	69.4336
hsa-miR-3158	449.76		hsa-miR-3158	298.36		hsa-miR-3158	436.908
hsa-miR-3159	40.77		hsa-miR-3159	37.76		hsa-miR-3159	16.6614
hsa-miR-3160	29.26		hsa-miR-3160	4.215		hsa-miR-3160	31.9568
hsa-miR-3161	70.07		hsa-miR-3161	30.67		hsa-miR-3161	213.551
hsa-miR-3162	4.05		hsa-miR-3162	5.58		hsa-miR-3162	16.6676
hsa-miR-3163	22.59		hsa-miR-3163	10.7725		hsa-miR-3163	94.5499
hsa-miR-3164	29.11		hsa-miR-3164	14.76		hsa-miR-3164	22.8169
hsa-miR-3165	3.22		hsa-miR-3165	21.18		hsa-miR-3165	41.7598
hsa-miR-3166	9.08		hsa-miR-3166	22.6		hsa-miR-3166	14.5982
hsa-miR-3167	24.7		hsa-miR-3167	54.4475		hsa-miR-3167	63.4748
hsa-miR-3168	250.1		hsa-miR-3168	370.504		hsa-miR-3168	0
hsa-miR-3169	0.75		hsa-miR-3169	0.663333		hsa-miR-3169	2.38776
hsa-miR-3170	75.86		hsa-miR-3170	22.99		hsa-miR-3170	12.0903
hsa-miR-3171	12.6		hsa-miR-3171	12.93		hsa-miR-3171	88.2418
hsa-miR-3173	51.72		hsa-miR-3173	212.02		hsa-miR-3173	182.541
hsa-miR-3174	79.7		hsa-miR-3174	66.59		hsa-miR-3174	293.425
hsa-miR-3175	22.9		hsa-miR-3175	15.57		hsa-miR-3175	58.6721
hsa-miR-3176	206.02		hsa-miR-3176	737.2		hsa-miR-3176	252.659
hsa-miR-3177	180.07		hsa-miR-3177	108.01		hsa-miR-3177	456.349
hsa-miR-3178	1.09		hsa-miR-3178	0.64		hsa-miR-3178	112.676
hsa-miR-3179	9.28		hsa-miR-3179	24.68		hsa-miR-3179	158.434
hsa-miR-3180	4744.89		hsa-miR-3180	815.2		hsa-miR-3180	1342.71
hsa-miR-3181	9.03		hsa-miR-3181	63.92		hsa-miR-3181	32.1415
hsa-miR-3182	1.47		hsa-miR-3182	0.48		hsa-miR-3182	320.7
hsa-miR-3183	55.59		hsa-miR-3183	5.8775		hsa-miR-3183	32.2212
hsa-miR-3184	5.83		hsa-miR-3184	5.37		hsa-miR-3184	2184.71
hsa-miR-3185	2.23		hsa-miR-3185	16.83		hsa-miR-3185	147.802
hsa-miR-3186	33.14		hsa-miR-3186	15.6509		hsa-miR-3186	4.65058
hsa-miR-3187	167.32		hsa-miR-3187	111.62		hsa-miR-3187	108.117
hsa-miR-3188	74.03		hsa-miR-3188	19.91		hsa-miR-3188	438.797
hsa-miR-3189	82.56		hsa-miR-3189	27.15		hsa-miR-3189	13.9861
hsa-miR-3190	39.42		hsa-miR-3190	10.31		hsa-miR-3190	43.1382
hsa-miR-3191	19.24		hsa-miR-3191	5.9		hsa-miR-3191	67.1038
hsa-miR-3192	56.36		hsa-miR-3192	8.35		hsa-miR-3192	77.6704
hsa-miR-3193	8.14		hsa-miR-3193	11.31		hsa-miR-3193	49.3083
hsa-miR-3194	33.47		hsa-miR-3194	131.48		hsa-miR-3194	61.6856
hsa-miR-3195	72.09		hsa-miR-3195	1.02		hsa-miR-3195	1133.27
hsa-miR-3196	174.47		hsa-miR-3196	31.96		hsa-miR-3196	576.847
hsa-miR-3197	19.54		hsa-miR-3197	18.46		hsa-miR-3197	87.4161
hsa-miR-3198	30.26		hsa-miR-3198	10.26		hsa-miR-3198	81.1472
hsa-miR-3199	18.1		hsa-miR-3199	4.36		hsa-miR-3199	49.5025
hsa-miR-32	2809.09		hsa-miR-32	4648.15		hsa-miR-32	2843.12
hsa-miR-3200	1067.4		hsa-miR-3200	378.84		hsa-miR-3200	871.931
hsa-miR-3201	1.73		hsa-miR-3201	0.296667		hsa-miR-3201	0
hsa-miR-3202	23.5		hsa-miR-3202	13.56		hsa-miR-3202	56.3327
hsa-miR-320a	121698		hsa-miR-320a	92186.8		hsa-miR-320a	136763
hsa-miR-320b	5877.83		hsa-miR-320b	2655.98		hsa-miR-320b	136763
hsa-miR-320c	3575.09		hsa-miR-320c	994.77		hsa-miR-320c	136763
hsa-miR-320d	1771.92		hsa-miR-320d	685.37		hsa-miR-320d	136763
hsa-miR-320e	680.87		hsa-miR-320e	18.52		hsa-miR-320e	136763
hsa-miR-323a	4899.15		hsa-miR-323a	1390.56		hsa-miR-323a	5890.89
hsa-miR-323b	1848.49		hsa-miR-323b	234.92		hsa-miR-323b	1965.82
hsa-miR-324	6756.76		hsa-miR-324	1851.59		hsa-miR-324	2318.13
hsa-miR-325	0.47		hsa-miR-325	0		hsa-miR-325	20.2484
hsa-miR-326	8875.33		hsa-miR-326	291.87		hsa-miR-326	9911.78
hsa-miR-328	7785.76		hsa-miR-328	3220.48		hsa-miR-328	5802.13
hsa-miR-329	3096.74		hsa-miR-329	1957.82		hsa-miR-329	1319.59
hsa-miR-330	2376.57		hsa-miR-330	4819.86		hsa-miR-330	3302.05
hsa-miR-331	1776.1		hsa-miR-331	1548.98		hsa-miR-331	4127.65
hsa-miR-335	15913.9		hsa-miR-335	11879.3		hsa-miR-335	31646.9
hsa-miR-337	5490.68		hsa-miR-337	2482.93		hsa-miR-337	2950.49
hsa-miR-338	26102.3		hsa-miR-338	5286.33		hsa-miR-338	4901.64
hsa-miR-339	5329.31		hsa-miR-339	3507.51		hsa-miR-339	5865.77
hsa-miR-33a	9250.97		hsa-miR-33a	2938.3		hsa-miR-33a	941.739
hsa-miR-33b	2586.29		hsa-miR-33b	8214.22		hsa-miR-33b	792.131
hsa-miR-340	10290.1		hsa-miR-340	7027.52		hsa-miR-340	19843.4
hsa-miR-342	23853.5		hsa-miR-342	11654.4		hsa-miR-342	67782.9
hsa-miR-345	17617.6		hsa-miR-345	14298.2		hsa-miR-345	3793.72
hsa-miR-346	211.36		hsa-miR-346	111.692		hsa-miR-346	268.049
hsa-miR-34a	8833.71		hsa-miR-34a	13042.1		hsa-miR-34a	12263.8
hsa-miR-34b	2527.81		hsa-miR-34b	410.71		hsa-miR-34b	11195.8
hsa-miR-34c	23569.6		hsa-miR-34c	4113.74		hsa-miR-34c	94288.6
hsa-miR-3529	32.24		hsa-miR-3529	2.45		hsa-miR-3529	20.9205
hsa-miR-3605	351.3		hsa-miR-3605	605.35		hsa-miR-3605	342.397
hsa-miR-3606	1.66		hsa-miR-3606	0.175		hsa-miR-3606	0.321975
hsa-miR-3609	104.46		hsa-miR-3609	63.165		hsa-miR-3609	524.221
hsa-miR-361	7618.51		hsa-miR-361	7534.41		hsa-miR-361	11670.1
hsa-miR-3610	5.78		hsa-miR-3610	3.19		hsa-miR-3610	16.2978
hsa-miR-3611	99.47		hsa-miR-3611	40.85		hsa-miR-3611	105.158
hsa-miR-3612	5.83		hsa-miR-3612	9.535		hsa-miR-3612	117.32
hsa-miR-3613	1012.47		hsa-miR-3613	1011.58		hsa-miR-3613	1503.1
hsa-miR-3614	229.59		hsa-miR-3614	187.18		hsa-miR-3614	3420.9
hsa-miR-3615	4189.94		hsa-miR-3615	2190.17		hsa-miR-3615	4849.05
hsa-miR-3616	140.64		hsa-miR-3616	8.55		hsa-miR-3616	43.7507
hsa-miR-3617	93.13		hsa-miR-3617	16.02		hsa-miR-3617	422.491
hsa-miR-3618	1.8		hsa-miR-3618	4.78		hsa-miR-3618	0.394046
hsa-miR-3619	94.5		hsa-miR-3619	71.22		hsa-miR-3619	81.1158
hsa-miR-362	8438.52		hsa-miR-362	2224.15		hsa-miR-362	2648.54
hsa-miR-3620	147.02		hsa-miR-3620	177.36		hsa-miR-3620	7213.82
hsa-miR-3621	2.18		hsa-miR-3621	0.09		hsa-miR-3621	0
hsa-miR-3622a	250.95		hsa-miR-3622a	34.79		hsa-miR-3622a	48.9795
hsa-miR-3622b	16.17		hsa-miR-3622b	1.62		hsa-miR-3622b	15.7351
hsa-miR-363	14081.5		hsa-miR-363	28392.5		hsa-miR-363	36072.6
hsa-miR-3646	4.3		hsa-miR-3646	1.05		hsa-miR-3646	2.57969
hsa-miR-3648	46.78		hsa-miR-3648	20.04		hsa-miR-3648	408.912
hsa-miR-3649	0.7		hsa-miR-3649	0		hsa-miR-3649	0
hsa-miR-3650	1.88		hsa-miR-3650	0.22		hsa-miR-3650	0
hsa-miR-3651	104.88		hsa-miR-3651	63.92		hsa-miR-3651	575.715
hsa-miR-3652	25.01		hsa-miR-3652	2.04		hsa-miR-3652	16.9843
hsa-miR-3654	11.77		hsa-miR-3654	0.858333		hsa-miR-3654	164.824
hsa-miR-3655	2.55		hsa-miR-3655	0.6		hsa-miR-3655	1.384
hsa-miR-3657	37.66		hsa-miR-3657	36.2433		hsa-miR-3657	15.862
hsa-miR-3658	0.63		hsa-miR-3658	0.07		hsa-miR-3658	0
hsa-miR-3659	23.7		hsa-miR-3659	27.32		hsa-miR-3659	39.4825
hsa-miR-365a	2811.44		hsa-miR-365a	9800.71		hsa-miR-365a	11971.5
hsa-miR-365b	2811.44		hsa-miR-365b	9802.05		hsa-miR-365b	11971.5
hsa-miR-3660	42.11		hsa-miR-3660	70.225		hsa-miR-3660	119.066
hsa-miR-3661	65.74		hsa-miR-3661	73.88		hsa-miR-3661	123.561
hsa-miR-3662	492.49		hsa-miR-3662	63.68		hsa-miR-3662	146.68
hsa-miR-3663	76.34		hsa-miR-3663	9.735		hsa-miR-3663	2176.43
hsa-miR-3664	76.64		hsa-miR-3664	61.4275		hsa-miR-3664	63.7775
hsa-miR-3665	1.23		hsa-miR-3665	0.7		hsa-miR-3665	0
hsa-miR-3666	0.11		hsa-miR-3666	0.11		hsa-miR-3666	0
hsa-miR-3667	18.28		hsa-miR-3667	70.675		hsa-miR-3667	91.4965
hsa-miR-3668	1.42		hsa-miR-3668	2.79		hsa-miR-3668	38.1586
hsa-miR-367	470.37		hsa-miR-367	6287.78		hsa-miR-367	58045.6
hsa-miR-3670	0.28		hsa-miR-3670	0		hsa-miR-3670	0
hsa-miR-3671	0.29		hsa-miR-3671	0.16		hsa-miR-3671	0
hsa-miR-3672	1.57		hsa-miR-3672	1.92		hsa-miR-3672	33.985
hsa-miR-3674	2.54		hsa-miR-3674	0.385		hsa-miR-3674	3.06046
hsa-miR-3675	7.39		hsa-miR-3675	9.75		hsa-miR-3675	1241.01
hsa-miR-3677	222.16		hsa-miR-3677	164.27		hsa-miR-3677	133.45
hsa-miR-3678	6.15		hsa-miR-3678	2.54		hsa-miR-3678	7.63038
hsa-miR-3679	147.02		hsa-miR-3679	67.73		hsa-miR-3679	204.855
hsa-miR-3680	17.42		hsa-miR-3680	21.68		hsa-miR-3680	91.2242
hsa-miR-3681	379.54		hsa-miR-3681	585.29		hsa-miR-3681	220.975
hsa-miR-3682	36.65		hsa-miR-3682	16.15		hsa-miR-3682	16.3714
hsa-miR-3683	1.51		hsa-miR-3683	0.6		hsa-miR-3683	8.3472
hsa-miR-3684	11.27		hsa-miR-3684	12.2775		hsa-miR-3684	193.071
hsa-miR-3685	4.33		hsa-miR-3685	18.49		hsa-miR-3685	12.5007
hsa-miR-3686	1.08		hsa-miR-3686	0.14		hsa-miR-3686	2.38491
hsa-miR-3688	67.5		hsa-miR-3688	18.02		hsa-miR-3688	158.426
hsa-miR-3689a	115.47		hsa-miR-3689a	114.76		hsa-miR-3689a	35.6314
hsa-miR-3689b	115.47		hsa-miR-3689b	114.76		hsa-miR-3689b	35.6314
hsa-miR-3689c	2.17		hsa-miR-3689c	0.7		hsa-miR-3689c	0
hsa-miR-3689d	0.17		hsa-miR-3689d	1.48		hsa-miR-3689d	0
hsa-miR-3689e	115.47		hsa-miR-3689e	114.76		hsa-miR-3689e	35.6314
hsa-miR-3689f	112.13		hsa-miR-3689f	75.74		hsa-miR-3689f	55.9922
hsa-miR-369	9127.21		hsa-miR-369	1631.31		hsa-miR-369	7791.14
hsa-miR-3690	309.38		hsa-miR-3690	44.98		hsa-miR-3690	959.068
hsa-miR-3691	74.31		hsa-miR-3691	194.575		hsa-miR-3691	101.966
hsa-miR-3692	99.47		hsa-miR-3692	1.11667		hsa-miR-3692	13.117
hsa-miR-370	4852.15		hsa-miR-370	5298.34		hsa-miR-370	51306.3
hsa-miR-3713	0		hsa-miR-3713	0		hsa-miR-3713	0
hsa-miR-3714	1.74		hsa-miR-3714	0.01975		hsa-miR-3714	0.680285
hsa-miR-371a	209255		hsa-miR-371a	28178.3		hsa-miR-371a	233937
hsa-miR-371b	170.68		hsa-miR-371b	1069.11		hsa-miR-371b	350.385
hsa-miR-372	77434.8		hsa-miR-372	309493		hsa-miR-372	110841
hsa-miR-373	17770		hsa-miR-373	7382.61		hsa-miR-373	74742.4
hsa-miR-374a	8545.58		hsa-miR-374a	22503.8		hsa-miR-374a	12459
hsa-miR-374b	4034.99		hsa-miR-374b	8521.96		hsa-miR-374b	10341.7
hsa-miR-374c	32.01		hsa-miR-374c	61.95		hsa-miR-374c	124.658
hsa-miR-375	559779		hsa-miR-375	373844		hsa-miR-375	544799
hsa-miR-376a	7144.22		hsa-miR-376a	9013.9		hsa-miR-376a	2290.02
hsa-miR-376b	6519.44		hsa-miR-376b	3860.93		hsa-miR-376b	1870.99
hsa-miR-376c	16244.3		hsa-miR-376c	38531.2		hsa-miR-376c	3139.34
hsa-miR-377	4482.11		hsa-miR-377	250.374		hsa-miR-377	605.144
hsa-miR-378a	112247		hsa-miR-378a	166516		hsa-miR-378a	83987.9
hsa-miR-378b	74.94		hsa-miR-378b	377.44		hsa-miR-378b	458.421
hsa-miR-378c	3274.45		hsa-miR-378c	1846.33		hsa-miR-378c	83987.9
hsa-miR-378d	1096.45		hsa-miR-378d	562.372		hsa-miR-378d	83987.9
hsa-miR-378e	148.63		hsa-miR-378e	25.5933		hsa-miR-378e	83987.9
hsa-miR-378f	1166.86		hsa-miR-378f	240.933		hsa-miR-378f	76.1658
hsa-miR-378g	179.28		hsa-miR-378g	140.53		hsa-miR-378g	113.562
hsa-miR-378h	14.65		hsa-miR-378h	10.71		hsa-miR-378h	9.01193
hsa-miR-378i	2440.62		hsa-miR-378i	1785.18		hsa-miR-378i	208.167
hsa-miR-378j	6.15		hsa-miR-378j	1.46		hsa-miR-378j	0
hsa-miR-379	69549.7		hsa-miR-379	9362.18		hsa-miR-379	14334.4
hsa-miR-380	1061.87		hsa-miR-380	191.005		hsa-miR-380	589.007
hsa-miR-381	19056.6		hsa-miR-381	33730.8		hsa-miR-381	36215.3
hsa-miR-382	5956.26		hsa-miR-382	1030.29		hsa-miR-382	2774.3
hsa-miR-383	1358.61		hsa-miR-383	824.3		hsa-miR-383	293.763
hsa-miR-384	13.93		hsa-miR-384	3.5125		hsa-miR-384	15.0776
hsa-miR-3907	6.29		hsa-miR-3907	11.15		hsa-miR-3907	38.2548
hsa-miR-3908	10.94		hsa-miR-3908	5.9		hsa-miR-3908	11.3283
hsa-miR-3909	191.68		hsa-miR-3909	224.37		hsa-miR-3909	389.164
hsa-miR-3910	11		hsa-miR-3910	49.6067		hsa-miR-3910	65.2841
hsa-miR-3911	19.74		hsa-miR-3911	19.5		hsa-miR-3911	386.141
hsa-miR-3912	131.05		hsa-miR-3912	32.7		hsa-miR-3912	214.719
hsa-miR-3913	307.3		hsa-miR-3913	24.08		hsa-miR-3913	226.464
hsa-miR-3914	1.82		hsa-miR-3914	1.17769		hsa-miR-3914	2.92808
hsa-miR-3915	1.5		hsa-miR-3915	0.196667		hsa-miR-3915	6.73573
hsa-miR-3916	35.94		hsa-miR-3916	9.34		hsa-miR-3916	68.9485
hsa-miR-3917	18.91		hsa-miR-3917	21.78		hsa-miR-3917	109.883
hsa-miR-3918	7.06		hsa-miR-3918	6.96333		hsa-miR-3918	71.582
hsa-miR-3919	46.96		hsa-miR-3919	33.8145		hsa-miR-3919	101.966
hsa-miR-3920	14.09		hsa-miR-3920	6.24		hsa-miR-3920	11.4507
hsa-miR-3921	4.36		hsa-miR-3921	1.16		hsa-miR-3921	3.96869
hsa-miR-3922	2.78		hsa-miR-3922	2.22		hsa-miR-3922	1.69747
hsa-miR-3923	5147.22		hsa-miR-3923	3226.39		hsa-miR-3923	28.6985
hsa-miR-3924	2.69		hsa-miR-3924	9.76		hsa-miR-3924	1.59823
hsa-miR-3925	68.31		hsa-miR-3925	16.84		hsa-miR-3925	30790.7
hsa-miR-3926	7.87		hsa-miR-3926	0.62		hsa-miR-3926	1.72777
hsa-miR-3927	58.37		hsa-miR-3927	8.2		hsa-miR-3927	83.0198
hsa-miR-3928	174.72		hsa-miR-3928	123.176		hsa-miR-3928	202.16
hsa-miR-3929	66.89		hsa-miR-3929	83.5271		hsa-miR-3929	2254.32
hsa-miR-3934	34.65		hsa-miR-3934	74.085		hsa-miR-3934	235.341
hsa-miR-3935	19.18		hsa-miR-3935	29.76		hsa-miR-3935	124.601
hsa-miR-3936	9.03		hsa-miR-3936	13.54		hsa-miR-3936	38.9288
hsa-miR-3937	164		hsa-miR-3937	39.97		hsa-miR-3937	178.352
hsa-miR-3938	79.5		hsa-miR-3938	31.81		hsa-miR-3938	97.4374
hsa-miR-3939	8.35		hsa-miR-3939	35.195		hsa-miR-3939	60.2308
hsa-miR-3940	200.58		hsa-miR-3940	71.4667		hsa-miR-3940	379.196
hsa-miR-3941	2.17		hsa-miR-3941	6.7		hsa-miR-3941	2850.96
hsa-miR-3942	23.01		hsa-miR-3942	43.4233		hsa-miR-3942	68.302
hsa-miR-3943	100.61		hsa-miR-3943	15.95		hsa-miR-3943	233.539
hsa-miR-3944	136.29		hsa-miR-3944	90.5767		hsa-miR-3944	21.0227
hsa-miR-3945	1.88		hsa-miR-3945	0.605		hsa-miR-3945	17.5133
hsa-miR-3960	288.68		hsa-miR-3960	14.28		hsa-miR-3960	2836.59
hsa-miR-3972	0		hsa-miR-3972	0		hsa-miR-3972	0
hsa-miR-3973	0		hsa-miR-3973	0		hsa-miR-3973	0
hsa-miR-3974	0		hsa-miR-3974	0		hsa-miR-3974	0
hsa-miR-3975	0		hsa-miR-3975	0		hsa-miR-3975	0
hsa-miR-3976	8.72		hsa-miR-3976	0.65		hsa-miR-3976	0
hsa-miR-3977	0		hsa-miR-3977	0		hsa-miR-3977	0
hsa-miR-3978	0.09		hsa-miR-3978	0		hsa-miR-3978	0
hsa-miR-409	13306.4		hsa-miR-409	21535.3		hsa-miR-409	16007.5
hsa-miR-410	27918.8		hsa-miR-410	5930.36		hsa-miR-410	13101.9
hsa-miR-411	24747.7		hsa-miR-411	10077.5		hsa-miR-411	22383.6
hsa-miR-412	7247.99		hsa-miR-412	163.11		hsa-miR-412	9384.22
hsa-miR-421	2339.94		hsa-miR-421	5800.73		hsa-miR-421	8745.94
hsa-miR-422a	114.29		hsa-miR-422a	50.6		hsa-miR-422a	141.445
hsa-miR-423	159869		hsa-miR-423	46367.1		hsa-miR-423	303487
hsa-miR-424	20415.1		hsa-miR-424	92847.1		hsa-miR-424	15050.6
hsa-miR-425	12788.7		hsa-miR-425	22684.4		hsa-miR-425	27767.6
hsa-miR-4251	0		hsa-miR-4251	0		hsa-miR-4251	0
hsa-miR-4252	0.13		hsa-miR-4252	0		hsa-miR-4252	0
hsa-miR-4253	1.31		hsa-miR-4253	0.0725		hsa-miR-4253	0
hsa-miR-4254	79.5		hsa-miR-4254	5.36		hsa-miR-4254	17.3095
hsa-miR-4255	0		hsa-miR-4255	0		hsa-miR-4255	0
hsa-miR-4256	0.31		hsa-miR-4256	0		hsa-miR-4256	0
hsa-miR-4257	1.65		hsa-miR-4257	0.06		hsa-miR-4257	0
hsa-miR-4258	0.34		hsa-miR-4258	0.65		hsa-miR-4258	3.05882
hsa-miR-4259	0.36		hsa-miR-4259	0		hsa-miR-4259	0
hsa-miR-4260	0		hsa-miR-4260	0		hsa-miR-4260	0
hsa-miR-4261	1.4		hsa-miR-4261	0		hsa-miR-4261	0.367726
hsa-miR-4262	0		hsa-miR-4262	0.00533333		hsa-miR-4262	0
hsa-miR-4263	0		hsa-miR-4263	0		hsa-miR-4263	0
hsa-miR-4264	0		hsa-miR-4264	0		hsa-miR-4264	0
hsa-miR-4265	1.02		hsa-miR-4265	0		hsa-miR-4265	0
hsa-miR-4266	0.36		hsa-miR-4266	0		hsa-miR-4266	0
hsa-miR-4267	0		hsa-miR-4267	0		hsa-miR-4267	0
hsa-miR-4268	1.1		hsa-miR-4268	0		hsa-miR-4268	0
hsa-miR-4269	0.51		hsa-miR-4269	0		hsa-miR-4269	0
hsa-miR-4270	0.96		hsa-miR-4270	0.09		hsa-miR-4270	0
hsa-miR-4271	2.21		hsa-miR-4271	0		hsa-miR-4271	0
hsa-miR-4272	0		hsa-miR-4272	0		hsa-miR-4272	0
hsa-miR-4273	0.76		hsa-miR-4273	0		hsa-miR-4273	0
hsa-miR-4274	0.25		hsa-miR-4274	0.164		hsa-miR-4274	0
hsa-miR-4275	0		hsa-miR-4275	0		hsa-miR-4275	0
hsa-miR-4276	0.06		hsa-miR-4276	0		hsa-miR-4276	0
hsa-miR-4277	0.07		hsa-miR-4277	0.04		hsa-miR-4277	0
hsa-miR-4278	0.08		hsa-miR-4278	0		hsa-miR-4278	0
hsa-miR-4279	1.04		hsa-miR-4279	0		hsa-miR-4279	0
hsa-miR-4280	0.19		hsa-miR-4280	0.135		hsa-miR-4280	0
hsa-miR-4281	0.2		hsa-miR-4281	0.115		hsa-miR-4281	0
hsa-miR-4282	0		hsa-miR-4282	0		hsa-miR-4282	0
hsa-miR-4283	0.24		hsa-miR-4283	0		hsa-miR-4283	0
hsa-miR-4284	121.55		hsa-miR-4284	8.2725		hsa-miR-4284	814.793
hsa-miR-4285	0.29		hsa-miR-4285	0		hsa-miR-4285	0
hsa-miR-4286	1205.84		hsa-miR-4286	5503.26		hsa-miR-4286	4943
hsa-miR-4287	0.13		hsa-miR-4287	0		hsa-miR-4287	0
hsa-miR-4288	1.29		hsa-miR-4288	0		hsa-miR-4288	0
hsa-miR-4289	1.54		hsa-miR-4289	0.756667		hsa-miR-4289	0
hsa-miR-429	6732.6		hsa-miR-429	17024.6		hsa-miR-429	7378.81
hsa-miR-4290	0.4		hsa-miR-4290	0.1		hsa-miR-4290	0
hsa-miR-4291	0.52		hsa-miR-4291	0		hsa-miR-4291	0
hsa-miR-4292	0.91		hsa-miR-4292	0.004		hsa-miR-4292	0
hsa-miR-4293	0.6		hsa-miR-4293	0.00777778		hsa-miR-4293	0
hsa-miR-4294	0.08		hsa-miR-4294	0		hsa-miR-4294	0
hsa-miR-4295	0		hsa-miR-4295	0		hsa-miR-4295	0
hsa-miR-4296	0.12		hsa-miR-4296	0.00625		hsa-miR-4296	0
hsa-miR-4297	0.52		hsa-miR-4297	0.1		hsa-miR-4297	0
hsa-miR-4298	1.56		hsa-miR-4298	1.04		hsa-miR-4298	284907
hsa-miR-4299	0.36		hsa-miR-4299	0.02		hsa-miR-4299	0
hsa-miR-4300	0		hsa-miR-4300	0		hsa-miR-4300	0
hsa-miR-4301	41.14		hsa-miR-4301	5.58333		hsa-miR-4301	1.06369
hsa-miR-4302	0.37		hsa-miR-4302	0		hsa-miR-4302	0
hsa-miR-4303	0.48		hsa-miR-4303	0		hsa-miR-4303	0
hsa-miR-4304	0.43		hsa-miR-4304	0		hsa-miR-4304	0
hsa-miR-4305	0		hsa-miR-4305	0		hsa-miR-4305	0
hsa-miR-4306	123.82		hsa-miR-4306	0.62		hsa-miR-4306	24.8329
hsa-miR-4307	0.09		hsa-miR-4307	0		hsa-miR-4307	0
hsa-miR-4308	0.12		hsa-miR-4308	0.0129167		hsa-miR-4308	0
hsa-miR-4309	1.27		hsa-miR-4309	0		hsa-miR-4309	0
hsa-miR-431	10988.8		hsa-miR-431	768.48		hsa-miR-431	10705
hsa-miR-4310	0		hsa-miR-4310	0		hsa-miR-4310	0
hsa-miR-4311	0.79		hsa-miR-4311	0		hsa-miR-4311	0
hsa-miR-4312	0.75		hsa-miR-4312	0.0216667		hsa-miR-4312	11.1409
hsa-miR-4313	0.61		hsa-miR-4313	0		hsa-miR-4313	0
hsa-miR-4314	1.33		hsa-miR-4314	0		hsa-miR-4314	0
hsa-miR-4315	1.26		hsa-miR-4315	0.485		hsa-miR-4315	3.92005
hsa-miR-4316	0		hsa-miR-4316	0		hsa-miR-4316	0
hsa-miR-4317	1.05		hsa-miR-4317	0.11		hsa-miR-4317	0.401598
hsa-miR-4318	0.51		hsa-miR-4318	0.1		hsa-miR-4318	0
hsa-miR-4319	0		hsa-miR-4319	0.025		hsa-miR-4319	0
hsa-miR-432	17302.5		hsa-miR-432	1338.73		hsa-miR-432	6507.5
hsa-miR-4320	0.83		hsa-miR-4320	0		hsa-miR-4320	0
hsa-miR-4321	0		hsa-miR-4321	0.0129167		hsa-miR-4321	0
hsa-miR-4322	0.51		hsa-miR-4322	0.024		hsa-miR-4322	0
hsa-miR-4323	0.18		hsa-miR-4323	0.0266667		hsa-miR-4323	0
hsa-miR-4324	1.36		hsa-miR-4324	3.25167		hsa-miR-4324	9.62059
hsa-miR-4325	0.53		hsa-miR-4325	0.6		hsa-miR-4325	0
hsa-miR-4326	431.42		hsa-miR-4326	789.07		hsa-miR-4326	546.737
hsa-miR-4327	1.74		hsa-miR-4327	0		hsa-miR-4327	0
hsa-miR-4328	2.43		hsa-miR-4328	0.09		hsa-miR-4328	0
hsa-miR-4329	0		hsa-miR-4329	0		hsa-miR-4329	0
hsa-miR-433	2224.05		hsa-miR-433	278.15		hsa-miR-433	2976.69
hsa-miR-4330	0.43		hsa-miR-4330	0		hsa-miR-4330	0
hsa-miR-4418	11.94		hsa-miR-4418	1.04		hsa-miR-4418	0.716075
hsa-miR-4420	5.84		hsa-miR-4420	4.08		hsa-miR-4420	130.382
hsa-miR-4421	294.03		hsa-miR-4421	80.68		hsa-miR-4421	43.5974
hsa-miR-4422	25.01		hsa-miR-4422	10.55		hsa-miR-4422	153.368
hsa-miR-4423	176.83		hsa-miR-4423	76.78		hsa-miR-4423	598.41
hsa-miR-4424	14.63		hsa-miR-4424	14.74		hsa-miR-4424	185.148
hsa-miR-4425	5.37		hsa-miR-4425	65.55		hsa-miR-4425	34.0922
hsa-miR-4426	17.05		hsa-miR-4426	11.685		hsa-miR-4426	280.454
hsa-miR-4427	2.23		hsa-miR-4427	5.64		hsa-miR-4427	10.34
hsa-miR-4428	21.2		hsa-miR-4428	7.584		hsa-miR-4428	6.22515
hsa-miR-4429	661.57		hsa-miR-4429	347.14		hsa-miR-4429	63.8099
hsa-miR-4430	4.31		hsa-miR-4430	0.5		hsa-miR-4430	11.7188
hsa-miR-4431	505.92		hsa-miR-4431	268.42		hsa-miR-4431	13.9574
hsa-miR-4432	2.28		hsa-miR-4432	0.145		hsa-miR-4432	4.1451
hsa-miR-4433a	111.58		hsa-miR-4433a	3.55		hsa-miR-4433a	116.22
hsa-miR-4433b	6175.63		hsa-miR-4433b	2.17		hsa-miR-4433b	6510.87
hsa-miR-4434	6.22		hsa-miR-4434	2.73333		hsa-miR-4434	11.6254
hsa-miR-4435	73.86		hsa-miR-4435	173.16		hsa-miR-4435	131.66
hsa-miR-4436a	3.82		hsa-miR-4436a	1.23		hsa-miR-4436a	78.0594
hsa-miR-4436b	13.08		hsa-miR-4436b	7.52667		hsa-miR-4436b	14.4004
hsa-miR-4437	4.04		hsa-miR-4437	3.47		hsa-miR-4437	22.9687
hsa-miR-4438	0.56		hsa-miR-4438	0.848667		hsa-miR-4438	108.264
hsa-miR-4439	2.69		hsa-miR-4439	2.13		hsa-miR-4439	4.63693
hsa-miR-4440	79.5		hsa-miR-4440	33.96		hsa-miR-4440	122.441
hsa-miR-4441	0		hsa-miR-4441	0		hsa-miR-4441	0
hsa-miR-4442	2.54		hsa-miR-4442	1.55		hsa-miR-4442	26.0765
hsa-miR-4443	78.75		hsa-miR-4443	33.22		hsa-miR-4443	796.282
hsa-miR-4444	4.6		hsa-miR-4444	0.66		hsa-miR-4444	13.7876
hsa-miR-4445	88.04		hsa-miR-4445	1.245		hsa-miR-4445	63.7775
hsa-miR-4446	2082.8		hsa-miR-4446	208.21		hsa-miR-4446	4373.68
hsa-miR-4447	1.92		hsa-miR-4447	6.50333		hsa-miR-4447	0
hsa-miR-4448	4072.67		hsa-miR-4448	211.67		hsa-miR-4448	74.4776
hsa-miR-4449	244.84		hsa-miR-4449	62.57		hsa-miR-4449	303.428
hsa-miR-4450	12.6		hsa-miR-4450	2.97		hsa-miR-4450	389.356
hsa-miR-4451	8.77		hsa-miR-4451	8.52		hsa-miR-4451	50.7449
hsa-miR-4452	3.15		hsa-miR-4452	0.25		hsa-miR-4452	13.0048
hsa-miR-4453	1.82		hsa-miR-4453	0.74		hsa-miR-4453	14.6627
hsa-miR-4454	1760.08		hsa-miR-4454	8569.3		hsa-miR-4454	6679.33
hsa-miR-4455	1.92		hsa-miR-4455	16.2		hsa-miR-4455	0
hsa-miR-4456	0.36		hsa-miR-4456	0.12		hsa-miR-4456	0
hsa-miR-4457	4.58		hsa-miR-4457	23.0025		hsa-miR-4457	42.4103
hsa-miR-4458	7.49		hsa-miR-4458	20.59		hsa-miR-4458	57.0423
hsa-miR-4460	3.56		hsa-miR-4460	10.7087		hsa-miR-4460	18.7608
hsa-miR-4462	0.84		hsa-miR-4462	0.225		hsa-miR-4462	0
hsa-miR-4463	3.36		hsa-miR-4463	1.23		hsa-miR-4463	55.5587
hsa-miR-4464	12.07		hsa-miR-4464	18.0333		hsa-miR-4464	110.665
hsa-miR-4465	23.18		hsa-miR-4465	15.73		hsa-miR-4465	7.15474
hsa-miR-4466	237.08		hsa-miR-4466	62.99		hsa-miR-4466	891.251
hsa-miR-4467	47.46		hsa-miR-4467	141.085		hsa-miR-4467	38.8772
hsa-miR-4468	0.56		hsa-miR-4468	0.24		hsa-miR-4468	1.07877
hsa-miR-4469	12.22		hsa-miR-4469	3.72		hsa-miR-4469	21.9814
hsa-miR-4470	33.78		hsa-miR-4470	11.1		hsa-miR-4470	23.5347
hsa-miR-4471	1.51		hsa-miR-4471	0.25		hsa-miR-4471	2.17766
hsa-miR-4472	0.78		hsa-miR-4472	0.12		hsa-miR-4472	0
hsa-miR-4473	53.7		hsa-miR-4473	980.365		hsa-miR-4473	196.025
hsa-miR-4474	37.85		hsa-miR-4474	20.6025		hsa-miR-4474	22.0843
hsa-miR-4475	3.53		hsa-miR-4475	15.94		hsa-miR-4475	5.22268
hsa-miR-4476	3.8		hsa-miR-4476	10.1433		hsa-miR-4476	42.5613
hsa-miR-4477a	7.56		hsa-miR-4477a	175.471		hsa-miR-4477a	17.1614
hsa-miR-4477b	23.01		hsa-miR-4477b	9.52		hsa-miR-4477b	48.9927
hsa-miR-4478	22.96		hsa-miR-4478	7.81		hsa-miR-4478	7.29322
hsa-miR-4479	12.33		hsa-miR-4479	32.9243		hsa-miR-4479	12.9865
hsa-miR-448	2057.05		hsa-miR-448	261.243		hsa-miR-448	2209.77
hsa-miR-4480	2.55		hsa-miR-4480	2.01667		hsa-miR-4480	0.37695
hsa-miR-4481	0.52		hsa-miR-4481	0.0155		hsa-miR-4481	0
hsa-miR-4482	35.79		hsa-miR-4482	224.4		hsa-miR-4482	88.8731
hsa-miR-4483	2.1		hsa-miR-4483	8.05		hsa-miR-4483	0
hsa-miR-4484	99.47		hsa-miR-4484	86.3		hsa-miR-4484	153.574
hsa-miR-4485	1812.19		hsa-miR-4485	288.29		hsa-miR-4485	7979.96
hsa-miR-4486	0.7		hsa-miR-4486	0.64		hsa-miR-4486	8.46307
hsa-miR-4487	3.98		hsa-miR-4487	12.0267		hsa-miR-4487	43.8917
hsa-miR-4488	2553.6		hsa-miR-4488	82.18		hsa-miR-4488	2318.61
hsa-miR-4489	6.2		hsa-miR-4489	5.77		hsa-miR-4489	16.1422
hsa-miR-4490	40.35		hsa-miR-4490	0.42		hsa-miR-4490	40.8836
hsa-miR-4491	303.72		hsa-miR-4491	33.5747		hsa-miR-4491	41.0557
hsa-miR-4492	196.08		hsa-miR-4492	7.815		hsa-miR-4492	526.556
hsa-miR-4493	2.39		hsa-miR-4493	1.36		hsa-miR-4493	8.57627
hsa-miR-4494	5.95		hsa-miR-4494	0.25		hsa-miR-4494	9.32036
hsa-miR-4495	6.66		hsa-miR-4495	0.885		hsa-miR-4495	23.6026
hsa-miR-4496	2.12		hsa-miR-4496	0.74		hsa-miR-4496	13.9458
hsa-miR-4497	6.8		hsa-miR-4497	3.765		hsa-miR-4497	561.66
hsa-miR-4498	93.33		hsa-miR-4498	24.61		hsa-miR-4498	20.2028
hsa-miR-4499	2.12		hsa-miR-4499	0.26		hsa-miR-4499	2.98114
hsa-miR-449a	6360.93		hsa-miR-449a	14946		hsa-miR-449a	43360.2
hsa-miR-449b	11730.2		hsa-miR-449b	2665.1		hsa-miR-449b	43360.2
hsa-miR-449c	40591.3		hsa-miR-449c	4053.38		hsa-miR-449c	54833.4
hsa-miR-4500	1.08		hsa-miR-4500	0.11		hsa-miR-4500	8.86841
hsa-miR-4501	56.46		hsa-miR-4501	13.75		hsa-miR-4501	20.8171
hsa-miR-4502	9.54		hsa-miR-4502	3.89		hsa-miR-4502	32.5956
hsa-miR-4503	5.9		hsa-miR-4503	0.64		hsa-miR-4503	18.4831
hsa-miR-4504	14.63		hsa-miR-4504	28.46		hsa-miR-4504	40.7445
hsa-miR-4505	4.44		hsa-miR-4505	1.34		hsa-miR-4505	17.0821
hsa-miR-4506	7.22		hsa-miR-4506	0.845		hsa-miR-4506	18.11
hsa-miR-4507	26.78		hsa-miR-4507	5.72		hsa-miR-4507	46.7552
hsa-miR-4508	5145.87		hsa-miR-4508	14.02		hsa-miR-4508	1562.12
hsa-miR-4509	1.23		hsa-miR-4509	0.405		hsa-miR-4509	7.15474
hsa-miR-450a	1945.66		hsa-miR-450a	867.54		hsa-miR-450a	5856.17
hsa-miR-450b	1868.06		hsa-miR-450b	1953.51		hsa-miR-450b	2345.05
hsa-miR-4510	193.18		hsa-miR-4510	225.487		hsa-miR-4510	0
hsa-miR-4511	95.32		hsa-miR-4511	15.35		hsa-miR-4511	68.1199
hsa-miR-4512	15.71		hsa-miR-4512	31.96		hsa-miR-4512	14.5957
hsa-miR-4513	8.66		hsa-miR-4513	31.96		hsa-miR-4513	2.83045
hsa-miR-4514	0.98		hsa-miR-4514	0.15		hsa-miR-4514	0
hsa-miR-4515	10.38		hsa-miR-4515	19.42		hsa-miR-4515	15.9039
hsa-miR-4516	316.66		hsa-miR-4516	13.8967		hsa-miR-4516	1983.36
hsa-miR-4517	14.16		hsa-miR-4517	250.23		hsa-miR-4517	10.3677
hsa-miR-4518	21.98		hsa-miR-4518	34.435		hsa-miR-4518	366.7
hsa-miR-4519	10.55		hsa-miR-4519	2.9		hsa-miR-4519	13.0632
hsa-miR-451a	679201		hsa-miR-451a	31991		hsa-miR-451a	682062
hsa-miR-451b	698.32		hsa-miR-451b	0.0666667		hsa-miR-451b	180.215
hsa-miR-452	2970.06		hsa-miR-452	6743.68		hsa-miR-452	19900.3
hsa-miR-4520	82.08		hsa-miR-4520	8.97		hsa-miR-4520	111.283
hsa-miR-4521	1959.7		hsa-miR-4521	3280.98		hsa-miR-4521	3848.49
hsa-miR-4522	2.9		hsa-miR-4522	6.68		hsa-miR-4522	11.5239
hsa-miR-4523	14.11		hsa-miR-4523	23.59		hsa-miR-4523	72.4454
hsa-miR-4524a	196.08		hsa-miR-4524a	8.865		hsa-miR-4524a	102.258
hsa-miR-4524b	0.81		hsa-miR-4524b	0.04		hsa-miR-4524b	0.639563
hsa-miR-4525	439.85		hsa-miR-4525	3.56		hsa-miR-4525	30.4241
hsa-miR-4526	212.56		hsa-miR-4526	16.1525		hsa-miR-4526	63.0948
hsa-miR-4527	8.35		hsa-miR-4527	89.8887		hsa-miR-4527	0.995496
hsa-miR-4528	7.2		hsa-miR-4528	1.92		hsa-miR-4528	15.4137
hsa-miR-4529	26.26		hsa-miR-4529	10.16		hsa-miR-4529	31.1416
hsa-miR-4530	1.22		hsa-miR-4530	1.86		hsa-miR-4530	5.20966
hsa-miR-4531	0.63		hsa-miR-4531	2.04		hsa-miR-4531	4.42631
hsa-miR-4533	55.74		hsa-miR-4533	29.02		hsa-miR-4533	52.7244
hsa-miR-4534	0.66		hsa-miR-4534	0		hsa-miR-4534	0
hsa-miR-4535	0.25		hsa-miR-4535	0		hsa-miR-4535	0
hsa-miR-4536	22.6		hsa-miR-4536	1.52		hsa-miR-4536	22.0153
hsa-miR-4537	0.94		hsa-miR-4537	0.3325		hsa-miR-4537	1.82519
hsa-miR-4538	2.55		hsa-miR-4538	0.31		hsa-miR-4538	3.92544
hsa-miR-4539	2.42		hsa-miR-4539	0.216		hsa-miR-4539	314.872
hsa-miR-454	2205.43		hsa-miR-454	2331.9		hsa-miR-454	7339.58
hsa-miR-4540	0.23		hsa-miR-4540	0		hsa-miR-4540	22.2062
hsa-miR-455	12093		hsa-miR-455	8702.9		hsa-miR-455	4746.62
hsa-miR-4632	6.58		hsa-miR-4632	0.8		hsa-miR-4632	40.025
hsa-miR-4633	5.27		hsa-miR-4633	0.53		hsa-miR-4633	6.44922
hsa-miR-4634	28.23		hsa-miR-4634	0.14		hsa-miR-4634	0
hsa-miR-4635	7.13		hsa-miR-4635	2.1825		hsa-miR-4635	4.94942
hsa-miR-4636	45.83		hsa-miR-4636	70.8424		hsa-miR-4636	30.4974
hsa-miR-4637	3.99		hsa-miR-4637	4.195		hsa-miR-4637	4.48965
hsa-miR-4638	25.73		hsa-miR-4638	19.29		hsa-miR-4638	9.77868
hsa-miR-4639	4.83		hsa-miR-4639	8.69333		hsa-miR-4639	12.1554
hsa-miR-4640	90.98		hsa-miR-4640	11.435		hsa-miR-4640	35.6748
hsa-miR-4641	6.11		hsa-miR-4641	1.07		hsa-miR-4641	15.7794
hsa-miR-4642	6.13		hsa-miR-4642	5.68		hsa-miR-4642	8.5376
hsa-miR-4643	4.75		hsa-miR-4643	11.8		hsa-miR-4643	1.45147
hsa-miR-4644	7.18		hsa-miR-4644	1.715		hsa-miR-4644	4.8223
hsa-miR-4645	59.37		hsa-miR-4645	31.96		hsa-miR-4645	89.2992
hsa-miR-4646	25.21		hsa-miR-4646	28.24		hsa-miR-4646	146.777
hsa-miR-4647	69.68		hsa-miR-4647	17.83		hsa-miR-4647	41.4016
hsa-miR-4648	5.02		hsa-miR-4648	19.38		hsa-miR-4648	49.2416
hsa-miR-4649	13.21		hsa-miR-4649	4.52		hsa-miR-4649	2509.92
hsa-miR-4650	2.58		hsa-miR-4650	0.74		hsa-miR-4650	0.850091
hsa-miR-4651	12.85		hsa-miR-4651	3		hsa-miR-4651	6.8052
hsa-miR-4652	150.39		hsa-miR-4652	42.52		hsa-miR-4652	16.9161
hsa-miR-4653	4.02		hsa-miR-4653	9.5		hsa-miR-4653	11.7825
hsa-miR-4654	10.18		hsa-miR-4654	15.25		hsa-miR-4654	103.928
hsa-miR-4655	4.28		hsa-miR-4655	2.55		hsa-miR-4655	12.4692
hsa-miR-4656	3.52		hsa-miR-4656	17.53		hsa-miR-4656	16.3517
hsa-miR-4657	15.68		hsa-miR-4657	1.89		hsa-miR-4657	28.585
hsa-miR-4658	120.49		hsa-miR-4658	3.83		hsa-miR-4658	20.4374
hsa-miR-4659a	125.7		hsa-miR-4659a	52.45		hsa-miR-4659a	75.7846
hsa-miR-4659b	117.36		hsa-miR-4659b	2.99		hsa-miR-4659b	75.7846
hsa-miR-466	53.85		hsa-miR-466	6.75		hsa-miR-466	4.09671
hsa-miR-4660	130.51		hsa-miR-4660	7.55		hsa-miR-4660	15.9368
hsa-miR-4661	259.85		hsa-miR-4661	90.14		hsa-miR-4661	278.219
hsa-miR-4662a	1780.87		hsa-miR-4662a	45615.2		hsa-miR-4662a	248.972
hsa-miR-4662b	3.11		hsa-miR-4662b	100.99		hsa-miR-4662b	81.1472
hsa-miR-4663	1.67		hsa-miR-4663	0.51		hsa-miR-4663	1.14046
hsa-miR-4664	135.49		hsa-miR-4664	197.34		hsa-miR-4664	412.888
hsa-miR-4665	68.86		hsa-miR-4665	18.8		hsa-miR-4665	141.774
hsa-miR-4666a	3.03		hsa-miR-4666a	3.87		hsa-miR-4666a	16.9781
hsa-miR-4666b	2.03		hsa-miR-4666b	1.2875		hsa-miR-4666b	0
hsa-miR-4667	15.71		hsa-miR-4667	30.72		hsa-miR-4667	48.7872
hsa-miR-4668	70.82		hsa-miR-4668	41.26		hsa-miR-4668	48.9258
hsa-miR-4669	46.8		hsa-miR-4669	4.585		hsa-miR-4669	32.1623
hsa-miR-4670	8.34		hsa-miR-4670	12.78		hsa-miR-4670	24.6847
hsa-miR-4671	26.84		hsa-miR-4671	83.0775		hsa-miR-4671	45.1187
hsa-miR-4672	60.25		hsa-miR-4672	2.53		hsa-miR-4672	12.0078
hsa-miR-4673	2.59		hsa-miR-4673	2.96		hsa-miR-4673	7.49388
hsa-miR-4674	17.21		hsa-miR-4674	3.37		hsa-miR-4674	9.98311
hsa-miR-4675	10.19		hsa-miR-4675	4.08		hsa-miR-4675	0.84163
hsa-miR-4676	12.31		hsa-miR-4676	14.86		hsa-miR-4676	195.897
hsa-miR-4677	171.25		hsa-miR-4677	395.31		hsa-miR-4677	349.367
hsa-miR-4678	5.39		hsa-miR-4678	0.05		hsa-miR-4678	10.1804
hsa-miR-4679	7.02		hsa-miR-4679	1.56		hsa-miR-4679	2.79444
hsa-miR-4680	5.22		hsa-miR-4680	2.49		hsa-miR-4680	14.6447
hsa-miR-4681	2.55		hsa-miR-4681	0.38		hsa-miR-4681	4.84621
hsa-miR-4682	3.09		hsa-miR-4682	3.71		hsa-miR-4682	11.7321
hsa-miR-4683	34.65		hsa-miR-4683	6.94		hsa-miR-4683	46.1417
hsa-miR-4684	15.94		hsa-miR-4684	16.6967		hsa-miR-4684	68.9969
hsa-miR-4685	916.36		hsa-miR-4685	7.58		hsa-miR-4685	88.3659
hsa-miR-4686	67.35		hsa-miR-4686	2.58		hsa-miR-4686	53.4699
hsa-miR-4687	31.33		hsa-miR-4687	56.98		hsa-miR-4687	212.21
hsa-miR-4688	14.25		hsa-miR-4688	5.62143		hsa-miR-4688	86.8341
hsa-miR-4689	9.88		hsa-miR-4689	4.44		hsa-miR-4689	12.9764
hsa-miR-4690	24.42		hsa-miR-4690	26.59		hsa-miR-4690	27.5677
hsa-miR-4691	13.61		hsa-miR-4691	5.9		hsa-miR-4691	12.0996
hsa-miR-4692	0.93		hsa-miR-4692	0.21		hsa-miR-4692	0
hsa-miR-4693	0.48		hsa-miR-4693	0.02		hsa-miR-4693	0.271063
hsa-miR-4694	1.8		hsa-miR-4694	1.8075		hsa-miR-4694	0.985723
hsa-miR-4695	57.54		hsa-miR-4695	2.065		hsa-miR-4695	10.4759
hsa-miR-4696	2.71		hsa-miR-4696	0.26		hsa-miR-4696	0.278137
hsa-miR-4697	26.78		hsa-miR-4697	16.85		hsa-miR-4697	74.7778
hsa-miR-4698	1.54		hsa-miR-4698	1.96038		hsa-miR-4698	7.53109
hsa-miR-4699	12.14		hsa-miR-4699	23.27		hsa-miR-4699	39.4238
hsa-miR-4700	11.13		hsa-miR-4700	2.42333		hsa-miR-4700	772.282
hsa-miR-4701	7.72		hsa-miR-4701	1.29		hsa-miR-4701	12.7389
hsa-miR-4703	10.13		hsa-miR-4703	6.03867		hsa-miR-4703	4.39345
hsa-miR-4704	8.66		hsa-miR-4704	14.57		hsa-miR-4704	19.0956
hsa-miR-4705	69.89		hsa-miR-4705	138.604		hsa-miR-4705	422.491
hsa-miR-4706	7.25		hsa-miR-4706	31.96		hsa-miR-4706	27.8669
hsa-miR-4707	42.47		hsa-miR-4707	34.41		hsa-miR-4707	91.789
hsa-miR-4708	14.35		hsa-miR-4708	6.42		hsa-miR-4708	15.2319
hsa-miR-4709	54.88		hsa-miR-4709	3.16429		hsa-miR-4709	125.268
hsa-miR-4710	4.97		hsa-miR-4710	0.753333		hsa-miR-4710	154.84
hsa-miR-4711	6.22		hsa-miR-4711	0.2		hsa-miR-4711	48.7187
hsa-miR-4712	5.56		hsa-miR-4712	1.4825		hsa-miR-4712	11.8092
hsa-miR-4713	34.53		hsa-miR-4713	73.42		hsa-miR-4713	23.6182
hsa-miR-4714	81.96		hsa-miR-4714	6.16		hsa-miR-4714	12.4325
hsa-miR-4715	4.23		hsa-miR-4715	2.17		hsa-miR-4715	5.74849
hsa-miR-4716	7.79		hsa-miR-4716	0.83		hsa-miR-4716	7.82654
hsa-miR-4717	7.67		hsa-miR-4717	12.92		hsa-miR-4717	28.0205
hsa-miR-4718	9.56		hsa-miR-4718	0.125		hsa-miR-4718	7.6505
hsa-miR-4719	4.03		hsa-miR-4719	15.8333		hsa-miR-4719	28.6434
hsa-miR-4720	8.6		hsa-miR-4720	2.16		hsa-miR-4720	6.93883
hsa-miR-4721	2.5		hsa-miR-4721	2.325		hsa-miR-4721	22.7353
hsa-miR-4722	11.26		hsa-miR-4722	2.98		hsa-miR-4722	4.05265
hsa-miR-4723	7.39		hsa-miR-4723	3.355		hsa-miR-4723	43.2071
hsa-miR-4724	201.11		hsa-miR-4724	7.4		hsa-miR-4724	21.7666
hsa-miR-4725	15.75		hsa-miR-4725	32.76		hsa-miR-4725	30.3295
hsa-miR-4726	33.47		hsa-miR-4726	16.77		hsa-miR-4726	17.3176
hsa-miR-4727	21.91		hsa-miR-4727	2.28		hsa-miR-4727	16.6676
hsa-miR-4728	1403.59		hsa-miR-4728	116.77		hsa-miR-4728	285.63
hsa-miR-4729	2.98		hsa-miR-4729	0.82		hsa-miR-4729	8.13513
hsa-miR-4730	7.5		hsa-miR-4730	7.115		hsa-miR-4730	9.03387
hsa-miR-4731	294.03		hsa-miR-4731	17.535		hsa-miR-4731	7.98944
hsa-miR-4732	21259.4		hsa-miR-4732	8.176		hsa-miR-4732	1665.64
hsa-miR-4733	10.94		hsa-miR-4733	2.23333		hsa-miR-4733	17.1614
hsa-miR-4734	10.56		hsa-miR-4734	5.79		hsa-miR-4734	9.79902
hsa-miR-4735	7.57		hsa-miR-4735	5.6		hsa-miR-4735	8.15167
hsa-miR-4736	12.92		hsa-miR-4736	0.68		hsa-miR-4736	3.87121
hsa-miR-4737	2.85		hsa-miR-4737	5.03		hsa-miR-4737	20.5837
hsa-miR-4738	67.9		hsa-miR-4738	7.20143		hsa-miR-4738	42.8101
hsa-miR-4739	25.7		hsa-miR-4739	8.93		hsa-miR-4739	119.177
hsa-miR-4740	9.91		hsa-miR-4740	1.5		hsa-miR-4740	5.41324
hsa-miR-4741	49.97		hsa-miR-4741	97.4486		hsa-miR-4741	130.104
hsa-miR-4742	99.43		hsa-miR-4742	11.8		hsa-miR-4742	32.3336
hsa-miR-4743	36.6		hsa-miR-4743	10.77		hsa-miR-4743	57.5667
hsa-miR-4744	1.52		hsa-miR-4744	0.47		hsa-miR-4744	2.26934
hsa-miR-4745	65.26		hsa-miR-4745	1365.19		hsa-miR-4745	118.848
hsa-miR-4746	158.19		hsa-miR-4746	819.35		hsa-miR-4746	217.982
hsa-miR-4747	10.9		hsa-miR-4747	3.56		hsa-miR-4747	11.6753
hsa-miR-4748	12.29		hsa-miR-4748	19.25		hsa-miR-4748	38.8746
hsa-miR-4749	12.6		hsa-miR-4749	5.25667		hsa-miR-4749	100.804
hsa-miR-4750	55.59		hsa-miR-4750	4.32		hsa-miR-4750	61.5148
hsa-miR-4751	9.34		hsa-miR-4751	42.34		hsa-miR-4751	22.7353
hsa-miR-4752	16.87		hsa-miR-4752	2.67		hsa-miR-4752	3.61938
hsa-miR-4753	13.94		hsa-miR-4753	3.68		hsa-miR-4753	162.086
hsa-miR-4754	12.01		hsa-miR-4754	1.29		hsa-miR-4754	12.6046
hsa-miR-4755	11.74		hsa-miR-4755	9.3		hsa-miR-4755	103.967
hsa-miR-4756	14.98		hsa-miR-4756	16.96		hsa-miR-4756	0.427006
hsa-miR-4757	33.64		hsa-miR-4757	3.25		hsa-miR-4757	43.9589
hsa-miR-4758	259.38		hsa-miR-4758	35.99		hsa-miR-4758	138.439
hsa-miR-4759	3.03		hsa-miR-4759	0.58		hsa-miR-4759	1.95009
hsa-miR-4760	26.01		hsa-miR-4760	24.54		hsa-miR-4760	48.7197
hsa-miR-4761	7.18		hsa-miR-4761	31.96		hsa-miR-4761	21.5239
hsa-miR-4762	11.13		hsa-miR-4762	10.0275		hsa-miR-4762	47.2073
hsa-miR-4763	30.69		hsa-miR-4763	7.88		hsa-miR-4763	11.547
hsa-miR-4764	2.4		hsa-miR-4764	2.09		hsa-miR-4764	4.81177
hsa-miR-4765	19.67		hsa-miR-4765	1.09833		hsa-miR-4765	43.8754
hsa-miR-4766	99.47		hsa-miR-4766	16.11		hsa-miR-4766	143.146
hsa-miR-4767	30.12		hsa-miR-4767	22.1		hsa-miR-4767	153.87
hsa-miR-4768	8.26		hsa-miR-4768	16.415		hsa-miR-4768	19.5899
hsa-miR-4769	4.79		hsa-miR-4769	39.71		hsa-miR-4769	31.1872
hsa-miR-4770	91.15		hsa-miR-4770	0.52		hsa-miR-4770	17.889
hsa-miR-4771	0.38		hsa-miR-4771	0.346667		hsa-miR-4771	13.276
hsa-miR-4772	136.43		hsa-miR-4772	135.52		hsa-miR-4772	819.473
hsa-miR-4773	21.92		hsa-miR-4773	2.62		hsa-miR-4773	333.485
hsa-miR-4774	5.67		hsa-miR-4774	1.63		hsa-miR-4774	7.39292
hsa-miR-4775	278.27		hsa-miR-4775	100.715		hsa-miR-4775	275.593
hsa-miR-4776	7.19		hsa-miR-4776	14.68		hsa-miR-4776	17.2066
hsa-miR-4777	7.98		hsa-miR-4777	4.445		hsa-miR-4777	14.7083
hsa-miR-4778	20.08		hsa-miR-4778	23.59		hsa-miR-4778	9.75158
hsa-miR-4779	2.33		hsa-miR-4779	2.44		hsa-miR-4779	15.9693
hsa-miR-4780	8.06		hsa-miR-4780	2.26		hsa-miR-4780	4.99282
hsa-miR-4781	74.31		hsa-miR-4781	6.77		hsa-miR-4781	57.9623
hsa-miR-4782	2.93		hsa-miR-4782	0.823333		hsa-miR-4782	7.75097
hsa-miR-4783	11.16		hsa-miR-4783	5.9375		hsa-miR-4783	95.8426
hsa-miR-4784	240.21		hsa-miR-4784	9.11		hsa-miR-4784	32.5369
hsa-miR-4785	99.47		hsa-miR-4785	23.9229		hsa-miR-4785	57.7601
hsa-miR-4786	22.47		hsa-miR-4786	91.48		hsa-miR-4786	105.328
hsa-miR-4787	288.31		hsa-miR-4787	283.245		hsa-miR-4787	197.036
hsa-miR-4788	4495.43		hsa-miR-4788	43.395		hsa-miR-4788	132.02
hsa-miR-4789	12.51		hsa-miR-4789	1.55		hsa-miR-4789	2.49801
hsa-miR-4790	5.17		hsa-miR-4790	0.28		hsa-miR-4790	9.66059
hsa-miR-4791	30.61		hsa-miR-4791	21.0733		hsa-miR-4791	280.454
hsa-miR-4793	5.8		hsa-miR-4793	6.22		hsa-miR-4793	52.9305
hsa-miR-4794	2.85		hsa-miR-4794	1.74667		hsa-miR-4794	42.9369
hsa-miR-4795	5.37		hsa-miR-4795	1.29		hsa-miR-4795	14.6251
hsa-miR-4796	26.26		hsa-miR-4796	18.7967		hsa-miR-4796	150.976
hsa-miR-4797	30.12		hsa-miR-4797	8.55		hsa-miR-4797	112.908
hsa-miR-4798	5.95		hsa-miR-4798	28.8017		hsa-miR-4798	15.5856
hsa-miR-4799	7.27		hsa-miR-4799	2.89		hsa-miR-4799	10.6491
hsa-miR-4800	67.58		hsa-miR-4800	1.52		hsa-miR-4800	275.794
hsa-miR-4801	0.36		hsa-miR-4801	0.25		hsa-miR-4801	0.946143
hsa-miR-4802	44.01		hsa-miR-4802	27.69		hsa-miR-4802	97.2274
hsa-miR-4803	9.57		hsa-miR-4803	5.525		hsa-miR-4803	35.8676
hsa-miR-4804	222.94		hsa-miR-4804	21.9633		hsa-miR-4804	60.5981
hsa-miR-483	27924.2		hsa-miR-483	7748.67		hsa-miR-483	16677.4
hsa-miR-484	20713.9		hsa-miR-484	6994.94		hsa-miR-484	7660.2
hsa-miR-485	2793.3		hsa-miR-485	1535.1		hsa-miR-485	3491.53
hsa-miR-486	994103		hsa-miR-486	179188		hsa-miR-486	990293
hsa-miR-487a	1833.15		hsa-miR-487a	306.522		hsa-miR-487a	681.65
hsa-miR-487b	16879		hsa-miR-487b	1310.33		hsa-miR-487b	3740.27
hsa-miR-488	419.9		hsa-miR-488	210.75		hsa-miR-488	439.326
hsa-miR-489	1246.98		hsa-miR-489	4511.72		hsa-miR-489	3438.03
hsa-miR-490	1218.49		hsa-miR-490	1585.24		hsa-miR-490	5159.44
hsa-miR-491	379.26		hsa-miR-491	135.25		hsa-miR-491	325.99
hsa-miR-492	17.92		hsa-miR-492	1.85		hsa-miR-492	77.2729
hsa-miR-493	10455.5		hsa-miR-493	2017.27		hsa-miR-493	12389
hsa-miR-494	3486.39		hsa-miR-494	2855.8		hsa-miR-494	4240.16
hsa-miR-495	1807.82		hsa-miR-495	1893.56		hsa-miR-495	5724.39
hsa-miR-496	755.4		hsa-miR-496	72.865		hsa-miR-496	127.72
hsa-miR-497	7250.88		hsa-miR-497	2164.66		hsa-miR-497	1655.61
hsa-miR-498	4440.02		hsa-miR-498	583.297		hsa-miR-498	352.218
hsa-miR-4999	26.69		hsa-miR-4999	7.69		hsa-miR-4999	37.8075
hsa-miR-499a	23899.4		hsa-miR-499a	36485.2		hsa-miR-499a	10998.5
hsa-miR-499b	2.69		hsa-miR-499b	6.66		hsa-miR-499b	215.983
hsa-miR-5000	30.04		hsa-miR-5000	53.01		hsa-miR-5000	101.617
hsa-miR-5001	122.27		hsa-miR-5001	61.7633		hsa-miR-5001	90.9411
hsa-miR-5002	148.06		hsa-miR-5002	21.4		hsa-miR-5002	54.341
hsa-miR-5003	13.28		hsa-miR-5003	20.67		hsa-miR-5003	144.024
hsa-miR-5004	54.91		hsa-miR-5004	10.35		hsa-miR-5004	14.4353
hsa-miR-5006	9.22		hsa-miR-5006	10.67		hsa-miR-5006	9.07749
hsa-miR-5007	2.8		hsa-miR-5007	0.973333		hsa-miR-5007	1.45669
hsa-miR-5008	13.62		hsa-miR-5008	13.43		hsa-miR-5008	134.663
hsa-miR-5009	40.75		hsa-miR-5009	14.175		hsa-miR-5009	31.8846
hsa-miR-500a	22542.4		hsa-miR-500a	4433.94		hsa-miR-500a	8624.13
hsa-miR-500b	1898.67		hsa-miR-500b	56.7533		hsa-miR-500b	233.619
hsa-miR-501	7993.53		hsa-miR-501	4489.46		hsa-miR-501	9166.73
hsa-miR-5010	133.91		hsa-miR-5010	129.3		hsa-miR-5010	500.309
hsa-miR-5011	0.89		hsa-miR-5011	6.095		hsa-miR-5011	22.7965
hsa-miR-502	5625.68		hsa-miR-502	836.08		hsa-miR-502	8624.13
hsa-miR-503	4252.3		hsa-miR-503	4990.54		hsa-miR-503	12424.3
hsa-miR-504	6321.67		hsa-miR-504	995.57		hsa-miR-504	10830.5
hsa-miR-5047	0.64		hsa-miR-5047	0.115		hsa-miR-5047	18.3785
hsa-miR-505	1033.47		hsa-miR-505	1669.04		hsa-miR-505	6014.42
hsa-miR-506	11672.8		hsa-miR-506	268.47		hsa-miR-506	4212.04
hsa-miR-507	1492.09		hsa-miR-507	76.56		hsa-miR-507	134.292
hsa-miR-508	137531		hsa-miR-508	15656		hsa-miR-508	6898.82
hsa-miR-5087	2.71		hsa-miR-5087	1.58		hsa-miR-5087	4.49128
hsa-miR-5088	17.11		hsa-miR-5088	18.01		hsa-miR-5088	19.8746
hsa-miR-5089	24.4		hsa-miR-5089	7.88		hsa-miR-5089	68.9884
hsa-miR-509	43130.2		hsa-miR-509	17484.7		hsa-miR-509	8833.87
hsa-miR-5090	147.02		hsa-miR-5090	24.97		hsa-miR-5090	28.7858
hsa-miR-5091	16.96		hsa-miR-5091	11.81		hsa-miR-5091	31.2518
hsa-miR-5092	5.38		hsa-miR-5092	15.76		hsa-miR-5092	49.3693
hsa-miR-5093	1.19		hsa-miR-5093	3.48571		hsa-miR-5093	0.961664
hsa-miR-5094	14.55		hsa-miR-5094	99.85		hsa-miR-5094	61.3472
hsa-miR-510	1075.42		hsa-miR-510	53.91		hsa-miR-510	165.387
hsa-miR-5100	850.84		hsa-miR-5100	771.713		hsa-miR-5100	188.828
hsa-miR-511	2086.44		hsa-miR-511	20.325		hsa-miR-511	4530.73
hsa-miR-512	27974.4		hsa-miR-512	16420.1		hsa-miR-512	7608.41
hsa-miR-513a	4296.96		hsa-miR-513a	300.26		hsa-miR-513a	571.878
hsa-miR-513b	1749.48		hsa-miR-513b	72.98		hsa-miR-513b	254.007
hsa-miR-513c	2237.08		hsa-miR-513c	358.95		hsa-miR-513c	515.271
hsa-miR-514a	53437		hsa-miR-514a	8155.29		hsa-miR-514a	4463.26
hsa-miR-514b	1262.05		hsa-miR-514b	30.94		hsa-miR-514b	242.395
hsa-miR-515	22921.5		hsa-miR-515	14151.9		hsa-miR-515	4753.07
hsa-miR-516a	26182.1		hsa-miR-516a	24034.2		hsa-miR-516a	5417.23
hsa-miR-516b	97641.1		hsa-miR-516b	28072.4		hsa-miR-516b	2182.76
hsa-miR-517	2519.85		hsa-miR-517	1558.87		hsa-miR-517	299.158
hsa-miR-517a	28167.2		hsa-miR-517a	8421.98		hsa-miR-517a	1817.54
hsa-miR-517b	28167.2		hsa-miR-517b	8421.98		hsa-miR-517b	1817.54
hsa-miR-517c	8483.45		hsa-miR-517c	3464.93		hsa-miR-517c	259.027
hsa-miR-5186	0.56		hsa-miR-5186	0.66		hsa-miR-5186	0
hsa-miR-5187	147.02		hsa-miR-5187	27.5133		hsa-miR-5187	199.8
hsa-miR-5188	5.48		hsa-miR-5188	2.77		hsa-miR-5188	5.94072
hsa-miR-5189	197.08		hsa-miR-5189	9.97		hsa-miR-5189	231.04
hsa-miR-518a	3522.7		hsa-miR-518a	2172.82		hsa-miR-518a	288.571
hsa-miR-518b	11941.1		hsa-miR-518b	4098.54		hsa-miR-518b	1111.85
hsa-miR-518c	5923.5		hsa-miR-518c	5722.15		hsa-miR-518c	621.204
hsa-miR-518d	918.71		hsa-miR-518d	315.418		hsa-miR-518d	325.801
hsa-miR-518e	9431.54		hsa-miR-518e	3307.86		hsa-miR-518e	1053.11
hsa-miR-518f	3610.03		hsa-miR-518f	809.696		hsa-miR-518f	621.204
hsa-miR-5190	5.34		hsa-miR-5190	3.0575		hsa-miR-5190	6.3362
hsa-miR-5191	4.42		hsa-miR-5191	7.95		hsa-miR-5191	3.53804
hsa-miR-5192	68.69		hsa-miR-5192	1.86		hsa-miR-5192	3.89338
hsa-miR-5193	33.64		hsa-miR-5193	1.415		hsa-miR-5193	51.2464
hsa-miR-5194	3.71		hsa-miR-5194	3.48		hsa-miR-5194	36.6806
hsa-miR-5195	1.83		hsa-miR-5195	0.796667		hsa-miR-5195	18.0992
hsa-miR-5196	24.48		hsa-miR-5196	31.96		hsa-miR-5196	299.372
hsa-miR-5197	0.86		hsa-miR-5197	0.23		hsa-miR-5197	0.92336
hsa-miR-519a	16163.8		hsa-miR-519a	5771.9		hsa-miR-519a	1053.11
hsa-miR-519b	9431.82		hsa-miR-519b	1053.54		hsa-miR-519b	1053.11
hsa-miR-519c	9431.82		hsa-miR-519c	4732.77		hsa-miR-519c	1464.67
hsa-miR-519d	9928.72		hsa-miR-519d	5449.4		hsa-miR-519d	567.376
hsa-miR-519e	589.22		hsa-miR-519e	588.364		hsa-miR-519e	51.1879
hsa-miR-520a	6552.41		hsa-miR-520a	3590.32		hsa-miR-520a	1226.64
hsa-miR-520b	1246.38		hsa-miR-520b	99.6021		hsa-miR-520b	1483.67
hsa-miR-520c	3546.5		hsa-miR-520c	1101.77		hsa-miR-520c	1483.67
hsa-miR-520d	2062.84		hsa-miR-520d	2947.3		hsa-miR-520d	297.965
hsa-miR-520e	1942.77		hsa-miR-520e	210.477		hsa-miR-520e	153.288
hsa-miR-520f	6821.83		hsa-miR-520f	3760.67		hsa-miR-520f	1483.67
hsa-miR-520g	3634.44		hsa-miR-520g	1903.23		hsa-miR-520g	512.089
hsa-miR-520h	582.42		hsa-miR-520h	303.76		hsa-miR-520h	512.089
hsa-miR-521	478.54		hsa-miR-521	512.08		hsa-miR-521	142.437
hsa-miR-522	9431.82		hsa-miR-522	4275.7		hsa-miR-522	1053.11
hsa-miR-523	9431.82		hsa-miR-523	812.16		hsa-miR-523	1053.11
hsa-miR-524	1595.89		hsa-miR-524	1491.2		hsa-miR-524	404.887
hsa-miR-525	4666.81		hsa-miR-525	1734.02		hsa-miR-525	514.553
hsa-miR-526a	1837.42		hsa-miR-526a	630.813		hsa-miR-526a	325.801
hsa-miR-526b	13934.2		hsa-miR-526b	5551.15		hsa-miR-526b	1483.67
hsa-miR-527	670.26		hsa-miR-527	865.192		hsa-miR-527	151.333
hsa-miR-532	39073.8		hsa-miR-532	27276.8		hsa-miR-532	17494.5
hsa-miR-539	3399.25		hsa-miR-539	727.48		hsa-miR-539	1325.56
hsa-miR-541	1340.11		hsa-miR-541	211.63		hsa-miR-541	236.743
hsa-miR-542	11506.4		hsa-miR-542	2288.2		hsa-miR-542	2567.75
hsa-miR-543	6318.1		hsa-miR-543	1968.13		hsa-miR-543	12752.1
hsa-miR-544a	488.96		hsa-miR-544a	14.17		hsa-miR-544a	29.3091
hsa-miR-544b	14.69		hsa-miR-544b	20.63		hsa-miR-544b	192.294
hsa-miR-545	162.99		hsa-miR-545	303.08		hsa-miR-545	116.353
hsa-miR-548a	47.85		hsa-miR-548a	73.17		hsa-miR-548a	227.408
hsa-miR-548aa	132.64		hsa-miR-548aa	430.22		hsa-miR-548aa	68.1759
hsa-miR-548ab	18.94		hsa-miR-548ab	30.04		hsa-miR-548ab	171.567
hsa-miR-548ac	28.02		hsa-miR-548ac	3.23		hsa-miR-548ac	18.3403
hsa-miR-548ad	69.83		hsa-miR-548ad	9.82		hsa-miR-548ad	1948.26
hsa-miR-548ae	69.83		hsa-miR-548ae	24.91		hsa-miR-548ae	1948.26
hsa-miR-548ag	38.35		hsa-miR-548ag	59.6967		hsa-miR-548ag	53.896
hsa-miR-548ah	72.31		hsa-miR-548ah	118.725		hsa-miR-548ah	158.722
hsa-miR-548ai	3.98		hsa-miR-548ai	17.11		hsa-miR-548ai	71.573
hsa-miR-548aj	33.16		hsa-miR-548aj	77.93		hsa-miR-548aj	145.48
hsa-miR-548ak	154.99		hsa-miR-548ak	4.15		hsa-miR-548ak	475.1
hsa-miR-548al	20.65		hsa-miR-548al	7.94		hsa-miR-548al	22.8681
hsa-miR-548am	104.44		hsa-miR-548am	63.105		hsa-miR-548am	288.064
hsa-miR-548an	5.9		hsa-miR-548an	21.4567		hsa-miR-548an	33.9995
hsa-miR-548ao	21.17		hsa-miR-548ao	15.46		hsa-miR-548ao	79.3084
hsa-miR-548ap	8.78		hsa-miR-548ap	5.74		hsa-miR-548ap	332.925
hsa-miR-548aq	50.01		hsa-miR-548aq	27.085		hsa-miR-548aq	145.48
hsa-miR-548ar	21.26		hsa-miR-548ar	44.295		hsa-miR-548ar	130.326
hsa-miR-548as	5.39		hsa-miR-548as	14		hsa-miR-548as	43.0584
hsa-miR-548at	12.92		hsa-miR-548at	16.49		hsa-miR-548at	50.8249
hsa-miR-548au	51.77		hsa-miR-548au	29.6593		hsa-miR-548au	288.064
hsa-miR-548av	6.61		hsa-miR-548av	5.7025		hsa-miR-548av	717.812
hsa-miR-548aw	9.93		hsa-miR-548aw	1.68667		hsa-miR-548aw	15.6215
hsa-miR-548ax	23.01		hsa-miR-548ax	52.09		hsa-miR-548ax	23.9628
hsa-miR-548ay	69.83		hsa-miR-548ay	58.43		hsa-miR-548ay	1948.26
hsa-miR-548az	269.53		hsa-miR-548az	58.19		hsa-miR-548az	119.066
hsa-miR-548b	198.95		hsa-miR-548b	525.048		hsa-miR-548b	1948.26
hsa-miR-548ba	42.77		hsa-miR-548ba	19.57		hsa-miR-548ba	186.5
hsa-miR-548bb	1.52		hsa-miR-548bb	1.05		hsa-miR-548bb	0
hsa-miR-548bc	119.33		hsa-miR-548bc	100.287		hsa-miR-548bc	298.382
hsa-miR-548c	55.73		hsa-miR-548c	50.1		hsa-miR-548c	288.064
hsa-miR-548d	139.66		hsa-miR-548d	457.28		hsa-miR-548d	1948.26
hsa-miR-548e	159.77		hsa-miR-548e	331.845		hsa-miR-548e	698.183
hsa-miR-548f	436.32		hsa-miR-548f	1266.24		hsa-miR-548f	2440.6
hsa-miR-548g	33.16		hsa-miR-548g	78.1225		hsa-miR-548g	2440.6
hsa-miR-548h	149.75		hsa-miR-548h	133.425		hsa-miR-548h	135.94
hsa-miR-548i	93.52		hsa-miR-548i	56.32		hsa-miR-548i	1088.09
hsa-miR-548j	196.31		hsa-miR-548j	70.42		hsa-miR-548j	332.925
hsa-miR-548k	770.39		hsa-miR-548k	1276.54		hsa-miR-548k	717.812
hsa-miR-548l	100.97		hsa-miR-548l	37.71		hsa-miR-548l	39.9239
hsa-miR-548m	3.68		hsa-miR-548m	1.27		hsa-miR-548m	5.35602
hsa-miR-548n	28.02		hsa-miR-548n	145.24		hsa-miR-548n	171.567
hsa-miR-548o	203.64		hsa-miR-548o	455.32		hsa-miR-548o	622.319
hsa-miR-548p	70.83		hsa-miR-548p	114.755		hsa-miR-548p	395.91
hsa-miR-548q	48.43		hsa-miR-548q	11.02		hsa-miR-548q	87.9256
hsa-miR-548s	99.47		hsa-miR-548s	44.3925		hsa-miR-548s	86.6176
hsa-miR-548t	66.32		hsa-miR-548t	214.97		hsa-miR-548t	68.1759
hsa-miR-548u	81.49		hsa-miR-548u	126.94		hsa-miR-548u	88.7669
hsa-miR-548v	88.21		hsa-miR-548v	48.46		hsa-miR-548v	22.1797
hsa-miR-548w	154.99		hsa-miR-548w	113.563		hsa-miR-548w	475.1
hsa-miR-548x	77.13		hsa-miR-548x	84.39		hsa-miR-548x	145.48
hsa-miR-548y	96.76		hsa-miR-548y	516.15		hsa-miR-548y	111.145
hsa-miR-548z	74.03		hsa-miR-548z	24.01		hsa-miR-548z	91.2754
hsa-miR-549a	289.98		hsa-miR-549a	165.385		hsa-miR-549a	286.024
hsa-miR-550a	825.09		hsa-miR-550a	1061.58		hsa-miR-550a	368.974
hsa-miR-550b	12.12		hsa-miR-550b	2.8		hsa-miR-550b	263.626
hsa-miR-551a	476.99		hsa-miR-551a	126.917		hsa-miR-551a	232.452
hsa-miR-551b	1278.14		hsa-miR-551b	2703.7		hsa-miR-551b	1599.47
hsa-miR-552	2071.66		hsa-miR-552	114.308		hsa-miR-552	1544.56
hsa-miR-553	0.17		hsa-miR-553	0		hsa-miR-553	0
hsa-miR-554	49.09		hsa-miR-554	0.19		hsa-miR-554	32.6291
hsa-miR-555	5.08		hsa-miR-555	0.19		hsa-miR-555	121.296
hsa-miR-556	141.92		hsa-miR-556	129.75		hsa-miR-556	123.618
hsa-miR-557	11.14		hsa-miR-557	0.19		hsa-miR-557	6.74946
hsa-miR-5571	64.3		hsa-miR-5571	0.852		hsa-miR-5571	430.428
hsa-miR-5572	0.13		hsa-miR-5572	0.04		hsa-miR-5572	0
hsa-miR-5579	94.75		hsa-miR-5579	24.46		hsa-miR-5579	38.9288
hsa-miR-558	1.54		hsa-miR-558	0.29		hsa-miR-558	23.6743
hsa-miR-5580	16.15		hsa-miR-5580	11.8		hsa-miR-5580	4.28682
hsa-miR-5581	20.27		hsa-miR-5581	67.1875		hsa-miR-5581	105.158
hsa-miR-5582	17.1		hsa-miR-5582	65.04		hsa-miR-5582	55.2557
hsa-miR-5583	6.3		hsa-miR-5583	19.01		hsa-miR-5583	17.1643
hsa-miR-5584	51.1		hsa-miR-5584	11.415		hsa-miR-5584	46.53
hsa-miR-5585	48.66		hsa-miR-5585	22.4013		hsa-miR-5585	350.724
hsa-miR-5586	14.79		hsa-miR-5586	3.68		hsa-miR-5586	48.094
hsa-miR-5587	14.37		hsa-miR-5587	10.68		hsa-miR-5587	24.5828
hsa-miR-5588	136.37		hsa-miR-5588	4.69913		hsa-miR-5588	250.155
hsa-miR-5589	750.67		hsa-miR-5589	24.5933		hsa-miR-5589	28.9611
hsa-miR-559	10.47		hsa-miR-559	38.53		hsa-miR-559	4.49964
hsa-miR-5590	4.42		hsa-miR-5590	1.71		hsa-miR-5590	5.49335
hsa-miR-5591	1.35		hsa-miR-5591	1.51333		hsa-miR-5591	38.3778
hsa-miR-561	1201.68		hsa-miR-561	2008.47		hsa-miR-561	4285.3
hsa-miR-562	1.54		hsa-miR-562	0.48		hsa-miR-562	57.7601
hsa-miR-563	0		hsa-miR-563	0.48		hsa-miR-563	4.03213
hsa-miR-564	44.17		hsa-miR-564	0.95		hsa-miR-564	36.0138
hsa-miR-567	5.74		hsa-miR-567	810.15		hsa-miR-567	89.7036
hsa-miR-568	0		hsa-miR-568	0.12		hsa-miR-568	0
hsa-miR-5680	23.04		hsa-miR-5680	19.865		hsa-miR-5680	110.869
hsa-miR-5681a	0.88		hsa-miR-5681a	0.21		hsa-miR-5681a	1.93476
hsa-miR-5681b	6.87		hsa-miR-5681b	0.405		hsa-miR-5681b	0.0592904
hsa-miR-5682	37.52		hsa-miR-5682	14.3925		hsa-miR-5682	228.174
hsa-miR-5683	3591.5		hsa-miR-5683	59.555		hsa-miR-5683	1180.95
hsa-miR-5684	13.48		hsa-miR-5684	12.29		hsa-miR-5684	5.39163
hsa-miR-5685	1.12		hsa-miR-5685	0.26		hsa-miR-5685	0
hsa-miR-5687	2.49		hsa-miR-5687	1.11		hsa-miR-5687	15.8959
hsa-miR-5688	69.89		hsa-miR-5688	16.08		hsa-miR-5688	17.6072
hsa-miR-5689	92.14		hsa-miR-5689	2.52		hsa-miR-5689	143.433
hsa-miR-569	5.06		hsa-miR-569	21.95		hsa-miR-569	308.928
hsa-miR-5690	31.9		hsa-miR-5690	84.5		hsa-miR-5690	72.6057
hsa-miR-5691	7.3		hsa-miR-5691	4.01462		hsa-miR-5691	5.76584
hsa-miR-5692a	5.3		hsa-miR-5692a	1.04		hsa-miR-5692a	0.392555
hsa-miR-5692b	1.25		hsa-miR-5692b	0.06		hsa-miR-5692b	4.30916
hsa-miR-5692c	2.82		hsa-miR-5692c	1.48		hsa-miR-5692c	4.30916
hsa-miR-5693	2.6		hsa-miR-5693	2.26		hsa-miR-5693	1.99845
hsa-miR-5694	12.87		hsa-miR-5694	0.245		hsa-miR-5694	0
hsa-miR-5695	18.78		hsa-miR-5695	21.06		hsa-miR-5695	48.7872
hsa-miR-5696	23.91		hsa-miR-5696	5.74522		hsa-miR-5696	47.8332
hsa-miR-5697	4.11		hsa-miR-5697	8.25		hsa-miR-5697	190.736
hsa-miR-5698	261.09		hsa-miR-5698	15.86		hsa-miR-5698	579.212
hsa-miR-5699	19.61		hsa-miR-5699	74.06		hsa-miR-5699	86.2656
hsa-miR-570	74.31		hsa-miR-570	130.18		hsa-miR-570	88.4452
hsa-miR-5700	7		hsa-miR-5700	9.44		hsa-miR-5700	10.9413
hsa-miR-5701	561.72		hsa-miR-5701	563.88		hsa-miR-5701	14505.4
hsa-miR-5702	2.57		hsa-miR-5702	2.44		hsa-miR-5702	13.6648
hsa-miR-5703	25.64		hsa-miR-5703	0.27		hsa-miR-5703	24.1779
hsa-miR-5704	1.54		hsa-miR-5704	0.64		hsa-miR-5704	0.603222
hsa-miR-5705	23.82		hsa-miR-5705	0.21		hsa-miR-5705	1.89259
hsa-miR-5706	12.67		hsa-miR-5706	7.7		hsa-miR-5706	52.7253
hsa-miR-5707	1.15		hsa-miR-5707	0.266087		hsa-miR-5707	0
hsa-miR-5708	12.49		hsa-miR-5708	6.65		hsa-miR-5708	3.39749
hsa-miR-571	10.69		hsa-miR-571	0.38		hsa-miR-571	111.915
hsa-miR-572	3.13		hsa-miR-572	1.14		hsa-miR-572	19.3699
hsa-miR-573	317.99		hsa-miR-573	108.64		hsa-miR-573	117.344
hsa-miR-5739	0.42		hsa-miR-5739	0.0175		hsa-miR-5739	0
hsa-miR-574	3679.03		hsa-miR-574	3948.79		hsa-miR-574	13273.3
hsa-miR-575	63.69		hsa-miR-575	1.71		hsa-miR-575	654.273
hsa-miR-576	470.46		hsa-miR-576	407.895		hsa-miR-576	583.972
hsa-miR-577	1610.16		hsa-miR-577	2373.39		hsa-miR-577	2057.05
hsa-miR-578	60.57		hsa-miR-578	5.455		hsa-miR-578	172.553
hsa-miR-5787	1.21		hsa-miR-5787	0.17		hsa-miR-5787	0
hsa-miR-579	93.12		hsa-miR-579	117.95		hsa-miR-579	79.0353
hsa-miR-580	81.49		hsa-miR-580	29.73		hsa-miR-580	130.49
hsa-miR-581	37.77		hsa-miR-581	15.3		hsa-miR-581	143.794
hsa-miR-582	14903.2		hsa-miR-582	8950.51		hsa-miR-582	3970.77
hsa-miR-583	0.38		hsa-miR-583	0.2		hsa-miR-583	10.7611
hsa-miR-584	23280.1		hsa-miR-584	13112.9		hsa-miR-584	10212
hsa-miR-585	220.17		hsa-miR-585	137.149		hsa-miR-585	577.918
hsa-miR-586	5.16		hsa-miR-586	4.9		hsa-miR-586	112.491
hsa-miR-587	2.95		hsa-miR-587	0.41		hsa-miR-587	17.2177
hsa-miR-588	5.62		hsa-miR-588	16.88		hsa-miR-588	105.543
hsa-miR-589	3962.12		hsa-miR-589	3601.24		hsa-miR-589	1563.69
hsa-miR-590	963.27		hsa-miR-590	4543.83		hsa-miR-590	1378.52
hsa-miR-591	1.54		hsa-miR-591	1.05		hsa-miR-591	0
hsa-miR-592	1042.22		hsa-miR-592	2016.12		hsa-miR-592	552.688
hsa-miR-593	0.14		hsa-miR-593	0		hsa-miR-593	0
hsa-miR-595	0.71		hsa-miR-595	0.29		hsa-miR-595	9.42353
hsa-miR-596	1.54		hsa-miR-596	0.38		hsa-miR-596	14.8413
hsa-miR-597	162.99		hsa-miR-597	182.83		hsa-miR-597	107.359
hsa-miR-598	1400.61		hsa-miR-598	1673.68		hsa-miR-598	1637.35
hsa-miR-599	287.36		hsa-miR-599	1126.67		hsa-miR-599	53.0045
hsa-miR-600	4.2		hsa-miR-600	6.365		hsa-miR-600	139.109
hsa-miR-601	16.23		hsa-miR-601	0.19		hsa-miR-601	40.892
hsa-miR-602	42.36		hsa-miR-602	5.71		hsa-miR-602	40.4127
hsa-miR-603	6.92		hsa-miR-603	1.59		hsa-miR-603	10.7611
hsa-miR-604	6.07		hsa-miR-604	2.38		hsa-miR-604	527.292
hsa-miR-605	79.26		hsa-miR-605	297.927		hsa-miR-605	105.92
hsa-miR-606	0.66		hsa-miR-606	0.38		hsa-miR-606	36.9368
hsa-miR-6068	0		hsa-miR-6068	0.09		hsa-miR-6068	0
hsa-miR-6069	0.6		hsa-miR-6069	0		hsa-miR-6069	0
hsa-miR-607	6.15		hsa-miR-607	1.71		hsa-miR-607	47.1482
hsa-miR-6070	0.23		hsa-miR-6070	0.103333		hsa-miR-6070	0
hsa-miR-6071	0.13		hsa-miR-6071	0		hsa-miR-6071	0
hsa-miR-6072	0.2		hsa-miR-6072	0		hsa-miR-6072	0
hsa-miR-6073	0.22		hsa-miR-6073	0.08		hsa-miR-6073	0
hsa-miR-6074	0.39		hsa-miR-6074	0		hsa-miR-6074	0
hsa-miR-6075	0.72		hsa-miR-6075	0.075		hsa-miR-6075	0
hsa-miR-6076	0.65		hsa-miR-6076	0		hsa-miR-6076	0
hsa-miR-6077	1.05		hsa-miR-6077	0.1		hsa-miR-6077	0
hsa-miR-6078	0.29		hsa-miR-6078	0		hsa-miR-6078	0
hsa-miR-6079	0.09		hsa-miR-6079	0		hsa-miR-6079	1.10577
hsa-miR-608	2.42		hsa-miR-608	6.15625		hsa-miR-608	0
hsa-miR-6080	0		hsa-miR-6080	0		hsa-miR-6080	0
hsa-miR-6081	0.12		hsa-miR-6081	0		hsa-miR-6081	0
hsa-miR-6082	0.1		hsa-miR-6082	0		hsa-miR-6082	0
hsa-miR-6083	0.91		hsa-miR-6083	0.07		hsa-miR-6083	0
hsa-miR-6084	1.54		hsa-miR-6084	0.0575		hsa-miR-6084	0
hsa-miR-6085	0.51		hsa-miR-6085	0		hsa-miR-6085	0
hsa-miR-6086	0.5		hsa-miR-6086	0		hsa-miR-6086	0
hsa-miR-6088	0.4		hsa-miR-6088	0.0475		hsa-miR-6088	0
hsa-miR-6089	2.34		hsa-miR-6089	0.73		hsa-miR-6089	65.7397
hsa-miR-609	1.58		hsa-miR-609	1.42		hsa-miR-609	7.06932
hsa-miR-6090	1.26		hsa-miR-6090	0.165		hsa-miR-6090	0
hsa-miR-610	38.92		hsa-miR-610	11.8		hsa-miR-610	29.6825
hsa-miR-611	0.59		hsa-miR-611	0.32		hsa-miR-611	2.06102
hsa-miR-612	17.07		hsa-miR-612	315.241		hsa-miR-612	161.106
hsa-miR-6124	1.46		hsa-miR-6124	0.26		hsa-miR-6124	0
hsa-miR-6125	9.32		hsa-miR-6125	5.58		hsa-miR-6125	43.4631
hsa-miR-6126	0.84		hsa-miR-6126	0.06		hsa-miR-6126	0
hsa-miR-6127	2.26		hsa-miR-6127	0.05		hsa-miR-6127	0
hsa-miR-6128	8.97		hsa-miR-6128	2.3		hsa-miR-6128	9.89606
hsa-miR-6129	100.61		hsa-miR-6129	2.88		hsa-miR-6129	0
hsa-miR-613	1.54		hsa-miR-613	37.5712		hsa-miR-613	13.4989
hsa-miR-6130	48.87		hsa-miR-6130	5.76333		hsa-miR-6130	0
hsa-miR-6131	42.23		hsa-miR-6131	79.88		hsa-miR-6131	0
hsa-miR-6132	5.96		hsa-miR-6132	3.21		hsa-miR-6132	16.002
hsa-miR-6133	3.52		hsa-miR-6133	0.48		hsa-miR-6133	0
hsa-miR-6134	23.92		hsa-miR-6134	0.29		hsa-miR-6134	0
hsa-miR-614	3.54		hsa-miR-614	0.12		hsa-miR-614	0
hsa-miR-615	2282.36		hsa-miR-615	3870.7		hsa-miR-615	9582.44
hsa-miR-616	206.66		hsa-miR-616	284.445		hsa-miR-616	162.232
hsa-miR-6165	2.59		hsa-miR-6165	0		hsa-miR-6165	0
hsa-miR-617	3.58		hsa-miR-617	0.86		hsa-miR-617	0.615977
hsa-miR-618	446.5		hsa-miR-618	1358.7		hsa-miR-618	641.05
hsa-miR-619	133.41		hsa-miR-619	87.81		hsa-miR-619	1852.72
hsa-miR-620	12.01		hsa-miR-620	1.9		hsa-miR-620	177.736
hsa-miR-621	1.01		hsa-miR-621	0.00333333		hsa-miR-621	0
hsa-miR-622	115.18		hsa-miR-622	2.88		hsa-miR-622	198.076
hsa-miR-623	53.11		hsa-miR-623	0.19		hsa-miR-623	73.1752
hsa-miR-624	153.11		hsa-miR-624	277.393		hsa-miR-624	964.635
hsa-miR-625	11279		hsa-miR-625	2888.39		hsa-miR-625	3013.12
hsa-miR-626	4.43		hsa-miR-626	0.32		hsa-miR-626	79.1502
hsa-miR-627	397.89		hsa-miR-627	385.129		hsa-miR-627	496.173
hsa-miR-628	476.73		hsa-miR-628	394.815		hsa-miR-628	400.315
hsa-miR-629	3773.01		hsa-miR-629	3349.82		hsa-miR-629	3678.46
hsa-miR-630	4.1		hsa-miR-630	11121.4		hsa-miR-630	0
hsa-miR-631	1.32		hsa-miR-631	0.2		hsa-miR-631	73.8736
hsa-miR-632	3.8		hsa-miR-632	2.33		hsa-miR-632	51.9841
hsa-miR-633	1.54		hsa-miR-633	0		hsa-miR-633	0
hsa-miR-634	4.92		hsa-miR-634	2.76		hsa-miR-634	238.896
hsa-miR-635	17.49		hsa-miR-635	0.95		hsa-miR-635	86.0885
hsa-miR-636	349.16		hsa-miR-636	24.7343		hsa-miR-636	127.974
hsa-miR-637	4.76		hsa-miR-637	0.95		hsa-miR-637	94.6974
hsa-miR-638	38.41		hsa-miR-638	1.11667		hsa-miR-638	76.1669
hsa-miR-639	6.73		hsa-miR-639	5.32875		hsa-miR-639	9.64776
hsa-miR-640	10.96		hsa-miR-640	0.38		hsa-miR-640	182.938
hsa-miR-641	87.03		hsa-miR-641	645.05		hsa-miR-641	462.272
hsa-miR-642a	210.55		hsa-miR-642a	382.085		hsa-miR-642a	590.421
hsa-miR-642b	16.2		hsa-miR-642b	21.505		hsa-miR-642b	271.284
hsa-miR-643	20.38		hsa-miR-643	3673.29		hsa-miR-643	47.4791
hsa-miR-644a	3.11		hsa-miR-644a	1.52		hsa-miR-644a	230.287
hsa-miR-645	1.97		hsa-miR-645	0.12		hsa-miR-645	33.6773
hsa-miR-646	40.62		hsa-miR-646	0.38		hsa-miR-646	251.809
hsa-miR-647	53.82		hsa-miR-647	0.346667		hsa-miR-647	4.30443
hsa-miR-648	0.12		hsa-miR-648	0.47		hsa-miR-648	0
hsa-miR-649	5.7		hsa-miR-649	0.48		hsa-miR-649	29.2477
hsa-miR-6499	530.74		hsa-miR-6499	119.27		hsa-miR-6499	715.338
hsa-miR-650	7.04		hsa-miR-650	0.138		hsa-miR-650	40.4127
hsa-miR-6500	174.72		hsa-miR-6500	140.713		hsa-miR-6500	52.1796
hsa-miR-6501	23.01		hsa-miR-6501	11.94		hsa-miR-6501	107.373
hsa-miR-6502	16.44		hsa-miR-6502	6.82		hsa-miR-6502	115.925
hsa-miR-6503	203.88		hsa-miR-6503	106.354		hsa-miR-6503	410.38
hsa-miR-6504	8.12		hsa-miR-6504	1.48		hsa-miR-6504	23.1547
hsa-miR-6505	78.75		hsa-miR-6505	29.73		hsa-miR-6505	87.4646
hsa-miR-6506	6.1		hsa-miR-6506	0.48		hsa-miR-6506	5.13806
hsa-miR-6507	147.02		hsa-miR-6507	9.4		hsa-miR-6507	182.511
hsa-miR-6508	11.1		hsa-miR-6508	5.9		hsa-miR-6508	7.01352
hsa-miR-6509	116.82		hsa-miR-6509	25.675		hsa-miR-6509	202.607
hsa-miR-651	508.78		hsa-miR-651	402.61		hsa-miR-651	1101.83
hsa-miR-6510	1166.86		hsa-miR-6510	512.21		hsa-miR-6510	409.778
hsa-miR-6511a	463.96		hsa-miR-6511a	81.08		hsa-miR-6511a	263.239
hsa-miR-6511b	441.05		hsa-miR-6511b	151.89		hsa-miR-6511b	171.653
hsa-miR-6512	23.49		hsa-miR-6512	1.45		hsa-miR-6512	28.4411
hsa-miR-6513	39.95		hsa-miR-6513	5.9		hsa-miR-6513	58.3841
hsa-miR-6514	26.11		hsa-miR-6514	75.57		hsa-miR-6514	104.478
hsa-miR-6515	71.58		hsa-miR-6515	25.725		hsa-miR-6515	364.589
hsa-miR-6516	162.99		hsa-miR-6516	63.92		hsa-miR-6516	245.726
hsa-miR-652	12931.1		hsa-miR-652	5587.06		hsa-miR-652	4741.17
hsa-miR-6529	291.69		hsa-miR-6529	14.31		hsa-miR-6529	1883.21
hsa-miR-653	4833.77		hsa-miR-653	5947.71		hsa-miR-653	7808.97
hsa-miR-654	20133.2		hsa-miR-654	6185.2		hsa-miR-654	12148
hsa-miR-655	1653.67		hsa-miR-655	506.045		hsa-miR-655	853.15
hsa-miR-656	896.42		hsa-miR-656	196.967		hsa-miR-656	1535.61
hsa-miR-657	1.74		hsa-miR-657	0.705		hsa-miR-657	1.75481
hsa-miR-658	17.68		hsa-miR-658	0.67		hsa-miR-658	11.4159
hsa-miR-659	48.77		hsa-miR-659	27.61		hsa-miR-659	71.0215
hsa-miR-660	14920.9		hsa-miR-660	5669.06		hsa-miR-660	4207.64
hsa-miR-661	1.87		hsa-miR-661	0.21		hsa-miR-661	36.9368
hsa-miR-662	12.81		hsa-miR-662	4.6		hsa-miR-662	8.99928
hsa-miR-663a	141.17		hsa-miR-663a	4.14		hsa-miR-663a	956.069
hsa-miR-663b	264.67		hsa-miR-663b	9.05		hsa-miR-663b	2215.58
hsa-miR-664a	844.48		hsa-miR-664a	221.487		hsa-miR-664a	806.41
hsa-miR-664b	195.29		hsa-miR-664b	20.94		hsa-miR-664b	618.962
hsa-miR-665	3974.88		hsa-miR-665	321.56		hsa-miR-665	474.714
hsa-miR-668	178.51		hsa-miR-668	104.183		hsa-miR-668	284.104
hsa-miR-670	1333.6		hsa-miR-670	274.66		hsa-miR-670	1270.36
hsa-miR-671	1394.07		hsa-miR-671	2942.95		hsa-miR-671	2146.82
hsa-miR-6715a	9885.2		hsa-miR-6715a	39.1665		hsa-miR-6715a	47.3189
hsa-miR-6715b	568.71		hsa-miR-6715b	14.42		hsa-miR-6715b	107.359
hsa-miR-6716	91.31		hsa-miR-6716	24.89		hsa-miR-6716	38.8746
hsa-miR-6717	3.75		hsa-miR-6717	0.76		hsa-miR-6717	4.34581
hsa-miR-6718	556.04		hsa-miR-6718	114.45		hsa-miR-6718	93.5168
hsa-miR-6719	2.2		hsa-miR-6719	0.24		hsa-miR-6719	0
hsa-miR-6720	276.33		hsa-miR-6720	128.89		hsa-miR-6720	25.4825
hsa-miR-6721	139.52		hsa-miR-6721	230.31		hsa-miR-6721	123.307
hsa-miR-6722	3.27		hsa-miR-6722	0.00533333		hsa-miR-6722	10.6605
hsa-miR-6724	111.8		hsa-miR-6724	72.16		hsa-miR-6724	1369.05
hsa-miR-6726	19.22		hsa-miR-6726	5.9		hsa-miR-6726	129.621
hsa-miR-6727	22.06		hsa-miR-6727	1.66		hsa-miR-6727	14.6906
hsa-miR-6728	20.85		hsa-miR-6728	9.35		hsa-miR-6728	11.3265
hsa-miR-6729	12.25		hsa-miR-6729	9.81		hsa-miR-6729	27.2941
hsa-miR-6730	31.51		hsa-miR-6730	60.07		hsa-miR-6730	83.5679
hsa-miR-6731	14.32		hsa-miR-6731	23.4933		hsa-miR-6731	51.7504
hsa-miR-6732	22.26		hsa-miR-6732	14.5		hsa-miR-6732	94.4869
hsa-miR-6733	78.75		hsa-miR-6733	11.26		hsa-miR-6733	39.0297
hsa-miR-6734	73.31		hsa-miR-6734	9.67		hsa-miR-6734	762.256
hsa-miR-6735	40.33		hsa-miR-6735	90.45		hsa-miR-6735	124.33
hsa-miR-6736	15.75		hsa-miR-6736	2.295		hsa-miR-6736	13.2073
hsa-miR-6737	23.01		hsa-miR-6737	7.75		hsa-miR-6737	34.2716
hsa-miR-6738	70.32		hsa-miR-6738	27.44		hsa-miR-6738	55.6096
hsa-miR-6739	2.32		hsa-miR-6739	1.70013		hsa-miR-6739	35.0932
hsa-miR-6740	74.31		hsa-miR-6740	21.04		hsa-miR-6740	52.6764
hsa-miR-6741	109.02		hsa-miR-6741	28.16		hsa-miR-6741	315.114
hsa-miR-6742	4.97		hsa-miR-6742	5.63		hsa-miR-6742	18.1942
hsa-miR-6743	91.31		hsa-miR-6743	0.89		hsa-miR-6743	15.7056
hsa-miR-6744	59.51		hsa-miR-6744	6.14333		hsa-miR-6744	28.3959
hsa-miR-6745	2.46		hsa-miR-6745	1.38286		hsa-miR-6745	2.17277
hsa-miR-6746	7.95		hsa-miR-6746	2.38		hsa-miR-6746	12.9101
hsa-miR-6747	56.17		hsa-miR-6747	16.88		hsa-miR-6747	313.09
hsa-miR-6748	7.36		hsa-miR-6748	2.17		hsa-miR-6748	14.0669
hsa-miR-6749	23.01		hsa-miR-6749	30.95		hsa-miR-6749	14.0499
hsa-miR-675	18541.9		hsa-miR-675	1390.14		hsa-miR-675	1921.61
hsa-miR-6750	16.17		hsa-miR-6750	3.06		hsa-miR-6750	28.88
hsa-miR-6751	7.1		hsa-miR-6751	2.88		hsa-miR-6751	17.2139
hsa-miR-6752	2.25		hsa-miR-6752	0.363333		hsa-miR-6752	109.924
hsa-miR-6753	4.02		hsa-miR-6753	82.85		hsa-miR-6753	17.1828
hsa-miR-6754	29.27		hsa-miR-6754	3.12		hsa-miR-6754	17.73
hsa-miR-6755	90.3		hsa-miR-6755	4.56		hsa-miR-6755	18.4007
hsa-miR-6756	4.31		hsa-miR-6756	1.365		hsa-miR-6756	64.8107
hsa-miR-6757	6.66		hsa-miR-6757	31.82		hsa-miR-6757	7.33483
hsa-miR-6758	8.64		hsa-miR-6758	2.13		hsa-miR-6758	182.757
hsa-miR-6759	2.73		hsa-miR-6759	4.27		hsa-miR-6759	9.03579
hsa-miR-676	94.75		hsa-miR-676	87.1317		hsa-miR-676	82.5435
hsa-miR-6760	5.03		hsa-miR-6760	10.84		hsa-miR-6760	7.12281
hsa-miR-6761	45.53		hsa-miR-6761	10.35		hsa-miR-6761	42.5106
hsa-miR-6762	25.21		hsa-miR-6762	9.77		hsa-miR-6762	14.4189
hsa-miR-6763	19.71		hsa-miR-6763	5.025		hsa-miR-6763	86.403
hsa-miR-6764	73.38		hsa-miR-6764	18.35		hsa-miR-6764	16.7168
hsa-miR-6765	4.09		hsa-miR-6765	5.9		hsa-miR-6765	3.27827
hsa-miR-6766	6.3		hsa-miR-6766	2.5975		hsa-miR-6766	21.9559
hsa-miR-6767	69.89		hsa-miR-6767	5.29		hsa-miR-6767	47.6043
hsa-miR-6768	1.69		hsa-miR-6768	31.96		hsa-miR-6768	28.4511
hsa-miR-6769a	17.33		hsa-miR-6769a	5.9		hsa-miR-6769a	18.5545
hsa-miR-6769b	17.41		hsa-miR-6769b	8.84		hsa-miR-6769b	142.802
hsa-miR-6770	74.31		hsa-miR-6770	26.73		hsa-miR-6770	26.2699
hsa-miR-6771	7.77		hsa-miR-6771	4.25		hsa-miR-6771	9.47101
hsa-miR-6772	37.35		hsa-miR-6772	48.95		hsa-miR-6772	77.331
hsa-miR-6773	6.3		hsa-miR-6773	8.625		hsa-miR-6773	8.26714
hsa-miR-6774	94.75		hsa-miR-6774	2.67		hsa-miR-6774	52.5399
hsa-miR-6775	14.63		hsa-miR-6775	6.33		hsa-miR-6775	7.05491
hsa-miR-6776	18.91		hsa-miR-6776	2.62		hsa-miR-6776	6.609
hsa-miR-6777	33.47		hsa-miR-6777	10.09		hsa-miR-6777	85.1934
hsa-miR-6778	3.19		hsa-miR-6778	2.26		hsa-miR-6778	7.18961
hsa-miR-6779	13.37		hsa-miR-6779	4.09		hsa-miR-6779	43.9628
hsa-miR-6780a	45.05		hsa-miR-6780a	28.54		hsa-miR-6780a	118.494
hsa-miR-6780b	6.3		hsa-miR-6780b	2.58		hsa-miR-6780b	15.7745
hsa-miR-6781	11.21		hsa-miR-6781	2.45		hsa-miR-6781	8.89121
hsa-miR-6782	99.43		hsa-miR-6782	5.17		hsa-miR-6782	13.7636
hsa-miR-6783	99.43		hsa-miR-6783	16.98		hsa-miR-6783	50.2228
hsa-miR-6784	6.85		hsa-miR-6784	8.64		hsa-miR-6784	14.8101
hsa-miR-6785	131.81		hsa-miR-6785	2.48		hsa-miR-6785	12.1324
hsa-miR-6786	35.94		hsa-miR-6786	30.45		hsa-miR-6786	772.282
hsa-miR-6787	15.38		hsa-miR-6787	1.59		hsa-miR-6787	45.4706
hsa-miR-6788	25.02		hsa-miR-6788	9.15		hsa-miR-6788	34.7774
hsa-miR-6789	8.18		hsa-miR-6789	7.03		hsa-miR-6789	24.5409
hsa-miR-6790	3.56		hsa-miR-6790	2.17		hsa-miR-6790	67.0012
hsa-miR-6791	33.47		hsa-miR-6791	7.35		hsa-miR-6791	16.7202
hsa-miR-6792	11.55		hsa-miR-6792	4.32		hsa-miR-6792	10.1608
hsa-miR-6793	147.02		hsa-miR-6793	14.27		hsa-miR-6793	41.3516
hsa-miR-6794	25.21		hsa-miR-6794	2.51		hsa-miR-6794	11.5791
hsa-miR-6795	23.48		hsa-miR-6795	2.17		hsa-miR-6795	189.299
hsa-miR-6796	20.94		hsa-miR-6796	6.69		hsa-miR-6796	67.6199
hsa-miR-6797	108.61		hsa-miR-6797	37.72		hsa-miR-6797	43.8939
hsa-miR-6798	97.68		hsa-miR-6798	19.05		hsa-miR-6798	24.0893
hsa-miR-6799	7.19		hsa-miR-6799	23.07		hsa-miR-6799	22.5329
hsa-miR-6800	29.27		hsa-miR-6800	3.42667		hsa-miR-6800	21.4684
hsa-miR-6801	7.31		hsa-miR-6801	13.47		hsa-miR-6801	7.20947
hsa-miR-6802	92.57		hsa-miR-6802	3.08		hsa-miR-6802	110.424
hsa-miR-6803	147.02		hsa-miR-6803	30.45		hsa-miR-6803	111.044
hsa-miR-6804	9.28		hsa-miR-6804	2.61429		hsa-miR-6804	17.2139
hsa-miR-6805	30.79		hsa-miR-6805	5.93		hsa-miR-6805	130.535
hsa-miR-6806	19.9		hsa-miR-6806	7.35		hsa-miR-6806	17.5588
hsa-miR-6807	76.7		hsa-miR-6807	8.03		hsa-miR-6807	62.8537
hsa-miR-6808	170.15		hsa-miR-6808	1.3		hsa-miR-6808	80.7975
hsa-miR-6809	9.26		hsa-miR-6809	0.563333		hsa-miR-6809	91.4965
hsa-miR-6810	28.36		hsa-miR-6810	7.99667		hsa-miR-6810	110.12
hsa-miR-6811	5.51		hsa-miR-6811	41.7229		hsa-miR-6811	17.0568
hsa-miR-6812	96.04		hsa-miR-6812	2.5075		hsa-miR-6812	15.9575
hsa-miR-6813	145.28		hsa-miR-6813	7.18		hsa-miR-6813	123.665
hsa-miR-6814	12.54		hsa-miR-6814	6.77		hsa-miR-6814	6.44793
hsa-miR-6815	1356.21		hsa-miR-6815	7.49		hsa-miR-6815	158.239
hsa-miR-6816	21.91		hsa-miR-6816	3.62		hsa-miR-6816	76.8182
hsa-miR-6817	15.61		hsa-miR-6817	1.6		hsa-miR-6817	9.50527
hsa-miR-6818	10.76		hsa-miR-6818	11.16		hsa-miR-6818	46.3226
hsa-miR-6819	10.5		hsa-miR-6819	1.62		hsa-miR-6819	126.048
hsa-miR-6820	34.81		hsa-miR-6820	19.7		hsa-miR-6820	50.4286
hsa-miR-6821	9.05		hsa-miR-6821	1.27		hsa-miR-6821	279.85
hsa-miR-6822	4.03		hsa-miR-6822	2.17		hsa-miR-6822	32.2938
hsa-miR-6823	69.34		hsa-miR-6823	3.042		hsa-miR-6823	5.83075
hsa-miR-6824	4.05		hsa-miR-6824	1.405		hsa-miR-6824	42.416
hsa-miR-6825	20.21		hsa-miR-6825	11.49		hsa-miR-6825	35.2761
hsa-miR-6826	8.97		hsa-miR-6826	7.26		hsa-miR-6826	9.21986
hsa-miR-6827	5.96		hsa-miR-6827	4.46		hsa-miR-6827	25.4778
hsa-miR-6828	1.92		hsa-miR-6828	0.76		hsa-miR-6828	31.3062
hsa-miR-6829	9.45		hsa-miR-6829	16.1		hsa-miR-6829	7.86744
hsa-miR-6830	1.51		hsa-miR-6830	0.56		hsa-miR-6830	4.57871
hsa-miR-6831	10.75		hsa-miR-6831	18.33		hsa-miR-6831	15.0039
hsa-miR-6832	10.93		hsa-miR-6832	46.23		hsa-miR-6832	18.1637
hsa-miR-6833	13.15		hsa-miR-6833	1.04		hsa-miR-6833	22.8885
hsa-miR-6834	29.27		hsa-miR-6834	3.36		hsa-miR-6834	29.8963
hsa-miR-6835	2.54		hsa-miR-6835	1.91714		hsa-miR-6835	11.4159
hsa-miR-6836	18.12		hsa-miR-6836	48.24		hsa-miR-6836	39.1551
hsa-miR-6837	59.01		hsa-miR-6837	36.91		hsa-miR-6837	64.5936
hsa-miR-6838	3.22		hsa-miR-6838	4.35		hsa-miR-6838	46.7861
hsa-miR-6839	12.74		hsa-miR-6839	3.07		hsa-miR-6839	23.6156
hsa-miR-6840	31.39		hsa-miR-6840	197.19		hsa-miR-6840	116.832
hsa-miR-6841	7.66		hsa-miR-6841	5.9		hsa-miR-6841	14.7392
hsa-miR-6842	495.94		hsa-miR-6842	53.555		hsa-miR-6842	541.317
hsa-miR-6843	36.34		hsa-miR-6843	1		hsa-miR-6843	103.495
hsa-miR-6844	6.93		hsa-miR-6844	5.9		hsa-miR-6844	29.9052
hsa-miR-6845	19.22		hsa-miR-6845	9.21		hsa-miR-6845	24.3485
hsa-miR-6846	11.52		hsa-miR-6846	1.62		hsa-miR-6846	7.15474
hsa-miR-6847	17.86		hsa-miR-6847	222.03		hsa-miR-6847	304.958
hsa-miR-6848	6.3		hsa-miR-6848	1.465		hsa-miR-6848	21.3607
hsa-miR-6849	6.3		hsa-miR-6849	2.17		hsa-miR-6849	5.70316
hsa-miR-6850	74.31		hsa-miR-6850	48.77		hsa-miR-6850	54.4749
hsa-miR-6851	5		hsa-miR-6851	20.95		hsa-miR-6851	47.6231
hsa-miR-6852	477.04		hsa-miR-6852	43.33		hsa-miR-6852	1347.64
hsa-miR-6853	8.97		hsa-miR-6853	1.53		hsa-miR-6853	13.3659
hsa-miR-6854	179.15		hsa-miR-6854	26.13		hsa-miR-6854	22.7807
hsa-miR-6855	20.63		hsa-miR-6855	13		hsa-miR-6855	57.5185
hsa-miR-6856	76.7		hsa-miR-6856	1.62		hsa-miR-6856	9.03579
hsa-miR-6857	7.5		hsa-miR-6857	5.9		hsa-miR-6857	19.4383
hsa-miR-6858	147.02		hsa-miR-6858	53.06		hsa-miR-6858	336.506
hsa-miR-6859	248.04		hsa-miR-6859	36.6857		hsa-miR-6859	41.7072
hsa-miR-6860	22.57		hsa-miR-6860	3.02		hsa-miR-6860	6.16655
hsa-miR-6861	7.5		hsa-miR-6861	1.28		hsa-miR-6861	21.9124
hsa-miR-6862	38.78		hsa-miR-6862	23.06		hsa-miR-6862	20.5009
hsa-miR-6863	5.04		hsa-miR-6863	6.145		hsa-miR-6863	0
hsa-miR-6864	99.43		hsa-miR-6864	5.17667		hsa-miR-6864	8.86727
hsa-miR-6865	4.54		hsa-miR-6865	33.81		hsa-miR-6865	34.7705
hsa-miR-6866	19.24		hsa-miR-6866	15.43		hsa-miR-6866	40.2926
hsa-miR-6867	6.98		hsa-miR-6867	20.95		hsa-miR-6867	10.919
hsa-miR-6868	8.92		hsa-miR-6868	5.76		hsa-miR-6868	53.1661
hsa-miR-6869	6.3		hsa-miR-6869	3.09571		hsa-miR-6869	23.9192
hsa-miR-6870	3.2		hsa-miR-6870	1.63		hsa-miR-6870	24.2033
hsa-miR-6871	14.96		hsa-miR-6871	4.84		hsa-miR-6871	12.7322
hsa-miR-6872	3.15		hsa-miR-6872	1.918		hsa-miR-6872	63.5361
hsa-miR-6873	39.9		hsa-miR-6873	9.84		hsa-miR-6873	62.1646
hsa-miR-6874	6.02		hsa-miR-6874	11.37		hsa-miR-6874	90.3261
hsa-miR-6875	37.81		hsa-miR-6875	59.79		hsa-miR-6875	30.5655
hsa-miR-6876	4.22		hsa-miR-6876	1.8		hsa-miR-6876	19.0415
hsa-miR-6877	349.16		hsa-miR-6877	7.61		hsa-miR-6877	53.2363
hsa-miR-6878	4.9		hsa-miR-6878	0.97		hsa-miR-6878	8.3472
hsa-miR-6879	12.52		hsa-miR-6879	2.17		hsa-miR-6879	14.7146
hsa-miR-6880	9.08		hsa-miR-6880	0.8		hsa-miR-6880	14.6832
hsa-miR-6881	37.37		hsa-miR-6881	22.1375		hsa-miR-6881	16.4678
hsa-miR-6882	87.96		hsa-miR-6882	10.3167		hsa-miR-6882	90.7077
hsa-miR-6883	6.15		hsa-miR-6883	2.23333		hsa-miR-6883	21.1067
hsa-miR-6884	14.74		hsa-miR-6884	24.92		hsa-miR-6884	19.1552
hsa-miR-6885	25.21		hsa-miR-6885	16.79		hsa-miR-6885	20.9466
hsa-miR-6886	12.6		hsa-miR-6886	101.217		hsa-miR-6886	31.6186
hsa-miR-6887	9.45		hsa-miR-6887	4.34		hsa-miR-6887	18.0677
hsa-miR-6888	2.45		hsa-miR-6888	2.39		hsa-miR-6888	1.8831
hsa-miR-6889	6.09		hsa-miR-6889	2.17		hsa-miR-6889	13.5537
hsa-miR-6890	4.42		hsa-miR-6890	43.46		hsa-miR-6890	31.5033
hsa-miR-6891	140.06		hsa-miR-6891	3.45		hsa-miR-6891	77.4201
hsa-miR-6892	423.99		hsa-miR-6892	86.18		hsa-miR-6892	38.367
hsa-miR-6893	16.44		hsa-miR-6893	1.97286		hsa-miR-6893	20.9517
hsa-miR-6894	513.16		hsa-miR-6894	72.23		hsa-miR-6894	52.3355
hsa-miR-6895	108.61		hsa-miR-6895	23.68		hsa-miR-6895	13.6731
hsa-miR-7	9000.16		hsa-miR-7	111275		hsa-miR-7	337045
hsa-miR-708	5682.71		hsa-miR-708	7883.75		hsa-miR-708	5053.52
hsa-miR-7106	3.29		hsa-miR-7106	3.41667		hsa-miR-7106	19.6895
hsa-miR-7107	4.08		hsa-miR-7107	1.49667		hsa-miR-7107	4.05439
hsa-miR-7108	16.35		hsa-miR-7108	8.03		hsa-miR-7108	13.4802
hsa-miR-7109	18.91		hsa-miR-7109	4.52		hsa-miR-7109	29.2612
hsa-miR-711	1.43		hsa-miR-711	0.07		hsa-miR-711	2.74025
hsa-miR-7110	46.24		hsa-miR-7110	2.39		hsa-miR-7110	53.202
hsa-miR-7111	6.3		hsa-miR-7111	31.96		hsa-miR-7111	50.5408
hsa-miR-7112	29.96		hsa-miR-7112	9.96		hsa-miR-7112	3.67005
hsa-miR-7113	147.02		hsa-miR-7113	5.76		hsa-miR-7113	32.2213
hsa-miR-7114	147.02		hsa-miR-7114	46.6233		hsa-miR-7114	15.5871
hsa-miR-7150	0.32		hsa-miR-7150	0		hsa-miR-7150	0
hsa-miR-7151	32.55		hsa-miR-7151	17.43		hsa-miR-7151	25.2638
hsa-miR-7152	3.46		hsa-miR-7152	0.42		hsa-miR-7152	43.5988
hsa-miR-7153	6.82		hsa-miR-7153	0		hsa-miR-7153	860.041
hsa-miR-7154	26.31		hsa-miR-7154	0		hsa-miR-7154	1491.91
hsa-miR-7155	7.19		hsa-miR-7155	3.25		hsa-miR-7155	51.6198
hsa-miR-7156	37.83		hsa-miR-7156	10.72		hsa-miR-7156	74.5442
hsa-miR-7157	2.78		hsa-miR-7157	0.38		hsa-miR-7157	0.764816
hsa-miR-7158	4.79		hsa-miR-7158	23.1		hsa-miR-7158	127.905
hsa-miR-7159	4.39		hsa-miR-7159	0		hsa-miR-7159	2615.23
hsa-miR-7160	43.34		hsa-miR-7160	0.5075		hsa-miR-7160	1.93525
hsa-miR-7161	90.56		hsa-miR-7161	1.145		hsa-miR-7161	143.433
hsa-miR-7162	33.62		hsa-miR-7162	0.004		hsa-miR-7162	5230.46
hsa-miR-718	1.18		hsa-miR-718	0.24		hsa-miR-718	5.73296
hsa-miR-744	16759.8		hsa-miR-744	8274.57		hsa-miR-744	16939.7
hsa-miR-7515	0.23		hsa-miR-7515	0.004		hsa-miR-7515	0
hsa-miR-758	2761.82		hsa-miR-758	684.93		hsa-miR-758	1502.44
hsa-miR-759	0.51		hsa-miR-759	0		hsa-miR-759	8.48072
hsa-miR-760	1323.56		hsa-miR-760	509.31		hsa-miR-760	1633.6
hsa-miR-761	0.87		hsa-miR-761	0.17		hsa-miR-761	18.0069
hsa-miR-762	3.84		hsa-miR-762	0.75		hsa-miR-762	15.1264
hsa-miR-764	5.44		hsa-miR-764	0.97		hsa-miR-764	109.077
hsa-miR-765	28.51		hsa-miR-765	18.46		hsa-miR-765	77.331
hsa-miR-766	2792.55		hsa-miR-766	1446.62		hsa-miR-766	4894.53
hsa-miR-767	17352.6		hsa-miR-767	2672.55		hsa-miR-767	1348.88
hsa-miR-769	4925.28		hsa-miR-769	10997.9		hsa-miR-769	14988.6
hsa-miR-770	512.18		hsa-miR-770	31.08		hsa-miR-770	166.564
hsa-miR-7702	212.74		hsa-miR-7702	19.31		hsa-miR-7702	82.158
hsa-miR-7703	12.06		hsa-miR-7703	7.39391		hsa-miR-7703	15.8461
hsa-miR-7704	766.44		hsa-miR-7704	199.2		hsa-miR-7704	13449.8
hsa-miR-7705	105.83		hsa-miR-7705	163.37		hsa-miR-7705	309.342
hsa-miR-7706	510.1		hsa-miR-7706	3415.53		hsa-miR-7706	5408.57
hsa-miR-7843	12.25		hsa-miR-7843	0.455		hsa-miR-7843	4.48965
hsa-miR-7844	2.81		hsa-miR-7844	0.63		hsa-miR-7844	9.93728
hsa-miR-7845	5.96		hsa-miR-7845	15.92		hsa-miR-7845	132.45
hsa-miR-7846	7.18		hsa-miR-7846	3.1		hsa-miR-7846	32.5956
hsa-miR-7847	7.19		hsa-miR-7847	1.04		hsa-miR-7847	190.031
hsa-miR-7848	42.04		hsa-miR-7848	27.2925		hsa-miR-7848	43.897
hsa-miR-7849	320.16		hsa-miR-7849	0.74		hsa-miR-7849	196.817
hsa-miR-7850	9.22		hsa-miR-7850	11.9		hsa-miR-7850	28.7056
hsa-miR-7851	8.45		hsa-miR-7851	21.8267		hsa-miR-7851	57.4405
hsa-miR-7852	3.1		hsa-miR-7852	0.61		hsa-miR-7852	22.6845
hsa-miR-7853	26.78		hsa-miR-7853	0.175		hsa-miR-7853	24.4646
hsa-miR-7854	59.86		hsa-miR-7854	69.965		hsa-miR-7854	52.3647
hsa-miR-7855	86.63		hsa-miR-7855	0.288571		hsa-miR-7855	162.086
hsa-miR-7856	7		hsa-miR-7856	0.62		hsa-miR-7856	14.3794
hsa-miR-7973	2.85		hsa-miR-7973	5.68345		hsa-miR-7973	2.85788
hsa-miR-7974	1524.62		hsa-miR-7974	5307.01		hsa-miR-7974	3654.32
hsa-miR-7975	7.17		hsa-miR-7975	6.83		hsa-miR-7975	491.132
hsa-miR-7976	178.94		hsa-miR-7976	175.04		hsa-miR-7976	137.353
hsa-miR-7977	335.35		hsa-miR-7977	2316.05		hsa-miR-7977	113.4
hsa-miR-7978	4.05		hsa-miR-7978	0.956125		hsa-miR-7978	52.587
hsa-miR-802	226.17		hsa-miR-802	752.78		hsa-miR-802	990.373
hsa-miR-8052	0.29		hsa-miR-8052	0		hsa-miR-8052	0
hsa-miR-8053	0.26		hsa-miR-8053	0		hsa-miR-8053	0
hsa-miR-8054	0.35		hsa-miR-8054	0		hsa-miR-8054	0
hsa-miR-8055	0		hsa-miR-8055	0		hsa-miR-8055	0
hsa-miR-8056	0.34		hsa-miR-8056	0		hsa-miR-8056	0
hsa-miR-8057	0.28		hsa-miR-8057	0		hsa-miR-8057	0
hsa-miR-8058	0.83		hsa-miR-8058	0		hsa-miR-8058	0
hsa-miR-8059	2.01		hsa-miR-8059	0.0633333		hsa-miR-8059	0
hsa-miR-8060	0.41		hsa-miR-8060	0.0566667		hsa-miR-8060	0
hsa-miR-8061	22.41		hsa-miR-8061	0.85		hsa-miR-8061	309.918
hsa-miR-8062	0		hsa-miR-8062	0.175		hsa-miR-8062	0
hsa-miR-8063	0.37		hsa-miR-8063	0		hsa-miR-8063	0
hsa-miR-8064	0.19		hsa-miR-8064	0		hsa-miR-8064	0
hsa-miR-8065	0		hsa-miR-8065	0.603333		hsa-miR-8065	0
hsa-miR-8066	0.91		hsa-miR-8066	0.145		hsa-miR-8066	0
hsa-miR-8067	0.26		hsa-miR-8067	0.0175		hsa-miR-8067	0
hsa-miR-8068	0.07		hsa-miR-8068	0		hsa-miR-8068	0
hsa-miR-8069	0.72		hsa-miR-8069	0		hsa-miR-8069	0
hsa-miR-8070	0.24		hsa-miR-8070	0.008125		hsa-miR-8070	0
hsa-miR-8071	1.28		hsa-miR-8071	0.072		hsa-miR-8071	0
hsa-miR-8072	15.48		hsa-miR-8072	24.79		hsa-miR-8072	27.0104
hsa-miR-8073	3.34		hsa-miR-8073	0		hsa-miR-8073	0
hsa-miR-8074	0		hsa-miR-8074	0		hsa-miR-8074	0
hsa-miR-8075	0.75		hsa-miR-8075	0.16		hsa-miR-8075	509.004
hsa-miR-8076	0.14		hsa-miR-8076	0		hsa-miR-8076	0
hsa-miR-8077	0.49		hsa-miR-8077	0.004		hsa-miR-8077	0
hsa-miR-8078	2.88		hsa-miR-8078	0.89		hsa-miR-8078	0.862528
hsa-miR-8079	3.19		hsa-miR-8079	0.13		hsa-miR-8079	0
hsa-miR-8080	0.26		hsa-miR-8080	0		hsa-miR-8080	0
hsa-miR-8081	0.15		hsa-miR-8081	0		hsa-miR-8081	0
hsa-miR-8082	0.32		hsa-miR-8082	0		hsa-miR-8082	0
hsa-miR-8083	0		hsa-miR-8083	0		hsa-miR-8083	0
hsa-miR-8084	0		hsa-miR-8084	0		hsa-miR-8084	0
hsa-miR-8085	0.9		hsa-miR-8085	0.2		hsa-miR-8085	1.50339
hsa-miR-8086	0.73		hsa-miR-8086	0		hsa-miR-8086	0
hsa-miR-8087	0.24		hsa-miR-8087	0.06		hsa-miR-8087	0
hsa-miR-8088	0.23		hsa-miR-8088	0		hsa-miR-8088	0
hsa-miR-8089	1		hsa-miR-8089	0		hsa-miR-8089	0
hsa-miR-8485	8.65		hsa-miR-8485	13.51		hsa-miR-8485	202.79
hsa-miR-873	4675.22		hsa-miR-873	1036.21		hsa-miR-873	2914.92
hsa-miR-874	4325.42		hsa-miR-874	1266.28		hsa-miR-874	2150.69
hsa-miR-875	139.96		hsa-miR-875	363.73		hsa-miR-875	86.0885
hsa-miR-876	397.89		hsa-miR-876	554.38		hsa-miR-876	288.01
hsa-miR-877	1511.9		hsa-miR-877	6605.95		hsa-miR-877	7913.63
hsa-miR-885	2122.51		hsa-miR-885	1305.73		hsa-miR-885	1863.98
hsa-miR-887	874.23		hsa-miR-887	789.69		hsa-miR-887	1537.95
hsa-miR-888	1896.7		hsa-miR-888	17.755		hsa-miR-888	4385.22
hsa-miR-889	5365.13		hsa-miR-889	2307.25		hsa-miR-889	3580.58
hsa-miR-890	454.41		hsa-miR-890	1.785		hsa-miR-890	507.974
hsa-miR-891a	100016		hsa-miR-891a	198.793		hsa-miR-891a	61992.9
hsa-miR-891b	893.67		hsa-miR-891b	1.77		hsa-miR-891b	11435.5
hsa-miR-892a	1727.61		hsa-miR-892a	57.925		hsa-miR-892a	567.041
hsa-miR-892b	309.2		hsa-miR-892b	2.435		hsa-miR-892b	330.774
hsa-miR-892c	169.81		hsa-miR-892c	4.385		hsa-miR-892c	273.411
hsa-miR-9	803990		hsa-miR-9	156530		hsa-miR-9	327313
hsa-miR-920	0.18		hsa-miR-920	0.055		hsa-miR-920	0
hsa-miR-921	1.03		hsa-miR-921	0.09		hsa-miR-921	0.534494
hsa-miR-922	0.48		hsa-miR-922	0.13		hsa-miR-922	2.18092
hsa-miR-924	1.08		hsa-miR-924	0		hsa-miR-924	0
hsa-miR-92a	437540		hsa-miR-92a	435274		hsa-miR-92a	503835
hsa-miR-92b	68464.7		hsa-miR-92b	285769		hsa-miR-92b	346008
hsa-miR-93	454071		hsa-miR-93	133426		hsa-miR-93	46853.6
hsa-miR-933	7.01		hsa-miR-933	14.35		hsa-miR-933	25.2172
hsa-miR-934	6075.74		hsa-miR-934	2560.5		hsa-miR-934	880.237
hsa-miR-935	855.4		hsa-miR-935	1059.05		hsa-miR-935	1578.95
hsa-miR-936	4.77		hsa-miR-936	5.95		hsa-miR-936	4.37677
hsa-miR-937	1340.92		hsa-miR-937	710.74		hsa-miR-937	197.597
hsa-miR-938	2.05		hsa-miR-938	1.59		hsa-miR-938	6.89559
hsa-miR-939	59.87		hsa-miR-939	33.95		hsa-miR-939	100.093
hsa-miR-940	888.52		hsa-miR-940	281.27		hsa-miR-940	380.362
hsa-miR-941	5342.15		hsa-miR-941	12083.5		hsa-miR-941	32741.4
hsa-miR-942	953.01		hsa-miR-942	621.23		hsa-miR-942	438.797
hsa-miR-943	11.63		hsa-miR-943	52.97		hsa-miR-943	79.4016
hsa-miR-944	1596.8		hsa-miR-944	471.27		hsa-miR-944	2015.2
hsa-miR-95	2697.4		hsa-miR-95	1911.32		hsa-miR-95	3766.89
hsa-miR-9500	0.18		hsa-miR-9500	0		hsa-miR-9500	0
hsa-miR-96	8894.32		hsa-miR-96	9019.23		hsa-miR-96	48709.6
hsa-miR-9718	0.37		hsa-miR-9718	0.004		hsa-miR-9718	0
hsa-miR-98	18669.1		hsa-miR-98	26945.2		hsa-miR-98	18299.9
hsa-miR-9851	0.18		hsa-miR-9851	0.1		hsa-miR-9851	0
hsa-miR-9898	10.38		hsa-miR-9898	28.04		hsa-miR-9898	9.89451
hsa-miR-9899	2.34		hsa-miR-9899	3.91429		hsa-miR-9899	13.7315
hsa-miR-9900	198.95		hsa-miR-9900	25.72		hsa-miR-9900	15.7912
hsa-miR-9901	725.81		hsa-miR-9901	19.415		hsa-miR-9901	13125.7
hsa-miR-9902	372.04		hsa-miR-9902	90.44		hsa-miR-9902	220.832
hsa-miR-9903	91.89		hsa-miR-9903	101.32		hsa-miR-9903	185.124
hsa-miR-9983	3264.14		hsa-miR-9983	22.145		hsa-miR-9983	1008.11
hsa-miR-9985	207.9		hsa-miR-9985	75.73		hsa-miR-9985	762.256
hsa-miR-9986	14.16		hsa-miR-9986	16.6207		hsa-miR-9986	24.879
hsa-miR-99a	174205		hsa-miR-99a	107637		hsa-miR-99a	454706
hsa-miR-99b	820141		hsa-miR-99b	140777		hsa-miR-99b	232706

## Sheet: Table S5B - DROSHA substrates
N.Kim (DROSHA substrates)	N.Kim (Non/Poor DROSHA substrates)
hsa-let-7a-1	hsa-mir-3154
hsa-let-7a-2	hsa-mir-4703
hsa-let-7a-3	hsa-mir-3680-1
hsa-let-7b	hsa-mir-3680-2
hsa-let-7c	hsa-mir-136
hsa-let-7d	hsa-mir-1249
hsa-let-7e	hsa-mir-548w
hsa-let-7f-1	hsa-mir-3165
hsa-let-7f-2	hsa-mir-4794
hsa-let-7g	hsa-mir-5009
hsa-let-7i	hsa-mir-3155a
hsa-mir-100	hsa-mir-548aj-2
hsa-mir-101-1	hsa-mir-4694
hsa-mir-101-2	hsa-mir-559
hsa-mir-103a-1	hsa-mir-3202-1
hsa-mir-103a-2	hsa-mir-548p
hsa-mir-105-1	hsa-mir-4669
hsa-mir-106a	hsa-mir-3199-1
hsa-mir-106b	hsa-mir-6715a
hsa-mir-107	hsa-mir-4755
hsa-mir-10a	hsa-mir-7854
hsa-mir-10b	hsa-mir-3153
hsa-mir-1-1	hsa-mir-550a-2
hsa-mir-1179	hsa-mir-3167
hsa-mir-1180	hsa-mir-4803
hsa-mir-1185-1	hsa-mir-3126
hsa-mir-1185-2	hsa-mir-550a-1
hsa-mir-1-2	hsa-mir-548aa-1
hsa-mir-122	hsa-mir-133a-2
hsa-mir-124-1	hsa-mir-3941
hsa-mir-124-2	hsa-mir-603
hsa-mir-124-3	hsa-mir-4785
hsa-mir-1247	hsa-mir-549a
hsa-mir-1251	hsa-mir-4798
hsa-mir-1252	hsa-mir-3914-1
hsa-mir-1253	hsa-mir-548ae-2
hsa-mir-1255a	hsa-mir-548ab
hsa-mir-1255b-2	hsa-mir-5689
hsa-mir-1256	hsa-mir-219b
hsa-mir-1257	hsa-mir-4476
hsa-mir-1258	hsa-mir-4744
hsa-mir-125a	hsa-mir-4762
hsa-mir-125b-1	hsa-mir-3191
hsa-mir-125b-2	hsa-mir-6084
hsa-mir-126	hsa-mir-1245b
hsa-mir-1263	hsa-mir-3190
hsa-mir-1264	hsa-mir-5007
hsa-mir-1265	hsa-mir-4711
hsa-mir-1266	hsa-mir-6839
hsa-mir-1267	hsa-mir-564
hsa-mir-1269a	hsa-mir-5695
hsa-mir-1270	hsa-mir-1245a
hsa-mir-1271	hsa-mir-4635
hsa-mir-1273c	hsa-mir-3913-2
hsa-mir-1273h	hsa-mir-1237
hsa-mir-1276	hsa-mir-4776-1
hsa-mir-1277	hsa-mir-4763
hsa-mir-1278	hsa-mir-6808
hsa-mir-128-1	hsa-mir-3156-2
hsa-mir-128-2	hsa-mir-3202-2
hsa-mir-1283-1	hsa-mir-3199-2
hsa-mir-1283-2	hsa-mir-5588
hsa-mir-1284	hsa-mir-572
hsa-mir-1285-1	hsa-mir-3922
hsa-mir-1286	hsa-mir-4488
hsa-mir-1288	hsa-mir-3166
hsa-mir-129-1	hsa-mir-548au
hsa-mir-129-2	hsa-mir-7978
hsa-mir-1294	hsa-mir-3156-1
hsa-mir-1295a	hsa-mir-4680
hsa-mir-1295b	hsa-mir-5697
hsa-mir-1296	hsa-mir-3685
hsa-mir-1298	hsa-mir-3689e
hsa-mir-1301	hsa-mir-6715b
hsa-mir-1302-6	hsa-mir-3911
hsa-mir-1303	hsa-mir-320b-2
hsa-mir-1304	hsa-mir-7974
hsa-mir-1305	hsa-mir-602
hsa-mir-1306	hsa-mir-127
hsa-mir-1307	hsa-mir-4452
hsa-mir-130a	hsa-mir-4665
hsa-mir-130b	hsa-mir-3117
hsa-mir-132	hsa-mir-545
hsa-mir-1323	hsa-mir-5692c-1
hsa-mir-133a-1	hsa-mir-3682
hsa-mir-133b	hsa-mir-941-4
hsa-mir-135a-1	hsa-mir-939
hsa-mir-135a-2	hsa-mir-7155
hsa-mir-135b	hsa-mir-5001
hsa-mir-137	hsa-mir-15a
hsa-mir-138-1	hsa-mir-548aw
hsa-mir-138-2	hsa-mir-4746
hsa-mir-139	hsa-mir-938
hsa-mir-140	hsa-mir-513c
hsa-mir-141	hsa-mir-4506
hsa-mir-142	hsa-mir-516b-2
hsa-mir-143	hsa-mir-5682
hsa-mir-144	hsa-mir-6511a-4
hsa-mir-145	hsa-mir-548al
hsa-mir-1468	hsa-mir-874
hsa-mir-146a	hsa-mir-4516
hsa-mir-146b	hsa-mir-346
hsa-mir-147b	hsa-mir-6890
hsa-mir-148a	hsa-mir-103b-2
hsa-mir-148b	hsa-mir-3690-1
hsa-mir-149	hsa-mir-3690-2
hsa-mir-150	hsa-mir-3135b
hsa-mir-151a	hsa-mir-6511a-1
hsa-mir-152	hsa-mir-6511a-2
hsa-mir-153-1	hsa-mir-6511a-3
hsa-mir-153-2	hsa-mir-1913
hsa-mir-1537	hsa-mir-5004
hsa-mir-154	hsa-mir-378e
hsa-mir-155	hsa-mir-941-2
hsa-mir-15b	hsa-mir-941-3
hsa-mir-16-1	hsa-mir-6512
hsa-mir-16-2	hsa-mir-3653
hsa-mir-17	hsa-mir-7151
hsa-mir-181a-1	hsa-mir-1261
hsa-mir-181a-2	hsa-mir-4437
hsa-mir-181c	hsa-mir-654
hsa-mir-182	hsa-mir-6769b
hsa-mir-183	hsa-mir-8082
hsa-mir-184	hsa-mir-3196
hsa-mir-185	hsa-mir-6721
hsa-mir-186	hsa-mir-4281
hsa-mir-187	hsa-mir-6807
hsa-mir-188	hsa-mir-3677
hsa-mir-18a	hsa-mir-4501
hsa-mir-18b	hsa-mir-4269
hsa-mir-190a	hsa-mir-6856
hsa-mir-190b	hsa-mir-6722
hsa-mir-191	hsa-mir-1205
hsa-mir-1910	hsa-mir-2467
hsa-mir-1911	hsa-mir-6070
hsa-mir-1912	hsa-mir-592
hsa-mir-193a	hsa-mir-3147
hsa-mir-193b	hsa-mir-1197
hsa-mir-194-1	hsa-mir-7152
hsa-mir-194-2	hsa-mir-4274
hsa-mir-195	hsa-mir-4783
hsa-mir-196a-1	hsa-mir-5694
hsa-mir-196a-2	hsa-mir-4780
hsa-mir-196b	hsa-mir-589
hsa-mir-197	hsa-mir-6720
hsa-mir-1972-1	hsa-mir-5584
hsa-mir-1972-2	hsa-mir-3689c
hsa-mir-199a-1	hsa-mir-8083
hsa-mir-199a-2	hsa-mir-6799
hsa-mir-199b	hsa-mir-1909
hsa-mir-19a	hsa-mir-5006
hsa-mir-19b-1	hsa-mir-4537
hsa-mir-19b-2	hsa-mir-6800
hsa-mir-200a	hsa-mir-1225
hsa-mir-200b	hsa-mir-103b-1
hsa-mir-200c	hsa-mir-1238
hsa-mir-202	hsa-mir-5692a-1
hsa-mir-203a	hsa-mir-6848
hsa-mir-203b	hsa-mir-421
hsa-mir-204	hsa-mir-4513
hsa-mir-205	hsa-mir-1227
hsa-mir-2053	hsa-mir-1302-4
hsa-mir-206	hsa-mir-7855
hsa-mir-208a	hsa-mir-1182
hsa-mir-208b	hsa-mir-6735
hsa-mir-20a	hsa-mir-6849
hsa-mir-20b	hsa-mir-647
hsa-mir-21	hsa-mir-3137
hsa-mir-210	hsa-mir-4502
hsa-mir-211	hsa-mir-3174
hsa-mir-2110	hsa-mir-4723
hsa-mir-2113	hsa-mir-548g
hsa-mir-2115	hsa-mir-6888
hsa-mir-2116	hsa-mir-4722
hsa-mir-215	hsa-mir-7150
hsa-mir-216a	hsa-mir-4647
hsa-mir-216b	hsa-mir-374b
hsa-mir-217	hsa-mir-4653
hsa-mir-218-1	hsa-mir-4308
hsa-mir-218-2	hsa-mir-4510
hsa-mir-219a-1	hsa-mir-6843
hsa-mir-219a-2	hsa-mir-5187
hsa-mir-22	hsa-mir-3934
hsa-mir-221	hsa-mir-3156-3
hsa-mir-222	hsa-mir-3141
hsa-mir-223	hsa-mir-4505
hsa-mir-224	hsa-mir-6883
hsa-mir-2276	hsa-mir-4793
hsa-mir-2277	hsa-mir-8077
hsa-mir-2278	hsa-mir-5696
hsa-mir-2355	hsa-mir-6752
hsa-mir-23a	hsa-mir-1273f
hsa-mir-23b	hsa-mir-5691
hsa-mir-24-1	hsa-mir-320e
hsa-mir-24-2	hsa-mir-1282
hsa-mir-25	hsa-mir-6786
hsa-mir-2681	hsa-mir-4489
hsa-mir-26a-1	hsa-mir-6127
hsa-mir-26a-2	hsa-mir-7853
hsa-mir-26b	hsa-mir-6821
hsa-mir-27a	hsa-mir-4288
hsa-mir-27b	hsa-mir-4301
hsa-mir-28	hsa-mir-7703
hsa-mir-296	hsa-mir-3161
hsa-mir-299	hsa-mir-4258
hsa-mir-29a	hsa-mir-941-1
hsa-mir-29b-1	hsa-mir-550a-3
hsa-mir-29b-2	hsa-mir-4262
hsa-mir-301a	hsa-mir-4268
hsa-mir-301b	hsa-mir-6879
hsa-mir-302a	hsa-mir-6757
hsa-mir-302b	hsa-mir-1289-2
hsa-mir-302c	hsa-mir-181b-2
hsa-mir-302d	hsa-mir-1302-8
hsa-mir-3065	hsa-mir-4500
hsa-mir-3074	hsa-mir-3661
hsa-mir-30a	hsa-mir-3176
hsa-mir-30b	hsa-mir-5194
hsa-mir-30c-1	hsa-mir-3689a
hsa-mir-30c-2	hsa-mir-147a
hsa-mir-30d	hsa-mir-7849
hsa-mir-30e	hsa-mir-297
hsa-mir-31	hsa-mir-640
hsa-mir-3115	hsa-mir-4668
hsa-mir-3120	hsa-mir-5193
hsa-mir-3121	hsa-mir-650
hsa-mir-3122	hsa-mir-608
hsa-mir-3125	hsa-mir-4498
hsa-mir-3127	hsa-mir-5091
hsa-mir-3128	hsa-mir-4252
hsa-mir-3129	hsa-mir-6729
hsa-mir-3130-1	hsa-mir-4791
hsa-mir-3130-2	hsa-mir-6773
hsa-mir-3131	hsa-mir-6081
hsa-mir-3132	hsa-mir-6124
hsa-mir-3133	hsa-mir-6867
hsa-mir-3134	hsa-mir-6734
hsa-mir-3136	hsa-mir-1250
hsa-mir-3138	hsa-mir-6126
hsa-mir-3139	hsa-mir-4492
hsa-mir-3140	hsa-mir-3714
hsa-mir-3144	hsa-mir-3192
hsa-mir-3145	hsa-mir-632
hsa-mir-3146	hsa-mir-4650-2
hsa-mir-3148	hsa-mir-7706
hsa-mir-3149	hsa-mir-378f
hsa-mir-3150b	hsa-mir-668
hsa-mir-3151	hsa-mir-6728
hsa-mir-3152	hsa-mir-571
hsa-mir-3157	hsa-mir-6885
hsa-mir-3159	hsa-mir-6845
hsa-mir-3160-2	hsa-mir-4738
hsa-mir-3162	hsa-mir-4656
hsa-mir-3163	hsa-mir-6778
hsa-mir-3164	hsa-mir-1273d
hsa-mir-3169	hsa-mir-770
hsa-mir-3171	hsa-mir-4275
hsa-mir-3173	hsa-mir-3671
hsa-mir-3175	hsa-mir-6750
hsa-mir-3177	hsa-mir-384
hsa-mir-3179-1	hsa-mir-6784
hsa-mir-3179-2	hsa-mir-8064
hsa-mir-3179-3	hsa-mir-4728
hsa-mir-3179-4	hsa-mir-1184-3
hsa-mir-3180-1	hsa-mir-6769a
hsa-mir-3180-2	hsa-mir-6774
hsa-mir-3180-3	hsa-mir-29c
hsa-mir-3183	hsa-mir-5096
hsa-mir-3184	hsa-mir-7153
hsa-mir-3187	hsa-mir-4291
hsa-mir-3189	hsa-mir-4725
hsa-mir-3194	hsa-mir-378d-1
hsa-mir-3197	hsa-mir-4538
hsa-mir-3198-1	hsa-mir-5010
hsa-mir-3198-2	hsa-mir-500b
hsa-mir-32	hsa-mir-4451
hsa-mir-3200	hsa-mir-6894
hsa-mir-323a	hsa-mir-181d
hsa-mir-323b	hsa-mir-6815
hsa-mir-324	hsa-mir-6861
hsa-mir-325	hsa-mir-4664
hsa-mir-326	hsa-mir-1184-1
hsa-mir-328	hsa-mir-1184-2
hsa-mir-329-1	hsa-mir-6859-1
hsa-mir-329-2	hsa-mir-6859-2
hsa-mir-330	hsa-mir-4311
hsa-mir-331	hsa-mir-4540
hsa-mir-335	hsa-mir-6842
hsa-mir-337	hsa-mir-8060
hsa-mir-338	hsa-mir-4296
hsa-mir-339	hsa-mir-4632
hsa-mir-33a	hsa-mir-1254-1
hsa-mir-33b	hsa-mir-4484
hsa-mir-340	hsa-mir-4265
hsa-mir-342	hsa-mir-8059
hsa-mir-345	hsa-mir-663b
hsa-mir-34a	hsa-mir-1207
hsa-mir-34c	hsa-mir-711
hsa-mir-3529	hsa-mir-550b-2
hsa-mir-3591	hsa-mir-4650-1
hsa-mir-361	hsa-mir-3621
hsa-mir-3611	hsa-mir-1262
hsa-mir-3612	hsa-mir-4324
hsa-mir-3613	hsa-mir-595
hsa-mir-3616	hsa-mir-645
hsa-mir-3617	hsa-mir-2392
hsa-mir-3618	hsa-mir-6754
hsa-mir-362	hsa-mir-6859-3
hsa-mir-363	hsa-mir-6837
hsa-mir-3657	hsa-mir-2909
hsa-mir-3659	hsa-mir-1324
hsa-mir-365a	hsa-mir-8054
hsa-mir-365b	hsa-mir-3689f
hsa-mir-3660	hsa-mir-4709
hsa-mir-3663	hsa-mir-612
hsa-mir-3664	hsa-mir-3609
hsa-mir-3667	hsa-mir-4535
hsa-mir-3668	hsa-mir-6766
hsa-mir-367	hsa-mir-4284
hsa-mir-3672	hsa-mir-4469
hsa-mir-3679	hsa-mir-4253
hsa-mir-3681	hsa-mir-7106
hsa-mir-3683	hsa-mir-7156
hsa-mir-3684	hsa-mir-7113
hsa-mir-3686	hsa-mir-320b-1
hsa-mir-3688-1	hsa-mir-3670-3
hsa-mir-3688-2	hsa-mir-3670-4
hsa-mir-3689b	hsa-mir-378i
hsa-mir-369	hsa-mir-4721
hsa-mir-3691	hsa-mir-6854
hsa-mir-3692	hsa-mir-936
hsa-mir-370	hsa-mir-1236
hsa-mir-371a	hsa-mir-1204
hsa-mir-372	hsa-mir-3135a
hsa-mir-373	hsa-mir-4283-1
hsa-mir-374a	hsa-mir-4313
hsa-mir-375	hsa-mir-663a
hsa-mir-376a-1	hsa-mir-1203
hsa-mir-376a-2	hsa-mir-3666
hsa-mir-376b	hsa-mir-6853
hsa-mir-376c	hsa-mir-6877
hsa-mir-377	hsa-mir-4646
hsa-mir-378a	hsa-mir-4472-2
hsa-mir-379	hsa-mir-2682
hsa-mir-380	hsa-mir-562
hsa-mir-381	hsa-mir-6071
hsa-mir-382	hsa-mir-4273
hsa-mir-383	hsa-mir-933
hsa-mir-3907	hsa-mir-4641
hsa-mir-3910-1	hsa-mir-4737
hsa-mir-3910-2	hsa-mir-658
hsa-mir-3915	hsa-mir-181b-1
hsa-mir-3920	hsa-mir-6134
hsa-mir-3921	hsa-mir-212
hsa-mir-3923	hsa-mir-4481
hsa-mir-3924	hsa-mir-1285-2
hsa-mir-3925	hsa-mir-7112
hsa-mir-3927	hsa-mir-378c
hsa-mir-3936	hsa-mir-4283-2
hsa-mir-3937	hsa-mir-1202
hsa-mir-3938	hsa-mir-4522
hsa-mir-3942	hsa-mir-3945
hsa-mir-3943	hsa-mir-8069-1
hsa-mir-3944	hsa-mir-8069-2
hsa-mir-409	hsa-mir-1322
hsa-mir-410	hsa-mir-8085
hsa-mir-411	hsa-mir-4518
hsa-mir-412	hsa-mir-7975
hsa-mir-423	hsa-mir-664a
hsa-mir-424	hsa-mir-6075
hsa-mir-425	hsa-mir-4427
hsa-mir-4254	hsa-mir-6131
hsa-mir-429	hsa-mir-6873
hsa-mir-431	hsa-mir-5100
hsa-mir-432	hsa-mir-661
hsa-mir-4321	hsa-mir-8056
hsa-mir-433	hsa-mir-6749
hsa-mir-4422	hsa-mir-6876
hsa-mir-4423	hsa-mir-4644
hsa-mir-4424	hsa-mir-6791
hsa-mir-4425	hsa-mir-6501
hsa-mir-4428	hsa-mir-3909
hsa-mir-4431	hsa-mir-6751
hsa-mir-4433a	hsa-mir-320a
hsa-mir-4433b	hsa-mir-4651
hsa-mir-4436b-1	hsa-mir-6085
hsa-mir-4436b-2	hsa-mir-6777
hsa-mir-4446	hsa-mir-6859-4
hsa-mir-4450	hsa-mir-3670-1
hsa-mir-4453	hsa-mir-3670-2
hsa-mir-4460	hsa-mir-4660
hsa-mir-4467	hsa-mir-6855
hsa-mir-4474	hsa-mir-3193
hsa-mir-448	hsa-mir-758
hsa-mir-4480	hsa-mir-371b
hsa-mir-4490	hsa-mir-6836
hsa-mir-4491	hsa-mir-6506
hsa-mir-4495	hsa-mir-6846
hsa-mir-449a	hsa-mir-1269b
hsa-mir-449b	hsa-mir-4314
hsa-mir-449c	hsa-mir-6785
hsa-mir-4503	hsa-mir-7154
hsa-mir-4504	hsa-mir-4496
hsa-mir-4509-1	hsa-mir-4292
hsa-mir-4509-2	hsa-mir-4304
hsa-mir-4509-3	hsa-mir-4478
hsa-mir-450a-1	hsa-mir-6780b
hsa-mir-450a-2	hsa-mir-1273g
hsa-mir-450b	hsa-mir-1914
hsa-mir-4512	hsa-mir-4800
hsa-mir-451a	hsa-mir-6736
hsa-mir-452	hsa-mir-378h
hsa-mir-4524a	hsa-mir-4309
hsa-mir-4524b	hsa-mir-4517
hsa-mir-4525	hsa-mir-3620
hsa-mir-4526	hsa-mir-3188
hsa-mir-4527	hsa-mir-943
hsa-mir-4528	hsa-mir-6771
hsa-mir-4533	hsa-mir-6806
hsa-mir-454	hsa-mir-4312
hsa-mir-455	hsa-mir-6793
hsa-mir-4636	hsa-mir-4307
hsa-mir-4637	hsa-mir-4455
hsa-mir-4642	hsa-mir-1275
hsa-mir-4643	hsa-mir-8073
hsa-mir-4645	hsa-mir-6795
hsa-mir-4652	hsa-mir-8055
hsa-mir-4655	hsa-mir-4440
hsa-mir-4659a	hsa-mir-8086
hsa-mir-4659b	hsa-mir-5047
hsa-mir-466	hsa-mir-6841
hsa-mir-4661	hsa-mir-4264
hsa-mir-4662a	hsa-mir-6823
hsa-mir-4666b	hsa-mir-3168
hsa-mir-4670	hsa-mir-3182
hsa-mir-4671	hsa-mir-8070
hsa-mir-4676	hsa-mir-4295
hsa-mir-4679-1	hsa-mir-4751
hsa-mir-4679-2	hsa-mir-6083
hsa-mir-4682	hsa-mir-4638
hsa-mir-4686	hsa-mir-3606
hsa-mir-4687	hsa-mir-9500
hsa-mir-4689	hsa-mir-6889
hsa-mir-4691	hsa-mir-302e
hsa-mir-4699	hsa-mir-8061
hsa-mir-4704	hsa-mir-596
hsa-mir-4705	hsa-mir-3170
hsa-mir-4706	hsa-mir-4514
hsa-mir-4707	hsa-mir-5572
hsa-mir-4714	hsa-mir-6772
hsa-mir-4716	hsa-mir-4743
hsa-mir-4719	hsa-mir-6880
hsa-mir-4729	hsa-mir-6087
hsa-mir-4731	hsa-mir-8071-1
hsa-mir-4735	hsa-mir-573
hsa-mir-4739	hsa-mir-1254-2
hsa-mir-4752	hsa-mir-8088
hsa-mir-4753	hsa-mir-4429
hsa-mir-4756	hsa-mir-6826
hsa-mir-4760	hsa-mir-6881
hsa-mir-4761	hsa-mir-6080
hsa-mir-4764	hsa-mir-6768
hsa-mir-4765	hsa-mir-6755
hsa-mir-4766	hsa-mir-649
hsa-mir-4768	hsa-mir-6133
hsa-mir-4769	hsa-mir-8071-2
hsa-mir-4771-1	hsa-mir-6510
hsa-mir-4771-2	hsa-mir-5090
hsa-mir-4772	hsa-mir-4276
hsa-mir-4773-1	hsa-mir-4461
hsa-mir-4774	hsa-mir-6827
hsa-mir-4775	hsa-mir-4320
hsa-mir-4777	hsa-mir-1825
hsa-mir-4778	hsa-mir-4698
hsa-mir-4779	hsa-mir-4681
hsa-mir-4781	hsa-mir-8089
hsa-mir-4788	hsa-mir-4470
hsa-mir-4789	hsa-mir-6819
hsa-mir-4796	hsa-mir-601
hsa-mir-4801	hsa-mir-4457
hsa-mir-4802	hsa-mir-4448
hsa-mir-4804	hsa-mir-1244-3
hsa-mir-483	hsa-mir-6782
hsa-mir-485	hsa-mir-1471
hsa-mir-486-1	hsa-mir-7641-2
hsa-mir-487a	hsa-mir-4748
hsa-mir-487b	hsa-mir-6074
hsa-mir-488	hsa-mir-4483
hsa-mir-489	hsa-mir-3610
hsa-mir-490	hsa-mir-6738
hsa-mir-491	hsa-mir-2054
hsa-mir-493	hsa-mir-5003
hsa-mir-494	hsa-mir-4286
hsa-mir-495	hsa-mir-1183
hsa-mir-496	hsa-mir-6813
hsa-mir-497	hsa-mir-765
hsa-mir-498	hsa-mir-593
hsa-mir-5000	hsa-mir-6079
hsa-mir-5002	hsa-mir-6825
hsa-mir-500a	hsa-mir-1244-4
hsa-mir-501	hsa-mir-6834
hsa-mir-5011	hsa-mir-4266
hsa-mir-502	hsa-mir-302f
hsa-mir-503	hsa-mir-1206
hsa-mir-504	hsa-mir-3607
hsa-mir-505	hsa-mir-3916
hsa-mir-507	hsa-mir-6775
hsa-mir-508	hsa-mir-4418
hsa-mir-5089	hsa-mir-4447
hsa-mir-509-1	hsa-mir-4458
hsa-mir-5092	hsa-mir-6802
hsa-mir-509-2	hsa-mir-4472-1
hsa-mir-509-3	hsa-mir-4328
hsa-mir-510	hsa-mir-105-2
hsa-mir-511	hsa-mir-4315-1
hsa-mir-512-1	hsa-mir-4754
hsa-mir-512-2	hsa-mir-1178
hsa-mir-513a-1	hsa-mir-7159
hsa-mir-513a-2	hsa-mir-1181
hsa-mir-513b	hsa-mir-8079
hsa-mir-514a-1	hsa-mir-6125
hsa-mir-514a-2	hsa-mir-4539
hsa-mir-514a-3	hsa-mir-6860
hsa-mir-514b	hsa-mir-4463
hsa-mir-515-1	hsa-mir-566
hsa-mir-515-2	hsa-mir-6832
hsa-mir-516a-1	hsa-mir-1302-7
hsa-mir-516a-2	hsa-mir-1290
hsa-mir-516b-1	hsa-mir-1208
hsa-mir-517a	hsa-mir-4482
hsa-mir-517b	hsa-mir-6745
hsa-mir-517c	hsa-mir-8058
hsa-mir-5188	hsa-mir-6130
hsa-mir-5189	hsa-mir-1297
hsa-mir-518a-1	hsa-mir-6818
hsa-mir-518a-2	hsa-mir-4531
hsa-mir-518b	hsa-mir-4306
hsa-mir-518c	hsa-mir-484
hsa-mir-518d	hsa-mir-6499
hsa-mir-518e	hsa-mir-3929
hsa-mir-518f	hsa-mir-6871
hsa-mir-5197	hsa-mir-623
hsa-mir-519a-1	hsa-mir-4302
hsa-mir-519a-2	hsa-mir-1244-1
hsa-mir-519b	hsa-mir-1244-2
hsa-mir-519c	hsa-mir-151b
hsa-mir-519d	hsa-mir-4430
hsa-mir-519e	hsa-mir-3972
hsa-mir-520a	hsa-mir-4521
hsa-mir-520b	hsa-mir-8065
hsa-mir-520c	hsa-mir-8076
hsa-mir-520d	hsa-mir-4443
hsa-mir-520e	hsa-mir-6878
hsa-mir-520f	hsa-mir-8067
hsa-mir-520g	hsa-mir-639
hsa-mir-520h	hsa-mir-657
hsa-mir-521-1	hsa-mir-4259
hsa-mir-521-2	hsa-mir-6811
hsa-mir-522	hsa-mir-6862-1
hsa-mir-523	hsa-mir-1229
hsa-mir-524	hsa-mir-4749
hsa-mir-525	hsa-mir-4663
hsa-mir-526a-1	hsa-mir-6129
hsa-mir-526a-2	hsa-mir-6857
hsa-mir-526b	hsa-mir-5702
hsa-mir-527	hsa-mir-5587
hsa-mir-532	hsa-mir-5192
hsa-mir-539	hsa-mir-3658
hsa-mir-541	hsa-mir-6069
hsa-mir-542	hsa-mir-3654
hsa-mir-543	hsa-mir-4255
hsa-mir-544a	hsa-mir-3975
hsa-mir-544b	hsa-mir-6082
hsa-mir-548a-1	hsa-mir-4278
hsa-mir-548a-2	hsa-mir-6844
hsa-mir-548a-3	hsa-mir-1587
hsa-mir-548ac	hsa-mir-591
hsa-mir-548ad	hsa-mir-4419b
hsa-mir-548ag-1	hsa-mir-4305
hsa-mir-548ag-2	hsa-mir-6746
hsa-mir-548ah	hsa-mir-4690
hsa-mir-548ai	hsa-mir-6723
hsa-mir-548aj-1	hsa-mir-555
hsa-mir-548am	hsa-mir-6128
hsa-mir-548an	hsa-mir-300
hsa-mir-548ao	hsa-mir-320c-2
hsa-mir-548ap	hsa-mir-8087
hsa-mir-548aq	hsa-mir-8066
hsa-mir-548ar	hsa-mir-6726
hsa-mir-548as	hsa-mir-604
hsa-mir-548av	hsa-mir-6801
hsa-mir-548ax	hsa-mir-6717
hsa-mir-548ay	hsa-mir-4299
hsa-mir-548az	hsa-mir-4327
hsa-mir-548b	hsa-mir-3978
hsa-mir-548ba	hsa-mir-4263
hsa-mir-548bb	hsa-mir-6086
hsa-mir-548c	hsa-mir-6817
hsa-mir-548d-1	hsa-mir-4261
hsa-mir-548d-2	hsa-mir-4279
hsa-mir-548e	hsa-mir-4758
hsa-mir-548f-1	hsa-mir-4318
hsa-mir-548f-2	hsa-mir-4634
hsa-mir-548f-3	hsa-mir-1321
hsa-mir-548f-5	hsa-mir-4648
hsa-mir-548h-1	hsa-mir-4329
hsa-mir-548h-2	hsa-mir-4747
hsa-mir-548h-3	hsa-mir-1226
hsa-mir-548h-4	hsa-mir-3674
hsa-mir-548h-5	hsa-mir-6887
hsa-mir-548i-1	hsa-mir-4499
hsa-mir-548i-2	hsa-mir-7162
hsa-mir-548i-3	hsa-mir-6805
hsa-mir-548i-4	hsa-mir-134
hsa-mir-548j	hsa-mir-4486
hsa-mir-548k	hsa-mir-4710
hsa-mir-548l	hsa-mir-4736
hsa-mir-548m	hsa-mir-4685
hsa-mir-548n	hsa-mir-4317
hsa-mir-548o-2	hsa-mir-8053
hsa-mir-548s	hsa-mir-5088
hsa-mir-548t	hsa-mir-6767
hsa-mir-548u	hsa-mir-4322
hsa-mir-548v	hsa-mir-563
hsa-mir-548x	hsa-mir-8075
hsa-mir-548y	hsa-mir-6810
hsa-mir-548z	hsa-mir-1243
hsa-mir-551a	hsa-mir-4454
hsa-mir-551b	hsa-mir-4272
hsa-mir-552	hsa-mir-1255b-1
hsa-mir-556	hsa-mir-1193
hsa-mir-5579	hsa-mir-1200
hsa-mir-5580	hsa-mir-1224
hsa-mir-5582	hsa-mir-1228
hsa-mir-5583-2	hsa-mir-1231
hsa-mir-5585	hsa-mir-1233-1
hsa-mir-5586	hsa-mir-1233-2
hsa-mir-5589	hsa-mir-1234
hsa-mir-5590	hsa-mir-1246
hsa-mir-5591	hsa-mir-1248
hsa-mir-561	hsa-mir-1260a
hsa-mir-5683	hsa-mir-1260b
hsa-mir-5687	hsa-mir-1268b
hsa-mir-5688	hsa-mir-1272
hsa-mir-5690	hsa-mir-1273a
hsa-mir-5698	hsa-mir-1279
hsa-mir-5699	hsa-mir-1281
hsa-mir-570	hsa-mir-1287
hsa-mir-5704	hsa-mir-1289-1
hsa-mir-574	hsa-mir-1291
hsa-mir-576	hsa-mir-1292
hsa-mir-577	hsa-mir-1293
hsa-mir-578	hsa-mir-1299
hsa-mir-579	hsa-mir-1302-1
hsa-mir-580	hsa-mir-1302-10
hsa-mir-581	hsa-mir-1302-11
hsa-mir-582	hsa-mir-1302-2
hsa-mir-584	hsa-mir-1302-3
hsa-mir-585	hsa-mir-1302-5
hsa-mir-586	hsa-mir-1302-9
hsa-mir-590	hsa-mir-1343
hsa-mir-597	hsa-mir-1469
hsa-mir-598	hsa-mir-1538
hsa-mir-605	hsa-mir-1539
hsa-mir-6077	hsa-mir-1827
hsa-mir-609	hsa-mir-1908
hsa-mir-616	hsa-mir-192
hsa-mir-617	hsa-mir-1973
hsa-mir-618	hsa-mir-1976
hsa-mir-624	hsa-mir-198
hsa-mir-627	hsa-mir-2052
hsa-mir-628	hsa-mir-2114
hsa-mir-629	hsa-mir-2117
hsa-mir-641	hsa-mir-214
hsa-mir-642a	hsa-mir-23c
hsa-mir-642b	hsa-mir-298
hsa-mir-643	hsa-mir-3064
hsa-mir-644a	hsa-mir-3116-2
hsa-mir-6500	hsa-mir-3118-1
hsa-mir-6503	hsa-mir-3118-2
hsa-mir-6507	hsa-mir-3118-3
hsa-mir-6509	hsa-mir-3118-4
hsa-mir-651	hsa-mir-3119-1
hsa-mir-652	hsa-mir-3119-2
hsa-mir-653	hsa-mir-3123
hsa-mir-655	hsa-mir-3124
hsa-mir-656	hsa-mir-3142
hsa-mir-660	hsa-mir-3143
hsa-mir-662	hsa-mir-3155b
hsa-mir-665	hsa-mir-3178
hsa-mir-670	hsa-mir-3180-4
hsa-mir-671	hsa-mir-3180-5
hsa-mir-6718	hsa-mir-3185
hsa-mir-6719	hsa-mir-3186
hsa-mir-6737	hsa-mir-3201
hsa-mir-675	hsa-mir-320c-1
hsa-mir-676	hsa-mir-320d-1
hsa-mir-6840	hsa-mir-320d-2
hsa-mir-708	hsa-mir-3605
hsa-mir-7-1	hsa-mir-3614
hsa-mir-7157	hsa-mir-3615
hsa-mir-7158	hsa-mir-3619
hsa-mir-7-2	hsa-mir-3646
hsa-mir-7-3	hsa-mir-3649
hsa-mir-744	hsa-mir-3650
hsa-mir-760	hsa-mir-3651
hsa-mir-764	hsa-mir-3655
hsa-mir-766	hsa-mir-3656
hsa-mir-767	hsa-mir-3662
hsa-mir-769	hsa-mir-3675
hsa-mir-7702	hsa-mir-3687-1
hsa-mir-7848	hsa-mir-3687-2
hsa-mir-7850	hsa-mir-3689d-1
hsa-mir-7851	hsa-mir-3689d-2
hsa-mir-7976	hsa-mir-3713
hsa-mir-802	hsa-mir-374c
hsa-mir-873	hsa-mir-378b
hsa-mir-875	hsa-mir-378d-2
hsa-mir-876	hsa-mir-378g
hsa-mir-885	hsa-mir-378j
hsa-mir-887	hsa-mir-3908
hsa-mir-888	hsa-mir-3912
hsa-mir-889	hsa-mir-3914-2
hsa-mir-890	hsa-mir-3917
hsa-mir-891a	hsa-mir-3918
hsa-mir-891b	hsa-mir-3928
hsa-mir-892a	hsa-mir-3935
hsa-mir-892b	hsa-mir-3939
hsa-mir-892c	hsa-mir-3940
hsa-mir-9-1	hsa-mir-3973
hsa-mir-9-2	hsa-mir-3974
hsa-mir-92a-1	hsa-mir-3977
hsa-mir-92a-2	hsa-mir-422a
hsa-mir-92b	hsa-mir-4251
hsa-mir-93	hsa-mir-4256
hsa-mir-9-3	hsa-mir-4257
hsa-mir-934	hsa-mir-4260
hsa-mir-935	hsa-mir-4267
hsa-mir-940	hsa-mir-4270
hsa-mir-941-5	hsa-mir-4271
hsa-mir-942	hsa-mir-4277
hsa-mir-944	hsa-mir-4280
hsa-mir-95	hsa-mir-4282
hsa-mir-96	hsa-mir-4285
hsa-mir-98	hsa-mir-4287
hsa-mir-99a	hsa-mir-4289
hsa-mir-99b	hsa-mir-4290
	hsa-mir-4293
	hsa-mir-4294
	hsa-mir-4297
	hsa-mir-4298
	hsa-mir-4300
	hsa-mir-4303
	hsa-mir-4310
	hsa-mir-4315-2
	hsa-mir-4316
	hsa-mir-4319
	hsa-mir-4323
	hsa-mir-4325
	hsa-mir-4326
	hsa-mir-4330
	hsa-mir-4417
	hsa-mir-4419a
	hsa-mir-4420
	hsa-mir-4421
	hsa-mir-4426
	hsa-mir-4432
	hsa-mir-4434
	hsa-mir-4435-1
	hsa-mir-4435-2
	hsa-mir-4436a
	hsa-mir-4438
	hsa-mir-4439
	hsa-mir-4441
	hsa-mir-4442
	hsa-mir-4444-1
	hsa-mir-4444-2
	hsa-mir-4445
	hsa-mir-4456
	hsa-mir-4462
	hsa-mir-4464
	hsa-mir-4465
	hsa-mir-4468
	hsa-mir-4471
	hsa-mir-4473
	hsa-mir-4475
	hsa-mir-4477a
	hsa-mir-4477b
	hsa-mir-4479
	hsa-mir-4485
	hsa-mir-4493
	hsa-mir-4494
	hsa-mir-4507
	hsa-mir-4515
	hsa-mir-4519
	hsa-mir-451b
	hsa-mir-4520-1
	hsa-mir-4520-2
	hsa-mir-4529
	hsa-mir-4530
	hsa-mir-4532
	hsa-mir-4534
	hsa-mir-4536-1
	hsa-mir-4536-2
	hsa-mir-4633
	hsa-mir-4639
	hsa-mir-4640
	hsa-mir-4649
	hsa-mir-4654
	hsa-mir-4657
	hsa-mir-4658
	hsa-mir-4662b
	hsa-mir-4667
	hsa-mir-4672
	hsa-mir-4673
	hsa-mir-4675
	hsa-mir-4677
	hsa-mir-4678
	hsa-mir-4683
	hsa-mir-4684
	hsa-mir-4688
	hsa-mir-4692
	hsa-mir-4693
	hsa-mir-4695
	hsa-mir-4696
	hsa-mir-4697
	hsa-mir-4700
	hsa-mir-4701
	hsa-mir-4708
	hsa-mir-4712
	hsa-mir-4715
	hsa-mir-4718
	hsa-mir-4720
	hsa-mir-4724
	hsa-mir-4726
	hsa-mir-4727
	hsa-mir-4730
	hsa-mir-4732
	hsa-mir-4733
	hsa-mir-4740
	hsa-mir-4742
	hsa-mir-4745
	hsa-mir-4750
	hsa-mir-4757
	hsa-mir-4759
	hsa-mir-4770
	hsa-mir-4782
	hsa-mir-4784
	hsa-mir-4786
	hsa-mir-4792
	hsa-mir-4795
	hsa-mir-4797
	hsa-mir-4799
	hsa-mir-486-2
	hsa-mir-492
	hsa-mir-4999
	hsa-mir-499b
	hsa-mir-5008
	hsa-mir-506
	hsa-mir-5087
	hsa-mir-5093
	hsa-mir-5094
	hsa-mir-5190
	hsa-mir-5195
	hsa-mir-5196
	hsa-mir-548aa-2
	hsa-mir-548ae-1
	hsa-mir-548ak
	hsa-mir-548at
	hsa-mir-548f-4
	hsa-mir-548o
	hsa-mir-548q
	hsa-mir-548x-2
	hsa-mir-550b-1
	hsa-mir-553
	hsa-mir-554
	hsa-mir-557
	hsa-mir-5571
	hsa-mir-558
	hsa-mir-5581
	hsa-mir-5583-1
	hsa-mir-567
	hsa-mir-568
	hsa-mir-5680
	hsa-mir-5681a
	hsa-mir-5681b
	hsa-mir-5684
	hsa-mir-5685
	hsa-mir-569
	hsa-mir-5692a-2
	hsa-mir-5692b
	hsa-mir-5692c-2
	hsa-mir-5693
	hsa-mir-5700
	hsa-mir-5701-1
	hsa-mir-5701-2
	hsa-mir-5701-3
	hsa-mir-5703
	hsa-mir-5706
	hsa-mir-5707
	hsa-mir-5708
	hsa-mir-5739
	hsa-mir-575
	hsa-mir-583
	hsa-mir-587
	hsa-mir-588
	hsa-mir-599
	hsa-mir-600
	hsa-mir-606
	hsa-mir-6068
	hsa-mir-607
	hsa-mir-6072
	hsa-mir-6073
	hsa-mir-6076
	hsa-mir-6078
	hsa-mir-6088
	hsa-mir-610
	hsa-mir-611
	hsa-mir-613
	hsa-mir-6132
	hsa-mir-614
	hsa-mir-6165
	hsa-mir-619
	hsa-mir-620
	hsa-mir-621
	hsa-mir-622
	hsa-mir-626
	hsa-mir-630
	hsa-mir-631
	hsa-mir-633
	hsa-mir-634
	hsa-mir-635
	hsa-mir-636
	hsa-mir-637
	hsa-mir-646
	hsa-mir-648
	hsa-mir-6502
	hsa-mir-6504
	hsa-mir-6505
	hsa-mir-6508
	hsa-mir-6511b-1
	hsa-mir-6511b-2
	hsa-mir-6513
	hsa-mir-6514
	hsa-mir-6515
	hsa-mir-6516
	hsa-mir-659
	hsa-mir-664b
	hsa-mir-6716
	hsa-mir-6727
	hsa-mir-6730
	hsa-mir-6731
	hsa-mir-6732
	hsa-mir-6733
	hsa-mir-6739
	hsa-mir-6740
	hsa-mir-6741
	hsa-mir-6742
	hsa-mir-6743
	hsa-mir-6744
	hsa-mir-6747
	hsa-mir-6748
	hsa-mir-6756
	hsa-mir-6758
	hsa-mir-6759
	hsa-mir-6760
	hsa-mir-6761
	hsa-mir-6762
	hsa-mir-6763
	hsa-mir-6764
	hsa-mir-6765
	hsa-mir-6770-1
	hsa-mir-6770-2
	hsa-mir-6770-3
	hsa-mir-6776
	hsa-mir-6779
	hsa-mir-6780a
	hsa-mir-6781
	hsa-mir-6783
	hsa-mir-6787
	hsa-mir-6788
	hsa-mir-6790
	hsa-mir-6792
	hsa-mir-6794
	hsa-mir-6796
	hsa-mir-6797
	hsa-mir-6798
	hsa-mir-6803
	hsa-mir-6804
	hsa-mir-6809
	hsa-mir-6812
	hsa-mir-6814
	hsa-mir-6816
	hsa-mir-6820
	hsa-mir-6822
	hsa-mir-6824
	hsa-mir-6828
	hsa-mir-6829
	hsa-mir-6830
	hsa-mir-6831
	hsa-mir-6833
	hsa-mir-6835
	hsa-mir-6838
	hsa-mir-6847
	hsa-mir-6850
	hsa-mir-6851
	hsa-mir-6852
	hsa-mir-6858
	hsa-mir-6862-2
	hsa-mir-6863
	hsa-mir-6864
	hsa-mir-6865
	hsa-mir-6866
	hsa-mir-6868
	hsa-mir-6869
	hsa-mir-6870
	hsa-mir-6872
	hsa-mir-6874
	hsa-mir-6875
	hsa-mir-6882
	hsa-mir-6884
	hsa-mir-6886
	hsa-mir-6891
	hsa-mir-6892
	hsa-mir-6893
	hsa-mir-6895
	hsa-mir-7107
	hsa-mir-7109
	hsa-mir-7110
	hsa-mir-7111
	hsa-mir-7114
	hsa-mir-7160
	hsa-mir-7161
	hsa-mir-7515
	hsa-mir-759
	hsa-mir-761
	hsa-mir-7641-1
	hsa-mir-7704
	hsa-mir-7705
	hsa-mir-7843
	hsa-mir-7844
	hsa-mir-7845
	hsa-mir-7847
	hsa-mir-7852
	hsa-mir-7856
	hsa-mir-7973-1
	hsa-mir-7973-2
	hsa-mir-7977
	hsa-mir-8052
	hsa-mir-8057
	hsa-mir-8062
	hsa-mir-8063
	hsa-mir-8068
	hsa-mir-8074
	hsa-mir-8078
	hsa-mir-8080
	hsa-mir-8081
	hsa-mir-8084
	hsa-mir-8485
	hsa-mir-877
	hsa-mir-920
	hsa-mir-921
	hsa-mir-922
	hsa-mir-924
	hsa-mir-937

## Sheet: TableS5C - Evolution cons.
miRNA locus	Node of origin (locus)	miTED tissue MAX	miTED cell MAX	miRNAome MAX
hsa-miR-182	Bilateria	411203	219955	127567
hsa-miR-183	Bilateria	233147	72900.6	28818.9
hsa-miR-184	Bilateria	546773	2328.96	190055
hsa-miR-210	Bilateria	23087.6	9694.88	15862
hsa-miR-31	Bilateria	41557.1	62855.5	51285.6
hsa-miR-375	Bilateria	559779	373844	544799
hsa-miR-96	Bilateria	8894.32	9019.23	48709.6
hsa-miR-217	Chordata	110347	2689.07	10359.5
hsa-miR-101	Vertebrata	122856	47857.5	111286
hsa-miR-122	Vertebrata	731238	84555.6	590832
hsa-miR-126	Vertebrata	126421	131508	288571
hsa-miR-132	Vertebrata	10499.4	15245.3	11982
hsa-miR-138	Vertebrata	19492.3	8667.91	19432.8
hsa-miR-141	Vertebrata	120005	67484.1	112128
hsa-miR-143	Vertebrata	955311	254118	389944
hsa-miR-144	Vertebrata	81744.9	2705.12	84903.9
hsa-miR-145	Vertebrata	190738	15713.5	166403
hsa-miR-147b	Vertebrata	906.65	854.18	827.362
hsa-miR-155	Vertebrata	149651	240839	262875
hsa-miR-192	Vertebrata	395631	188178	507405
hsa-miR-193a	Vertebrata	9443.45	20723.7	7132.93
hsa-miR-193b	Vertebrata	10020.4	5261.27	24313.7
hsa-miR-194	Vertebrata	79885.1	26773	49621.2
hsa-miR-200a	Vertebrata	28140	23626.3	18760.9
hsa-miR-200b	Vertebrata	36832.7	74303.9	27178.8
hsa-miR-200c	Vertebrata	247813	74931.8	35574.7
hsa-miR-202	Vertebrata	19534	44.54	21772.3
hsa-miR-203a	Vertebrata	550937	31766.3	70793.1
hsa-miR-208a	Vertebrata	8784.48	130.105	8122.33
hsa-miR-208b	Vertebrata	2942.82	7512.16	28179.2
hsa-miR-21	Vertebrata	677812	844840	869037
hsa-miR-212	Vertebrata	1070.17	732.656	1059.58
hsa-miR-215	Vertebrata	103148	9257.41	507405
hsa-miR-216a	Vertebrata	2405.7	4407.09	9493.76
hsa-miR-216b	Vertebrata	3488.57	759.58	7566.03
hsa-miR-22	Vertebrata	441703	201060	331019
hsa-miR-223	Vertebrata	210817	29394	243883
hsa-miR-338	Vertebrata	26102.3	5286.33	4901.64
hsa-miR-365a	Vertebrata	2811.44	9800.71	11971.5
hsa-miR-365b	Vertebrata	2811.44	9802.05	11971.5
hsa-miR-429	Vertebrata	6732.6	17024.6	7378.81
hsa-miR-451a	Vertebrata	679201	31991	682062
hsa-miR-455	Vertebrata	12093	8702.9	4746.62
hsa-miR-499a	Vertebrata	23899.4	36485.2	10998.5
hsa-miR-551a	Vertebrata	476.99	126.917	232.452
hsa-miR-551b	Vertebrata	1278.14	2703.7	1599.47
hsa-miR-802	Vertebrata	226.17	752.78	990.373
hsa-miR-875	Vertebrata	139.96	363.73	86.0885
hsa-let-7a	Gnathostomata	352969	233355	400639
hsa-let-7b	Gnathostomata	633925	175847	297181
hsa-let-7c	Gnathostomata	99044.1	88837.8	400639
hsa-let-7d	Gnathostomata	51525.9	48915.2	22222.1
hsa-let-7e	Gnathostomata	40344.1	43025	43326.8
hsa-let-7f	Gnathostomata	357426	261889	493493
hsa-let-7g	Gnathostomata	147832	47728.4	285840
hsa-let-7i	Gnathostomata	127467	258759	160600
hsa-miR-1	Gnathostomata	824115	10718	200680
hsa-miR-100	Gnathostomata	684829	231959	683000
hsa-miR-103a	Gnathostomata	157263	156795	124655
hsa-miR-106a	Gnathostomata	5940.47	4117.55	79538
hsa-miR-106b	Gnathostomata	30322.4	39101.5	28819.6
hsa-miR-107	Gnathostomata	15849	15912.9	124655
hsa-miR-10a	Gnathostomata	500512	526458	500175
hsa-miR-10b	Gnathostomata	855216	705179	816597
hsa-miR-124	Gnathostomata	38749.7	323.683	9392.63
hsa-miR-125a	Gnathostomata	77939.4	51561.3	121781
hsa-miR-125b	Gnathostomata	138452	110819	142462
hsa-miR-128	Gnathostomata	27758.8	37038	55366.6
hsa-miR-129	Gnathostomata	15470	11311.7	12595.9
hsa-miR-1306	Gnathostomata	1429.51	289.55	409.609
hsa-miR-130a	Gnathostomata	25968.6	28259.4	21598.2
hsa-miR-130b	Gnathostomata	3594.04	8575.73	12016.3
hsa-miR-133a	Gnathostomata	309717	25233.7	40230
hsa-miR-133b	Gnathostomata	11383.5	1064.34	40230
hsa-miR-135a	Gnathostomata	15873.1	878.94	6639.71
hsa-miR-135b	Gnathostomata	4928.85	5207.85	3146.45
hsa-miR-137	Gnathostomata	2195.86	4497.06	6329.07
hsa-miR-139	Gnathostomata	16953.5	1381.19	5007.3
hsa-miR-140	Gnathostomata	84786.8	30828.8	82470
hsa-miR-142	Gnathostomata	82225.8	124303	236744
hsa-miR-146a	Gnathostomata	143395	56443	140354
hsa-miR-146b	Gnathostomata	531214	374403	374973
hsa-miR-148a	Gnathostomata	896936	131330	617551
hsa-miR-148b	Gnathostomata	18406.3	14864.2	34492.1
hsa-miR-150	Gnathostomata	110104	2881.62	499643
hsa-miR-152	Gnathostomata	7457.49	8712.04	12171.4
hsa-miR-153	Gnathostomata	4127.12	837.53	9204.01
hsa-miR-15a	Gnathostomata	15420	8762.52	20493.1
hsa-miR-15b	Gnathostomata	14036.2	16088.8	14551.1
hsa-miR-16	Gnathostomata	530430	246330	239268
hsa-miR-17	Gnathostomata	75239.4	96277	79538
hsa-miR-181a	Gnathostomata	209871	518327	527747
hsa-miR-181b	Gnathostomata	22244.1	49249.2	32834.7
hsa-miR-181c	Gnathostomata	15920.6	8224.44	15244.8
hsa-miR-181d	Gnathostomata	1494.23	4846.61	1762.35
hsa-miR-18a	Gnathostomata	49045	97143.3	14518.4
hsa-miR-18b	Gnathostomata	816.83	3143.41	4169.12
hsa-miR-190a	Gnathostomata	1188.23	1075.75	1093.12
hsa-miR-190b	Gnathostomata	1579.77	896.49	1543.8
hsa-miR-191	Gnathostomata	203898	234253	295752
hsa-miR-195	Gnathostomata	26948	4408.09	1605.02
hsa-miR-196a	Gnathostomata	57625.7	25698.5	4563.74
hsa-miR-196b	Gnathostomata	33987.9	17368.5	4879.86
hsa-miR-199a	Gnathostomata	94452.4	40999.5	91676.1
hsa-miR-199b	Gnathostomata	45618.8	20420.9	73095.2
hsa-miR-19a	Gnathostomata	109232	227757	20765.9
hsa-miR-19b	Gnathostomata	225389	255092	89130.5
hsa-miR-204	Gnathostomata	700942	90356	105968
hsa-miR-205	Gnathostomata	153048	151455	276825
hsa-miR-206	Gnathostomata	431272	54793.8	426705
hsa-miR-20a	Gnathostomata	53585.5	118434	64179
hsa-miR-20b	Gnathostomata	12419.4	8895.6	24257
hsa-miR-211	Gnathostomata	57544.7	91666.5	29022.7
hsa-miR-214	Gnathostomata	9018.97	5171.28	6925.73
hsa-miR-218	Gnathostomata	7433.12	58549.7	18587.7
hsa-miR-219a	Gnathostomata	8823.58	5476.24	78577.7
hsa-miR-221	Gnathostomata	65738.8	263205	111023
hsa-miR-222	Gnathostomata	143612	136419	141448
hsa-miR-23a	Gnathostomata	93686.6	43701.2	59854.6
hsa-miR-23b	Gnathostomata	56335.2	31331.5	59854.6
hsa-miR-24	Gnathostomata	65859.2	136303	123882
hsa-miR-25	Gnathostomata	241462	58989.9	42032.5
hsa-miR-26a	Gnathostomata	230100	82736.5	299513
hsa-miR-26b	Gnathostomata	500000	21661	93966.1
hsa-miR-27a	Gnathostomata	80860.2	81640.3	146582
hsa-miR-27b	Gnathostomata	500000	107746	146582
hsa-miR-29a	Gnathostomata	99662.7	61026.4	98661.4
hsa-miR-29b	Gnathostomata	58648.5	61586.1	81779.3
hsa-miR-29c	Gnathostomata	26193.6	5885.16	33488.7
hsa-miR-301a	Gnathostomata	10759.7	13766.7	14129.3
hsa-miR-301b	Gnathostomata	4191.31	8341.73	13386.1
hsa-miR-302a	Gnathostomata	157695	193274	358409
hsa-miR-302b	Gnathostomata	157756	401861	426302
hsa-miR-302c	Gnathostomata	25743.3	33082.3	44516.7
hsa-miR-302d	Gnathostomata	29772.6	54858	105539
hsa-miR-30a	Gnathostomata	393718	156639	173368
hsa-miR-30b	Gnathostomata	49077.2	37877.3	61765.3
hsa-miR-30c	Gnathostomata	500000	624564	61765.3
hsa-miR-30d	Gnathostomata	164428	117070	138427
hsa-miR-30e	Gnathostomata	76213.3	147217	61373.2
hsa-miR-32	Gnathostomata	2809.09	4648.15	2843.12
hsa-miR-33a	Gnathostomata	9250.97	2938.3	941.739
hsa-miR-33b	Gnathostomata	2586.29	8214.22	792.131
hsa-miR-34a	Gnathostomata	8833.71	13042.1	12263.8
hsa-miR-34b	Gnathostomata	2527.81	410.71	11195.8
hsa-miR-34c	Gnathostomata	23569.6	4113.74	94288.6
hsa-miR-363	Gnathostomata	14081.5	28392.5	36072.6
hsa-miR-367	Gnathostomata	470.37	6287.78	58045.6
hsa-miR-424	Gnathostomata	20415.1	92847.1	15050.6
hsa-miR-425	Gnathostomata	12788.7	22684.4	27767.6
hsa-miR-449a	Gnathostomata	6360.93	14946	43360.2
hsa-miR-449b	Gnathostomata	11730.2	2665.1	43360.2
hsa-miR-449c	Gnathostomata	40591.3	4053.38	54833.4
hsa-miR-454	Gnathostomata	2205.43	2331.9	7339.58
hsa-miR-497	Gnathostomata	7250.88	2164.66	1655.61
hsa-miR-503	Gnathostomata	4252.3	4990.54	12424.3
hsa-miR-7	Gnathostomata	9000.16	111275	337045
hsa-miR-9	Gnathostomata	803990	156530	327313
hsa-miR-92a	Gnathostomata	437540	435274	503835
hsa-miR-92b	Gnathostomata	68464.7	285769	346008
hsa-miR-93	Gnathostomata	454071	133426	46853.6
hsa-miR-98	Gnathostomata	18669.1	26945.2	18299.9
hsa-miR-99a	Gnathostomata	174205	107637	454706
hsa-miR-99b	Gnathostomata	820141	140777	232706
hsa-miR-187	Osteichthyes	6343.56	1370.67	1703.7
hsa-miR-489	Osteichthyes	1246.98	4511.72	3438.03
hsa-miR-599	Sarcopterygii	287.36	1126.67	53.0045
hsa-miR-383	Tetrapoda	1358.61	824.3	293.763
hsa-miR-3065	Amniota	8210.97	1170.8	807.429
hsa-miR-490	Amniota	1218.49	1585.24	5159.44
hsa-miR-186	Mammalia	14043	57473.9	46974.3
hsa-miR-590	Mammalia	963.27	4543.83	1378.52
hsa-miR-873	Mammalia	4675.22	1036.21	2914.92
hsa-miR-1251	Theria	2713.69	401.33	2601.07
hsa-miR-325	Theria	0.47	0	20.2484
hsa-miR-340	Theria	10290.1	7027.52	19843.4
hsa-miR-3613	Theria	1012.47	1011.58	1503.1
hsa-miR-483	Theria	27924.2	7748.67	16677.4
hsa-miR-671	Theria	1394.07	2942.95	2146.82
hsa-miR-675	Theria	18541.9	1390.14	1921.61
hsa-miR-105	Eutheria	18250.4	1874.52	789.834
hsa-miR-1193	Eutheria	7.35	13.7367	33.323
hsa-miR-1197	Eutheria	1792.84	126.81	441.771
hsa-miR-1247	Eutheria	5109.28	3935.55	1305.16
hsa-miR-1249	Eutheria	1329.66	153.51	3593.51
hsa-miR-1264	Eutheria	130.2	24.435	233.497
hsa-miR-127	Eutheria	93130.5	35860.2	134702
hsa-miR-1271	Eutheria	603.71	1258.8	2756.97
hsa-miR-1277	Eutheria	260.91	471.215	1587.97
hsa-miR-1296	Eutheria	3813.82	1373.17	1674.42
hsa-miR-1298	Eutheria	5728.87	2083.05	25299.5
hsa-miR-1301	Eutheria	1833.36	978.75	2343.4
hsa-miR-1307	Eutheria	123933	22109.3	18708.6
hsa-miR-134	Eutheria	28284.3	4654.21	4225.1
hsa-miR-1343	Eutheria	882.09	41.04	161.907
hsa-miR-136	Eutheria	19582.8	3689.73	9968.51
hsa-miR-149	Eutheria	38111.7	6210.86	11705.9
hsa-miR-151a	Eutheria	153805	44159.2	635086
hsa-miR-154	Eutheria	3840.78	948.035	897.944
hsa-miR-185	Eutheria	55352.8	17444.5	93182.7
hsa-miR-188	Eutheria	3083.66	498.19	998.609
hsa-miR-1911	Eutheria	3818.24	63.075	485.67
hsa-miR-1912	Eutheria	624.17	11.245	186.306
hsa-miR-197	Eutheria	52134	3122.18	9331.13
hsa-miR-2114	Eutheria	177.28	26.7167	78.9992
hsa-miR-219b	Eutheria	159	21.4025	100.447
hsa-miR-224	Eutheria	11360	25678.9	11901.3
hsa-miR-2355	Eutheria	529.38	656.82	479.011
hsa-miR-28	Eutheria	166337	29874	169050
hsa-miR-296	Eutheria	1367.28	1235.45	1663.24
hsa-miR-299	Eutheria	2362.39	1816.3	1062.5
hsa-miR-323a	Eutheria	4899.15	1390.56	5890.89
hsa-miR-323b	Eutheria	1848.49	234.92	1965.82
hsa-miR-324	Eutheria	6756.76	1851.59	2318.13
hsa-miR-326	Eutheria	8875.33	291.87	9911.78
hsa-miR-328	Eutheria	7785.76	3220.48	5802.13
hsa-miR-329	Eutheria	3096.74	1957.82	1319.59
hsa-miR-330	Eutheria	2376.57	4819.86	3302.05
hsa-miR-331	Eutheria	1776.1	1548.98	4127.65
hsa-miR-335	Eutheria	15913.9	11879.3	31646.9
hsa-miR-337	Eutheria	5490.68	2482.93	2950.49
hsa-miR-339	Eutheria	5329.31	3507.51	5865.77
hsa-miR-342	Eutheria	23853.5	11654.4	67782.9
hsa-miR-345	Eutheria	17617.6	14298.2	3793.72
hsa-miR-346	Eutheria	211.36	111.692	268.049
hsa-miR-361	Eutheria	7618.51	7534.41	11670.1
hsa-miR-362	Eutheria	8438.52	2224.15	2648.54
hsa-miR-369	Eutheria	9127.21	1631.31	7791.14
hsa-miR-371a	Eutheria	209255	28178.3	233937
hsa-miR-372	Eutheria	77434.8	309493	110841
hsa-miR-373	Eutheria	17770	7382.61	74742.4
hsa-miR-374a	Eutheria	8545.58	22503.8	12459
hsa-miR-374b	Eutheria	4034.99	8521.96	10341.7
hsa-miR-376a	Eutheria	7144.22	9013.9	2290.02
hsa-miR-376b	Eutheria	6519.44	3860.93	1870.99
hsa-miR-376c	Eutheria	16244.3	38531.2	3139.34
hsa-miR-377	Eutheria	4482.11	250.374	605.144
hsa-miR-378a	Eutheria	112247	166516	83987.9
hsa-miR-379	Eutheria	69549.7	9362.18	14334.4
hsa-miR-380	Eutheria	1061.87	191.005	589.007
hsa-miR-381	Eutheria	19056.6	33730.8	36215.3
hsa-miR-382	Eutheria	5956.26	1030.29	2774.3
hsa-miR-409	Eutheria	13306.4	21535.3	16007.5
hsa-miR-410	Eutheria	27918.8	5930.36	13101.9
hsa-miR-411	Eutheria	24747.7	10077.5	22383.6
hsa-miR-412	Eutheria	7247.99	163.11	9384.22
hsa-miR-421	Eutheria	2339.94	5800.73	8745.94
hsa-miR-423	Eutheria	159869	46367.1	303487
hsa-miR-431	Eutheria	10988.8	768.48	10705
hsa-miR-432	Eutheria	17302.5	1338.73	6507.5
hsa-miR-433	Eutheria	2224.05	278.15	2976.69
hsa-miR-448	Eutheria	2057.05	261.243	2209.77
hsa-miR-450a	Eutheria	1945.66	867.54	5856.17
hsa-miR-450b	Eutheria	1868.06	1953.51	2345.05
hsa-miR-452	Eutheria	2970.06	6743.68	19900.3
hsa-miR-485	Eutheria	2793.3	1535.1	3491.53
hsa-miR-486	Eutheria	994103	179188	990293
hsa-miR-487a	Eutheria	1833.15	306.522	681.65
hsa-miR-487b	Eutheria	16879	1310.33	3740.27
hsa-miR-488	Eutheria	419.9	210.75	439.326
hsa-miR-491	Eutheria	379.26	135.25	325.99
hsa-miR-493	Eutheria	10455.5	2017.27	12389
hsa-miR-494	Eutheria	3486.39	2855.8	4240.16
hsa-miR-495	Eutheria	1807.82	1893.56	5724.39
hsa-miR-496	Eutheria	755.4	72.865	127.72
hsa-miR-500a	Eutheria	22542.4	4433.94	8624.13
hsa-miR-500b	Eutheria	1898.67	56.7533	233.619
hsa-miR-501	Eutheria	7993.53	4489.46	9166.73
hsa-miR-502	Eutheria	5625.68	836.08	8624.13
hsa-miR-504	Eutheria	6321.67	995.57	10830.5
hsa-miR-505	Eutheria	1033.47	1669.04	6014.42
hsa-miR-506	Eutheria	11672.8	268.47	4212.04
hsa-miR-507	Eutheria	1492.09	76.56	134.292
hsa-miR-508	Eutheria	137531	15656	6898.82
hsa-miR-510	Eutheria	1075.42	53.91	165.387
hsa-miR-532	Eutheria	39073.8	27276.8	17494.5
hsa-miR-539	Eutheria	3399.25	727.48	1325.56
hsa-miR-541	Eutheria	1340.11	211.63	236.743
hsa-miR-542	Eutheria	11506.4	2288.2	2567.75
hsa-miR-543	Eutheria	6318.1	1968.13	12752.1
hsa-miR-544a	Eutheria	488.96	14.17	29.3091
hsa-miR-545	Eutheria	162.99	303.08	116.353
hsa-miR-574	Eutheria	3679.03	3948.79	13273.3
hsa-miR-582	Eutheria	14903.2	8950.51	3970.77
hsa-miR-592	Eutheria	1042.22	2016.12	552.688
hsa-miR-598	Eutheria	1400.61	1673.68	1637.35
hsa-miR-615	Eutheria	2282.36	3870.7	9582.44
hsa-miR-628	Eutheria	476.73	394.815	400.315
hsa-miR-652	Eutheria	12931.1	5587.06	4741.17
hsa-miR-653	Eutheria	4833.77	5947.71	7808.97
hsa-miR-654	Eutheria	20133.2	6185.2	12148
hsa-miR-655	Eutheria	1653.67	506.045	853.15
hsa-miR-656	Eutheria	896.42	196.967	1535.61
hsa-miR-660	Eutheria	14920.9	5669.06	4207.64
hsa-miR-670	Eutheria	1333.6	274.66	1270.36
hsa-miR-6715a	Eutheria	9885.2	39.1665	47.3189
hsa-miR-676	Eutheria	94.75	87.1317	82.5435
hsa-miR-708	Eutheria	5682.71	7883.75	5053.52
hsa-miR-744	Eutheria	16759.8	8274.57	16939.7
hsa-miR-758	Eutheria	2761.82	684.93	1502.44
hsa-miR-760	Eutheria	1323.56	509.31	1633.6
hsa-miR-769	Eutheria	4925.28	10997.9	14988.6
hsa-miR-874	Eutheria	4325.42	1266.28	2150.69
hsa-miR-876	Eutheria	397.89	554.38	288.01
hsa-miR-877	Eutheria	1511.9	6605.95	7913.63
hsa-miR-885	Eutheria	2122.51	1305.73	1863.98
hsa-miR-889	Eutheria	5365.13	2307.25	3580.58
hsa-miR-935	Eutheria	855.4	1059.05	1578.95
hsa-miR-95	Eutheria	2697.4	1911.32	3766.89
hsa-miR-9851	Eutheria	0.18	0.1	0
hsa-miR-370	Boreoeutheria	4852.15	5298.34	51306.3
hsa-miR-511	Euarchontoglires	2086.44	20.325	4530.73
hsa-miR-770	Euarchontoglires	512.18	31.08	166.564
hsa-miR-1180	Catarrhini	9741.93	3504.23	4432.54
hsa-miR-1185	Catarrhini	1235.58	443.745	1688.84
hsa-miR-1283	Catarrhini	5576.24	4203.47	589.996
hsa-miR-1323	Catarrhini	28666.3	14798.9	30758.9
hsa-miR-3140	Catarrhini	14.9	92.8767	75.3721
hsa-miR-3145	Catarrhini	12.6	19.61	25.193
hsa-miR-3146	Catarrhini	14.12	6.11	26.0765
hsa-miR-3173	Catarrhini	51.72	212.02	182.541
hsa-miR-3200	Catarrhini	1067.4	378.84	871.931
hsa-miR-320a	Catarrhini	121698	92186.8	136763
hsa-miR-320b	Catarrhini	5877.83	2655.98	136763
hsa-miR-320c	Catarrhini	3575.09	994.77	136763
hsa-miR-3617	Catarrhini	93.13	16.02	422.491
hsa-miR-3934	Catarrhini	34.65	74.085	235.341
hsa-miR-4524a	Catarrhini	196.08	8.865	102.258
hsa-miR-4677	Catarrhini	171.25	395.31	349.367
hsa-miR-4766	Catarrhini	99.47	16.11	143.146
hsa-miR-498	Catarrhini	4440.02	583.297	352.218
hsa-miR-513b	Catarrhini	1749.48	72.98	254.007
hsa-miR-513c	Catarrhini	2237.08	358.95	515.271
hsa-miR-514a	Catarrhini	53437	8155.29	4463.26
hsa-miR-514b	Catarrhini	1262.05	30.94	242.395
hsa-miR-516b	Catarrhini	97641.1	28072.4	2182.76
hsa-miR-518b	Catarrhini	11941.1	4098.54	1111.85
hsa-miR-518c	Catarrhini	5923.5	5722.15	621.204
hsa-miR-518d	Catarrhini	918.71	315.418	325.801
hsa-miR-518e	Catarrhini	9431.54	3307.86	1053.11
hsa-miR-518f	Catarrhini	3610.03	809.696	621.204
hsa-miR-519c	Catarrhini	9431.82	4732.77	1464.67
hsa-miR-520a	Catarrhini	6552.41	3590.32	1226.64
hsa-miR-520d	Catarrhini	2062.84	2947.3	297.965
hsa-miR-520f	Catarrhini	6821.83	3760.67	1483.67
hsa-miR-522	Catarrhini	9431.82	4275.7	1053.11
hsa-miR-523	Catarrhini	9431.82	812.16	1053.11
hsa-miR-524	Catarrhini	1595.89	1491.2	404.887
hsa-miR-525	Catarrhini	4666.81	1734.02	514.553
hsa-miR-526a	Catarrhini	1837.42	630.813	325.801
hsa-miR-526b	Catarrhini	13934.2	5551.15	1483.67
hsa-miR-550a	Catarrhini	825.09	1061.58	368.974
hsa-miR-576	Catarrhini	470.46	407.895	583.972
hsa-miR-577	Catarrhini	1610.16	2373.39	2057.05
hsa-miR-579	Catarrhini	93.12	117.95	79.0353
hsa-miR-584	Catarrhini	23280.1	13112.9	10212
hsa-miR-589	Catarrhini	3962.12	3601.24	1563.69
hsa-miR-605	Catarrhini	79.26	297.927	105.92
hsa-miR-624	Catarrhini	153.11	277.393	964.635
hsa-miR-642a	Catarrhini	210.55	382.085	590.421
hsa-miR-651	Catarrhini	508.78	402.61	1101.83
hsa-miR-887	Catarrhini	874.23	789.69	1537.95
hsa-miR-888	Catarrhini	1896.7	17.755	4385.22
hsa-miR-890	Catarrhini	454.41	1.785	507.974
hsa-miR-892a	Catarrhini	1727.61	57.925	567.041
hsa-miR-892b	Catarrhini	309.2	2.435	330.774
hsa-miR-892c	Catarrhini	169.81	4.385	273.411
hsa-miR-934	Catarrhini	6075.74	2560.5	880.237
hsa-miR-944	Catarrhini	1596.8	471.27	2015.2
hsa-miR-1252	H. sapiens	32.09	50.2964	47.759
hsa-miR-1266	H. sapiens	852.39	309.28	168.085
hsa-miR-1269a	H. sapiens	138565	10130.9	3747.22
hsa-miR-1270	H. sapiens	804.16	1466.28	489.348
hsa-miR-1276	H. sapiens	99.47	110.79	93.7297
hsa-miR-1278	H. sapiens	120.9	165.01	241.472
hsa-miR-1286	H. sapiens	39.74	200.455	113.536
hsa-miR-1287	H. sapiens	834.56	338.19	509.508
hsa-miR-1294	H. sapiens	513.16	35.28	154.952
hsa-miR-1295b	H. sapiens	59.74	1.375	31.3005
hsa-miR-1908	H. sapiens	732.01	160.86	1822.17
hsa-miR-1910	H. sapiens	107.2	827.665	338.91
hsa-miR-1913	H. sapiens	9.68	14.95	24.8603
hsa-miR-1914	H. sapiens	31.27	30.94	25.5643
hsa-miR-2115	H. sapiens	290.96	83.31	246.536
hsa-miR-2116	H. sapiens	150.93	432.65	395.527
hsa-miR-2276	H. sapiens	99.47	24.34	287.528
hsa-miR-2467	H. sapiens	118.4	519.08	225.245
hsa-miR-3126	H. sapiens	74.03	18.27	20.7581
hsa-miR-3127	H. sapiens	215.82	80.38	120.438
hsa-miR-3136	H. sapiens	86.47	19.945	56.247
hsa-miR-3138	H. sapiens	135.72	31.64	167.364
hsa-miR-3144	H. sapiens	76.7	442.187	245.726
hsa-miR-3174	H. sapiens	79.7	66.59	293.425
hsa-miR-3180	H. sapiens	4744.89	815.2	1342.71
hsa-miR-3187	H. sapiens	167.32	111.62	108.117
hsa-miR-3194	H. sapiens	33.47	131.48	61.6856
hsa-miR-3611	H. sapiens	99.47	40.85	105.158
hsa-miR-3619	H. sapiens	94.5	71.22	81.1158
hsa-miR-3622a	H. sapiens	250.95	34.79	48.9795
hsa-miR-3663	H. sapiens	76.34	9.735	2176.43
hsa-miR-3690	H. sapiens	309.38	44.98	959.068
hsa-miR-3909	H. sapiens	191.68	224.37	389.164
hsa-miR-3924	H. sapiens	2.69	9.76	1.59823
hsa-miR-3942	H. sapiens	23.01	43.4233	68.302
hsa-miR-3944	H. sapiens	136.29	90.5767	21.0227
hsa-miR-4424	H. sapiens	14.63	14.74	185.148
hsa-miR-4637	H. sapiens	3.99	4.195	4.48965
hsa-miR-4661	H. sapiens	259.85	90.14	278.219
hsa-miR-4662b	H. sapiens	3.11	100.99	81.1472
hsa-miR-4664	H. sapiens	135.49	197.34	412.888
hsa-miR-4731	H. sapiens	294.03	17.535	7.98944
hsa-miR-509	H. sapiens	43130.2	17484.7	8833.87
hsa-miR-512	H. sapiens	27974.4	16420.1	7608.41
hsa-miR-513a	H. sapiens	4296.96	300.26	571.878
hsa-miR-515	H. sapiens	22921.5	14151.9	4753.07
hsa-miR-516a	H. sapiens	26182.1	24034.2	5417.23
hsa-miR-517a	H. sapiens	28167.2	8421.98	1817.54
hsa-miR-517b	H. sapiens	28167.2	8421.98	1817.54
hsa-miR-517c	H. sapiens	8483.45	3464.93	259.027
hsa-miR-518a	H. sapiens	3522.7	2172.82	288.571
hsa-miR-519a	H. sapiens	16163.8	5771.9	1053.11
hsa-miR-519b	H. sapiens	9431.82	1053.54	1053.11
hsa-miR-519d	H. sapiens	9928.72	5449.4	567.376
hsa-miR-519e	H. sapiens	589.22	588.364	51.1879
hsa-miR-520b	H. sapiens	1246.38	99.6021	1483.67
hsa-miR-520c	H. sapiens	3546.5	1101.77	1483.67
hsa-miR-520e	H. sapiens	1942.77	210.477	153.288
hsa-miR-520g	H. sapiens	3634.44	1903.23	512.089
hsa-miR-520h	H. sapiens	582.42	303.76	512.089
hsa-miR-521	H. sapiens	478.54	512.08	142.437
hsa-miR-527	H. sapiens	670.26	865.192	151.333
hsa-miR-552	H. sapiens	2071.66	114.308	1544.56
hsa-miR-556	H. sapiens	141.92	129.75	123.618
hsa-miR-5579	H. sapiens	94.75	24.46	38.9288
hsa-miR-5581	H. sapiens	20.27	67.1875	105.158
hsa-miR-5586	H. sapiens	14.79	3.68	48.094
hsa-miR-561	H. sapiens	1201.68	2008.47	4285.3
hsa-miR-5683	H. sapiens	3591.5	59.555	1180.95
hsa-miR-5687	H. sapiens	2.49	1.11	15.8959
hsa-miR-580	H. sapiens	81.49	29.73	130.49
hsa-miR-585	H. sapiens	220.17	137.149	577.918
hsa-miR-616	H. sapiens	206.66	284.445	162.232
hsa-miR-629	H. sapiens	3773.01	3349.82	3678.46
hsa-miR-7151	H. sapiens	32.55	17.43	25.2638
hsa-miR-766	H. sapiens	2792.55	1446.62	4894.53
hsa-miR-7854	H. sapiens	59.86	69.965	52.3647
hsa-miR-11181		1.68	0	0
hsa-miR-10226		14.74	8.31	248.666
hsa-miR-10392		318.24	21.6	173.887
hsa-miR-10393		172.93	1.2675	105.107
hsa-miR-10394		141.13	31.37	127.043
hsa-miR-10395		836.22	205.26	3565.08
hsa-miR-10396a		825.8	2.42125	6588.73
hsa-miR-10396b		6811.77	87.74	6588.73
hsa-miR-10397		90.3	0.62	63.4101
hsa-miR-10398		26.78	2.17	96.6635
hsa-miR-10399		2309.82	1515.33	1542.17
hsa-miR-103b		2.14	0.17	3109.76
hsa-miR-10400		2101.14	15.49	54.2568
hsa-miR-10401		8149.55	179.91	1510.47
hsa-miR-10522		3.19	14.1417	35.196
hsa-miR-10523		38.17	37.04	55.4125
hsa-miR-10524		23.38	3.485	10.7333
hsa-miR-10525		2.39	2.45	30.0875
hsa-miR-10526		28.03	11.0521	182.965
hsa-miR-10527		194.82	166.904	136.454
hsa-miR-11399		257.42	11.065	1523.91
hsa-miR-11400		1177.42	1.53	1249.07
hsa-miR-11401		138.11	5.685	98.3809
hsa-miR-1178		5.46	0.85	2.82887
hsa-miR-1179		189.27	12.9633	2709.76
hsa-miR-1181		8.24	0.555	43.8265
hsa-miR-1182		0.51	0.056	0
hsa-miR-1183		0.64	0.92	0
hsa-miR-1184		0.15	0.06	0
hsa-miR-1199		2.97	0.1	0
hsa-miR-1200		0.28	1.4175	1.38691
hsa-miR-1202		2.59	0.0766667	0
hsa-miR-1203		0.31	0.0116667	0
hsa-miR-1204		0.23	0.04	0.529102
hsa-miR-1205		0.18	0	0.504076
hsa-miR-1206		0.56	0.07	27.1016
hsa-miR-1207		147.02	0.175	199.8
hsa-miR-1208		0	0.004	0
hsa-miR-12113		0.94	0.58	0
hsa-miR-12114		7.29	4.26	8.24721
hsa-miR-12115		0.84	0.505	1.18151
hsa-miR-12116		3.15	0.12	0
hsa-miR-12117		1.46	0.07	0
hsa-miR-12118		1.03	0	0
hsa-miR-12119		0.64	0.0766667	3.19055
hsa-miR-12120		0.82	0	0
hsa-miR-12121		2.42	0.28	2.56617
hsa-miR-12122		0.79	0.08	0
hsa-miR-12123		0.63	1.68	0
hsa-miR-12124		1.03	0.00989583	0
hsa-miR-12125		16.41	2.03	4.2615
hsa-miR-12126		1.2	0.17	0
hsa-miR-12127		1.46	0.15	0
hsa-miR-12128		0.5	0.0075	0
hsa-miR-12129		87.03	0.926667	2.51457
hsa-miR-12130		1.02	0.35625	0
hsa-miR-12131		0.11	0.00333333	0
hsa-miR-12132		5.86	2.595	9.2383
hsa-miR-12133		1.37	0.23	0.132213
hsa-miR-12135		492.84	1630.92	0
hsa-miR-12136		2573.58	535.81	11134
hsa-miR-1224		2550.7	797.245	6361.22
hsa-miR-1225		7.22	0.36	7.20444
hsa-miR-1226		1244.59	446.56	866.535
hsa-miR-1227		36.65	3.19	34.432
hsa-miR-1228		447.64	17.93	525.794
hsa-miR-1229		484.37	53.67	129.605
hsa-miR-122b		98.98	13.26	284.987
hsa-miR-1231		3.1	0.243333	245.726
hsa-miR-1233		14.78	15.74	157.967
hsa-miR-1234		383.41	10.85	51.2464
hsa-miR-1236		5.63	3.645	67.977
hsa-miR-1237		33.47	9.75	526.727
hsa-miR-1238		9.08	0.765	32.2012
hsa-miR-1243		13.45	27.53	75.6076
hsa-miR-1244		43.52	1.48	82.4119
hsa-miR-1245a		6.29	9.34	52.5817
hsa-miR-1245b		6.66	1.87	8.3183
hsa-miR-1246		48641.8	4941.06	225577
hsa-miR-1248		158.64	191.75	2686.06
hsa-miR-1250		397.89	122.388	109.873
hsa-miR-1253		81.74	4.92	13.4661
hsa-miR-1255a		155.29	107.887	123.365
hsa-miR-1255b		124.02	17.375	219.412
hsa-miR-1256		7.76	58.98	57.7601
hsa-miR-1257		5.6	112.905	91.358
hsa-miR-1258		90.37	16.59	135.633
hsa-miR-1260a		4695.86	4537.93	2316.46
hsa-miR-1260b		6028.92	5779.71	2316.46
hsa-miR-1261		198.87	26.69	0.565395
hsa-miR-1262		74.31	62.435	307.887
hsa-miR-1263		33.42	108.33	438.814
hsa-miR-1265		14.45	22.95	46.3461
hsa-miR-1267		20.68	11.5367	48.2117
hsa-miR-1268a		763.07	554.16	10321.2
hsa-miR-1268b		1106.73	582.44	10321.2
hsa-miR-1269b		20021.2	3108.79	1032.44
hsa-miR-1272		98.86	74.45	22.9449
hsa-miR-1273c		46.38	17.3367	128.515
hsa-miR-1273h		1362.07	757.37	711.3
hsa-miR-1275		324.95	324.39	6414.05
hsa-miR-1279		0	0.05	0
hsa-miR-1281		2.54	0.396667	3.30147
hsa-miR-1282		0.98	0.12	1.49997
hsa-miR-1284		35.74	63.97	135.806
hsa-miR-1285		219.9	327.49	982.904
hsa-miR-1288		29.93	11.945	18.5866
hsa-miR-1289		67.5	14.52	12.7045
hsa-miR-1290		5367.76	1121.15	2000.91
hsa-miR-1291		194.67	63.92	5932.53
hsa-miR-1292		90.33	106.585	193.674
hsa-miR-1293		72.67	259.05	285.063
hsa-miR-1295a		108.95	112.06	279.887
hsa-miR-1297		4.43	0.4	17.328
hsa-miR-1299		2112.79	898.25	624.021
hsa-miR-1302		5.28	1.87	101.617
hsa-miR-1303		350.37	2107.95	619.333
hsa-miR-1304		1166.86	2989.46	1333.89
hsa-miR-1305		397.3	72.49	149.245
hsa-miR-1321		10.17	0.004	16.7198
hsa-miR-1322		5.62	17.26	32.0084
hsa-miR-1324		0.75	0.00533333	0
hsa-miR-1468		996.96	679.923	784.613
hsa-miR-1469		192.86	1.13	0
hsa-miR-1470		0.66	0	0
hsa-miR-1471		0.28	0.00266667	0
hsa-miR-147a		5.69	4.845	17.2177
hsa-miR-151b		3258.85	1169.06	29001.6
hsa-miR-1537		67.78	140.46	112.187
hsa-miR-1538		147.02	84.53	275.478
hsa-miR-1539		1.26	0.07	0.458387
hsa-miR-1587		3.05	1.75	93.6023
hsa-miR-1825		0.83	0	0
hsa-miR-1827		7.12	4.36833	0
hsa-miR-1843		1122.27	589.638	2562.57
hsa-miR-1909		147.02	5.42	22.5847
hsa-miR-1915		105.03	28.68	31.4909
hsa-miR-1972		6.2	5.66	56.0908
hsa-miR-1973		405.46	79.66	138.439
hsa-miR-1976		129.63	31.96	591.782
hsa-miR-198		2.16	0.6	10.7611
hsa-miR-203b		5128.97	785.3	274.81
hsa-miR-2052		0	0	0
hsa-miR-2053		0	0	0
hsa-miR-2054		0.25	0	0
hsa-miR-2110		24092.2	286.34	1142.49
hsa-miR-2113		61.64	112.06	262.75
hsa-miR-2117		1.01	0.375	2.89677
hsa-miR-2277		210.96	128.78	150.249
hsa-miR-2278		222.94	24.8533	89.3133
hsa-miR-2392		7.74	1.57667	0
hsa-miR-23c		134.55	159.16	249.125
hsa-miR-2681		94.75	56.7879	73.1256
hsa-miR-2682		195.2	852.65	1266.09
hsa-miR-2861		4.2	0.12	0.705871
hsa-miR-2909		0	0	0
hsa-miR-297		0.88	13.04	44.2089
hsa-miR-298		0.42	0.65	17.638
hsa-miR-300		312.69	5.9	701.621
hsa-miR-302e		100.61	158.66	174.118
hsa-miR-302f		11.12	4.53	774.183
hsa-miR-3059		106.2	109.035	164.728
hsa-miR-3064		217.21	16.89	85.1934
hsa-miR-3074		403.11	328.94	1474.36
hsa-miR-3085		169.81	90.0133	153.699
hsa-miR-3115		76.7	14.4608	59.221
hsa-miR-3116		44	18.64	19.789
hsa-miR-3117		214.47	582.118	269.001
hsa-miR-3118		11.6	18.36	31.0039
hsa-miR-3119		2.51	0.96	91.4965
hsa-miR-3120		158.24	11.3925	177.112
hsa-miR-3121		11.51	7.96667	26.8303
hsa-miR-3122		7.17	3.06	30.447
hsa-miR-3123		3.09	0.13	38.1692
hsa-miR-3124		39.62	5.9	103.968
hsa-miR-3125		14.99	16.4975	31.243
hsa-miR-3128		28.02	18.15	48.3317
hsa-miR-3129		371.57	106.09	110.034
hsa-miR-3130		356.89	75.92	198.614
hsa-miR-3131		1166.86	56.22	219.848
hsa-miR-3132		4.81	2.47	13.4715
hsa-miR-3133		47.73	20.92	352.075
hsa-miR-3134		6.49	3.4675	6.96003
hsa-miR-3135a		9.72	6.77	59.6936
hsa-miR-3135b		10.05	0.96	0
hsa-miR-3137		5.67	10.54	10.6787
hsa-miR-3139		9.08	17.79	27.8283
hsa-miR-3141		30.28	4.52	34.6199
hsa-miR-3142		2.26	6.97	8.1961
hsa-miR-3143		73.49	19.495	100.453
hsa-miR-3147		10.65	4.71	0
hsa-miR-3148		5.01	15.31	143.621
hsa-miR-3149		4.56	7.02	35.7807
hsa-miR-3150a		69.34	52.195	36.2516
hsa-miR-3150b		367.68	104.03	265.304
hsa-miR-3151		35.57	3.82	53.4495
hsa-miR-3152		79.35	54.4351	79.4893
hsa-miR-3153		3.69	5.9	7.86972
hsa-miR-3154		23	24.06	359.442
hsa-miR-3155a		44.01	11.7533	185.124
hsa-miR-3155b		0.59	0.22	46.4069
hsa-miR-3156		565.89	3.99	1.40495
hsa-miR-3157		69.34	124.86	69.4336
hsa-miR-3158		449.76	298.36	436.908
hsa-miR-3159		40.77	37.76	16.6614
hsa-miR-3160		29.26	4.215	31.9568
hsa-miR-3161		70.07	30.67	213.551
hsa-miR-3162		4.05	5.58	16.6676
hsa-miR-3163		22.59	10.7725	94.5499
hsa-miR-3164		29.11	14.76	22.8169
hsa-miR-3165		3.22	21.18	41.7598
hsa-miR-3166		9.08	22.6	14.5982
hsa-miR-3167		24.7	54.4475	63.4748
hsa-miR-3168		250.1	370.504	0
hsa-miR-3169		0.75	0.663333	2.38776
hsa-miR-3170		75.86	22.99	12.0903
hsa-miR-3171		12.6	12.93	88.2418
hsa-miR-3175		22.9	15.57	58.6721
hsa-miR-3176		206.02	737.2	252.659
hsa-miR-3177		180.07	108.01	456.349
hsa-miR-3178		1.09	0.64	112.676
hsa-miR-3179		9.28	24.68	158.434
hsa-miR-3181		9.03	63.92	32.1415
hsa-miR-3182		1.47	0.48	320.7
hsa-miR-3183		55.59	5.8775	32.2212
hsa-miR-3184		5.83	5.37	2184.71
hsa-miR-3185		2.23	16.83	147.802
hsa-miR-3186		33.14	15.6509	4.65058
hsa-miR-3188		74.03	19.91	438.797
hsa-miR-3189		82.56	27.15	13.9861
hsa-miR-3190		39.42	10.31	43.1382
hsa-miR-3191		19.24	5.9	67.1038
hsa-miR-3192		56.36	8.35	77.6704
hsa-miR-3193		8.14	11.31	49.3083
hsa-miR-3195		72.09	1.02	1133.27
hsa-miR-3196		174.47	31.96	576.847
hsa-miR-3197		19.54	18.46	87.4161
hsa-miR-3198		30.26	10.26	81.1472
hsa-miR-3199		18.1	4.36	49.5025
hsa-miR-3201		1.73	0.296667	0
hsa-miR-3202		23.5	13.56	56.3327
hsa-miR-320d		1771.92	685.37	136763
hsa-miR-320e		680.87	18.52	136763
hsa-miR-3529		32.24	2.45	20.9205
hsa-miR-3605		351.3	605.35	342.397
hsa-miR-3606		1.66	0.175	0.321975
hsa-miR-3609		104.46	63.165	524.221
hsa-miR-3610		5.78	3.19	16.2978
hsa-miR-3612		5.83	9.535	117.32
hsa-miR-3614		229.59	187.18	3420.9
hsa-miR-3615		4189.94	2190.17	4849.05
hsa-miR-3616		140.64	8.55	43.7507
hsa-miR-3618		1.8	4.78	0.394046
hsa-miR-3620		147.02	177.36	7213.82
hsa-miR-3621		2.18	0.09	0
hsa-miR-3622b		16.17	1.62	15.7351
hsa-miR-3646		4.3	1.05	2.57969
hsa-miR-3648		46.78	20.04	408.912
hsa-miR-3649		0.7	0	0
hsa-miR-3650		1.88	0.22	0
hsa-miR-3651		104.88	63.92	575.715
hsa-miR-3652		25.01	2.04	16.9843
hsa-miR-3654		11.77	0.858333	164.824
hsa-miR-3655		2.55	0.6	1.384
hsa-miR-3657		37.66	36.2433	15.862
hsa-miR-3658		0.63	0.07	0
hsa-miR-3659		23.7	27.32	39.4825
hsa-miR-3660		42.11	70.225	119.066
hsa-miR-3661		65.74	73.88	123.561
hsa-miR-3662		492.49	63.68	146.68
hsa-miR-3664		76.64	61.4275	63.7775
hsa-miR-3665		1.23	0.7	0
hsa-miR-3666		0.11	0.11	0
hsa-miR-3667		18.28	70.675	91.4965
hsa-miR-3668		1.42	2.79	38.1586
hsa-miR-3670		0.28	0	0
hsa-miR-3671		0.29	0.16	0
hsa-miR-3672		1.57	1.92	33.985
hsa-miR-3674		2.54	0.385	3.06046
hsa-miR-3675		7.39	9.75	1241.01
hsa-miR-3677		222.16	164.27	133.45
hsa-miR-3678		6.15	2.54	7.63038
hsa-miR-3679		147.02	67.73	204.855
hsa-miR-3680		17.42	21.68	91.2242
hsa-miR-3681		379.54	585.29	220.975
hsa-miR-3682		36.65	16.15	16.3714
hsa-miR-3683		1.51	0.6	8.3472
hsa-miR-3684		11.27	12.2775	193.071
hsa-miR-3685		4.33	18.49	12.5007
hsa-miR-3686		1.08	0.14	2.38491
hsa-miR-3688		67.5	18.02	158.426
hsa-miR-3689a		115.47	114.76	35.6314
hsa-miR-3689b		115.47	114.76	35.6314
hsa-miR-3689c		2.17	0.7	0
hsa-miR-3689d		0.17	1.48	0
hsa-miR-3689e		115.47	114.76	35.6314
hsa-miR-3689f		112.13	75.74	55.9922
hsa-miR-3691		74.31	194.575	101.966
hsa-miR-3692		99.47	1.11667	13.117
hsa-miR-3713		0	0	0
hsa-miR-3714		1.74	0.01975	0.680285
hsa-miR-371b		170.68	1069.11	350.385
hsa-miR-374c		32.01	61.95	124.658
hsa-miR-378b		74.94	377.44	458.421
hsa-miR-378c		3274.45	1846.33	83987.9
hsa-miR-378d		1096.45	562.372	83987.9
hsa-miR-378e		148.63	25.5933	83987.9
hsa-miR-378f		1166.86	240.933	76.1658
hsa-miR-378g		179.28	140.53	113.562
hsa-miR-378h		14.65	10.71	9.01193
hsa-miR-378i		2440.62	1785.18	208.167
hsa-miR-378j		6.15	1.46	0
hsa-miR-384		13.93	3.5125	15.0776
hsa-miR-3907		6.29	11.15	38.2548
hsa-miR-3908		10.94	5.9	11.3283
hsa-miR-3910		11	49.6067	65.2841
hsa-miR-3911		19.74	19.5	386.141
hsa-miR-3912		131.05	32.7	214.719
hsa-miR-3913		307.3	24.08	226.464
hsa-miR-3914		1.82	1.17769	2.92808
hsa-miR-3915		1.5	0.196667	6.73573
hsa-miR-3916		35.94	9.34	68.9485
hsa-miR-3917		18.91	21.78	109.883
hsa-miR-3918		7.06	6.96333	71.582
hsa-miR-3919		46.96	33.8145	101.966
hsa-miR-3920		14.09	6.24	11.4507
hsa-miR-3921		4.36	1.16	3.96869
hsa-miR-3922		2.78	2.22	1.69747
hsa-miR-3923		5147.22	3226.39	28.6985
hsa-miR-3925		68.31	16.84	30790.7
hsa-miR-3926		7.87	0.62	1.72777
hsa-miR-3927		58.37	8.2	83.0198
hsa-miR-3928		174.72	123.176	202.16
hsa-miR-3929		66.89	83.5271	2254.32
hsa-miR-3935		19.18	29.76	124.601
hsa-miR-3936		9.03	13.54	38.9288
hsa-miR-3937		164	39.97	178.352
hsa-miR-3938		79.5	31.81	97.4374
hsa-miR-3939		8.35	35.195	60.2308
hsa-miR-3940		200.58	71.4667	379.196
hsa-miR-3941		2.17	6.7	2850.96
hsa-miR-3943		100.61	15.95	233.539
hsa-miR-3945		1.88	0.605	17.5133
hsa-miR-3960		288.68	14.28	2836.59
hsa-miR-3972		0	0	0
hsa-miR-3973		0	0	0
hsa-miR-3974		0	0	0
hsa-miR-3975		0	0	0
hsa-miR-3976		8.72	0.65	0
hsa-miR-3977		0	0	0
hsa-miR-3978		0.09	0	0
hsa-miR-422a		114.29	50.6	141.445
hsa-miR-4251		0	0	0
hsa-miR-4252		0.13	0	0
hsa-miR-4253		1.31	0.0725	0
hsa-miR-4254		79.5	5.36	17.3095
hsa-miR-4255		0	0	0
hsa-miR-4256		0.31	0	0
hsa-miR-4257		1.65	0.06	0
hsa-miR-4258		0.34	0.65	3.05882
hsa-miR-4259		0.36	0	0
hsa-miR-4260		0	0	0
hsa-miR-4261		1.4	0	0.367726
hsa-miR-4262		0	0.00533333	0
hsa-miR-4263		0	0	0
hsa-miR-4264		0	0	0
hsa-miR-4265		1.02	0	0
hsa-miR-4266		0.36	0	0
hsa-miR-4267		0	0	0
hsa-miR-4268		1.1	0	0
hsa-miR-4269		0.51	0	0
hsa-miR-4270		0.96	0.09	0
hsa-miR-4271		2.21	0	0
hsa-miR-4272		0	0	0
hsa-miR-4273		0.76	0	0
hsa-miR-4274		0.25	0.164	0
hsa-miR-4275		0	0	0
hsa-miR-4276		0.06	0	0
hsa-miR-4277		0.07	0.04	0
hsa-miR-4278		0.08	0	0
hsa-miR-4279		1.04	0	0
hsa-miR-4280		0.19	0.135	0
hsa-miR-4281		0.2	0.115	0
hsa-miR-4282		0	0	0
hsa-miR-4283		0.24	0	0
hsa-miR-4284		121.55	8.2725	814.793
hsa-miR-4285		0.29	0	0
hsa-miR-4286		1205.84	5503.26	4943
hsa-miR-4287		0.13	0	0
hsa-miR-4288		1.29	0	0
hsa-miR-4289		1.54	0.756667	0
hsa-miR-4290		0.4	0.1	0
hsa-miR-4291		0.52	0	0
hsa-miR-4292		0.91	0.004	0
hsa-miR-4293		0.6	0.00777778	0
hsa-miR-4294		0.08	0	0
hsa-miR-4295		0	0	0
hsa-miR-4296		0.12	0.00625	0
hsa-miR-4297		0.52	0.1	0
hsa-miR-4298		1.56	1.04	284907
hsa-miR-4299		0.36	0.02	0
hsa-miR-4300		0	0	0
hsa-miR-4301		41.14	5.58333	1.06369
hsa-miR-4302		0.37	0	0
hsa-miR-4303		0.48	0	0
hsa-miR-4304		0.43	0	0
hsa-miR-4305		0	0	0
hsa-miR-4306		123.82	0.62	24.8329
hsa-miR-4307		0.09	0	0
hsa-miR-4308		0.12	0.0129167	0
hsa-miR-4309		1.27	0	0
hsa-miR-4310		0	0	0
hsa-miR-4311		0.79	0	0
hsa-miR-4312		0.75	0.0216667	11.1409
hsa-miR-4313		0.61	0	0
hsa-miR-4314		1.33	0	0
hsa-miR-4315		1.26	0.485	3.92005
hsa-miR-4316		0	0	0
hsa-miR-4317		1.05	0.11	0.401598
hsa-miR-4318		0.51	0.1	0
hsa-miR-4319		0	0.025	0
hsa-miR-4320		0.83	0	0
hsa-miR-4321		0	0.0129167	0
hsa-miR-4322		0.51	0.024	0
hsa-miR-4323		0.18	0.0266667	0
hsa-miR-4324		1.36	3.25167	9.62059
hsa-miR-4325		0.53	0.6	0
hsa-miR-4326		431.42	789.07	546.737
hsa-miR-4327		1.74	0	0
hsa-miR-4328		2.43	0.09	0
hsa-miR-4329		0	0	0
hsa-miR-4330		0.43	0	0
hsa-miR-4418		11.94	1.04	0.716075
hsa-miR-4420		5.84	4.08	130.382
hsa-miR-4421		294.03	80.68	43.5974
hsa-miR-4422		25.01	10.55	153.368
hsa-miR-4423		176.83	76.78	598.41
hsa-miR-4425		5.37	65.55	34.0922
hsa-miR-4426		17.05	11.685	280.454
hsa-miR-4427		2.23	5.64	10.34
hsa-miR-4428		21.2	7.584	6.22515
hsa-miR-4429		661.57	347.14	63.8099
hsa-miR-4430		4.31	0.5	11.7188
hsa-miR-4431		505.92	268.42	13.9574
hsa-miR-4432		2.28	0.145	4.1451
hsa-miR-4433a		111.58	3.55	116.22
hsa-miR-4433b		6175.63	2.17	6510.87
hsa-miR-4434		6.22	2.73333	11.6254
hsa-miR-4435		73.86	173.16	131.66
hsa-miR-4436a		3.82	1.23	78.0594
hsa-miR-4436b		13.08	7.52667	14.4004
hsa-miR-4437		4.04	3.47	22.9687
hsa-miR-4438		0.56	0.848667	108.264
hsa-miR-4439		2.69	2.13	4.63693
hsa-miR-4440		79.5	33.96	122.441
hsa-miR-4441		0	0	0
hsa-miR-4442		2.54	1.55	26.0765
hsa-miR-4443		78.75	33.22	796.282
hsa-miR-4444		4.6	0.66	13.7876
hsa-miR-4445		88.04	1.245	63.7775
hsa-miR-4446		2082.8	208.21	4373.68
hsa-miR-4447		1.92	6.50333	0
hsa-miR-4448		4072.67	211.67	74.4776
hsa-miR-4449		244.84	62.57	303.428
hsa-miR-4450		12.6	2.97	389.356
hsa-miR-4451		8.77	8.52	50.7449
hsa-miR-4452		3.15	0.25	13.0048
hsa-miR-4453		1.82	0.74	14.6627
hsa-miR-4454		1760.08	8569.3	6679.33
hsa-miR-4455		1.92	16.2	0
hsa-miR-4456		0.36	0.12	0
hsa-miR-4457		4.58	23.0025	42.4103
hsa-miR-4458		7.49	20.59	57.0423
hsa-miR-4460		3.56	10.7087	18.7608
hsa-miR-4462		0.84	0.225	0
hsa-miR-4463		3.36	1.23	55.5587
hsa-miR-4464		12.07	18.0333	110.665
hsa-miR-4465		23.18	15.73	7.15474
hsa-miR-4466		237.08	62.99	891.251
hsa-miR-4467		47.46	141.085	38.8772
hsa-miR-4468		0.56	0.24	1.07877
hsa-miR-4469		12.22	3.72	21.9814
hsa-miR-4470		33.78	11.1	23.5347
hsa-miR-4471		1.51	0.25	2.17766
hsa-miR-4472		0.78	0.12	0
hsa-miR-4473		53.7	980.365	196.025
hsa-miR-4474		37.85	20.6025	22.0843
hsa-miR-4475		3.53	15.94	5.22268
hsa-miR-4476		3.8	10.1433	42.5613
hsa-miR-4477a		7.56	175.471	17.1614
hsa-miR-4477b		23.01	9.52	48.9927
hsa-miR-4478		22.96	7.81	7.29322
hsa-miR-4479		12.33	32.9243	12.9865
hsa-miR-4480		2.55	2.01667	0.37695
hsa-miR-4481		0.52	0.0155	0
hsa-miR-4482		35.79	224.4	88.8731
hsa-miR-4483		2.1	8.05	0
hsa-miR-4484		99.47	86.3	153.574
hsa-miR-4485		1812.19	288.29	7979.96
hsa-miR-4486		0.7	0.64	8.46307
hsa-miR-4487		3.98	12.0267	43.8917
hsa-miR-4488		2553.6	82.18	2318.61
hsa-miR-4489		6.2	5.77	16.1422
hsa-miR-4490		40.35	0.42	40.8836
hsa-miR-4491		303.72	33.5747	41.0557
hsa-miR-4492		196.08	7.815	526.556
hsa-miR-4493		2.39	1.36	8.57627
hsa-miR-4494		5.95	0.25	9.32036
hsa-miR-4495		6.66	0.885	23.6026
hsa-miR-4496		2.12	0.74	13.9458
hsa-miR-4497		6.8	3.765	561.66
hsa-miR-4498		93.33	24.61	20.2028
hsa-miR-4499		2.12	0.26	2.98114
hsa-miR-4500		1.08	0.11	8.86841
hsa-miR-4501		56.46	13.75	20.8171
hsa-miR-4502		9.54	3.89	32.5956
hsa-miR-4503		5.9	0.64	18.4831
hsa-miR-4504		14.63	28.46	40.7445
hsa-miR-4505		4.44	1.34	17.0821
hsa-miR-4506		7.22	0.845	18.11
hsa-miR-4507		26.78	5.72	46.7552
hsa-miR-4508		5145.87	14.02	1562.12
hsa-miR-4509		1.23	0.405	7.15474
hsa-miR-4510		193.18	225.487	0
hsa-miR-4511		95.32	15.35	68.1199
hsa-miR-4512		15.71	31.96	14.5957
hsa-miR-4513		8.66	31.96	2.83045
hsa-miR-4514		0.98	0.15	0
hsa-miR-4515		10.38	19.42	15.9039
hsa-miR-4516		316.66	13.8967	1983.36
hsa-miR-4517		14.16	250.23	10.3677
hsa-miR-4518		21.98	34.435	366.7
hsa-miR-4519		10.55	2.9	13.0632
hsa-miR-451b		698.32	0.0666667	180.215
hsa-miR-4520		82.08	8.97	111.283
hsa-miR-4521		1959.7	3280.98	3848.49
hsa-miR-4522		2.9	6.68	11.5239
hsa-miR-4523		14.11	23.59	72.4454
hsa-miR-4524b		0.81	0.04	0.639563
hsa-miR-4525		439.85	3.56	30.4241
hsa-miR-4526		212.56	16.1525	63.0948
hsa-miR-4527		8.35	89.8887	0.995496
hsa-miR-4528		7.2	1.92	15.4137
hsa-miR-4529		26.26	10.16	31.1416
hsa-miR-4530		1.22	1.86	5.20966
hsa-miR-4531		0.63	2.04	4.42631
hsa-miR-4533		55.74	29.02	52.7244
hsa-miR-4534		0.66	0	0
hsa-miR-4535		0.25	0	0
hsa-miR-4536		22.6	1.52	22.0153
hsa-miR-4537		0.94	0.3325	1.82519
hsa-miR-4538		2.55	0.31	3.92544
hsa-miR-4539		2.42	0.216	314.872
hsa-miR-4540		0.23	0	22.2062
hsa-miR-4632		6.58	0.8	40.025
hsa-miR-4633		5.27	0.53	6.44922
hsa-miR-4634		28.23	0.14	0
hsa-miR-4635		7.13	2.1825	4.94942
hsa-miR-4636		45.83	70.8424	30.4974
hsa-miR-4638		25.73	19.29	9.77868
hsa-miR-4639		4.83	8.69333	12.1554
hsa-miR-4640		90.98	11.435	35.6748
hsa-miR-4641		6.11	1.07	15.7794
hsa-miR-4642		6.13	5.68	8.5376
hsa-miR-4643		4.75	11.8	1.45147
hsa-miR-4644		7.18	1.715	4.8223
hsa-miR-4645		59.37	31.96	89.2992
hsa-miR-4646		25.21	28.24	146.777
hsa-miR-4647		69.68	17.83	41.4016
hsa-miR-4648		5.02	19.38	49.2416
hsa-miR-4649		13.21	4.52	2509.92
hsa-miR-4650		2.58	0.74	0.850091
hsa-miR-4651		12.85	3	6.8052
hsa-miR-4652		150.39	42.52	16.9161
hsa-miR-4653		4.02	9.5	11.7825
hsa-miR-4654		10.18	15.25	103.928
hsa-miR-4655		4.28	2.55	12.4692
hsa-miR-4656		3.52	17.53	16.3517
hsa-miR-4657		15.68	1.89	28.585
hsa-miR-4658		120.49	3.83	20.4374
hsa-miR-4659a		125.7	52.45	75.7846
hsa-miR-4659b		117.36	2.99	75.7846
hsa-miR-466		53.85	6.75	4.09671
hsa-miR-4660		130.51	7.55	15.9368
hsa-miR-4662a		1780.87	45615.2	248.972
hsa-miR-4663		1.67	0.51	1.14046
hsa-miR-4665		68.86	18.8	141.774
hsa-miR-4666a		3.03	3.87	16.9781
hsa-miR-4666b		2.03	1.2875	0
hsa-miR-4667		15.71	30.72	48.7872
hsa-miR-4668		70.82	41.26	48.9258
hsa-miR-4669		46.8	4.585	32.1623
hsa-miR-4670		8.34	12.78	24.6847
hsa-miR-4671		26.84	83.0775	45.1187
hsa-miR-4672		60.25	2.53	12.0078
hsa-miR-4673		2.59	2.96	7.49388
hsa-miR-4674		17.21	3.37	9.98311
hsa-miR-4675		10.19	4.08	0.84163
hsa-miR-4676		12.31	14.86	195.897
hsa-miR-4678		5.39	0.05	10.1804
hsa-miR-4679		7.02	1.56	2.79444
hsa-miR-4680		5.22	2.49	14.6447
hsa-miR-4681		2.55	0.38	4.84621
hsa-miR-4682		3.09	3.71	11.7321
hsa-miR-4683		34.65	6.94	46.1417
hsa-miR-4684		15.94	16.6967	68.9969
hsa-miR-4685		916.36	7.58	88.3659
hsa-miR-4686		67.35	2.58	53.4699
hsa-miR-4687		31.33	56.98	212.21
hsa-miR-4688		14.25	5.62143	86.8341
hsa-miR-4689		9.88	4.44	12.9764
hsa-miR-4690		24.42	26.59	27.5677
hsa-miR-4691		13.61	5.9	12.0996
hsa-miR-4692		0.93	0.21	0
hsa-miR-4693		0.48	0.02	0.271063
hsa-miR-4694		1.8	1.8075	0.985723
hsa-miR-4695		57.54	2.065	10.4759
hsa-miR-4696		2.71	0.26	0.278137
hsa-miR-4697		26.78	16.85	74.7778
hsa-miR-4698		1.54	1.96038	7.53109
hsa-miR-4699		12.14	23.27	39.4238
hsa-miR-4700		11.13	2.42333	772.282
hsa-miR-4701		7.72	1.29	12.7389
hsa-miR-4703		10.13	6.03867	4.39345
hsa-miR-4704		8.66	14.57	19.0956
hsa-miR-4705		69.89	138.604	422.491
hsa-miR-4706		7.25	31.96	27.8669
hsa-miR-4707		42.47	34.41	91.789
hsa-miR-4708		14.35	6.42	15.2319
hsa-miR-4709		54.88	3.16429	125.268
hsa-miR-4710		4.97	0.753333	154.84
hsa-miR-4711		6.22	0.2	48.7187
hsa-miR-4712		5.56	1.4825	11.8092
hsa-miR-4713		34.53	73.42	23.6182
hsa-miR-4714		81.96	6.16	12.4325
hsa-miR-4715		4.23	2.17	5.74849
hsa-miR-4716		7.79	0.83	7.82654
hsa-miR-4717		7.67	12.92	28.0205
hsa-miR-4718		9.56	0.125	7.6505
hsa-miR-4719		4.03	15.8333	28.6434
hsa-miR-4720		8.6	2.16	6.93883
hsa-miR-4721		2.5	2.325	22.7353
hsa-miR-4722		11.26	2.98	4.05265
hsa-miR-4723		7.39	3.355	43.2071
hsa-miR-4724		201.11	7.4	21.7666
hsa-miR-4725		15.75	32.76	30.3295
hsa-miR-4726		33.47	16.77	17.3176
hsa-miR-4727		21.91	2.28	16.6676
hsa-miR-4728		1403.59	116.77	285.63
hsa-miR-4729		2.98	0.82	8.13513
hsa-miR-4730		7.5	7.115	9.03387
hsa-miR-4732		21259.4	8.176	1665.64
hsa-miR-4733		10.94	2.23333	17.1614
hsa-miR-4734		10.56	5.79	9.79902
hsa-miR-4735		7.57	5.6	8.15167
hsa-miR-4736		12.92	0.68	3.87121
hsa-miR-4737		2.85	5.03	20.5837
hsa-miR-4738		67.9	7.20143	42.8101
hsa-miR-4739		25.7	8.93	119.177
hsa-miR-4740		9.91	1.5	5.41324
hsa-miR-4741		49.97	97.4486	130.104
hsa-miR-4742		99.43	11.8	32.3336
hsa-miR-4743		36.6	10.77	57.5667
hsa-miR-4744		1.52	0.47	2.26934
hsa-miR-4745		65.26	1365.19	118.848
hsa-miR-4746		158.19	819.35	217.982
hsa-miR-4747		10.9	3.56	11.6753
hsa-miR-4748		12.29	19.25	38.8746
hsa-miR-4749		12.6	5.25667	100.804
hsa-miR-4750		55.59	4.32	61.5148
hsa-miR-4751		9.34	42.34	22.7353
hsa-miR-4752		16.87	2.67	3.61938
hsa-miR-4753		13.94	3.68	162.086
hsa-miR-4754		12.01	1.29	12.6046
hsa-miR-4755		11.74	9.3	103.967
hsa-miR-4756		14.98	16.96	0.427006
hsa-miR-4757		33.64	3.25	43.9589
hsa-miR-4758		259.38	35.99	138.439
hsa-miR-4759		3.03	0.58	1.95009
hsa-miR-4760		26.01	24.54	48.7197
hsa-miR-4761		7.18	31.96	21.5239
hsa-miR-4762		11.13	10.0275	47.2073
hsa-miR-4763		30.69	7.88	11.547
hsa-miR-4764		2.4	2.09	4.81177
hsa-miR-4765		19.67	1.09833	43.8754
hsa-miR-4767		30.12	22.1	153.87
hsa-miR-4768		8.26	16.415	19.5899
hsa-miR-4769		4.79	39.71	31.1872
hsa-miR-4770		91.15	0.52	17.889
hsa-miR-4771		0.38	0.346667	13.276
hsa-miR-4772		136.43	135.52	819.473
hsa-miR-4773		21.92	2.62	333.485
hsa-miR-4774		5.67	1.63	7.39292
hsa-miR-4775		278.27	100.715	275.593
hsa-miR-4776		7.19	14.68	17.2066
hsa-miR-4777		7.98	4.445	14.7083
hsa-miR-4778		20.08	23.59	9.75158
hsa-miR-4779		2.33	2.44	15.9693
hsa-miR-4780		8.06	2.26	4.99282
hsa-miR-4781		74.31	6.77	57.9623
hsa-miR-4782		2.93	0.823333	7.75097
hsa-miR-4783		11.16	5.9375	95.8426
hsa-miR-4784		240.21	9.11	32.5369
hsa-miR-4785		99.47	23.9229	57.7601
hsa-miR-4786		22.47	91.48	105.328
hsa-miR-4787		288.31	283.245	197.036
hsa-miR-4788		4495.43	43.395	132.02
hsa-miR-4789		12.51	1.55	2.49801
hsa-miR-4790		5.17	0.28	9.66059
hsa-miR-4791		30.61	21.0733	280.454
hsa-miR-4793		5.8	6.22	52.9305
hsa-miR-4794		2.85	1.74667	42.9369
hsa-miR-4795		5.37	1.29	14.6251
hsa-miR-4796		26.26	18.7967	150.976
hsa-miR-4797		30.12	8.55	112.908
hsa-miR-4798		5.95	28.8017	15.5856
hsa-miR-4799		7.27	2.89	10.6491
hsa-miR-4800		67.58	1.52	275.794
hsa-miR-4801		0.36	0.25	0.946143
hsa-miR-4802		44.01	27.69	97.2274
hsa-miR-4803		9.57	5.525	35.8676
hsa-miR-4804		222.94	21.9633	60.5981
hsa-miR-484		20713.9	6994.94	7660.2
hsa-miR-492		17.92	1.85	77.2729
hsa-miR-4999		26.69	7.69	37.8075
hsa-miR-499b		2.69	6.66	215.983
hsa-miR-5000		30.04	53.01	101.617
hsa-miR-5001		122.27	61.7633	90.9411
hsa-miR-5002		148.06	21.4	54.341
hsa-miR-5003		13.28	20.67	144.024
hsa-miR-5004		54.91	10.35	14.4353
hsa-miR-5006		9.22	10.67	9.07749
hsa-miR-5007		2.8	0.973333	1.45669
hsa-miR-5008		13.62	13.43	134.663
hsa-miR-5009		40.75	14.175	31.8846
hsa-miR-5010		133.91	129.3	500.309
hsa-miR-5011		0.89	6.095	22.7965
hsa-miR-5047		0.64	0.115	18.3785
hsa-miR-5087		2.71	1.58	4.49128
hsa-miR-5088		17.11	18.01	19.8746
hsa-miR-5089		24.4	7.88	68.9884
hsa-miR-5090		147.02	24.97	28.7858
hsa-miR-5091		16.96	11.81	31.2518
hsa-miR-5092		5.38	15.76	49.3693
hsa-miR-5093		1.19	3.48571	0.961664
hsa-miR-5094		14.55	99.85	61.3472
hsa-miR-5100		850.84	771.713	188.828
hsa-miR-517		2519.85	1558.87	299.158
hsa-miR-5186		0.56	0.66	0
hsa-miR-5187		147.02	27.5133	199.8
hsa-miR-5188		5.48	2.77	5.94072
hsa-miR-5189		197.08	9.97	231.04
hsa-miR-5190		5.34	3.0575	6.3362
hsa-miR-5191		4.42	7.95	3.53804
hsa-miR-5192		68.69	1.86	3.89338
hsa-miR-5193		33.64	1.415	51.2464
hsa-miR-5194		3.71	3.48	36.6806
hsa-miR-5195		1.83	0.796667	18.0992
hsa-miR-5196		24.48	31.96	299.372
hsa-miR-5197		0.86	0.23	0.92336
hsa-miR-544b		14.69	20.63	192.294
hsa-miR-548a		47.85	73.17	227.408
hsa-miR-548aa		132.64	430.22	68.1759
hsa-miR-548ab		18.94	30.04	171.567
hsa-miR-548ac		28.02	3.23	18.3403
hsa-miR-548ad		69.83	9.82	1948.26
hsa-miR-548ae		69.83	24.91	1948.26
hsa-miR-548ag		38.35	59.6967	53.896
hsa-miR-548ah		72.31	118.725	158.722
hsa-miR-548ai		3.98	17.11	71.573
hsa-miR-548aj		33.16	77.93	145.48
hsa-miR-548ak		154.99	4.15	475.1
hsa-miR-548al		20.65	7.94	22.8681
hsa-miR-548am		104.44	63.105	288.064
hsa-miR-548an		5.9	21.4567	33.9995
hsa-miR-548ao		21.17	15.46	79.3084
hsa-miR-548ap		8.78	5.74	332.925
hsa-miR-548aq		50.01	27.085	145.48
hsa-miR-548ar		21.26	44.295	130.326
hsa-miR-548as		5.39	14	43.0584
hsa-miR-548at		12.92	16.49	50.8249
hsa-miR-548au		51.77	29.6593	288.064
hsa-miR-548av		6.61	5.7025	717.812
hsa-miR-548aw		9.93	1.68667	15.6215
hsa-miR-548ax		23.01	52.09	23.9628
hsa-miR-548ay		69.83	58.43	1948.26
hsa-miR-548az		269.53	58.19	119.066
hsa-miR-548b		198.95	525.048	1948.26
hsa-miR-548ba		42.77	19.57	186.5
hsa-miR-548bb		1.52	1.05	0
hsa-miR-548bc		119.33	100.287	298.382
hsa-miR-548c		55.73	50.1	288.064
hsa-miR-548d		139.66	457.28	1948.26
hsa-miR-548e		159.77	331.845	698.183
hsa-miR-548f		436.32	1266.24	2440.6
hsa-miR-548g		33.16	78.1225	2440.6
hsa-miR-548h		149.75	133.425	135.94
hsa-miR-548i		93.52	56.32	1088.09
hsa-miR-548j		196.31	70.42	332.925
hsa-miR-548k		770.39	1276.54	717.812
hsa-miR-548l		100.97	37.71	39.9239
hsa-miR-548m		3.68	1.27	5.35602
hsa-miR-548n		28.02	145.24	171.567
hsa-miR-548o		203.64	455.32	622.319
hsa-miR-548p		70.83	114.755	395.91
hsa-miR-548q		48.43	11.02	87.9256
hsa-miR-548s		99.47	44.3925	86.6176
hsa-miR-548t		66.32	214.97	68.1759
hsa-miR-548u		81.49	126.94	88.7669
hsa-miR-548v		88.21	48.46	22.1797
hsa-miR-548w		154.99	113.563	475.1
hsa-miR-548x		77.13	84.39	145.48
hsa-miR-548y		96.76	516.15	111.145
hsa-miR-548z		74.03	24.01	91.2754
hsa-miR-549a		289.98	165.385	286.024
hsa-miR-550b		12.12	2.8	263.626
hsa-miR-553		0.17	0	0
hsa-miR-554		49.09	0.19	32.6291
hsa-miR-555		5.08	0.19	121.296
hsa-miR-557		11.14	0.19	6.74946
hsa-miR-5571		64.3	0.852	430.428
hsa-miR-5572		0.13	0.04	0
hsa-miR-558		1.54	0.29	23.6743
hsa-miR-5580		16.15	11.8	4.28682
hsa-miR-5582		17.1	65.04	55.2557
hsa-miR-5583		6.3	19.01	17.1643
hsa-miR-5584		51.1	11.415	46.53
hsa-miR-5585		48.66	22.4013	350.724
hsa-miR-5587		14.37	10.68	24.5828
hsa-miR-5588		136.37	4.69913	250.155
hsa-miR-5589		750.67	24.5933	28.9611
hsa-miR-559		10.47	38.53	4.49964
hsa-miR-5590		4.42	1.71	5.49335
hsa-miR-5591		1.35	1.51333	38.3778
hsa-miR-562		1.54	0.48	57.7601
hsa-miR-563		0	0.48	4.03213
hsa-miR-564		44.17	0.95	36.0138
hsa-miR-567		5.74	810.15	89.7036
hsa-miR-568		0	0.12	0
hsa-miR-5680		23.04	19.865	110.869
hsa-miR-5681a		0.88	0.21	1.93476
hsa-miR-5681b		6.87	0.405	0.0592904
hsa-miR-5682		37.52	14.3925	228.174
hsa-miR-5684		13.48	12.29	5.39163
hsa-miR-5685		1.12	0.26	0
hsa-miR-5688		69.89	16.08	17.6072
hsa-miR-5689		92.14	2.52	143.433
hsa-miR-569		5.06	21.95	308.928
hsa-miR-5690		31.9	84.5	72.6057
hsa-miR-5691		7.3	4.01462	5.76584
hsa-miR-5692a		5.3	1.04	0.392555
hsa-miR-5692b		1.25	0.06	4.30916
hsa-miR-5692c		2.82	1.48	4.30916
hsa-miR-5693		2.6	2.26	1.99845
hsa-miR-5694		12.87	0.245	0
hsa-miR-5695		18.78	21.06	48.7872
hsa-miR-5696		23.91	5.74522	47.8332
hsa-miR-5697		4.11	8.25	190.736
hsa-miR-5698		261.09	15.86	579.212
hsa-miR-5699		19.61	74.06	86.2656
hsa-miR-570		74.31	130.18	88.4452
hsa-miR-5700		7	9.44	10.9413
hsa-miR-5701		561.72	563.88	14505.4
hsa-miR-5702		2.57	2.44	13.6648
hsa-miR-5703		25.64	0.27	24.1779
hsa-miR-5704		1.54	0.64	0.603222
hsa-miR-5705		23.82	0.21	1.89259
hsa-miR-5706		12.67	7.7	52.7253
hsa-miR-5707		1.15	0.266087	0
hsa-miR-5708		12.49	6.65	3.39749
hsa-miR-571		10.69	0.38	111.915
hsa-miR-572		3.13	1.14	19.3699
hsa-miR-573		317.99	108.64	117.344
hsa-miR-5739		0.42	0.0175	0
hsa-miR-575		63.69	1.71	654.273
hsa-miR-578		60.57	5.455	172.553
hsa-miR-5787		1.21	0.17	0
hsa-miR-581		37.77	15.3	143.794
hsa-miR-583		0.38	0.2	10.7611
hsa-miR-586		5.16	4.9	112.491
hsa-miR-587		2.95	0.41	17.2177
hsa-miR-588		5.62	16.88	105.543
hsa-miR-591		1.54	1.05	0
hsa-miR-593		0.14	0	0
hsa-miR-595		0.71	0.29	9.42353
hsa-miR-596		1.54	0.38	14.8413
hsa-miR-597		162.99	182.83	107.359
hsa-miR-600		4.2	6.365	139.109
hsa-miR-601		16.23	0.19	40.892
hsa-miR-602		42.36	5.71	40.4127
hsa-miR-603		6.92	1.59	10.7611
hsa-miR-604		6.07	2.38	527.292
hsa-miR-606		0.66	0.38	36.9368
hsa-miR-6068		0	0.09	0
hsa-miR-6069		0.6	0	0
hsa-miR-607		6.15	1.71	47.1482
hsa-miR-6070		0.23	0.103333	0
hsa-miR-6071		0.13	0	0
hsa-miR-6072		0.2	0	0
hsa-miR-6073		0.22	0.08	0
hsa-miR-6074		0.39	0	0
hsa-miR-6075		0.72	0.075	0
hsa-miR-6076		0.65	0	0
hsa-miR-6077		1.05	0.1	0
hsa-miR-6078		0.29	0	0
hsa-miR-6079		0.09	0	1.10577
hsa-miR-608		2.42	6.15625	0
hsa-miR-6080		0	0	0
hsa-miR-6081		0.12	0	0
hsa-miR-6082		0.1	0	0
hsa-miR-6083		0.91	0.07	0
hsa-miR-6084		1.54	0.0575	0
hsa-miR-6085		0.51	0	0
hsa-miR-6086		0.5	0	0
hsa-miR-6088		0.4	0.0475	0
hsa-miR-6089		2.34	0.73	65.7397
hsa-miR-609		1.58	1.42	7.06932
hsa-miR-6090		1.26	0.165	0
hsa-miR-610		38.92	11.8	29.6825
hsa-miR-611		0.59	0.32	2.06102
hsa-miR-612		17.07	315.241	161.106
hsa-miR-6124		1.46	0.26	0
hsa-miR-6125		9.32	5.58	43.4631
hsa-miR-6126		0.84	0.06	0
hsa-miR-6127		2.26	0.05	0
hsa-miR-6128		8.97	2.3	9.89606
hsa-miR-6129		100.61	2.88	0
hsa-miR-613		1.54	37.5712	13.4989
hsa-miR-6130		48.87	5.76333	0
hsa-miR-6131		42.23	79.88	0
hsa-miR-6132		5.96	3.21	16.002
hsa-miR-6133		3.52	0.48	0
hsa-miR-6134		23.92	0.29	0
hsa-miR-614		3.54	0.12	0
hsa-miR-6165		2.59	0	0
hsa-miR-617		3.58	0.86	0.615977
hsa-miR-618		446.5	1358.7	641.05
hsa-miR-619		133.41	87.81	1852.72
hsa-miR-620		12.01	1.9	177.736
hsa-miR-621		1.01	0.00333333	0
hsa-miR-622		115.18	2.88	198.076
hsa-miR-623		53.11	0.19	73.1752
hsa-miR-625		11279	2888.39	3013.12
hsa-miR-626		4.43	0.32	79.1502
hsa-miR-627		397.89	385.129	496.173
hsa-miR-630		4.1	11121.4	0
hsa-miR-631		1.32	0.2	73.8736
hsa-miR-632		3.8	2.33	51.9841
hsa-miR-633		1.54	0	0
hsa-miR-634		4.92	2.76	238.896
hsa-miR-635		17.49	0.95	86.0885
hsa-miR-636		349.16	24.7343	127.974
hsa-miR-637		4.76	0.95	94.6974
hsa-miR-638		38.41	1.11667	76.1669
hsa-miR-639		6.73	5.32875	9.64776
hsa-miR-640		10.96	0.38	182.938
hsa-miR-641		87.03	645.05	462.272
hsa-miR-642b		16.2	21.505	271.284
hsa-miR-643		20.38	3673.29	47.4791
hsa-miR-644a		3.11	1.52	230.287
hsa-miR-645		1.97	0.12	33.6773
hsa-miR-646		40.62	0.38	251.809
hsa-miR-647		53.82	0.346667	4.30443
hsa-miR-648		0.12	0.47	0
hsa-miR-649		5.7	0.48	29.2477
hsa-miR-6499		530.74	119.27	715.338
hsa-miR-650		7.04	0.138	40.4127
hsa-miR-6500		174.72	140.713	52.1796
hsa-miR-6501		23.01	11.94	107.373
hsa-miR-6502		16.44	6.82	115.925
hsa-miR-6503		203.88	106.354	410.38
hsa-miR-6504		8.12	1.48	23.1547
hsa-miR-6505		78.75	29.73	87.4646
hsa-miR-6506		6.1	0.48	5.13806
hsa-miR-6507		147.02	9.4	182.511
hsa-miR-6508		11.1	5.9	7.01352
hsa-miR-6509		116.82	25.675	202.607
hsa-miR-6510		1166.86	512.21	409.778
hsa-miR-6511a		463.96	81.08	263.239
hsa-miR-6511b		441.05	151.89	171.653
hsa-miR-6512		23.49	1.45	28.4411
hsa-miR-6513		39.95	5.9	58.3841
hsa-miR-6514		26.11	75.57	104.478
hsa-miR-6515		71.58	25.725	364.589
hsa-miR-6516		162.99	63.92	245.726
hsa-miR-6529		291.69	14.31	1883.21
hsa-miR-657		1.74	0.705	1.75481
hsa-miR-658		17.68	0.67	11.4159
hsa-miR-659		48.77	27.61	71.0215
hsa-miR-661		1.87	0.21	36.9368
hsa-miR-662		12.81	4.6	8.99928
hsa-miR-663a		141.17	4.14	956.069
hsa-miR-663b		264.67	9.05	2215.58
hsa-miR-664a		844.48	221.487	806.41
hsa-miR-664b		195.29	20.94	618.962
hsa-miR-665		3974.88	321.56	474.714
hsa-miR-668		178.51	104.183	284.104
hsa-miR-6715b		568.71	14.42	107.359
hsa-miR-6716		91.31	24.89	38.8746
hsa-miR-6717		3.75	0.76	4.34581
hsa-miR-6718		556.04	114.45	93.5168
hsa-miR-6719		2.2	0.24	0
hsa-miR-6720		276.33	128.89	25.4825
hsa-miR-6721		139.52	230.31	123.307
hsa-miR-6722		3.27	0.00533333	10.6605
hsa-miR-6724		111.8	72.16	1369.05
hsa-miR-6726		19.22	5.9	129.621
hsa-miR-6727		22.06	1.66	14.6906
hsa-miR-6728		20.85	9.35	11.3265
hsa-miR-6729		12.25	9.81	27.2941
hsa-miR-6730		31.51	60.07	83.5679
hsa-miR-6731		14.32	23.4933	51.7504
hsa-miR-6732		22.26	14.5	94.4869
hsa-miR-6733		78.75	11.26	39.0297
hsa-miR-6734		73.31	9.67	762.256
hsa-miR-6735		40.33	90.45	124.33
hsa-miR-6736		15.75	2.295	13.2073
hsa-miR-6737		23.01	7.75	34.2716
hsa-miR-6738		70.32	27.44	55.6096
hsa-miR-6739		2.32	1.70013	35.0932
hsa-miR-6740		74.31	21.04	52.6764
hsa-miR-6741		109.02	28.16	315.114
hsa-miR-6742		4.97	5.63	18.1942
hsa-miR-6743		91.31	0.89	15.7056
hsa-miR-6744		59.51	6.14333	28.3959
hsa-miR-6745		2.46	1.38286	2.17277
hsa-miR-6746		7.95	2.38	12.9101
hsa-miR-6747		56.17	16.88	313.09
hsa-miR-6748		7.36	2.17	14.0669
hsa-miR-6749		23.01	30.95	14.0499
hsa-miR-6750		16.17	3.06	28.88
hsa-miR-6751		7.1	2.88	17.2139
hsa-miR-6752		2.25	0.363333	109.924
hsa-miR-6753		4.02	82.85	17.1828
hsa-miR-6754		29.27	3.12	17.73
hsa-miR-6755		90.3	4.56	18.4007
hsa-miR-6756		4.31	1.365	64.8107
hsa-miR-6757		6.66	31.82	7.33483
hsa-miR-6758		8.64	2.13	182.757
hsa-miR-6759		2.73	4.27	9.03579
hsa-miR-6760		5.03	10.84	7.12281
hsa-miR-6761		45.53	10.35	42.5106
hsa-miR-6762		25.21	9.77	14.4189
hsa-miR-6763		19.71	5.025	86.403
hsa-miR-6764		73.38	18.35	16.7168
hsa-miR-6765		4.09	5.9	3.27827
hsa-miR-6766		6.3	2.5975	21.9559
hsa-miR-6767		69.89	5.29	47.6043
hsa-miR-6768		1.69	31.96	28.4511
hsa-miR-6769a		17.33	5.9	18.5545
hsa-miR-6769b		17.41	8.84	142.802
hsa-miR-6770		74.31	26.73	26.2699
hsa-miR-6771		7.77	4.25	9.47101
hsa-miR-6772		37.35	48.95	77.331
hsa-miR-6773		6.3	8.625	8.26714
hsa-miR-6774		94.75	2.67	52.5399
hsa-miR-6775		14.63	6.33	7.05491
hsa-miR-6776		18.91	2.62	6.609
hsa-miR-6777		33.47	10.09	85.1934
hsa-miR-6778		3.19	2.26	7.18961
hsa-miR-6779		13.37	4.09	43.9628
hsa-miR-6780a		45.05	28.54	118.494
hsa-miR-6780b		6.3	2.58	15.7745
hsa-miR-6781		11.21	2.45	8.89121
hsa-miR-6782		99.43	5.17	13.7636
hsa-miR-6783		99.43	16.98	50.2228
hsa-miR-6784		6.85	8.64	14.8101
hsa-miR-6785		131.81	2.48	12.1324
hsa-miR-6786		35.94	30.45	772.282
hsa-miR-6787		15.38	1.59	45.4706
hsa-miR-6788		25.02	9.15	34.7774
hsa-miR-6789		8.18	7.03	24.5409
hsa-miR-6790		3.56	2.17	67.0012
hsa-miR-6791		33.47	7.35	16.7202
hsa-miR-6792		11.55	4.32	10.1608
hsa-miR-6793		147.02	14.27	41.3516
hsa-miR-6794		25.21	2.51	11.5791
hsa-miR-6795		23.48	2.17	189.299
hsa-miR-6796		20.94	6.69	67.6199
hsa-miR-6797		108.61	37.72	43.8939
hsa-miR-6798		97.68	19.05	24.0893
hsa-miR-6799		7.19	23.07	22.5329
hsa-miR-6800		29.27	3.42667	21.4684
hsa-miR-6801		7.31	13.47	7.20947
hsa-miR-6802		92.57	3.08	110.424
hsa-miR-6803		147.02	30.45	111.044
hsa-miR-6804		9.28	2.61429	17.2139
hsa-miR-6805		30.79	5.93	130.535
hsa-miR-6806		19.9	7.35	17.5588
hsa-miR-6807		76.7	8.03	62.8537
hsa-miR-6808		170.15	1.3	80.7975
hsa-miR-6809		9.26	0.563333	91.4965
hsa-miR-6810		28.36	7.99667	110.12
hsa-miR-6811		5.51	41.7229	17.0568
hsa-miR-6812		96.04	2.5075	15.9575
hsa-miR-6813		145.28	7.18	123.665
hsa-miR-6814		12.54	6.77	6.44793
hsa-miR-6815		1356.21	7.49	158.239
hsa-miR-6816		21.91	3.62	76.8182
hsa-miR-6817		15.61	1.6	9.50527
hsa-miR-6818		10.76	11.16	46.3226
hsa-miR-6819		10.5	1.62	126.048
hsa-miR-6820		34.81	19.7	50.4286
hsa-miR-6821		9.05	1.27	279.85
hsa-miR-6822		4.03	2.17	32.2938
hsa-miR-6823		69.34	3.042	5.83075
hsa-miR-6824		4.05	1.405	42.416
hsa-miR-6825		20.21	11.49	35.2761
hsa-miR-6826		8.97	7.26	9.21986
hsa-miR-6827		5.96	4.46	25.4778
hsa-miR-6828		1.92	0.76	31.3062
hsa-miR-6829		9.45	16.1	7.86744
hsa-miR-6830		1.51	0.56	4.57871
hsa-miR-6831		10.75	18.33	15.0039
hsa-miR-6832		10.93	46.23	18.1637
hsa-miR-6833		13.15	1.04	22.8885
hsa-miR-6834		29.27	3.36	29.8963
hsa-miR-6835		2.54	1.91714	11.4159
hsa-miR-6836		18.12	48.24	39.1551
hsa-miR-6837		59.01	36.91	64.5936
hsa-miR-6838		3.22	4.35	46.7861
hsa-miR-6839		12.74	3.07	23.6156
hsa-miR-6840		31.39	197.19	116.832
hsa-miR-6841		7.66	5.9	14.7392
hsa-miR-6842		495.94	53.555	541.317
hsa-miR-6843		36.34	1	103.495
hsa-miR-6844		6.93	5.9	29.9052
hsa-miR-6845		19.22	9.21	24.3485
hsa-miR-6846		11.52	1.62	7.15474
hsa-miR-6847		17.86	222.03	304.958
hsa-miR-6848		6.3	1.465	21.3607
hsa-miR-6849		6.3	2.17	5.70316
hsa-miR-6850		74.31	48.77	54.4749
hsa-miR-6851		5	20.95	47.6231
hsa-miR-6852		477.04	43.33	1347.64
hsa-miR-6853		8.97	1.53	13.3659
hsa-miR-6854		179.15	26.13	22.7807
hsa-miR-6855		20.63	13	57.5185
hsa-miR-6856		76.7	1.62	9.03579
hsa-miR-6857		7.5	5.9	19.4383
hsa-miR-6858		147.02	53.06	336.506
hsa-miR-6859		248.04	36.6857	41.7072
hsa-miR-6860		22.57	3.02	6.16655
hsa-miR-6861		7.5	1.28	21.9124
hsa-miR-6862		38.78	23.06	20.5009
hsa-miR-6863		5.04	6.145	0
hsa-miR-6864		99.43	5.17667	8.86727
hsa-miR-6865		4.54	33.81	34.7705
hsa-miR-6866		19.24	15.43	40.2926
hsa-miR-6867		6.98	20.95	10.919
hsa-miR-6868		8.92	5.76	53.1661
hsa-miR-6869		6.3	3.09571	23.9192
hsa-miR-6870		3.2	1.63	24.2033
hsa-miR-6871		14.96	4.84	12.7322
hsa-miR-6872		3.15	1.918	63.5361
hsa-miR-6873		39.9	9.84	62.1646
hsa-miR-6874		6.02	11.37	90.3261
hsa-miR-6875		37.81	59.79	30.5655
hsa-miR-6876		4.22	1.8	19.0415
hsa-miR-6877		349.16	7.61	53.2363
hsa-miR-6878		4.9	0.97	8.3472
hsa-miR-6879		12.52	2.17	14.7146
hsa-miR-6880		9.08	0.8	14.6832
hsa-miR-6881		37.37	22.1375	16.4678
hsa-miR-6882		87.96	10.3167	90.7077
hsa-miR-6883		6.15	2.23333	21.1067
hsa-miR-6884		14.74	24.92	19.1552
hsa-miR-6885		25.21	16.79	20.9466
hsa-miR-6886		12.6	101.217	31.6186
hsa-miR-6887		9.45	4.34	18.0677
hsa-miR-6888		2.45	2.39	1.8831
hsa-miR-6889		6.09	2.17	13.5537
hsa-miR-6890		4.42	43.46	31.5033
hsa-miR-6891		140.06	3.45	77.4201
hsa-miR-6892		423.99	86.18	38.367
hsa-miR-6893		16.44	1.97286	20.9517
hsa-miR-6894		513.16	72.23	52.3355
hsa-miR-6895		108.61	23.68	13.6731
hsa-miR-7106		3.29	3.41667	19.6895
hsa-miR-7107		4.08	1.49667	4.05439
hsa-miR-7108		16.35	8.03	13.4802
hsa-miR-7109		18.91	4.52	29.2612
hsa-miR-711		1.43	0.07	2.74025
hsa-miR-7110		46.24	2.39	53.202
hsa-miR-7111		6.3	31.96	50.5408
hsa-miR-7112		29.96	9.96	3.67005
hsa-miR-7113		147.02	5.76	32.2213
hsa-miR-7114		147.02	46.6233	15.5871
hsa-miR-7150		0.32	0	0
hsa-miR-7152		3.46	0.42	43.5988
hsa-miR-7153		6.82	0	860.041
hsa-miR-7154		26.31	0	1491.91
hsa-miR-7155		7.19	3.25	51.6198
hsa-miR-7156		37.83	10.72	74.5442
hsa-miR-7157		2.78	0.38	0.764816
hsa-miR-7158		4.79	23.1	127.905
hsa-miR-7159		4.39	0	2615.23
hsa-miR-7160		43.34	0.5075	1.93525
hsa-miR-7161		90.56	1.145	143.433
hsa-miR-7162		33.62	0.004	5230.46
hsa-miR-718		1.18	0.24	5.73296
hsa-miR-7515		0.23	0.004	0
hsa-miR-759		0.51	0	8.48072
hsa-miR-761		0.87	0.17	18.0069
hsa-miR-762		3.84	0.75	15.1264
hsa-miR-764		5.44	0.97	109.077
hsa-miR-765		28.51	18.46	77.331
hsa-miR-767		17352.6	2672.55	1348.88
hsa-miR-7702		212.74	19.31	82.158
hsa-miR-7703		12.06	7.39391	15.8461
hsa-miR-7704		766.44	199.2	13449.8
hsa-miR-7705		105.83	163.37	309.342
hsa-miR-7706		510.1	3415.53	5408.57
hsa-miR-7843		12.25	0.455	4.48965
hsa-miR-7844		2.81	0.63	9.93728
hsa-miR-7845		5.96	15.92	132.45
hsa-miR-7846		7.18	3.1	32.5956
hsa-miR-7847		7.19	1.04	190.031
hsa-miR-7848		42.04	27.2925	43.897
hsa-miR-7849		320.16	0.74	196.817
hsa-miR-7850		9.22	11.9	28.7056
hsa-miR-7851		8.45	21.8267	57.4405
hsa-miR-7852		3.1	0.61	22.6845
hsa-miR-7853		26.78	0.175	24.4646
hsa-miR-7855		86.63	0.288571	162.086
hsa-miR-7856		7	0.62	14.3794
hsa-miR-7973		2.85	5.68345	2.85788
hsa-miR-7974		1524.62	5307.01	3654.32
hsa-miR-7975		7.17	6.83	491.132
hsa-miR-7976		178.94	175.04	137.353
hsa-miR-7977		335.35	2316.05	113.4
hsa-miR-7978		4.05	0.956125	52.587
hsa-miR-8052		0.29	0	0
hsa-miR-8053		0.26	0	0
hsa-miR-8054		0.35	0	0
hsa-miR-8055		0	0	0
hsa-miR-8056		0.34	0	0
hsa-miR-8057		0.28	0	0
hsa-miR-8058		0.83	0	0
hsa-miR-8059		2.01	0.0633333	0
hsa-miR-8060		0.41	0.0566667	0
hsa-miR-8061		22.41	0.85	309.918
hsa-miR-8062		0	0.175	0
hsa-miR-8063		0.37	0	0
hsa-miR-8064		0.19	0	0
hsa-miR-8065		0	0.603333	0
hsa-miR-8066		0.91	0.145	0
hsa-miR-8067		0.26	0.0175	0
hsa-miR-8068		0.07	0	0
hsa-miR-8069		0.72	0	0
hsa-miR-8070		0.24	0.008125	0
hsa-miR-8071		1.28	0.072	0
hsa-miR-8072		15.48	24.79	27.0104
hsa-miR-8073		3.34	0	0
hsa-miR-8074		0	0	0
hsa-miR-8075		0.75	0.16	509.004
hsa-miR-8076		0.14	0	0
hsa-miR-8077		0.49	0.004	0
hsa-miR-8078		2.88	0.89	0.862528
hsa-miR-8079		3.19	0.13	0
hsa-miR-8080		0.26	0	0
hsa-miR-8081		0.15	0	0
hsa-miR-8082		0.32	0	0
hsa-miR-8083		0	0	0
hsa-miR-8084		0	0	0
hsa-miR-8085		0.9	0.2	1.50339
hsa-miR-8086		0.73	0	0
hsa-miR-8087		0.24	0.06	0
hsa-miR-8088		0.23	0	0
hsa-miR-8089		1	0	0
hsa-miR-8485		8.65	13.51	202.79
hsa-miR-891a		100016	198.793	61992.9
hsa-miR-891b		893.67	1.77	11435.5
hsa-miR-920		0.18	0.055	0
hsa-miR-921		1.03	0.09	0.534494
hsa-miR-922		0.48	0.13	2.18092
hsa-miR-924		1.08	0	0
hsa-miR-933		7.01	14.35	25.2172
hsa-miR-936		4.77	5.95	4.37677
hsa-miR-937		1340.92	710.74	197.597
hsa-miR-938		2.05	1.59	6.89559
hsa-miR-939		59.87	33.95	100.093
hsa-miR-940		888.52	281.27	380.362
hsa-miR-941		5342.15	12083.5	32741.4
hsa-miR-942		953.01	621.23	438.797
hsa-miR-943		11.63	52.97	79.4016
hsa-miR-9500		0.18	0	0
hsa-miR-9718		0.37	0.004	0
hsa-miR-9898		10.38	28.04	9.89451
hsa-miR-9899		2.34	3.91429	13.7315
hsa-miR-9900		198.95	25.72	15.7912
hsa-miR-9901		725.81	19.415	13125.7
hsa-miR-9902		372.04	90.44	220.832
hsa-miR-9903		91.89	101.32	185.124
hsa-miR-9983		3264.14	22.145	1008.11
hsa-miR-9985		207.9	75.73	762.256
hsa-miR-9986		14.16	16.6207	24.879
